# Supplementary material for: Transcriptomic Analysis of Immune Tolerance Induction in NOD Mice Following Oral Vaccination with GAD65-Lactococcus lactis
Source: Vaccines (Basel). 2025 Aug 30;13(9):927. doi: 10.3390/vaccines13090927 (PMC12474109; doi:10.3390/vaccines13090927)
Supplement: Supplementary file 1 [file vaccines-13-00927-s001.zip › Table S1.XLSX]

## Sheet: IL-mRNA
Ensembl_Gene_ID	Gene Symbol	Gene_Biotype	Gene_lncRNA_mRNA	log2FoldChange	foldchange	style	pvalue	padj	CHR	Start	End	Strand	X16_normCounts	X18_normCounts	X19_normCounts	X20_normCounts	X24_normCounts	X26_normCounts
ENSMUSG00000068099.5	1500009C09Rik	protein_coding	mRNA	5.5005	45.2705	up	0.00941741	0.322577	15	82252397	82260753	+	0	0	0	3.02658	16.8733	4.30786
ENSMUSG00000033029.12	1700088E04Rik	protein_coding	mRNA	1.12693	2.18393	up	0.0218696	0.529284	15	79129349	79141253	-	17.8084	44.7043	41.8749	84.7441	66.5008	78.6185
ENSMUSG00000096197.1	4930555G01Rik	protein_coding	mRNA	5.11254	34.5962	up	0.0145898	0.417366	14	5050629	5059243	+	0	0	0	4.03543	6.94785	7.53876
ENSMUSG00000031938.15	4931406C07Rik	protein_coding	mRNA	-0.853081	0.553601	down	0.00322837	0.167532	9	15283337	15306448	-	6723.25	8839.12	10282.3	5828.18	4867.46	3612.14
ENSMUSG00000047878.13	A4galt	protein_coding	mRNA	1.41612	2.66867	up	0.0135776	0.401862	15	83226722	83251774	-	81.9184	181.129	117.649	120.054	473.446	424.324
ENSMUSG00000033213.16	AA467197	protein_coding	mRNA	-1.65782	0.316919	down	0.0277243	0.596686	2	122636986	122641191	+	1106.49	235.083	1840.5	99.877	461.536	446.941
ENSMUSG00000035875.15	AI182371	protein_coding	mRNA	-0.870584	0.546925	down	0.0430796	0.734502	2	35081861	35101543	-	103.288	62.4318	90.7289	33.2923	50.62	56.0022
ENSMUSG00000051669.6	AU021092	protein_coding	mRNA	2.78707	6.90226	up	0.0291291	0.608476	16	5211823	5222299	-	18.9956	0	6.97915	10.0886	105.21	61.387
ENSMUSG00000050296.14	Abca12	protein_coding	mRNA	-1.82655	0.281938	down	0.049319	0.784143	1	71242276	71414910	-	1608.69	286.724	3622.18	65.5758	562.776	927.267
ENSMUSG00000041828.15	Abca8a	protein_coding	mRNA	4.25183	19.0515	up	3.43427e-06	0.0040334	11	110025634	110095978	-	54.6123	155.694	93.72	96.8504	1995.02	3706.92
ENSMUSG00000020620.14	Abca8b	protein_coding	mRNA	1.11246	2.16214	up	0.0488926	0.779582	11	109932190	109995845	-	102.101	220.438	125.625	121.063	381.139	468.48
ENSMUSG00000041797.7	Abca9	protein_coding	mRNA	2.40497	5.29625	up	0.00358829	0.180723	11	110100749	110168196	-	137.718	121.01	120.64	49.4341	828.779	1130.81
ENSMUSG00000040584.8	Abcb1a	protein_coding	mRNA	-0.879579	0.543526	down	0.00374094	0.184725	5	8660077	8748575	+	16789.7	19045.6	27752.1	14299.6	9193.99	11068
ENSMUSG00000028970.9	Abcb1b	protein_coding	mRNA	-0.921305	0.528031	down	0.00377396	0.18563	5	8798147	8866315	+	458.268	516.412	651.055	348.056	200.495	310.166
ENSMUSG00000030249.15	Abcc9	protein_coding	mRNA	2.23826	4.71827	up	0.00188041	0.116876	6	142587862	142702315	-	41.5528	97.1162	113.66	84.7441	705.703	401.708
ENSMUSG00000055782.9	Abcd2	protein_coding	mRNA	2.82671	7.09455	up	0.0286318	0.604184	15	91145871	91191799	-	16.6211	0	10.9672	7.06201	99.2549	87.2342
ENSMUSG00000055882.8	Abhd16b	protein_coding	mRNA	-2.61998	0.162669	down	0.0495769	0.784277	2	181493206	181494980	+	11.8722	7.70764	11.9643	4.03543	0	1.07697
ENSMUSG00000035258.15	Abi3bp	protein_coding	mRNA	1.30494	2.47073	up	0.0215006	0.525469	16	56477878	56690135	+	301.555	361.488	411.77	255.241	971.706	1429.13
ENSMUSG00000010651.4	Acaa1b	protein_coding	mRNA	-0.953627	0.516333	down	0.036162	0.680801	9	119148023	119157093	-	1588.5	634.338	1131.62	700.148	704.71	326.321
ENSMUSG00000045019.4	Acer1	protein_coding	mRNA	-0.734974	0.600829	down	0.0420939	0.723561	17	56953490	56982126	-	1117.18	1187.75	2307.11	1085.53	809.92	875.573
ENSMUSG00000037872.5	Ackr1	protein_coding	mRNA	4.10886	17.2541	up	0.00164274	0.108908	1	173331886	173333750	-	0	0.770764	22.9315	27.2392	187.592	193.854
ENSMUSG00000044534.8	Ackr2	protein_coding	mRNA	2.6213	6.15305	up	0.00794885	0.298606	9	121898355	121911074	+	30.8678	23.8937	11.9643	7.06201	173.696	229.394
ENSMUSG00000044337.5	Ackr3	protein_coding	mRNA	2.45702	5.49083	up	0.00298611	0.157653	1	90203980	90216751	+	62.9228	184.983	121.637	70.6201	699.747	1261.13
ENSMUSG00000079355.5	Ackr4	protein_coding	mRNA	2.29573	4.91002	up	0.0111944	0.357064	9	104084157	104126933	-	68.859	80.9302	60.8183	25.2215	225.309	784.031
ENSMUSG00000022126.6	Acod1	protein_coding	mRNA	2.30382	4.93762	up	0.0244615	0.560279	14	103046977	103056573	+	284.934	26.9767	44.866	68.6024	411.908	1278.36
ENSMUSG00000032883.15	Acsl3	protein_coding	mRNA	-0.858571	0.551498	down	0.00150274	0.102231	1	78657825	78707743	+	4531.63	3012.14	4258.28	2032.85	1854.08	2621.33
ENSMUSG00000035948.13	Acss3	protein_coding	mRNA	1.10619	2.15277	up	0.00598128	0.249017	10	106933517	107123668	-	208.951	221.209	138.586	266.339	365.258	593.408
ENSMUSG00000035783.9	Acta2	protein_coding	mRNA	2.15521	4.45434	up	8.66393e-05	0.0168043	19	34241090	34255590	-	515.255	693.687	465.609	735.458	3578.14	3146.89
ENSMUSG00000068614.7	Actc1	protein_coding	mRNA	3.75067	13.4606	up	0.0277971	0.596686	2	114047282	114053548	-	0	3.08305	9.97021	0	39.702	136.775
ENSMUSG00000059430.14	Actg2	protein_coding	mRNA	1.51571	2.85939	up	0.000131108	0.0207257	6	83512905	83536265	-	230.321	314.472	182.455	406.57	819.846	855.111
ENSMUSG00000092519.2	Actl9	protein_coding	mRNA	5.11254	34.5962	up	0.0145898	0.417366	17	33432896	33434268	+	0	0	0	4.03543	6.94785	7.53876
ENSMUSG00000006457.4	Actn3	protein_coding	mRNA	6.33029	80.4649	up	0.000226749	0.0291133	19	4861216	4877909	-	0	0	0	7.06201	19.851	16.1545
ENSMUSG00000000530.16	Acvrl1	protein_coding	mRNA	1.64598	3.12961	up	0.000751075	0.0632012	15	101128522	101145336	+	319.363	240.478	372.886	391.437	1430.26	1096.35
ENSMUSG00000072647.6	Adam1a	protein_coding	mRNA	-1.46306	0.362722	down	0.0285904	0.603777	5	121518576	121545482	-	103.288	440.877	776.68	233.046	119.106	127.082
ENSMUSG00000025964.15	Adam23	protein_coding	mRNA	1.15136	2.22123	up	0.0434685	0.738551	1	63445891	63596276	+	206.577	171.11	104.687	122.072	541.932	407.093
ENSMUSG00000022057.8	Adamdec1	protein_coding	mRNA	3.32733	10.0375	up	3.59122e-05	0.00969502	14	68563380	68582095	-	1023.39	1069.82	1413.78	853.494	14913.1	19434.9
ENSMUSG00000022893.14	Adamts1	protein_coding	mRNA	2.77601	6.84953	up	0.000405278	0.0414182	16	85793827	85803113	-	440.46	227.375	373.883	236.073	2590.55	4306.79
ENSMUSG00000047497.10	Adamts12	protein_coding	mRNA	4.17146	18.0192	up	0.0277529	0.596686	15	11064790	11349231	+	17.8084	9.24916	13.9583	0	272.951	465.249
ENSMUSG00000014852.16	Adamts13	protein_coding	mRNA	1.49831	2.82512	up	0.039662	0.714235	2	26973416	27009628	+	74.7951	12.3322	30.9077	54.4784	128.039	148.621
ENSMUSG00000053399.9	Adamts18	protein_coding	mRNA	-2.65227	0.15907	down	0.0214855	0.525469	8	113697126	113848738	-	269.5	39.3089	603.198	2.01772	117.121	25.8472
ENSMUSG00000053441.5	Adamts19	protein_coding	mRNA	3.70103	13.0053	up	0.000112643	0.0189132	18	58836667	59054060	+	7.12334	38.5382	21.9345	22.1949	356.325	506.174
ENSMUSG00000036545.9	Adamts2	protein_coding	mRNA	3.71513	13.133	up	1.70733e-05	0.00676697	11	50602084	50807573	+	40.3656	66.2857	52.8421	48.4252	704.71	1344.05
ENSMUSG00000006403.13	Adamts4	protein_coding	mRNA	3.41992	10.7028	up	0.000400264	0.0414182	1	171250421	171260637	+	77.1695	24.6644	38.8838	24.2126	459.55	1018.81
ENSMUSG00000022894.6	Adamts5	protein_coding	mRNA	3.41715	10.6823	up	0.000959408	0.0745665	16	85856173	85901828	-	64.1101	68.598	47.857	13.1152	504.215	1411.9
ENSMUSG00000031994.13	Adamts8	protein_coding	mRNA	2.01991	4.05559	up	0.0340624	0.660665	9	30942562	30963838	+	13.0595	6.16611	12.9613	6.05315	78.4114	45.2326
ENSMUSG00000030022.14	Adamts9	protein_coding	mRNA	1.92936	3.80886	up	0.000122614	0.0197384	6	92772699	92943492	-	172.147	161.86	96.7111	228.002	689.822	722.644
ENSMUSG00000066113.16	Adamtsl1	protein_coding	mRNA	2.38284	5.21562	up	0.00106548	0.0820809	4	85514172	86428385	+	92.6034	41.6212	116.651	85.753	471.461	749.568
ENSMUSG00000036040.14	Adamtsl2	protein_coding	mRNA	2.5765	5.96492	up	0.00461471	0.207913	2	27079379	27108981	+	14.2467	9.24916	32.9017	25.2215	57.5679	253.087
ENSMUSG00000070469.12	Adamtsl3	protein_coding	mRNA	3.00325	8.01803	up	0.000404931	0.0414182	7	82335694	82614450	+	48.6762	80.1594	31.9047	58.5138	261.041	971.423
ENSMUSG00000015850.11	Adamtsl4	protein_coding	mRNA	1.22174	2.33228	up	0.0416393	0.719881	3	95676201	95687917	-	206.577	364.571	199.404	198.745	513.148	1086.66
ENSMUSG00000021536.7	Adcy2	protein_coding	mRNA	0.738106	1.66798	up	0.0481606	0.774721	13	68620043	68999541	-	52.2378	97.1162	85.7438	117.028	149.875	127.082
ENSMUSG00000022220.14	Adcy4	protein_coding	mRNA	2.02027	4.05659	up	0.000231708	0.0294733	14	55769057	55784095	-	60.5484	36.2259	35.8928	75.6644	245.16	215.393
ENSMUSG00000022840.9	Adcy5	protein_coding	mRNA	1.80734	3.49997	up	0.00111934	0.0842071	16	35154877	35305738	+	77.1695	140.279	112.663	134.178	519.103	504.02
ENSMUSG00000029778.12	Adcyap1r1	protein_coding	mRNA	3.04985	8.28125	up	4.68731e-05	0.0112446	6	55451978	55501451	+	4.74889	20.8106	10.9672	38.3366	112.158	157.237
ENSMUSG00000031486.15	Adgra2	protein_coding	mRNA	2.28078	4.85941	up	0.000688424	0.0592044	8	27085583	27123436	+	113.973	125.634	97.7081	98.8681	802.973	737.721
ENSMUSG00000004730.15	Adgre1	protein_coding	mRNA	1.97957	3.94376	up	0.0305659	0.620371	17	57358691	57483527	+	369.226	117.927	101.696	57.5049	728.531	1534.68
ENSMUSG00000032915.6	Adgre4	protein_coding	mRNA	2.15067	4.44035	up	0.0443915	0.744796	17	55749984	55853662	+	181.645	24.6644	14.9553	34.3012	261.041	684.95
ENSMUSG00000057899.7	Adgrf2	protein_coding	mRNA	-1.83797	0.279716	down	0.0264063	0.58504	17	42696130	42742179	-	15.4339	72.4518	29.9106	6.05315	9.92549	17.2314
ENSMUSG00000056492.6	Adgrf5	protein_coding	mRNA	2.15025	4.43906	up	0.00126902	0.0914221	17	43360451	43459557	+	402.469	228.146	241.279	252.215	2177.65	1438.83
ENSMUSG00000031298.15	Adgrg2	protein_coding	mRNA	1.31223	2.48325	up	0.0295139	0.610549	X	160390690	160498070	+	41.5528	40.8505	43.8689	37.3278	106.203	170.161
ENSMUSG00000039116.7	Adgrg6	protein_coding	mRNA	1.21605	2.32309	up	0.00596294	0.248969	10	14402583	14545659	-	197.079	158.777	130.61	190.674	407.938	530.944
ENSMUSG00000013033.16	Adgrl1	protein_coding	mRNA	1.03357	2.04708	up	0.036171	0.680801	8	83900105	83941954	+	1093.43	843.215	849.462	682.997	2607.43	2412.4
ENSMUSG00000037605.16	Adgrl3	protein_coding	mRNA	1.84911	3.60277	up	0.0450863	0.751383	5	81020138	81825133	+	223.198	117.927	40.8779	35.3101	756.323	583.715
ENSMUSG00000020473.13	Aebp1	protein_coding	mRNA	2.59468	6.04054	up	0.00114521	0.0844184	11	5861947	5872088	+	264.751	121.781	246.264	150.32	1050.12	2620.26
ENSMUSG00000025083.18	Afap1l2	protein_coding	mRNA	2.23577	4.71013	up	0.000636503	0.0567572	19	56912361	57008228	-	33.2423	22.3521	59.8213	60.5315	270.966	211.085
ENSMUSG00000029369.17	Afm	protein_coding	mRNA	-1.82048	0.283126	down	0.00874657	0.309972	5	90518932	90553543	+	599.548	232	790.638	35.3101	207.443	216.47
ENSMUSG00000072812.4	Ahnak2	protein_coding	mRNA	2.8102	7.01381	up	0.00041401	0.0419346	12	112772194	112802657	-	96.1651	57.0365	131.607	86.7618	555.828	1353.75
ENSMUSG00000021211.4	Akr1c12	protein_coding	mRNA	-0.603387	0.658207	down	0.0440109	0.743428	13	4268176	4279433	-	4202.77	3970.2	6170.56	4012.23	2766.24	2662.26
ENSMUSG00000021213.12	Akr1c13	protein_coding	mRNA	-0.762719	0.589385	down	0.021788	0.528444	13	4191150	4205596	+	4219.39	4585.27	6774.76	4085.88	2848.62	2247.63
ENSMUSG00000033715.15	Akr1c14	protein_coding	mRNA	-0.946791	0.518785	down	0.0220477	0.531242	13	4049011	4090688	+	3188.88	4082.73	7658.12	3425.08	2450.6	1869.61
ENSMUSG00000013584.5	Aldh1a2	protein_coding	mRNA	2.25084	4.75959	up	0.00027839	0.0325359	9	71215789	71296243	+	77.1695	77.0764	106.681	103.912	625.306	512.636
ENSMUSG00000015134.15	Aldh1a3	protein_coding	mRNA	3.08933	8.511	up	0.000100642	0.0179109	7	66390890	66427517	-	146.028	100.199	89.7319	86.7618	1404.46	1366.67
ENSMUSG00000075296.5	Aldh3b2	protein_coding	mRNA	-1.09331	0.468684	down	0.0475086	0.770951	19	3972328	3981646	+	165.024	84.784	350.951	81.7176	96.2773	103.389
ENSMUSG00000028737.15	Aldh4a1	protein_coding	mRNA	0.640023	1.55835	up	0.0237814	0.552399	4	139622866	139649690	+	518.817	593.488	777.677	1114.79	1065.01	765.723
ENSMUSG00000033809.15	Alg3	protein_coding	mRNA	-0.754201	0.592874	down	0.00114369	0.0844184	16	20605374	20611735	-	704.023	782.325	694.924	519.562	385.109	388.785
ENSMUSG00000000320.10	Alox12	protein_coding	mRNA	5.00722	32.1606	up	0.0185429	0.484811	11	70241457	70255353	-	3.56167	0	0	0	98.2624	10.7697
ENSMUSG00000025701.12	Alox5	protein_coding	mRNA	1.34043	2.53227	up	0.0134945	0.400703	6	116410077	116461178	-	98.5395	113.302	115.654	107.948	249.13	472.788
ENSMUSG00000060063.9	Alox5ap	protein_coding	mRNA	1.2829	2.43328	up	0.0236155	0.55088	5	149264767	149288153	+	155.526	77.8471	100.699	116.019	229.279	466.326
ENSMUSG00000013076.17	Amotl1	protein_coding	mRNA	1.04472	2.06297	up	0.0274023	0.59476	9	14541966	14645056	-	603.109	521.036	439.686	444.907	1148.38	1632.68
ENSMUSG00000072115.11	Ang	protein_coding	mRNA	-0.76352	0.589057	down	0.00651516	0.263185	14	51091150	51102009	+	674.343	467.853	603.198	412.623	280.892	333.859
ENSMUSG00000033544.6	Angptl1	protein_coding	mRNA	1.92884	3.80749	up	0.00198749	0.121597	1	156838562	156861078	+	30.8678	64.7441	30.9077	63.5581	157.815	262.78
ENSMUSG00000004105.8	Angptl2	protein_coding	mRNA	1.94382	3.84722	up	0.00113695	0.0844184	2	33216069	33247717	+	116.348	155.694	198.407	165.453	712.651	932.652
ENSMUSG00000032826.19	Ank2	protein_coding	mRNA	1.69244	3.23204	up	0.00819431	0.30295	3	126921612	127499350	-	106.85	152.611	157.529	100.886	537.962	709.72
ENSMUSG00000074771.10	Ankef1	protein_coding	mRNA	-4.79107	0.0361196	down	0.0410965	0.716667	2	136501910	136562091	+	10.685	3.08305	1.99404	0	0	0
ENSMUSG00000033420.12	Antxr1	protein_coding	mRNA	3.79403	13.8713	up	7.83953e-06	0.00525499	6	87133853	87335821	-	89.0418	87.867	79.7617	72.6378	1437.21	2050.54
ENSMUSG00000029484.12	Anxa3	protein_coding	mRNA	0.711642	1.63767	up	0.0170714	0.464604	5	96793339	96845966	+	328.861	361.488	450.654	487.279	579.649	802.339
ENSMUSG00000027712.13	Anxa5	protein_coding	mRNA	0.911416	1.88089	up	0.0214934	0.525469	3	36448923	36475894	-	791.878	1198.54	1263.23	1115.8	2334.48	2670.87
ENSMUSG00000021322.8	Aoah	protein_coding	mRNA	1.80547	3.49544	up	0.0180658	0.477356	13	20794113	21036617	+	32.055	40.8505	26.9196	20.1772	141.935	187.392
ENSMUSG00000019326.14	Aoc3	protein_coding	mRNA	1.64032	3.11735	up	0.00120322	0.0882188	11	101330605	101341938	+	108.037	102.512	128.616	135.187	467.491	454.479
ENSMUSG00000063558.4	Aox1	protein_coding	mRNA	2.83096	7.11546	up	0.0346426	0.66625	1	58029931	58106413	+	0	47.7873	11.9643	11.0974	113.151	303.704
ENSMUSG00000031367.15	Ap1s2	protein_coding	mRNA	0.83121	1.77918	up	0.047851	0.774336	X	163909017	163933666	+	506.944	423.149	417.752	385.384	1109.67	902.497
ENSMUSG00000024897.9	Apba1	protein_coding	mRNA	1.39416	2.62835	up	0.0083703	0.304002	19	23758887	23949596	+	217.262	151.07	84.7468	181.595	465.506	542.791
ENSMUSG00000037032.16	Apbb1	protein_coding	mRNA	1.34756	2.54481	up	0.0026779	0.146178	7	105558483	105581653	-	64.1101	65.5149	52.8421	82.7264	182.629	199.239
ENSMUSG00000071847.13	Apcdd1	protein_coding	mRNA	1.10343	2.14865	up	0.0393998	0.712164	18	62922231	62961179	+	224.385	205.023	130.61	153.347	418.856	631.102
ENSMUSG00000044338.9	Aplnr	protein_coding	mRNA	2.92857	7.61356	up	0.00128107	0.0919548	2	85136225	85139923	+	33.2423	11.5615	68.7945	49.4341	639.202	174.468
ENSMUSG00000068246.6	Apol9b	protein_coding	mRNA	-1.27716	0.412606	down	0.0206475	0.515678	15	77729039	77736382	+	180.458	86.3255	324.032	104.921	80.3965	58.1561
ENSMUSG00000090698.2	Apold1	protein_coding	mRNA	3.04499	8.25338	up	0.023275	0.546307	6	134981718	134986836	+	205.39	8.4784	170.491	130.143	1762.77	1277.28
ENSMUSG00000024451.9	Arap3	protein_coding	mRNA	1.50119	2.83076	up	0.00895802	0.312424	18	37972628	37998969	-	426.213	248.957	338.987	271.383	1233.74	1364.52
ENSMUSG00000049807.16	Arhgap23	protein_coding	mRNA	1.03057	2.04283	up	0.0278183	0.596686	11	97415533	97502402	+	397.72	550.325	251.249	406.57	968.728	1075.89
ENSMUSG00000024043.13	Arhgap28	protein_coding	mRNA	2.95516	7.75516	up	0.00368367	0.182927	17	67842713	68004120	-	51.0506	16.186	3.98809	21.186	297.765	230.471
ENSMUSG00000022799.4	Arhgap31	protein_coding	mRNA	1.14123	2.20569	up	0.0365791	0.683777	16	38598340	38713274	-	620.918	540.305	483.555	354.109	1689.32	1584.22
ENSMUSG00000033389.16	Arhgap44	protein_coding	mRNA	1.41041	2.65813	up	0.00840184	0.304002	11	65002039	65162961	-	62.9228	66.2857	97.7081	93.8239	174.689	334.936
ENSMUSG00000052921.13	Arhgef15	protein_coding	mRNA	1.85563	3.6191	up	0.0411377	0.716667	11	68943155	68957480	-	64.1101	23.8937	69.7915	15.1329	325.556	229.394
ENSMUSG00000032875.8	Arhgef17	protein_coding	mRNA	1.73335	3.32499	up	0.000586741	0.053891	7	100869752	100932107	-	303.929	222.751	265.208	325.861	1327.04	978.962
ENSMUSG00000019467.15	Arhgef25	protein_coding	mRNA	1.48173	2.79284	up	0.027251	0.594162	10	127182525	127190083	-	43.9273	167.256	64.8064	96.8504	276.921	399.554
ENSMUSG00000043157.8	Arl11	protein_coding	mRNA	1.91213	3.76364	up	0.0218094	0.528444	14	61309753	61311936	+	3.56167	25.4352	15.9523	22.1949	69.4785	79.6955
ENSMUSG00000046561.9	Arsj	protein_coding	mRNA	3.32788	10.0414	up	0.0402837	0.716667	3	126363684	126440375	+	0	11.5615	0	4.03543	50.62	64.6179
ENSMUSG00000034842.16	Art3	protein_coding	mRNA	1.95705	3.88267	up	0.0212221	0.522571	5	92331827	92414628	+	32.055	36.9966	15.9523	14.124	168.733	147.544
ENSMUSG00000036995.7	Asap3	protein_coding	mRNA	0.615601	1.5322	up	0.0426544	0.729526	4	136206365	136245216	+	137.718	127.947	164.509	195.719	187.592	275.703
ENSMUSG00000021388.14	Aspn	protein_coding	mRNA	3.54817	11.6978	up	4.90546e-06	0.00419233	13	49544443	49567565	+	26.1189	59.3488	33.8987	62.5492	648.135	690.335
ENSMUSG00000028373.16	Astn2	protein_coding	mRNA	2.80965	7.01113	up	0.00049635	0.0476287	4	65380803	66404611	-	9.49779	10.0199	3.98809	18.1595	55.5828	91.5421
ENSMUSG00000039200.16	Atf7ip2	protein_coding	mRNA	-0.87601	0.544872	down	0.0444823	0.744918	16	10192712	10251478	+	212.513	189.608	120.64	129.134	97.2698	58.1561
ENSMUSG00000007097.14	Atp1a2	protein_coding	mRNA	3.20222	9.20375	up	0.000100091	0.0179109	1	172271709	172298064	-	73.6078	64.7441	65.8034	56.4961	570.716	1251.43
ENSMUSG00000041329.13	Atp1b2	protein_coding	mRNA	1.18604	2.27527	up	0.0180226	0.476921	11	69599736	69605942	-	87.8545	53.9534	109.672	94.8327	237.219	239.086
ENSMUSG00000026463.17	Atp2b4	protein_coding	mRNA	1.24213	2.36547	up	0.00626319	0.255269	1	133699457	133801041	-	996.08	971.162	1119.65	983.637	3054.07	3264.28
ENSMUSG00000022890.13	Atp5j	protein_coding	mRNA	-0.602568	0.658581	down	0.0202061	0.510685	16	84827866	84835625	-	7579.23	5827.74	6957.21	5691.98	3887.82	3830.77
ENSMUSG00000038690.15	Atp5j2	protein_coding	mRNA	-0.860165	0.550889	down	0.0212737	0.522706	5	145183698	145192062	-	7744.26	3871.55	5148.62	4144.39	2185.59	2904.58
ENSMUSG00000050856.16	Atp5k	protein_coding	mRNA	-1.07999	0.473033	down	0.03374	0.656423	5	108433244	108434448	-	1143.3	588.093	715.861	650.714	185.607	320.936
ENSMUSG00000071528.4	Atp5md	protein_coding	mRNA	-0.653806	0.635601	down	0.0228977	0.541022	19	47083464	47090647	-	5177.48	5225.78	7125.71	4802.17	3393.53	2945.5
ENSMUSG00000021290.6	Atp5mpl	protein_coding	mRNA	-0.731944	0.602092	down	0.00352896	0.178392	12	111961375	111966977	-	4900.86	3866.15	4898.37	3389.77	2270.95	2566.41
ENSMUSG00000054428.12	Atpif1	protein_coding	mRNA	-0.855272	0.552761	down	0.0499821	0.786433	4	132530555	132533659	-	8534.95	4498.95	5583.32	5472.05	2179.64	2638.57
ENSMUSG00000020123.6	Avpr1a	protein_coding	mRNA	2.716	6.57047	up	0.0413327	0.718031	10	122448499	122453452	+	8.31056	11.5615	20.9374	0	149.875	118.466
ENSMUSG00000002602.16	Axl	protein_coding	mRNA	3.11756	8.67921	up	0.000334155	0.0364083	7	25757273	25788705	-	366.852	373.82	262.217	154.355	2999.48	5550.68
ENSMUSG00000043300.2	B3galnt1	protein_coding	mRNA	2.80724	6.99945	up	0.000405882	0.0414182	3	69574158	69598960	-	14.2467	22.3521	10.9672	25.2215	96.2773	213.239
ENSMUSG00000034780.6	B3galt1	protein_coding	mRNA	2.19436	4.57688	up	0.0082247	0.30295	2	67565871	68122689	+	16.6211	9.24916	5.98213	13.1152	74.4412	57.0792
ENSMUSG00000074004.3	B3gnt6	protein_coding	mRNA	-1.28852	0.40937	down	0.028658	0.604271	7	98192417	98199481	-	130.595	89.4086	237.291	57.5049	99.2549	30.155
ENSMUSG00000028541.14	B4galt2	protein_coding	mRNA	1.30565	2.47195	up	0.000257982	0.0310806	4	117869260	117883487	-	64.1101	67.0564	38.8838	148.302	138.957	133.544
ENSMUSG00000033722.9	BC034090	protein_coding	mRNA	2.0843	4.24071	up	0.0129514	0.390082	1	155212471	155244444	-	9.49779	46.2458	30.9077	24.2126	180.644	164.776
ENSMUSG00000025316.16	Banp	protein_coding	mRNA	0.766391	1.70101	up	0.0293515	0.608476	8	121949750	122029258	+	1283.39	1159.23	997.021	1129.92	2274.92	2445.79
ENSMUSG00000021070.6	Bdkrb2	protein_coding	mRNA	2.98407	7.91213	up	0.000116674	0.0192216	12	105563226	105595237	+	84.2929	67.8272	113.66	75.6644	1080.89	945.576
ENSMUSG00000052819.6	Best2	protein_coding	mRNA	-1.58752	0.332743	down	0.0138317	0.405145	8	85007202	85014531	-	40.3656	63.2026	73.7796	8.07087	18.8584	32.309
ENSMUSG00000031375.17	Bgn	protein_coding	mRNA	3.65152	12.5666	up	3.15383e-05	0.00918846	X	73483602	73495933	+	161.462	241.249	277.172	142.249	3309.16	5094.05
ENSMUSG00000025128.7	Bhlhe22	protein_coding	mRNA	3.07986	8.45531	up	0.00324587	0.167804	3	18054174	18057517	+	4.74889	4.62458	3.98809	4.03543	61.5381	47.3865
ENSMUSG00000014329.14	Bicc1	protein_coding	mRNA	1.72241	3.29988	up	0.00554053	0.237041	10	70922832	71159700	-	191.143	204.252	144.568	146.285	620.343	1015.58
ENSMUSG00000022098.10	Bmp1	protein_coding	mRNA	0.761919	1.69575	up	0.00177794	0.114408	14	70474558	70520234	-	1152.79	1075.22	822.543	1452.76	1810.41	1909.46
ENSMUSG00000021835.15	Bmp4	protein_coding	mRNA	2.4106	5.31694	up	8.76584e-06	0.00525499	14	46383520	46390669	-	60.5484	119.468	91.726	182.603	579.649	686.027
ENSMUSG00000032179.7	Bmp5	protein_coding	mRNA	3.7674	13.6176	up	0.000228021	0.0291398	9	75775364	75900310	+	22.5572	23.1229	22.9315	7.06201	441.685	485.711
ENSMUSG00000039004.6	Bmp6	protein_coding	mRNA	1.56587	2.96056	up	0.00738527	0.284744	13	38345107	38500302	+	86.6673	197.315	112.663	138.214	441.685	596.639
ENSMUSG00000028487.18	Bnc2	protein_coding	mRNA	2.66971	6.36301	up	0.000318244	0.0352362	4	84275095	84675275	-	11.8722	29.289	36.8898	49.4341	135.979	313.397
ENSMUSG00000015943.11	Bola1	protein_coding	mRNA	-0.662265	0.631885	down	0.0360489	0.680377	3	96196588	96219709	-	504.57	454.75	360.922	318.799	194.54	320.936
ENSMUSG00000040283.14	Btnl9	protein_coding	mRNA	1.30563	2.47192	up	0.0205654	0.514569	11	49165585	49187159	-	17.8084	22.3521	22.9315	27.2392	63.5232	65.6949
ENSMUSG00000036887.5	C1qa	protein_coding	mRNA	1.61202	3.05679	up	0.0113453	0.359525	4	136895917	136898803	-	255.253	224.292	200.401	148.302	771.211	1158.81
ENSMUSG00000036905.8	C1qb	protein_coding	mRNA	1.75214	3.36858	up	0.00962526	0.326649	4	136880129	136886187	-	113.973	184.983	141.577	92.815	610.418	781.877
ENSMUSG00000036896.5	C1qc	protein_coding	mRNA	1.94587	3.85269	up	0.0175462	0.472296	4	136889804	136893065	-	111.599	107.136	102.693	34.3012	493.297	710.797
ENSMUSG00000017446.14	C1qtnf1	protein_coding	mRNA	2.56875	5.93293	up	0.000801007	0.0667864	11	118428203	118449963	+	52.2378	75.5348	70.7885	50.4429	429.774	698.951
ENSMUSG00000058914.12	C1qtnf3	protein_coding	mRNA	2.67782	6.39889	up	0.00331194	0.16943	15	10952332	10980150	+	3.56167	8.4784	4.98511	11.0974	30.769	68.9258
ENSMUSG00000061535.11	C1qtnf7	protein_coding	mRNA	2.29114	4.89442	up	0.0174297	0.47055	5	43515538	43618803	+	24.9317	15.4153	13.9583	7.06201	80.3965	177.699
ENSMUSG00000055172.10	C1ra	protein_coding	mRNA	2.58079	5.98269	up	0.000147814	0.0225834	6	124512405	124523443	+	198.266	205.023	241.279	220.94	1332.99	2302.55
ENSMUSG00000098470.1	C1rb	protein_coding	mRNA	2.60685	6.09174	up	0.00251188	0.139363	6	124570294	124581171	+	61.7356	35.4551	46.86	24.2126	300.742	551.406
ENSMUSG00000038521.17	C1s1	protein_coding	mRNA	3.44876	10.9189	up	9.19355e-05	0.0172407	6	124530345	124542359	-	174.522	178.046	201.398	96.8504	2119.09	3832.92
ENSMUSG00000079343.4	C1s2	protein_coding	mRNA	3.26958	9.64369	up	0.00241979	0.137011	6	124624625	124636085	-	36.8039	23.8937	43.8689	5.04429	356.325	646.179
ENSMUSG00000024164.15	C3	protein_coding	mRNA	2.89333	7.42986	up	0.00060164	0.0550289	17	57203970	57228136	-	1964.85	1123.77	2483.58	1240.9	9249.57	30908.9
ENSMUSG00000040552.8	C3ar1	protein_coding	mRNA	2.5543	5.87384	up	0.000248956	0.0303949	6	122847138	122856161	-	29.6806	35.4551	49.8511	47.4164	283.869	344.629
ENSMUSG00000073418.4	C4b	protein_coding	mRNA	3.23885	9.44043	up	2.69538e-05	0.0085713	17	34728380	34743882	-	766.946	893.315	743.778	825.246	6181.6	15689.2
ENSMUSG00000049130.6	C5ar1	protein_coding	mRNA	2.26723	4.814	up	0.0124566	0.379781	7	16246743	16259540	-	60.5484	45.475	56.8302	21.186	164.763	597.716
ENSMUSG00000022181.16	C6	protein_coding	mRNA	2.68577	6.43423	up	0.00473074	0.211399	15	4727175	4814967	+	21.37	17.7276	28.9136	8.07087	234.242	194.931
ENSMUSG00000079105.4	C7	protein_coding	mRNA	3.22289	9.33653	up	0.00186865	0.11669	15	4988762	5063740	-	26.1189	27.7475	36.8898	7.06201	248.137	592.331
ENSMUSG00000070686.10	C87414	protein_coding	mRNA	1.45559	2.74269	up	0.0390195	0.707391	5	93634993	93671551	-	9.49779	7.70764	4.98511	17.1506	20.8435	22.6163
ENSMUSG00000040118.15	Cacna2d1	protein_coding	mRNA	0.793625	1.73342	up	0.00867595	0.309408	5	15934691	16374511	+	604.297	675.96	373.883	899.902	889.324	1079.12
ENSMUSG00000069806.5	Cacng7	protein_coding	mRNA	2.35446	5.11402	up	0.0111383	0.356268	7	3332955	3368221	+	18.9956	13.8737	18.9434	7.06201	126.054	131.39
ENSMUSG00000005338.13	Cadm3	protein_coding	mRNA	3.80356	13.9632	up	0.000119312	0.0194225	1	173333258	173367695	-	47.4889	40.0797	15.9523	19.1683	457.565	968.192
ENSMUSG00000059588.13	Calcrl	protein_coding	mRNA	1.69189	3.23079	up	0.0358662	0.678333	2	84330626	84425411	-	725.393	221.209	468.6	158.391	2241.18	2171.16
ENSMUSG00000029761.16	Cald1	protein_coding	mRNA	1.94442	3.84884	up	0.000330913	0.0361992	6	34598500	34775473	+	359.729	282.099	360.922	391.437	1590.06	1877.15
ENSMUSG00000049872.8	Calhm5	protein_coding	mRNA	3.20928	9.24888	up	0.00243542	0.137327	10	34087815	34096519	-	9.49779	6.16611	3.98809	4.03543	100.247	76.4646
ENSMUSG00000027861.13	Casq2	protein_coding	mRNA	3.66464	12.6813	up	0.00127031	0.0914221	3	102086415	102146514	+	4.74889	0	13.9583	21.186	109.18	104.466
ENSMUSG00000015944.9	Castor2	protein_coding	mRNA	0.709003	1.63467	up	0.0223503	0.534678	5	134099711	134144343	+	676.717	737.621	803.599	1600.05	1204.96	820.648
ENSMUSG00000050623.5	Catsperz	protein_coding	mRNA	-1.75641	0.295984	down	0.0404646	0.716667	19	6922371	6925380	-	39.1784	20.0399	9.97021	9.07973	6.94785	4.30786
ENSMUSG00000007655.16	Cav1	protein_coding	mRNA	2.31059	4.96086	up	0.00552396	0.236786	6	17306335	17341452	+	230.321	50.0996	363.913	175.541	1731.01	1288.05
ENSMUSG00000000058.6	Cav2	protein_coding	mRNA	2.04074	4.11455	up	0.00952549	0.325222	6	17281185	17289115	+	80.7312	16.9568	82.7528	56.4961	354.34	329.551
ENSMUSG00000004044.9	Cavin1	protein_coding	mRNA	2.35151	5.10357	up	0.00042476	0.0427071	11	100956733	100970887	-	411.967	262.83	541.383	387.402	2742.41	3075.81
ENSMUSG00000045954.7	Cavin2	protein_coding	mRNA	3.01189	8.06618	up	0.0016324	0.10862	1	51289126	51302960	+	100.914	12.3322	141.577	70.6201	906.198	1075.89
ENSMUSG00000037060.3	Cavin3	protein_coding	mRNA	2.52913	5.77225	up	0.00164469	0.108908	7	105480083	105482300	-	60.5484	37.7674	48.854	30.2658	397.02	421.094
ENSMUSG00000006362.16	Cbfa2t3	protein_coding	mRNA	0.646553	1.56542	up	0.0217002	0.528444	8	122625141	122699109	-	2684.31	2427.91	1962.14	2889.37	3420.33	4764.5
ENSMUSG00000031654.16	Cbln1	protein_coding	mRNA	-5.31934	0.0250448	down	0.00839645	0.304002	8	87468405	87472609	-	11.8722	3.85382	6.97915	0	0	0
ENSMUSG00000089715.12	Cbx6	protein_coding	mRNA	0.783192	1.72093	up	0.0448195	0.748762	15	79823896	79834688	-	845.303	981.182	655.043	769.759	1846.14	1655.3
ENSMUSG00000034795.14	Ccdc122	protein_coding	mRNA	-1.08192	0.472401	down	0.0144269	0.414778	14	77036772	77112257	+	326.486	134.113	226.324	100.886	139.949	82.9264
ENSMUSG00000019767.12	Ccdc170	protein_coding	mRNA	1.96006	3.89079	up	0.0289377	0.607858	10	4482502	4562231	+	9.49779	8.4784	6.97915	7.06201	57.5679	32.309
ENSMUSG00000043036.13	Ccdc63	protein_coding	mRNA	-0.986633	0.504654	down	0.0423817	0.726225	5	122108040	122140823	-	92.6034	53.9534	107.678	58.5138	31.7616	37.6938
ENSMUSG00000041117.8	Ccdc8	protein_coding	mRNA	1.98819	3.96738	up	0.00328791	0.169113	7	16992708	16997516	+	20.1828	38.5382	32.9017	34.3012	150.868	179.853
ENSMUSG00000022665.15	Ccdc80	protein_coding	mRNA	3.23498	9.41514	up	1.93025e-05	0.00725817	16	45093402	45128077	+	86.6673	111.761	97.7081	103.912	1144.41	1541.14
ENSMUSG00000020676.2	Ccl11	protein_coding	mRNA	3.37597	10.3817	up	0.0228373	0.540524	11	82057823	82062955	+	18.9956	138.737	28.9136	14.124	777.166	1149.12
ENSMUSG00000035385.5	Ccl2	protein_coding	mRNA	2.72223	6.5989	up	0.0103091	0.338213	11	82035571	82037453	+	11.8722	26.9767	7.97617	5.04429	103.225	202.47
ENSMUSG00000094686.1	Ccl21a	protein_coding	mRNA	2.64876	6.2713	up	0.0131134	0.394526	4	42772860	42773993	-	29.6806	3.08305	21.9345	11.0974	240.197	89.3881
ENSMUSG00000035373.2	Ccl7	protein_coding	mRNA	2.86698	7.29537	up	0.01783	0.475721	11	82045712	82047525	+	8.31056	26.9767	1.99404	5.04429	63.5232	205.7
ENSMUSG00000019997.11	Ccn2	protein_coding	mRNA	2.34338	5.07491	up	0.00230819	0.133174	10	24595442	24598683	+	178.084	60.8903	98.7051	89.7884	574.686	1046.81
ENSMUSG00000005124.10	Ccn4	protein_coding	mRNA	1.41674	2.66981	up	0.0242988	0.557869	15	66891320	66923201	+	42.74	20.0399	18.9434	34.3012	83.3742	99.0808
ENSMUSG00000025804.5	Ccr1	protein_coding	mRNA	1.52376	2.8754	up	0.0238536	0.552436	9	123962124	123968692	-	327.674	181.129	118.646	137.205	838.704	827.11
ENSMUSG00000064039.4	Ccr1l1	protein_coding	mRNA	5.1834	36.3377	up	0.0113863	0.359575	9	123977243	123978408	-	0	0	0	5.04429	7.9404	6.46179
ENSMUSG00000049103.14	Ccr2	protein_coding	mRNA	1.54706	2.92222	up	0.0110505	0.355257	9	124101950	124113557	+	321.738	287.495	375.877	220.94	1473.94	1183.59
ENSMUSG00000043953.12	Ccrl2	protein_coding	mRNA	1.51446	2.85691	up	0.0460876	0.75731	9	111054486	111057519	-	1961.29	915.667	679.969	565.97	2695.76	6899.04
ENSMUSG00000086564.9	Cd101	protein_coding	mRNA	0.930989	1.90658	up	0.0473563	0.769062	3	100993529	101029556	-	85.4801	111.761	81.7557	85.753	214.391	232.625
ENSMUSG00000046186.8	Cd109	protein_coding	mRNA	1.78823	3.4539	up	0.0401392	0.716667	9	78615546	78716253	+	8.31056	14.6445	6.97915	8.07087	46.6498	49.5404
ENSMUSG00000008845.9	Cd163	protein_coding	mRNA	3.28936	9.77681	up	0.00258662	0.141761	6	124304656	124330527	+	18.9956	30.0598	22.9315	5.04429	152.853	547.099
ENSMUSG00000031494.7	Cd209a	protein_coding	mRNA	1.62018	3.07413	up	0.00924087	0.31924	8	3743397	3748984	-	24.9317	33.9136	29.9106	31.2746	127.046	115.235
ENSMUSG00000031495.8	Cd209d	protein_coding	mRNA	3.77699	13.7084	up	0.0188111	0.489017	8	3871824	3878555	-	13.0595	0	0	7.06201	118.113	49.5404
ENSMUSG00000004709.14	Cd244a	protein_coding	mRNA	0.758448	1.69167	up	0.0110547	0.355257	1	171559193	171609746	+	315.801	373.05	490.534	536.713	813.891	645.102
ENSMUSG00000056481.7	Cd248	protein_coding	mRNA	3.79295	13.8609	up	1.14848e-05	0.00571065	19	5068078	5070682	+	30.8678	53.1827	15.9523	44.3898	551.858	793.724
ENSMUSG00000034652.12	Cd300a	protein_coding	mRNA	1.81286	3.51338	up	0.0105269	0.342518	11	114890041	114904654	+	160.275	131.03	49.8511	92.815	449.625	655.872
ENSMUSG00000044811.13	Cd300c2	protein_coding	mRNA	1.35023	2.54953	up	0.0461896	0.75731	11	114996721	115001880	-	65.2973	38.5382	39.8809	38.3366	101.24	226.163
ENSMUSG00000063193.9	Cd300lb	protein_coding	mRNA	3.26205	9.59342	up	0.0102923	0.338213	11	114922781	114934386	-	15.4339	0	6.97915	8.07087	101.24	102.312
ENSMUSG00000069609.7	Cd300ld4	protein_coding	mRNA	3.62967	12.3777	up	0.0326102	0.643915	11	115020728	115027012	-	0	2.31229	5.98213	0	36.7243	66.7719
ENSMUSG00000017309.11	Cd300lg	protein_coding	mRNA	3.12999	8.75431	up	0.0033145	0.16943	11	102041509	102055620	+	33.2423	9.24916	7.97617	8.07087	304.713	126.005
ENSMUSG00000016494.9	Cd34	protein_coding	mRNA	2.93816	7.66433	up	8.34385e-05	0.0164164	1	194938819	194961279	+	225.572	211.96	219.345	193.701	1775.67	3065.04
ENSMUSG00000002944.15	Cd36	protein_coding	mRNA	1.03858	2.05421	up	0.0354848	0.676435	5	17781690	17888801	-	1254.9	710.644	1002.01	936.221	3436.21	1722.07
ENSMUSG00000025163.6	Cd7	protein_coding	mRNA	0.808989	1.75198	up	0.00191188	0.118175	11	121036747	121039418	-	316.989	243.561	327.023	613.386	475.431	464.172
ENSMUSG00000027435.8	Cd93	protein_coding	mRNA	1.54072	2.90939	up	0.0107434	0.348115	2	148436640	148443563	-	628.041	700.624	598.213	412.623	2639.19	2554.56
ENSMUSG00000031673.6	Cdh11	protein_coding	mRNA	2.98008	7.8903	up	6.53277e-05	0.0138495	8	102632095	102785642	-	30.8678	36.2259	99.7021	90.7973	571.709	653.718
ENSMUSG00000031841.19	Cdh13	protein_coding	mRNA	1.96706	3.9097	up	0.0364133	0.682543	8	118283733	119324921	+	23.7445	32.3721	34.8957	7.06201	200.495	148.621
ENSMUSG00000031871.9	Cdh5	protein_coding	mRNA	3.15139	8.88512	up	0.0305763	0.620371	8	104101625	104144511	+	188.769	6.16611	81.7557	55.4872	1405.45	995.116
ENSMUSG00000039385.5	Cdh6	protein_coding	mRNA	3.98479	15.8322	up	0.0115362	0.360975	15	13028701	13173675	-	0	0	6.97915	4.03543	57.5679	48.4635
ENSMUSG00000071637.5	Cebpd	protein_coding	mRNA	1.0006	2.00083	up	0.029027	0.608299	16	15887286	15891031	+	1332.06	1610.13	1817.57	1823.01	2166.74	5534.53
ENSMUSG00000060240.12	Cend1	protein_coding	mRNA	5.21118	37.0442	up	0.0143329	0.414573	7	141426446	141429491	-	0	0	0	4.03543	3.9702	11.8466
ENSMUSG00000020728.17	Cep112	protein_coding	mRNA	0.799923	1.74101	up	0.0439139	0.742779	11	108425192	108860615	+	113.973	63.9734	73.7796	124.09	124.069	188.469
ENSMUSG00000057074.6	Ces1g	protein_coding	mRNA	-1.42503	0.372413	down	0.0115047	0.3604	8	93302369	93337308	-	6263.79	2111.12	11548.5	1716.07	2876.41	2827.03
ENSMUSG00000050097.6	Ces2b	protein_coding	mRNA	-1.51077	0.350925	down	0.000573511	0.0532715	8	104831572	104840093	+	538.999	254.352	661.025	140.231	224.316	145.39
ENSMUSG00000040473.15	Cfap69	protein_coding	mRNA	-0.876193	0.544803	down	0.0382894	0.699025	5	5579278	5664239	-	112.786	67.0564	142.574	53.4695	62.5306	59.2331
ENSMUSG00000061780.6	Cfd	protein_coding	mRNA	4.20479	18.4404	up	0.0228479	0.540524	10	79890853	79892655	+	4.74889	3.08305	0	0	6.94785	136.775
ENSMUSG00000026365.15	Cfh	protein_coding	mRNA	3.04099	8.23053	up	0.000156826	0.0233092	1	140084708	140183764	-	219.636	191.92	286.145	168.479	1845.15	3728.45
ENSMUSG00000064246.10	Chil1	protein_coding	mRNA	2.59625	6.04712	up	0.0114946	0.3604	1	134182176	134190181	+	56.9867	8.4784	13.9583	20.1772	93.2997	364.014
ENSMUSG00000030077.11	Chl1	protein_coding	mRNA	1.47553	2.78085	up	0.0107182	0.347713	6	103510586	103750211	+	86.6673	33.1428	41.8749	90.7973	241.19	115.235
ENSMUSG00000022860.15	Chodl	protein_coding	mRNA	2.29868	4.92007	up	0.0172555	0.467693	16	78930948	78951733	+	5.93612	23.1229	3.98809	33.2923	112.158	19.3854
ENSMUSG00000006958.14	Chrd	protein_coding	mRNA	2.10354	4.29763	up	0.00213938	0.126915	16	20733127	20742384	+	43.9273	20.8106	48.854	59.5227	118.113	309.089
ENSMUSG00000031283.16	Chrdl1	protein_coding	mRNA	1.81437	3.51705	up	0.0323462	0.641945	X	143285674	143394262	-	52.2378	14.6445	35.8928	19.1683	133.002	207.854
ENSMUSG00000045613.9	Chrm2	protein_coding	mRNA	1.31408	2.48643	up	8.42939e-05	0.0164662	6	36388084	36528414	+	84.2929	61.6611	59.8213	141.24	201.488	166.93
ENSMUSG00000027221.5	Chst1	protein_coding	mRNA	1.35786	2.56305	up	0.0454757	0.753599	2	92599707	92615250	+	21.37	94.8039	51.8451	59.5227	169.726	203.546
ENSMUSG00000058152.8	Chsy3	protein_coding	mRNA	1.37084	2.58621	up	0.014469	0.414778	18	59175401	59535999	+	40.3656	57.0365	43.8689	47.4164	150.868	168.007
ENSMUSG00000042254.14	Cilp	protein_coding	mRNA	2.71669	6.57363	up	0.00138695	0.0970648	9	65265180	65280605	+	51.0506	12.3322	18.9434	29.2569	265.011	243.394
ENSMUSG00000037710.8	Cisd1	protein_coding	mRNA	-0.663303	0.631431	down	0.0368694	0.685455	10	71330480	71344954	-	1584.94	2071.81	2864.44	1717.08	1224.81	1176.05
ENSMUSG00000029862.16	Clcn1	protein_coding	mRNA	-1.01293	0.49554	down	0.00474731	0.211586	6	42286685	42315756	+	144.841	140.279	176.473	101.895	68.4859	58.1561
ENSMUSG00000022512.3	Cldn1	protein_coding	mRNA	1.40368	2.64576	up	0.00204007	0.123161	16	26356642	26371841	-	36.8039	33.9136	24.9255	59.5227	80.3965	113.081
ENSMUSG00000079450.11	Cldn34c1	protein_coding	mRNA	1.57879	2.98719	up	0.027506	0.596065	X	123103495	123188795	+	7.12334	6.16611	9.97021	19.1683	32.7541	17.2314
ENSMUSG00000041378.2	Cldn5	protein_coding	mRNA	3.31217	9.9326	up	0.00823967	0.30295	16	18776847	18778262	+	13.0595	0	32.9017	18.1595	222.331	214.316
ENSMUSG00000025784.5	Clec3b	protein_coding	mRNA	4.09992	17.1474	up	7.7023e-06	0.00525499	9	123150946	123157432	+	48.6762	102.512	65.8034	60.5315	1166.25	2498.56
ENSMUSG00000049037.8	Clec4a1	protein_coding	mRNA	2.55552	5.87878	up	0.0183565	0.482668	6	122921848	122934619	+	0	21.5814	7.97617	25.2215	66.5008	85.0803
ENSMUSG00000030148.15	Clec4a2	protein_coding	mRNA	1.98192	3.95019	up	0.0211844	0.522571	6	123106428	123143999	+	16.6211	13.8737	28.9136	11.0974	122.084	101.235
ENSMUSG00000030142.10	Clec4e	protein_coding	mRNA	2.13254	4.38488	up	0.0312399	0.63005	6	123281789	123289870	-	203.015	42.392	48.854	38.3366	244.167	1005.89
ENSMUSG00000046080.17	Clec9a	protein_coding	mRNA	1.45553	2.74258	up	0.0147837	0.420276	6	129408862	129424763	+	87.8545	138.737	48.854	100.886	380.146	275.703
ENSMUSG00000013921.15	Clip3	protein_coding	mRNA	2.12177	4.35229	up	0.00689081	0.273512	7	30291728	30308367	+	61.7356	37.7674	19.9404	32.2835	192.555	294.012
ENSMUSG00000024059.10	Clip4	protein_coding	mRNA	2.20206	4.60136	up	0.00497452	0.218018	17	71768473	71864273	+	17.8084	17.7276	6.97915	18.1595	76.4263	101.235
ENSMUSG00000032024.10	Clmp	protein_coding	mRNA	2.28872	4.88622	up	2.55187e-05	0.00839049	9	40685962	40785319	+	121.097	187.296	99.7021	241.117	772.203	983.27
ENSMUSG00000022225.7	Cma1	protein_coding	mRNA	2.23929	4.72164	up	0.0146695	0.418333	14	55941451	55944675	-	4.74889	14.6445	3.98809	12.1063	35.7318	64.6179
ENSMUSG00000042190.12	Cmklr1	protein_coding	mRNA	2.84403	7.18021	up	0.00431732	0.198179	5	113612354	113650426	-	14.2467	50.8704	24.9255	13.1152	169.726	466.326
ENSMUSG00000031875.7	Cmtm3	protein_coding	mRNA	1.11739	2.16954	up	0.0278164	0.596686	8	104339410	104347672	+	231.509	148.757	154.538	155.364	555.828	448.018
ENSMUSG00000001349.5	Cnn1	protein_coding	mRNA	2.16608	4.48803	up	3.76272e-05	0.00989451	9	22099216	22109630	+	92.6034	118.698	73.7796	160.409	551.858	568.638
ENSMUSG00000033063.8	Cntnap3	protein_coding	mRNA	3.79847	13.914	up	0.0220796	0.531543	13	64736182	64903955	-	4.74889	4.62458	0	0	60.5455	70.0028
ENSMUSG00000032332.17	Col12a1	protein_coding	mRNA	2.90165	7.47283	up	0.000102169	0.0179109	9	79598991	79718831	-	174.522	118.698	239.285	169.488	2237.21	1571.29
ENSMUSG00000058806.15	Col13a1	protein_coding	mRNA	3.45115	10.937	up	0.000240981	0.0299561	10	61838236	61979108	-	13.0595	6.16611	6.97915	10.0886	159.8	114.158
ENSMUSG00000022371.16	Col14a1	protein_coding	mRNA	3.55636	11.7644	up	0.00471437	0.211013	15	55307750	55520803	+	439.273	626.631	513.466	174.533	6924.03	11482.6
ENSMUSG00000028339.17	Col15a1	protein_coding	mRNA	2.87214	7.32148	up	0.000177061	0.0249601	4	47208161	47313167	+	229.134	149.528	285.148	190.674	3034.22	1633.76
ENSMUSG00000040690.15	Col16a1	protein_coding	mRNA	2.3343	5.04306	up	0.00185819	0.11669	4	130047840	130099283	+	156.713	63.2026	78.7647	79.6998	588.582	835.725
ENSMUSG00000001435.15	Col18a1	protein_coding	mRNA	2.87053	7.31334	up	6.77738e-05	0.0141487	10	77052178	77166548	-	263.564	161.09	240.282	220.94	2665.99	1974.08
ENSMUSG00000001506.10	Col1a1	protein_coding	mRNA	4.14067	17.6387	up	6.82038e-08	0.000310873	11	94936224	94953042	+	341.92	386.153	442.677	636.59	8666.94	11348
ENSMUSG00000029661.16	Col1a2	protein_coding	mRNA	3.76524	13.5972	up	4.24859e-06	0.0040334	6	4504814	4541544	+	463.017	466.312	506.487	433.809	7760.74	11328.6
ENSMUSG00000063564.13	Col23a1	protein_coding	mRNA	2.95429	7.75053	up	0.000914858	0.0726661	11	51289920	51583918	+	87.8545	43.1628	33.8987	29.2569	687.837	558.945
ENSMUSG00000028197.4	Col24a1	protein_coding	mRNA	5.08938	34.0453	up	0.00221948	0.12949	3	145292472	145552011	+	2.37445	0	0	3.02658	44.6647	24.7702
ENSMUSG00000045672.15	Col27a1	protein_coding	mRNA	1.12181	2.17619	up	0.0256978	0.576783	4	63214004	63334991	+	172.147	157.236	143.571	130.143	433.744	465.249
ENSMUSG00000026043.18	Col3a1	protein_coding	mRNA	3.54276	11.6541	up	1.02975e-05	0.00552187	1	45311538	45349706	+	997.268	1263.28	1739.8	1187.43	24693.6	20740.2
ENSMUSG00000031502.11	Col4a1	protein_coding	mRNA	3.60233	12.1453	up	2.01682e-05	0.00727331	8	11198423	11312826	-	848.865	369.196	683.957	493.332	12129	10474.6
ENSMUSG00000031503.13	Col4a2	protein_coding	mRNA	3.40114	10.5644	up	1.6491e-05	0.00673127	8	11312805	11449287	+	514.068	289.036	376.874	360.163	6712.61	5390.21
ENSMUSG00000079465.8	Col4a3	protein_coding	mRNA	2.41662	5.3392	up	0.0439453	0.742779	1	82586921	82722059	+	14.2467	13.8737	0	10.0886	61.5381	78.6185
ENSMUSG00000031274.16	Col4a5	protein_coding	mRNA	3.62773	12.361	up	3.29372e-05	0.00938298	X	141475385	141689234	+	40.3656	24.6644	21.9345	26.2303	498.26	548.175
ENSMUSG00000031273.16	Col4a6	protein_coding	mRNA	3.14676	8.85663	up	0.00200517	0.122405	X	141165403	141474076	-	20.1828	5.39534	36.8898	12.1063	281.884	257.395
ENSMUSG00000026837.16	Col5a1	protein_coding	mRNA	3.45247	10.9471	up	4.72946e-06	0.0041723	2	27886425	28039514	+	138.905	246.644	220.342	246.162	2926.04	3463.52
ENSMUSG00000026042.16	Col5a2	protein_coding	mRNA	3.71218	13.1062	up	1.1832e-06	0.0028699	1	45374321	45503282	-	116.348	127.176	129.613	160.409	2247.13	2483.48
ENSMUSG00000004098.7	Col5a3	protein_coding	mRNA	3.51073	11.3982	up	0.000800588	0.0667864	9	20770050	20815067	-	40.3656	5.39534	83.7498	32.2835	705.703	735.567
ENSMUSG00000001119.7	Col6a1	protein_coding	mRNA	3.20272	9.20696	up	1.93742e-05	0.00725817	10	76708792	76726168	-	372.788	478.644	500.505	426.747	5793.51	6228.09
ENSMUSG00000020241.13	Col6a2	protein_coding	mRNA	3.32516	10.0225	up	4.24793e-05	0.01055	10	76595762	76623630	-	264.751	356.093	421.74	252.215	4782.1	5416.06
ENSMUSG00000048126.16	Col6a3	protein_coding	mRNA	3.49859	11.3027	up	1.00356e-05	0.00548905	1	90765923	90843971	-	270.687	366.113	501.502	365.207	6225.27	6276.56
ENSMUSG00000091345.9	Col6a5	protein_coding	mRNA	3.60656	12.181	up	7.94574e-05	0.0159779	9	105856078	105960643	-	16.6211	168.026	153.541	167.471	1992.05	1965.46
ENSMUSG00000068196.5	Col8a1	protein_coding	mRNA	1.7894	3.45672	up	0.0151585	0.426496	16	57624258	57754737	-	35.6167	87.867	120.64	64.567	281.884	498.635
ENSMUSG00000038591.3	Colec10	protein_coding	mRNA	2.10839	4.31211	up	0.0025493	0.140561	15	54410774	54466358	+	7.12334	4.62458	15.9523	38.3366	30.769	49.5404
ENSMUSG00000036655.8	Colec11	protein_coding	mRNA	5.59965	48.4911	up	0.00441682	0.200788	12	28594173	28623377	-	0	0	0	4.03543	7.9404	14.0006
ENSMUSG00000036103.9	Colec12	protein_coding	mRNA	3.1203	8.69568	up	2.9307e-05	0.00910782	18	9707595	9882644	+	89.0418	40.8505	47.857	81.7176	580.641	879.881
ENSMUSG00000020836.15	Coro6	protein_coding	mRNA	1.57902	2.98767	up	0.0216942	0.528444	11	77462411	77470484	+	4.74889	13.103	15.9523	25.2215	31.7616	45.2326
ENSMUSG00000026500.6	Cox20	protein_coding	mRNA	-0.80263	0.573303	down	0.0176451	0.473076	1	178319130	178322693	+	725.393	534.91	600.207	484.252	340.444	241.24
ENSMUSG00000061518.11	Cox5b	protein_coding	mRNA	-0.730843	0.602552	down	0.027116	0.594162	1	36691449	36693681	+	7208.82	3832.24	4948.22	4000.12	2524.05	3109.2
ENSMUSG00000079941.1	Cox5b-ps	protein_coding	mRNA	-0.916435	0.529817	down	0.00129379	0.0926244	13	21501029	21501418	-	581.739	404.651	468.6	307.702	209.428	253.087
ENSMUSG00000041697.8	Cox6a1	protein_coding	mRNA	-0.659729	0.632997	down	0.0405099	0.716667	5	115345642	115348981	-	10166.2	8241	9944.29	8490.55	4233.22	5222.21
ENSMUSG00000003617.16	Cp	protein_coding	mRNA	3.15386	8.90031	up	0.000454136	0.0446752	3	19957054	20009145	+	75.9823	43.1628	61.8153	27.2392	751.36	830.34
ENSMUSG00000062980.15	Cped1	protein_coding	mRNA	1.11319	2.16323	up	0.0373188	0.690057	6	21985916	22256404	+	601.922	924.145	440.683	548.819	1429.27	2277.78
ENSMUSG00000007783.10	Cpt1c	protein_coding	mRNA	1.4734	2.77675	up	0.028992	0.608031	7	44959372	44974851	-	41.5528	49.3289	17.9464	35.3101	148.882	118.466
ENSMUSG00000027408.7	Cpxm1	protein_coding	mRNA	1.65192	3.14253	up	0.0305137	0.620371	2	130390775	130397574	-	26.1189	42.392	32.9017	19.1683	128.039	172.314
ENSMUSG00000030862.13	Cpxm2	protein_coding	mRNA	2.53841	5.80947	up	0.00073445	0.062185	7	132032687	132154739	-	54.6123	36.9966	20.9374	41.3632	347.392	263.857
ENSMUSG00000053007.9	Creb5	protein_coding	mRNA	2.64892	6.27196	up	0.00165162	0.109102	6	53287270	53700376	+	132.969	114.844	46.86	72.6378	462.528	1312.82
ENSMUSG00000006356.10	Crip2	protein_coding	mRNA	2.27661	4.84537	up	0.00147368	0.101008	12	113140236	113145506	+	116.348	57.8073	89.7319	71.629	593.545	611.716
ENSMUSG00000031825.16	Crispld2	protein_coding	mRNA	4.03536	16.397	up	1.57314e-05	0.00673127	8	119992438	120052793	+	34.4295	98.6577	126.622	73.6467	1452.1	2736.57
ENSMUSG00000032060.10	Cryab	protein_coding	mRNA	2.24453	4.73883	up	0.0157349	0.436429	9	50751325	50756636	+	11.8722	9.24916	11.9643	8.07087	39.702	108.774
ENSMUSG00000024621.16	Csf1r	protein_coding	mRNA	1.78136	3.4375	up	0.0143557	0.414573	18	61100598	61132149	+	371.601	338.365	278.169	139.222	1575.18	1682.22
ENSMUSG00000071713.6	Csf2rb	protein_coding	mRNA	1.27922	2.42708	up	0.0399342	0.716426	15	78325752	78353847	+	1310.69	901.793	664.016	680.98	1800.48	4499.56
ENSMUSG00000071714.7	Csf2rb2	protein_coding	mRNA	1.29494	2.45367	up	0.0275633	0.596204	15	78282507	78305721	-	233.883	188.066	317.053	217.913	453.595	1141.58
ENSMUSG00000028859.14	Csf3r	protein_coding	mRNA	1.24868	2.37624	up	0.0466868	0.763175	4	126024550	126044440	+	84.2929	57.0365	48.854	48.4252	149.875	253.087
ENSMUSG00000060924.15	Csmd1	protein_coding	mRNA	1.76639	3.40201	up	0.00144542	0.0994133	8	15892537	17535586	-	32.055	23.8937	16.9494	45.3986	83.3742	118.466
ENSMUSG00000032911.6	Cspg4	protein_coding	mRNA	1.48967	2.80824	up	0.0207519	0.517813	9	56865033	56899870	+	181.645	67.0564	211.369	133.169	625.306	532.021
ENSMUSG00000068129.5	Cst7	protein_coding	mRNA	0.955842	1.93971	up	0.0224703	0.534678	2	150570415	150578944	+	32.055	45.475	56.8302	67.5935	101.24	92.619
ENSMUSG00000070495.11	Ctcfl	protein_coding	mRNA	-2.94449	0.129903	down	0.0489832	0.779974	2	173093609	173119525	-	11.8722	15.4153	18.9434	0	5.9553	0
ENSMUSG00000028111.4	Ctsk	protein_coding	mRNA	4.37582	20.7612	up	0.00848848	0.305734	3	95499256	95509362	+	4.74889	0	3.98809	0	85.3593	92.619
ENSMUSG00000061353.11	Cxcl12	protein_coding	mRNA	3.49174	11.2491	up	2.27221e-05	0.00786586	6	117168535	117181367	+	179.271	129.488	215.357	138.214	3091.79	2664.41
ENSMUSG00000021508.11	Cxcl14	protein_coding	mRNA	3.69256	12.9292	up	3.08182e-08	0.000261497	13	56288643	56296551	-	30.8678	22.3521	37.8868	90.7973	618.358	466.326
ENSMUSG00000020810.5	Cygb	protein_coding	mRNA	3.57942	11.954	up	9.27678e-06	0.00528545	11	116645595	116654313	-	72.4206	110.219	71.7855	87.7707	1242.67	1713.45
ENSMUSG00000024087.4	Cyp1b1	protein_coding	mRNA	3.31267	9.93606	up	6.21613e-05	0.013492	17	79701537	79715061	-	52.2378	27.7475	33.8987	40.3543	368.236	720.49
ENSMUSG00000024365.9	Cyp21a1	protein_coding	mRNA	5.18098	36.2769	up	0.0114154	0.360078	17	34801348	34804561	-	0	0	0	8.07087	5.9553	5.38483
ENSMUSG00000063415.12	Cyp26b1	protein_coding	mRNA	2.00562	4.01561	up	0.00588534	0.246859	6	84571414	84593908	-	170.96	103.282	176.473	90.7973	1060.04	658.026
ENSMUSG00000067231.4	Cyp2c65	protein_coding	mRNA	-1.07309	0.475301	down	0.0267985	0.591265	19	39061015	39093944	+	4748.89	1966.99	7055.92	1476.97	2694.77	2373.63
ENSMUSG00000067229.3	Cyp2c66	protein_coding	mRNA	-1.11922	0.460344	down	0.0288145	0.606636	19	39113898	39187072	+	1463.85	559.574	927.23	458.022	679.896	219.701
ENSMUSG00000061292.10	Cyp3a59	protein_coding	mRNA	-1.23401	0.425134	down	0.0177982	0.475338	5	146079257	146113287	+	80.7312	87.0963	38.8838	37.3278	25.8063	24.7702
ENSMUSG00000061126.5	Cyp4f39	protein_coding	mRNA	-1.28533	0.410277	down	0.0371058	0.688446	17	32452723	32493320	+	29.6806	21.5814	23.9285	12.1063	8.93295	9.69269
ENSMUSG00000039519.6	Cyp7b1	protein_coding	mRNA	4.24122	18.9118	up	0.000442013	0.0437978	3	18071950	18243338	-	0	6.16611	9.97021	7.06201	162.778	138.929
ENSMUSG00000062329.4	Cytl1	protein_coding	mRNA	4.16992	18	up	0.0020631	0.124004	5	37735519	37739820	+	4.74889	0	10.9672	4.03543	96.2773	179.853
ENSMUSG00000041134.15	Cyyr1	protein_coding	mRNA	2.90972	7.51472	up	0.00131222	0.0934546	16	85421533	85553397	-	68.859	10.0199	64.8064	45.3986	577.664	453.403
ENSMUSG00000095514.2	D13Ertd608e	protein_coding	mRNA	3.78537	13.7882	up	0.0190442	0.492942	13	119836006	119846570	+	4.74889	0	0	4.03543	33.7467	23.6932
ENSMUSG00000094910.1	D430019H16Rik	protein_coding	mRNA	2.4232	5.36361	up	0.00181319	0.116001	12	105453856	105493095	+	37.9911	67.0564	42.8719	46.4075	200.495	548.175
ENSMUSG00000070677.8	D5Ertd577e	protein_coding	mRNA	-4.76914	0.036673	down	0.0405798	0.716667	5	95456806	95485587	+	2.37445	3.08305	9.97021	0	0	0
ENSMUSG00000037813.13	D630003M21Rik	protein_coding	mRNA	1.69621	3.24048	up	0.0349838	0.670733	2	158182533	158229222	-	81.9184	20.0399	16.9494	39.3455	173.696	170.161
ENSMUSG00000040260.8	Daam2	protein_coding	mRNA	3.25196	9.52658	up	0.000194088	0.0264076	17	49456022	49564343	-	35.6167	13.103	39.8809	29.2569	507.193	304.781
ENSMUSG00000022150.16	Dab2	protein_coding	mRNA	2.1856	4.54915	up	0.00703153	0.27609	15	6299788	6440712	+	129.407	116.385	226.324	67.5935	805.95	1274.05
ENSMUSG00000044548.11	Dact1	protein_coding	mRNA	2.31695	4.98277	up	0.000679033	0.0587664	12	71309884	71320107	+	106.85	144.904	65.8034	114.001	561.783	907.882
ENSMUSG00000078794.4	Dact3	protein_coding	mRNA	1.79799	3.47734	up	0.0211024	0.522571	7	16875317	16887462	+	71.2334	36.2259	20.9374	32.2835	157.815	255.241
ENSMUSG00000021559.14	Dapk1	protein_coding	mRNA	1.20813	2.31038	up	0.020094	0.509442	13	60601947	60763191	+	660.096	633.568	609.18	549.828	1269.47	2577.18
ENSMUSG00000035107.13	Dcbld2	protein_coding	mRNA	1.15651	2.22917	up	0.0144612	0.414778	16	58408443	58469727	+	155.526	284.412	225.327	231.029	567.738	686.027
ENSMUSG00000036862.15	Dchs1	protein_coding	mRNA	3.17286	9.0183	up	0.000384991	0.0403399	7	105752990	105787654	-	67.6717	73.9933	79.7617	31.2746	906.198	1059.73
ENSMUSG00000102692.1	Dchs2	protein_coding	mRNA	2.65496	6.29829	up	0.00878413	0.309972	3	83127948	83357209	+	13.0595	15.4153	3.98809	7.06201	65.5083	132.467
ENSMUSG00000019929.16	Dcn	protein_coding	mRNA	3.60065	12.1312	up	0.00295778	0.156762	10	97479609	97518143	+	686.215	613.528	1214.37	457.013	9155.28	20886.7
ENSMUSG00000007039.12	Ddah2	protein_coding	mRNA	1.07251	2.10309	up	0.0276242	0.596263	17	35059035	35062095	+	122.284	86.3255	101.696	96.8504	300.742	254.164
ENSMUSG00000026674.9	Ddr2	protein_coding	mRNA	3.43961	10.8499	up	3.04047e-05	0.00918846	1	169972307	170110762	-	142.467	181.129	141.577	126.107	1703.21	3219.05
ENSMUSG00000038456.9	Dennd2a	protein_coding	mRNA	2.17534	4.51692	up	0.00852671	0.306424	6	39462378	39557867	-	102.101	75.5348	42.8719	34.3012	386.102	575.1
ENSMUSG00000026208.9	Des	protein_coding	mRNA	1.4243	2.68383	up	0.00029631	0.0337645	1	75360329	75368579	+	341.92	588.093	288.139	744.538	1402.47	1125.43
ENSMUSG00000062393.13	Dgkk	protein_coding	mRNA	5.61429	48.9859	up	0.00509881	0.222042	X	6779306	6948363	+	0	0	0	8.07087	14.8882	3.2309
ENSMUSG00000034785.14	Dio1	protein_coding	mRNA	-1.20997	0.432278	down	0.0411476	0.716667	4	107291465	107307169	-	134.156	146.445	419.746	158.391	76.4263	67.8488
ENSMUSG00000075707.5	Dio3	protein_coding	mRNA	-5.35181	0.0244875	down	0.0113854	0.359575	12	110279068	110281097	+	3.56167	15.4153	3.98809	0	0	0
ENSMUSG00000030772.6	Dkk3	protein_coding	mRNA	1.43143	2.69714	up	0.0261645	0.582219	7	112116017	112159057	-	264.751	370.737	275.178	162.426	1094.78	1199.74
ENSMUSG00000031523.16	Dlc1	protein_coding	mRNA	2.78803	6.90685	up	8.72397e-06	0.00525499	8	36567751	36953143	-	203.015	252.04	187.44	312.746	1819.34	2306.86
ENSMUSG00000052572.19	Dlg2	protein_coding	mRNA	1.9844	3.95697	up	0.000206532	0.0277929	7	90476672	92449247	+	55.7995	20.8106	28.9136	84.7441	156.823	172.314
ENSMUSG00000060962.12	Dmkn	protein_coding	mRNA	2.62522	6.16981	up	0.0144027	0.414778	7	30763756	30781063	+	2.37445	2.31229	3.98809	7.06201	10.918	35.5399
ENSMUSG00000027679.13	Dnajc19	protein_coding	mRNA	-0.696095	0.61724	down	0.0121814	0.375471	3	34056020	34081321	-	1335.63	833.966	1059.83	764.715	663.023	564.33
ENSMUSG00000025279.7	Dnase1l3	protein_coding	mRNA	1.20935	2.31233	up	0.0226614	0.538441	14	7964533	7994573	-	282.559	271.309	180.461	196.727	785.107	716.182
ENSMUSG00000036766.12	Dner	protein_coding	mRNA	1.1329	2.193	up	0.0126822	0.38324	1	84369839	84696221	-	40.3656	60.8903	50.8481	69.6112	109.18	156.16
ENSMUSG00000020848.7	Doc2b	protein_coding	mRNA	1.84006	3.58024	up	0.00261688	0.143133	11	75768966	75796049	-	9.49779	16.9568	11.9643	59.5227	26.7988	52.7713
ENSMUSG00000073514.4	Dok6	protein_coding	mRNA	2.61509	6.12661	up	0.0143556	0.414573	18	89292424	89769528	-	5.93612	9.24916	13.9583	3.02658	96.2773	79.6955
ENSMUSG00000026574.5	Dpt	protein_coding	mRNA	4.14643	17.7093	up	0.00161473	0.10797	1	164796644	164824266	+	131.782	164.943	141.577	61.5404	2141.92	5559.3
ENSMUSG00000024067.14	Dpy30	protein_coding	mRNA	-0.591348	0.663722	down	0.0144517	0.414778	17	74299474	74323944	-	1795.08	1548.46	1510.49	1331.69	944.907	944.499
ENSMUSG00000024501.20	Dpysl3	protein_coding	mRNA	1.32164	2.49951	up	0.000637138	0.0567572	18	43320984	43438286	-	356.167	697.541	751.754	1058.29	1555.33	1901.92
ENSMUSG00000039497.8	Dse	protein_coding	mRNA	1.65482	3.14885	up	0.0256417	0.576783	10	34151393	34207715	-	186.394	132.571	123.631	60.5315	615.381	717.259
ENSMUSG00000024302.16	Dtna	protein_coding	mRNA	1.96962	3.91665	up	0.00878366	0.309972	18	23415135	23659715	+	53.4251	23.1229	41.8749	29.2569	213.398	219.701
ENSMUSG00000024253.9	Dync2li1	protein_coding	mRNA	0.824758	1.77124	up	0.0198686	0.5064	17	84626496	84655588	+	64.1101	82.4717	84.7468	99.877	156.823	154.006
ENSMUSG00000033788.15	Dysf	protein_coding	mRNA	3.13989	8.81458	up	6.16778e-05	0.013492	6	84008590	84211060	+	66.4845	44.7043	79.7617	70.6201	1090.81	520.174
ENSMUSG00000037784.14	Dzip1l	protein_coding	mRNA	1.56752	2.96394	up	0.0420178	0.723561	9	99629496	99669256	+	18.9956	21.5814	18.9434	13.1152	64.5157	99.0808
ENSMUSG00000022053.13	Ebf2	protein_coding	mRNA	6.84683	115.107	up	0.000191757	0.0262209	14	67233292	67430918	+	0	0	0	3.02658	19.851	38.7708
ENSMUSG00000028108.15	Ecm1	protein_coding	mRNA	2.07581	4.2158	up	0.00206904	0.124088	3	95734147	95739569	-	290.87	323.721	286.145	245.153	1091.8	2460.87
ENSMUSG00000043631.8	Ecm2	protein_coding	mRNA	3.13774	8.80145	up	3.7227e-05	0.00988431	13	49504810	49532789	+	16.6211	42.392	49.8511	60.5315	351.363	549.252
ENSMUSG00000034488.14	Edil3	protein_coding	mRNA	3.45382	10.9573	up	0.000361452	0.0387646	13	88821472	89323223	+	21.37	6.93687	18.9434	11.0974	258.063	245.548
ENSMUSG00000031616.7	Ednra	protein_coding	mRNA	4.05465	16.6177	up	4.06157e-05	0.0103332	8	77663031	77724464	-	17.8084	3.08305	27.9166	24.2126	400.99	381.246
ENSMUSG00000022122.15	Ednrb	protein_coding	mRNA	3.19562	9.16176	up	0.000144391	0.0223096	14	103814625	103844402	-	46.3017	35.4551	78.7647	42.3721	780.144	647.256
ENSMUSG00000068263.11	Efcc1	protein_coding	mRNA	1.88499	3.6935	up	0.00367807	0.182927	6	87730869	87755908	+	30.8678	54.7242	24.9255	50.4429	128.039	231.548
ENSMUSG00000020467.15	Efemp1	protein_coding	mRNA	3.04323	8.24332	up	0.000459225	0.0448531	11	28853204	28926743	+	103.288	43.1628	134.598	67.5935	701.732	1545.45
ENSMUSG00000024909.15	Efemp2	protein_coding	mRNA	1.46443	2.75954	up	0.00287358	0.15319	19	5473954	5482517	+	104.476	45.475	69.7915	120.054	198.51	285.396
ENSMUSG00000003070.6	Efna2	protein_coding	mRNA	1.5954	3.02178	up	0.00829981	0.30386	10	80179482	80190010	+	18.9956	13.8737	11.9643	31.2746	34.7392	68.9258
ENSMUSG00000048915.12	Efna5	protein_coding	mRNA	2.06432	4.18236	up	0.00570888	0.242057	17	62604184	62881317	-	15.4339	33.1428	40.8779	29.2569	146.897	199.239
ENSMUSG00000022203.7	Efs	protein_coding	mRNA	2.80222	6.97512	up	0.00216012	0.127868	14	54916535	54926126	-	28.4934	10.0199	27.9166	16.1417	145.905	299.396
ENSMUSG00000026921.20	Egfl7	protein_coding	mRNA	1.28416	2.4354	up	0.00813965	0.30245	2	26580014	26593120	+	206.577	137.967	189.434	185.63	632.254	481.404
ENSMUSG00000042961.13	Egflam	protein_coding	mRNA	1.81744	3.52456	up	0.00229318	0.132587	15	7206120	7398395	-	111.599	66.2857	32.9017	109.966	313.646	317.705
ENSMUSG00000074364.6	Ehd2	protein_coding	mRNA	1.93662	3.82807	up	0.00452749	0.204996	7	15946958	15967567	-	312.24	237.395	237.291	161.417	1345.9	1504.52
ENSMUSG00000029675.12	Eln	protein_coding	mRNA	3.42446	10.7366	up	0.000145662	0.0223796	5	134702593	134747323	-	117.535	35.4551	92.723	55.4872	1018.36	1560.52
ENSMUSG00000054690.17	Emcn	protein_coding	mRNA	3.0166	8.0926	up	0.0181985	0.480364	3	137341067	137432185	+	33.2423	0	31.9047	19.1683	346.4	159.391
ENSMUSG00000029163.9	Emilin1	protein_coding	mRNA	1.19712	2.29281	up	0.00771245	0.292944	5	30913402	30921277	+	389.409	863.255	505.49	729.405	1667.48	1636.99
ENSMUSG00000024053.11	Emilin2	protein_coding	mRNA	2.17039	4.50145	up	0.00835187	0.304002	17	71252172	71311978	-	290.87	78.6179	125.625	121.063	507.193	1598.22
ENSMUSG00000058070.14	Eml1	protein_coding	mRNA	1.59343	3.01765	up	0.000236263	0.0296391	12	108370957	108539617	+	94.9779	104.053	111.666	156.373	369.228	412.478
ENSMUSG00000022995.16	Enah	protein_coding	mRNA	1.13648	2.19843	up	0.0405428	0.716667	1	181896384	182019990	-	118.722	359.947	146.562	230.02	543.917	603.101
ENSMUSG00000026814.16	Eng	protein_coding	mRNA	2.75303	6.7413	up	0.000351915	0.0380402	2	32646595	32682669	+	132.969	64.7441	185.446	112.992	1243.66	1224.51
ENSMUSG00000004267.16	Eno2	protein_coding	mRNA	1.39452	2.62902	up	0.0349623	0.670733	6	124760053	124769673	-	61.7356	65.5149	70.7885	40.3543	200.495	280.011
ENSMUSG00000022425.16	Enpp2	protein_coding	mRNA	2.63671	6.2191	up	0.00183745	0.116461	15	54838901	54952892	-	109.225	81.7009	121.637	45.3986	731.509	1166.35
ENSMUSG00000048120.16	Entpd1	protein_coding	mRNA	1.24632	2.37236	up	0.0204519	0.512666	19	40612366	40741602	+	1023.39	1580.07	908.286	922.097	3206.93	4203.4
ENSMUSG00000028289.12	Epha7	protein_coding	mRNA	0.862738	1.81849	up	0.0134445	0.400658	4	28813131	28967499	+	66.4845	70.9102	78.7647	97.8593	133.002	162.622
ENSMUSG00000040732.20	Erg	protein_coding	mRNA	2.71684	6.57429	up	0.000209374	0.027796	16	95359169	95586593	-	41.5528	13.103	21.9345	43.3809	243.175	213.239
ENSMUSG00000001946.14	Esam	protein_coding	mRNA	1.49711	2.82277	up	0.00312651	0.1638	9	37528078	37538319	+	273.061	153.382	185.446	233.046	813.891	678.488
ENSMUSG00000050212.4	Eva1b	protein_coding	mRNA	1.17723	2.26141	up	0.00538845	0.232368	4	126147744	126149875	+	98.5395	90.9501	77.7677	110.974	227.294	266.011
ENSMUSG00000011263.16	Exoc3l2	protein_coding	mRNA	2.67773	6.3985	up	0.0088192	0.310409	7	19463331	19496762	+	90.229	8.4784	72.7826	29.2569	743.42	322.013
ENSMUSG00000031444.16	F10	protein_coding	mRNA	2.65403	6.29423	up	0.0469733	0.76632	8	13037308	13056676	+	5.93612	3.85382	0	12.1063	4.96275	44.1556
ENSMUSG00000039109.16	F13a1	protein_coding	mRNA	3.2038	9.21384	up	0.00345246	0.175173	13	36867178	37050244	-	9.49779	24.6644	18.9434	5.04429	108.188	378.015
ENSMUSG00000050147.9	F2rl3	protein_coding	mRNA	2.28744	4.88191	up	0.00710461	0.278094	8	72761880	72763874	+	14.2467	6.16611	17.9464	16.1417	118.113	51.6943
ENSMUSG00000062515.3	Fabp4	protein_coding	mRNA	2.89955	7.46192	up	0.0102157	0.337007	3	10204088	10208576	-	93.7906	3.08305	53.8391	22.1949	597.515	501.866
ENSMUSG00000035184.15	Fam124a	protein_coding	mRNA	2.42177	5.35829	up	0.027399	0.59476	14	62555737	62608486	+	13.0595	6.93687	0	27.2392	20.8435	58.1561
ENSMUSG00000050821.14	Fam131a	protein_coding	mRNA	0.804442	1.74647	up	0.0494381	0.784143	16	20693241	20703048	+	48.6762	55.495	45.863	75.6644	67.4934	119.543
ENSMUSG00000043259.15	Fam13c	protein_coding	mRNA	3.34606	10.1687	up	0.00419574	0.19688	10	70440481	70558736	+	8.31056	15.4153	0	13.1152	104.218	126.005
ENSMUSG00000049811.17	Fam161a	protein_coding	mRNA	-1.01784	0.493856	down	0.0191367	0.493554	11	23007531	23030788	+	137.718	113.302	216.354	57.5049	105.21	67.8488
ENSMUSG00000034685.4	Fam171a2	protein_coding	mRNA	1.52101	2.86992	up	0.0186955	0.487401	11	102436981	102447682	-	68.859	33.9136	28.9136	46.4075	132.009	198.162
ENSMUSG00000045350.15	Fam186a	protein_coding	mRNA	6.26404	76.8538	up	0.00181937	0.116001	15	99918348	99967061	-	0	0	0	4.03543	32.7541	4.30786
ENSMUSG00000000392.17	Fap	protein_coding	mRNA	1.5013	2.83097	up	0.00306732	0.161317	2	62500943	62574075	-	136.531	144.904	134.598	151.329	424.811	602.024
ENSMUSG00000046743.6	Fat4	protein_coding	mRNA	2.89152	7.4205	up	1.63158e-05	0.00673127	3	38886940	39011985	+	203.015	158.777	152.544	221.949	2080.38	1513.14
ENSMUSG00000006369.14	Fbln1	protein_coding	mRNA	1.50411	2.8365	up	0.000122697	0.0197384	15	85205949	85286535	+	1256.08	2047.92	1646.08	2879.28	4183.6	6980.89
ENSMUSG00000064080.12	Fbln2	protein_coding	mRNA	3.31251	9.9349	up	1.70614e-05	0.00676697	6	91212455	91272540	+	129.407	176.505	173.482	171.506	1576.17	3016.58
ENSMUSG00000021186.9	Fbln5	protein_coding	mRNA	3.76664	13.6104	up	6.6524e-06	0.00503106	12	101746565	101819055	-	30.8678	38.5382	71.7855	56.4961	905.205	960.653
ENSMUSG00000027386.9	Fbln7	protein_coding	mRNA	3.21834	9.30716	up	0.00549622	0.235966	2	128862981	128897034	+	0	28.5183	32.9017	27.2392	241.19	305.858
ENSMUSG00000027204.13	Fbn1	protein_coding	mRNA	3.79639	13.894	up	1.79339e-05	0.00700651	2	125300594	125507993	-	409.592	293.661	640.088	308.711	7109.63	11244.6
ENSMUSG00000048520.16	Fbxl13	protein_coding	mRNA	2.16558	4.48647	up	0.0183994	0.482668	5	21483847	21645634	-	3.56167	9.24916	3.98809	9.07973	25.8063	42.0017
ENSMUSG00000043556.10	Fbxl7	protein_coding	mRNA	2.45486	5.48259	up	0.00805608	0.30057	15	26540459	26895580	-	34.4295	20.0399	4.98511	17.1506	155.83	151.852
ENSMUSG00000059498.13	Fcgr3	protein_coding	mRNA	1.79753	3.47624	up	0.0147132	0.418706	1	171051174	171064935	-	100.914	30.8305	73.7796	54.4784	251.115	407.093
ENSMUSG00000015852.13	Fcrls	protein_coding	mRNA	3.37665	10.3866	up	0.00364501	0.182237	3	87250758	87263738	-	9.49779	6.16611	0	10.0886	92.3071	59.2331
ENSMUSG00000037712.16	Fermt2	protein_coding	mRNA	2.18716	4.55409	up	0.000440853	0.0437978	14	45458795	45530118	-	138.905	171.88	129.613	150.32	905.205	950.961
ENSMUSG00000034037.14	Fgd5	protein_coding	mRNA	1.77356	3.41897	up	0.00171228	0.111139	6	91978878	92076004	+	204.202	144.133	235.297	203.789	1004.46	786.185
ENSMUSG00000042826.13	Fgf11	protein_coding	mRNA	0.632298	1.55003	up	0.0136046	0.401871	11	69796068	69801857	-	141.28	113.302	141.577	200.763	196.525	215.393
ENSMUSG00000022523.10	Fgf12	protein_coding	mRNA	-1.28483	0.410419	down	0.0239901	0.552892	16	28160098	28753068	-	43.9273	58.578	103.69	18.1595	26.7988	39.8477
ENSMUSG00000037225.13	Fgf2	protein_coding	mRNA	3.03964	8.22283	up	0.00251327	0.139363	3	37348346	37410108	+	1.18722	28.5183	42.8719	41.3632	253.1	304.781
ENSMUSG00000031565.18	Fgfr1	protein_coding	mRNA	2.80187	6.97345	up	0.000685562	0.0591443	8	25513654	25575718	+	376.35	229.688	107.678	220.94	1167.24	3587.37
ENSMUSG00000023092.16	Fhl1	protein_coding	mRNA	1.60338	3.03854	up	0.00792593	0.298155	X	56731787	56793346	+	454.707	657.461	1125.64	639.616	2907.18	3253.51
ENSMUSG00000074971.4	Fibin	protein_coding	mRNA	2.25144	4.76156	up	0.000294922	0.0337522	2	110360917	110363183	-	16.6211	4.62458	13.9583	48.4252	56.5753	59.2331
ENSMUSG00000075324.13	Fign	protein_coding	mRNA	2.80133	6.97082	up	0.00844644	0.304741	2	63971507	64098038	-	4.74889	4.62458	3.98809	4.03543	27.7914	61.387
ENSMUSG00000095440.2	Fignl2	protein_coding	mRNA	0.614209	1.53072	up	0.0208468	0.519053	15	101050194	101078567	-	250.504	272.85	325.029	515.527	426.796	356.476
ENSMUSG00000034898.17	Filip1	protein_coding	mRNA	1.29536	2.45438	up	0.0403066	0.716667	9	79805094	80012851	-	56.9867	191.92	109.672	108.957	457.565	315.551
ENSMUSG00000001555.10	Fkbp10	protein_coding	mRNA	3.21382	9.27805	up	3.41897e-06	0.0040334	11	100415697	100424824	+	30.8678	13.8737	21.9345	53.4695	316.623	244.471
ENSMUSG00000020635.8	Fkbp1b	protein_coding	mRNA	1.68218	3.20912	up	0.00945898	0.323355	12	4833174	4841591	-	11.8722	8.4784	10.9672	23.2037	49.6275	26.9241
ENSMUSG00000029781.7	Fkbp9	protein_coding	mRNA	0.750909	1.68285	up	0.0027625	0.148923	6	56832059	56879358	+	744.389	890.232	871.397	1115.8	1388.58	1714.53
ENSMUSG00000068699.12	Flnc	protein_coding	mRNA	2.43283	5.39953	up	9.48591e-06	0.0052943	6	29433256	29461883	+	111.599	129.488	91.726	216.905	553.843	1027.43
ENSMUSG00000047414.6	Flrt2	protein_coding	mRNA	1.76593	3.40094	up	0.00395634	0.189821	12	95692226	95785215	+	98.5395	131.03	138.586	158.391	261.041	833.571
ENSMUSG00000029648.13	Flt1	protein_coding	mRNA	3.31709	9.9665	up	0.000606896	0.0553246	5	147561604	147726011	-	150.777	34.6844	172.485	56.4961	2125.05	1382.82
ENSMUSG00000020357.3	Flt4	protein_coding	mRNA	2.08997	4.25739	up	0.00480098	0.212773	11	49609263	49652739	+	217.262	98.6577	234.3	118.036	909.175	1313.9
ENSMUSG00000040170.13	Fmo2	protein_coding	mRNA	2.82003	7.06179	up	0.000271568	0.0321328	1	162874317	162898726	-	347.856	301.369	489.537	320.817	2117.11	5603.45
ENSMUSG00000026193.15	Fn1	protein_coding	mRNA	3.77857	13.7235	up	1.97952e-05	0.00727331	1	71585520	71653200	-	742.015	801.594	398.809	437.845	9563.21	16656.3
ENSMUSG00000071984.11	Fndc1	protein_coding	mRNA	3.81681	14.092	up	0.00318324	0.166136	17	7738569	7827302	-	134.156	187.296	102.693	59.5227	1575.18	4343.4
ENSMUSG00000032725.10	Folr2	protein_coding	mRNA	3.67849	12.8037	up	0.0170245	0.464604	7	101839988	101857194	-	1.18722	0.770764	0	6.05315	9.92549	8.61572
ENSMUSG00000050295.4	Foxc1	protein_coding	mRNA	1.30516	2.47111	up	0.038472	0.700954	13	31806633	31812476	+	18.9956	33.9136	43.8689	51.4518	48.6349	140.006
ENSMUSG00000042812.5	Foxf1	protein_coding	mRNA	2.84761	7.19806	up	0.00144678	0.0994133	8	121084386	121088144	+	85.4801	36.2259	98.7051	33.2923	739.449	812.032
ENSMUSG00000038402.2	Foxf2	protein_coding	mRNA	3.58955	12.0382	up	1.63795e-05	0.00673127	13	31625816	31631403	+	22.5572	11.5615	27.9166	30.2658	407.938	305.858
ENSMUSG00000029563.16	Foxp2	protein_coding	mRNA	2.38629	5.2281	up	0.00186365	0.11669	6	14901349	15441977	+	22.5572	43.1628	25.9226	32.2835	143.92	304.781
ENSMUSG00000059049.14	Frem1	protein_coding	mRNA	2.47868	5.57387	up	0.0179738	0.476306	4	82897920	83052339	-	0	27.7475	20.9374	38.3366	119.106	116.312
ENSMUSG00000037016.11	Frem2	protein_coding	mRNA	1.05688	2.08043	up	0.00366885	0.182927	3	53513938	53657355	-	398.907	402.339	225.327	511.491	908.183	716.182
ENSMUSG00000048285.9	Frmd6	protein_coding	mRNA	1.05738	2.08115	up	0.031056	0.627731	12	70825514	70902234	+	704.023	449.355	504.493	456.004	1299.25	1694.07
ENSMUSG00000027004.3	Frzb	protein_coding	mRNA	2.40748	5.30546	up	0.0313687	0.631717	2	80411970	80447625	-	21.37	3.08305	14.9553	4.03543	77.4189	126.005
ENSMUSG00000022816.11	Fstl1	protein_coding	mRNA	3.40417	10.5866	up	9.20978e-06	0.00528545	16	37776873	37836514	+	173.335	163.402	164.509	167.471	2462.52	2676.26
ENSMUSG00000036570.14	Fxyd1	protein_coding	mRNA	2.15902	4.4661	up	0.000366957	0.0390488	7	31051678	31057199	-	21.37	24.6644	21.9345	37.3278	130.024	136.775
ENSMUSG00000066705.7	Fxyd6	protein_coding	mRNA	1.22666	2.34024	up	0.000648992	0.0572913	9	45370185	45396159	+	83.1056	139.508	94.717	201.772	228.286	315.551
ENSMUSG00000044674.6	Fzd1	protein_coding	mRNA	0.963208	1.94964	up	0.0460886	0.75731	5	4753839	4758035	-	554.433	495.601	708.882	491.314	1076.92	1861
ENSMUSG00000028280.9	Gabrr1	protein_coding	mRNA	3.61109	12.2193	up	0.016016	0.441539	4	33132521	33163588	+	0	0	5.98213	8.07087	24.8137	39.8477
ENSMUSG00000073608.4	Gal3st2c	protein_coding	mRNA	-2.16239	0.223386	down	5.58453e-05	0.0125185	1	93990509	94017147	+	2651.07	806.219	3778.71	597.244	632.254	386.631
ENSMUSG00000021903.11	Galnt15	protein_coding	mRNA	4.93973	30.6906	up	0.000224191	0.0290494	14	32028989	32062197	+	67.6717	28.5183	32.9017	55.4872	591.559	3310.59
ENSMUSG00000021130.8	Galnt16	protein_coding	mRNA	4.20479	18.4403	up	0.00386173	0.186927	12	80518277	80630972	+	0	10.0199	11.9643	1.00886	121.091	286.473
ENSMUSG00000034040.16	Galnt17	protein_coding	mRNA	2.46205	5.51	up	0.00118053	0.0867882	5	130872082	131308497	-	23.7445	29.289	5.98213	38.3366	161.786	126.005
ENSMUSG00000038296.14	Galnt18	protein_coding	mRNA	2.84658	7.19292	up	5.20981e-05	0.0119729	7	111471661	111779977	-	20.1828	10.7907	12.9613	31.2746	124.069	158.314
ENSMUSG00000052957.8	Gas1	protein_coding	mRNA	1.69019	3.227	up	0.0071592	0.278506	13	60174405	60177365	-	70.0462	57.0365	190.431	146.285	351.363	526.636
ENSMUSG00000038233.10	Gask1a	protein_coding	mRNA	2.49277	5.62857	up	0.00166318	0.109432	9	121950988	121980209	+	13.0595	14.6445	7.97617	16.1417	76.4263	108.774
ENSMUSG00000027955.16	Gask1b	protein_coding	mRNA	3.25886	9.57225	up	1.23544e-05	0.00603334	3	79884533	79946280	+	36.8039	90.1793	81.7557	101.895	871.458	1028.5
ENSMUSG00000017165.1	Gast	protein_coding	mRNA	3.41522	10.668	up	0.0432498	0.736311	11	100334407	100336996	+	0	0	2.99106	4.03543	17.8659	9.69269
ENSMUSG00000027199.14	Gatm	protein_coding	mRNA	0.719996	1.64718	up	0.0232922	0.546307	2	122594467	122611303	-	273.061	436.252	299.106	425.738	656.075	581.561
ENSMUSG00000028270.12	Gbp2	protein_coding	mRNA	1.40661	2.65113	up	0.00801925	0.299605	3	142620602	142638008	+	372.788	405.422	447.663	337.968	1416.37	1495.91
ENSMUSG00000040264.10	Gbp2b	protein_coding	mRNA	1.79482	3.46972	up	0.00174581	0.112871	3	142594847	142619179	+	97.3523	82.4717	73.7796	92.815	450.617	336.013
ENSMUSG00000021943.7	Gdf10	protein_coding	mRNA	2.58159	5.98601	up	0.013422	0.400658	14	33923587	33937983	+	0	13.8737	3.98809	35.3101	29.7765	45.2326
ENSMUSG00000051279.2	Gdf6	protein_coding	mRNA	7.75317	215.743	up	3.94756e-06	0.0040334	4	9844372	9862345	+	0	0	0	7.06201	28.7839	79.6955
ENSMUSG00000020363.6	Gfpt2	protein_coding	mRNA	3.90589	14.9896	up	0.0109864	0.353893	11	49794178	49838613	+	115.161	166.485	66.8004	18.1595	812.898	4392.94
ENSMUSG00000006344.17	Ggt5	protein_coding	mRNA	1.38844	2.61795	up	0.0330232	0.650661	10	75589340	75617200	+	284.934	298.285	226.324	136.196	878.406	1104.97
ENSMUSG00000050953.10	Gja1	protein_coding	mRNA	2.48121	5.58364	up	0.00281236	0.150809	10	56377330	56402513	+	98.5395	110.219	212.366	64.567	1094.78	1192.2
ENSMUSG00000050234.7	Gja4	protein_coding	mRNA	1.85052	3.60631	up	0.022313	0.534678	4	127311421	127314039	-	40.3656	20.0399	42.8719	18.1595	175.681	177.699
ENSMUSG00000057123.14	Gja5	protein_coding	mRNA	1.81308	3.51392	up	0.000518009	0.049283	3	96904693	97077416	+	49.8634	50.0996	46.86	78.691	161.786	275.703
ENSMUSG00000034520.14	Gjc1	protein_coding	mRNA	3.74556	13.413	up	0.000101149	0.0179109	11	102799579	102819700	-	13.0595	3.08305	12.9613	14.124	222.331	149.698
ENSMUSG00000025407.7	Gli1	protein_coding	mRNA	3.30838	9.90655	up	8.17067e-05	0.0163103	10	127329882	127341974	-	33.2423	32.3721	47.857	33.2923	407.938	682.796
ENSMUSG00000048402.14	Gli2	protein_coding	mRNA	3.10362	8.59572	up	0.000962717	0.0745847	1	118834132	119053619	-	23.7445	11.5615	25.9226	12.1063	190.57	322.013
ENSMUSG00000021318.15	Gli3	protein_coding	mRNA	3.80516	13.9787	up	1.29474e-05	0.0061605	13	15463235	15730026	+	5.93612	23.1229	15.9523	29.2569	222.331	383.4
ENSMUSG00000014303.13	Glis2	protein_coding	mRNA	0.959106	1.94411	up	0.00933655	0.321177	16	4594713	4624924	+	212.513	217.355	174.479	237.082	415.878	522.328
ENSMUSG00000052942.13	Glis3	protein_coding	mRNA	0.871934	1.83012	up	0.00256375	0.141073	19	28258851	28680077	-	233.883	247.415	274.181	347.047	454.588	581.561
ENSMUSG00000024027.8	Glp1r	protein_coding	mRNA	0.948507	1.92987	up	0.0148418	0.420736	17	30901817	30940791	+	93.7906	165.714	153.541	353.101	189.577	256.318
ENSMUSG00000028020.16	Glrb	protein_coding	mRNA	5.95295	61.9467	up	0.00155034	0.104174	3	80843599	80913660	-	0	0	0	4.03543	11.9106	17.2314
ENSMUSG00000020251.13	Glt8d2	protein_coding	mRNA	1.57663	2.98272	up	0.0247816	0.566188	10	82650433	82690650	-	10.685	30.0598	17.9464	27.2392	51.6126	98.0039
ENSMUSG00000068240.5	Gm11808	protein_coding	mRNA	-1.31426	0.40213	down	0.0335851	0.655279	4	3973092	3973595	-	3980.76	932.624	931.218	954.38	458.558	936.96
ENSMUSG00000087006.3	Gm13889	protein_coding	mRNA	2.31035	4.96002	up	0.00248432	0.138373	2	93955810	93957201	-	52.2378	84.784	119.643	58.5138	676.919	538.483
ENSMUSG00000078880.10	Gm14308	protein_coding	mRNA	0.658066	1.57797	up	0.0161421	0.443672	2	176613364	176636344	-	214.887	159.548	151.547	270.374	252.108	305.858
ENSMUSG00000078872.9	Gm14401	protein_coding	mRNA	-6.71232	0.00953652	down	1.05678e-05	0.00554564	2	177074320	177087347	+	21.37	20.0399	17.9464	0	0	0
ENSMUSG00000093752.1	Gm20716	protein_coding	mRNA	1.07028	2.09984	up	0.0201314	0.509771	2	168180986	168230364	-	340.733	225.063	733.808	837.353	827.786	1062.97
ENSMUSG00000095609.2	Gm21188	protein_coding	mRNA	2.2194	4.65701	up	0.0224835	0.534678	13	120034605	120052194	-	4.74889	13.8737	8.97319	6.05315	50.62	73.2337
ENSMUSG00000094027.2	Gm21762	protein_coding	mRNA	3.14037	8.81752	up	0.000906752	0.0725083	13	120214593	120215947	-	11.8722	3.85382	3.98809	11.0974	98.2624	61.387
ENSMUSG00000097239.7	Gm27029	protein_coding	mRNA	-1.63242	0.322547	down	0.00245575	0.137567	11	101406664	101424796	-	135.343	342.99	237.291	108.957	85.3593	36.6168
ENSMUSG00000105867.2	Gm42517	protein_coding	mRNA	5.40751	42.4446	up	0.00820702	0.30295	5	108366073	108367922	-	0	0	0	3.02658	8.93295	10.7697
ENSMUSG00000105340.5	Gm42878	protein_coding	mRNA	1.26143	2.39733	up	0.0248452	0.567167	5	121518613	121545482	-	446.396	260.518	167.5	1153.13	641.187	300.473
ENSMUSG00000117145.1	Gm4356	protein_coding	mRNA	-0.804564	0.572535	down	0.00965274	0.326649	17	28726083	28726700	+	108.037	101.741	124.628	66.5847	66.5008	58.1561
ENSMUSG00000115302.1	Gm49394	protein_coding	mRNA	-3.4468	0.0917082	down	0.049113	0.781351	7	142650769	142669942	-	137.718	10.7907	5.98213	14.124	0	0
ENSMUSG00000116358.1	Gm49450	protein_coding	mRNA	-8.12294	0.00358717	down	6.7782e-16	1.8537e-11	15	98932137	98953551	-	178.084	479.415	195.416	2.01772	0.992549	0
ENSMUSG00000116988.1	Gm49673	protein_coding	mRNA	-7.98086	0.00395843	down	1.58557e-06	0.00304227	17	8082695	8147788	-	84.2929	6.16611	52.8421	0	0	0
ENSMUSG00000079534.1	Gm5640	protein_coding	mRNA	5.57003	47.5056	up	0.00598601	0.249017	X	74639119	74645635	-	0	0	0	16.1417	4.96275	4.30786
ENSMUSG00000091844.2	Gm8251	protein_coding	mRNA	1.57928	2.98822	up	0.021388	0.524121	1	44055872	44079746	-	5.93612	37.7674	41.8749	95.8416	86.3518	75.3876
ENSMUSG00000094800.8	Gm9780	protein_coding	mRNA	2.98824	7.93504	up	0.00633233	0.25732	14	26027282	26042711	-	0	12.3322	8.97319	16.1417	52.6051	103.389
ENSMUSG00000057614.6	Gnai1	protein_coding	mRNA	1.41645	2.66927	up	0.00837474	0.304002	5	18265135	18360355	-	70.0462	117.156	124.628	107.948	357.318	368.322
ENSMUSG00000024524.17	Gnal	protein_coding	mRNA	-0.679444	0.624406	down	0.018622	0.485948	18	67088216	67226792	+	245.755	290.578	343.972	221.949	157.815	170.161
ENSMUSG00000034220.7	Gpc1	protein_coding	mRNA	0.741535	1.67195	up	0.0343391	0.664378	1	92831645	92860779	+	371.601	396.943	285.148	382.357	590.567	789.416
ENSMUSG00000029510.15	Gpc2	protein_coding	mRNA	-0.688897	0.620328	down	0.0330938	0.651003	5	138273655	138280005	-	288.495	178.817	211.369	164.444	134.987	120.62
ENSMUSG00000055653.13	Gpc3	protein_coding	mRNA	2.42997	5.38881	up	0.00368661	0.182927	X	52272426	52613950	-	46.3017	41.6212	130.61	58.5138	316.623	802.339
ENSMUSG00000058571.11	Gpc6	protein_coding	mRNA	4.34906	20.3796	up	7.86493e-06	0.00525499	14	116925315	117976544	+	11.8722	23.8937	11.9643	15.1329	360.295	602.024
ENSMUSG00000053647.4	Gper1	protein_coding	mRNA	0.928429	1.9032	up	0.0418279	0.721255	5	139423151	139427800	+	176.896	155.694	58.8243	237.082	236.227	271.395
ENSMUSG00000047462.9	Gpr141b	protein_coding	mRNA	2.93739	7.66026	up	3.55427e-05	0.00969502	13	19727426	19732951	-	17.8084	11.5615	7.97617	32.2835	152.853	99.0808
ENSMUSG00000042804.13	Gpr153	protein_coding	mRNA	2.69166	6.46057	up	3.15456e-05	0.00918846	4	152274232	152285337	+	49.8634	52.4119	45.863	72.6378	423.819	460.941
ENSMUSG00000040836.15	Gpr161	protein_coding	mRNA	2.64174	6.24084	up	0.000156802	0.0233092	1	165295789	165326745	+	54.6123	77.8471	32.9017	72.6378	450.617	510.482
ENSMUSG00000040133.2	Gpr176	protein_coding	mRNA	6.94517	123.227	up	5.27612e-05	0.0120243	2	118277110	118373419	-	0	0	0	5.04429	30.769	30.155
ENSMUSG00000058396.7	Gpr182	protein_coding	mRNA	1.85524	3.61811	up	0.0239203	0.552436	10	127747276	127751732	-	14.2467	13.103	9.97021	10.0886	50.62	74.3106
ENSMUSG00000044317.7	Gpr4	protein_coding	mRNA	1.42518	2.68547	up	0.0253283	0.572888	7	19212538	19224174	+	52.2378	42.392	18.9434	41.3632	120.098	143.236
ENSMUSG00000072966.11	Gprasp2	protein_coding	mRNA	0.934196	1.91083	up	0.0496904	0.784503	X	135839034	135844730	+	97.3523	127.176	51.8451	116.019	235.234	177.699
ENSMUSG00000008734.9	Gprc5b	protein_coding	mRNA	1.98415	3.9563	up	0.00441987	0.200788	7	118972047	118995211	-	91.4162	63.2026	67.7974	60.5315	275.929	542.791
ENSMUSG00000018339.11	Gpx3	protein_coding	mRNA	2.13251	4.38479	up	8.20957e-06	0.00525499	11	54902453	54910377	+	327.674	513.329	473.585	851.477	1836.22	3079.04
ENSMUSG00000021760.5	Gpx8	protein_coding	mRNA	2.37535	5.18861	up	0.0199737	0.507188	13	113042753	113046410	-	9.49779	21.5814	13.9583	5.04429	70.471	159.391
ENSMUSG00000020176.17	Grb10	protein_coding	mRNA	2.09956	4.2858	up	0.00138775	0.0970648	11	11930508	12038683	-	157.901	150.299	137.589	131.152	642.18	1137.28
ENSMUSG00000074934.3	Grem1	protein_coding	mRNA	3.17989	9.0624	up	1.54318e-05	0.00673127	2	113746164	113758646	-	64.1101	104.824	53.8391	99.877	829.771	1092.04
ENSMUSG00000050069.3	Grem2	protein_coding	mRNA	4.02141	16.2393	up	2.11118e-06	0.00320759	1	174833785	174921819	-	8.31056	10.7907	17.9464	26.2303	225.309	351.091
ENSMUSG00000033981.14	Gria2	protein_coding	mRNA	5.64359	49.9909	up	0.00245594	0.137567	3	80681450	80802835	-	0	0	0	7.06201	8.93295	10.7697
ENSMUSG00000056073.16	Grik2	protein_coding	mRNA	2.69666	6.48298	up	0.0184003	0.482668	10	49094833	49788766	-	8.31056	0	3.98809	14.124	32.7541	30.155
ENSMUSG00000024211.15	Grm8	protein_coding	mRNA	1.64249	3.12204	up	0.0203107	0.510685	6	27275119	28135178	-	7.12334	42.392	13.9583	70.6201	61.5381	68.9258
ENSMUSG00000050105.5	Grrp1	protein_coding	mRNA	2.48135	5.5842	up	0.00754093	0.288433	4	134251110	134254106	-	21.37	3.08305	15.9523	16.1417	124.069	82.9264
ENSMUSG00000079025.9	Gsdmc	protein_coding	mRNA	-1.85017	0.277359	down	0.00694355	0.274808	15	63775968	63808759	-	79.544	45.475	212.366	26.2303	45.6573	21.5393
ENSMUSG00000056293.12	Gsdmc2	protein_coding	mRNA	-1.79499	0.288174	down	0.00111871	0.0842071	15	63824346	63845177	-	14836.7	7289.11	28152.9	4949.46	7034.2	2505.02
ENSMUSG00000055827.13	Gsdmc3	protein_coding	mRNA	-1.31301	0.40248	down	0.0138971	0.40648	15	63857724	63878558	-	4008.07	2969.75	8799.71	2687.6	2690.8	971.423
ENSMUSG00000055748.12	Gsdmc4	protein_coding	mRNA	-1.92003	0.264249	down	0.000905416	0.0725083	15	63891264	63912297	-	12591.7	7000.85	31890.7	4307.83	6636.19	2660.11
ENSMUSG00000026879.14	Gsn	protein_coding	mRNA	2.7362	6.66311	up	0.000314569	0.0349709	2	35256380	35307892	+	3276.74	4257.7	4086.79	3183.96	19448	54802.5
ENSMUSG00000038155.11	Gstp2	protein_coding	mRNA	-0.701081	0.615111	down	0.0341925	0.662719	19	4040285	4046023	-	1822.39	2639.87	2400.83	1732.21	1587.09	902.497
ENSMUSG00000033910.13	Gucy1a1	protein_coding	mRNA	2.65314	6.29033	up	2.22451e-05	0.00779948	3	82092427	82145789	-	97.3523	148.757	114.657	178.568	1225.8	866.957
ENSMUSG00000028005.13	Gucy1b1	protein_coding	mRNA	2.69983	6.49725	up	0.000290051	0.0336115	3	82032006	82074689	-	55.7995	80.9302	22.9315	72.6378	564.761	401.708
ENSMUSG00000055523.7	Gucy2g	protein_coding	mRNA	5.91649	60.4004	up	0.00181968	0.116001	19	55198099	55241236	-	0	0	0	7.06201	19.851	5.38483
ENSMUSG00000056870.9	Gulp1	protein_coding	mRNA	2.38111	5.20939	up	0.0136782	0.402661	1	44551511	44796838	+	13.0595	13.8737	26.9196	7.06201	101.24	172.314
ENSMUSG00000015437.5	Gzmb	protein_coding	mRNA	1.24166	2.36471	up	0.0198189	0.506076	14	56258838	56262260	-	148.403	275.933	658.034	1034.08	721.583	804.493
ENSMUSG00000049539.3	H1f1	protein_coding	mRNA	-0.61349	0.653614	down	0.037777	0.693839	13	23763666	23764406	+	8179.97	7208.95	5630.18	6065.26	3755.81	3916.92
ENSMUSG00000036211.4	H1f6	protein_coding	mRNA	-1.76283	0.29467	down	0.0132274	0.397083	13	23695814	23696725	+	15.4339	50.8704	50.8481	13.1152	12.9031	8.61572
ENSMUSG00000075031.4	H2bc3	protein_coding	mRNA	-0.745456	0.59648	down	0.00238035	0.136116	13	23746734	23747241	+	1805.77	1701.85	1211.38	1021.97	866.496	926.19
ENSMUSG00000069274.3	H4c6	protein_coding	mRNA	-0.740549	0.598512	down	0.0304852	0.620371	13	23551258	23551648	-	3115.27	2676.09	1776.69	1771.56	1027.29	1730.68
ENSMUSG00000003665.7	Has1	protein_coding	mRNA	4.32704	20.071	up	0.0416341	0.719881	17	17843323	17855205	-	14.2467	44.7043	6.97915	0	260.048	1065.12
ENSMUSG00000022367.7	Has2	protein_coding	mRNA	3.4059	10.5993	up	0.011854	0.367971	15	56665627	56694539	-	7.12334	6.93687	5.98213	0	72.4561	140.006
ENSMUSG00000049241.5	Hcar1	protein_coding	mRNA	2.11018	4.31747	up	0.00891298	0.311754	5	123876736	123880020	-	17.8084	20.8106	44.866	21.186	188.584	150.775
ENSMUSG00000025104.13	Hdgfl3	protein_coding	mRNA	1.21317	2.31846	up	0.0290624	0.608476	7	81881251	81934473	-	154.339	134.113	205.386	123.081	536.969	484.635
ENSMUSG00000042807.15	Hecw2	protein_coding	mRNA	1.83935	3.57848	up	0.00658844	0.264972	1	53806876	54195168	-	43.9273	73.2225	49.8511	46.4075	317.616	234.778
ENSMUSG00000040289.8	Hey1	protein_coding	mRNA	1.62181	3.07761	up	0.0470954	0.767102	3	8663359	8667256	-	98.5395	43.1628	100.699	28.248	333.497	383.4
ENSMUSG00000032744.4	Heyl	protein_coding	mRNA	1.41289	2.6627	up	0.00938403	0.322001	4	123233556	123249875	+	36.8039	40.8505	50.8481	49.4341	164.763	128.159
ENSMUSG00000028864.7	Hgf	protein_coding	mRNA	1.68709	3.22007	up	0.00191428	0.118175	5	16553495	16620152	+	111.599	104.053	74.7766	129.134	271.959	534.175
ENSMUSG00000064325.4	Hhip	protein_coding	mRNA	3.15665	8.91756	up	0.00038022	0.0401477	8	79965851	80058006	-	354.98	131.801	143.571	114.001	3324.05	2179.78
ENSMUSG00000021260.8	Hhipl1	protein_coding	mRNA	4.3566	20.4865	up	0.0132057	0.396867	12	108306270	108330869	+	4.74889	0	1.99404	0	27.7914	106.62
ENSMUSG00000043099.4	Hic1	protein_coding	mRNA	1.10736	2.15451	up	0.0375121	0.691723	11	75164565	75169519	-	1096.99	616.611	675.98	609.351	1878.9	2659.03
ENSMUSG00000020267.6	Hint1	protein_coding	mRNA	-0.611496	0.654518	down	0.00543987	0.233915	11	54866383	54870501	+	6422.88	6734.16	8319.15	5420.6	4422.8	4213.09
ENSMUSG00000039959.13	Hip1	protein_coding	mRNA	1.13895	2.20221	up	0.0199184	0.506758	5	135406531	135545120	-	658.909	638.963	533.406	489.296	1806.44	1737.15
ENSMUSG00000039377.7	Hlx	protein_coding	mRNA	2.05408	4.1528	up	0.018408	0.482668	1	184727140	184732619	-	91.4162	39.3089	24.9255	27.2392	207.443	410.324
ENSMUSG00000066842.18	Hmcn1	protein_coding	mRNA	2.23968	4.72292	up	0.0127254	0.38412	1	150562524	150993435	-	220.824	199.628	412.767	61.5404	2156.81	1716.68
ENSMUSG00000055632.18	Hmcn2	protein_coding	mRNA	3.2544	9.54268	up	8.17403e-06	0.00525499	2	31314415	31460738	+	334.797	1062.11	687.945	1195.5	6212.37	12492.8
ENSMUSG00000056648.5	Hoxb8	protein_coding	mRNA	-1.063	0.478637	down	0.0465029	0.761078	11	96281905	96285315	+	271.874	130.259	465.609	108.957	109.18	197.085
ENSMUSG00000074852.4	Hpse2	protein_coding	mRNA	3.23347	9.40526	up	0.000483079	0.0468169	19	42786539	43388355	-	9.49779	28.5183	39.8809	20.1772	386.102	328.475
ENSMUSG00000016194.14	Hsd11b1	protein_coding	mRNA	1.54725	2.9226	up	0.0219138	0.529883	1	193221634	193264075	-	200.641	293.661	211.369	124.09	802.973	1136.2
ENSMUSG00000034528.15	Hsd17b13	protein_coding	mRNA	-0.801634	0.573699	down	0.00509317	0.222042	5	103955440	103977410	-	5723.6	5001.48	6822.62	3902.27	3790.55	2373.63
ENSMUSG00000063730.13	Hsd3b2	protein_coding	mRNA	-2.88728	0.135158	down	0.0126552	0.38324	3	98709255	98724543	-	58.1739	16.9568	74.7766	0	15.8808	4.30786
ENSMUSG00000062410.14	Hsd3b3	protein_coding	mRNA	-1.73432	0.300551	down	0.0053424	0.231177	3	98741523	98763127	-	1545.76	729.913	3129.65	205.807	730.516	688.181
ENSMUSG00000074793.10	Hspa12b	protein_coding	mRNA	2.16785	4.49352	up	0.0262129	0.582641	2	131127280	131146321	+	56.9867	18.4983	21.9345	9.07973	181.637	245.548
ENSMUSG00000004951.10	Hspb1	protein_coding	mRNA	1.22529	2.33802	up	0.0441892	0.744151	5	135887919	135889563	+	303.929	560.345	288.139	238.091	1292.3	1165.28
ENSMUSG00000041548.4	Hspb8	protein_coding	mRNA	3.2319	9.39502	up	0.000165005	0.0241314	5	116408491	116422864	-	36.8039	23.1229	41.8749	37.3278	213.398	704.335
ENSMUSG00000026228.6	Htr2b	protein_coding	mRNA	4.10339	17.1888	up	0.000633917	0.0567572	1	86099026	86111970	-	0	5.39534	0	30.2658	29.7765	40.9247
ENSMUSG00000050534.8	Htr5b	protein_coding	mRNA	-4.7072	0.0382816	down	0.0365771	0.683777	1	121509842	121528465	-	4.74889	3.08305	6.97915	0	0	0
ENSMUSG00000006205.13	Htra1	protein_coding	mRNA	2.95442	7.75118	up	3.15824e-05	0.00918846	7	130936111	130985660	+	48.6762	72.4518	84.7468	92.815	582.627	921.883
ENSMUSG00000029096.15	Htra3	protein_coding	mRNA	4.22956	18.7596	up	0.00100684	0.0777823	5	35652023	35679782	-	83.1056	142.591	83.7498	63.5581	1455.08	4288.48
ENSMUSG00000054203.7	Ifi205	protein_coding	mRNA	1.97641	3.93513	up	0.0126581	0.38324	1	174011998	174031810	-	67.6717	66.2857	22.9315	40.3543	177.666	399.554
ENSMUSG00000073490.11	Ifi207	protein_coding	mRNA	2.3571	5.12339	up	0.00764712	0.291272	1	173723427	173741747	-	71.2334	114.844	74.7766	34.3012	327.541	975.731
ENSMUSG00000026536.9	Ifi211	protein_coding	mRNA	1.66292	3.16656	up	0.0295999	0.611085	1	173896345	173913046	-	73.6078	43.9335	31.9047	27.2392	236.227	208.931
ENSMUSG00000034459.8	Ifit1	protein_coding	mRNA	-1.2707	0.414459	down	0.0102921	0.338213	19	34640871	34650009	+	667.22	497.142	1591.25	302.658	516.126	323.09
ENSMUSG00000025491.14	Ifitm1	protein_coding	mRNA	1.64155	3.12001	up	0.00202476	0.122779	7	140967221	140969825	+	102.101	129.488	155.535	178.568	322.579	707.566
ENSMUSG00000059108.4	Ifitm6	protein_coding	mRNA	1.70851	3.26823	up	0.0359748	0.67974	7	141015699	141017924	-	14.2467	25.4352	7.97617	14.124	69.4785	73.2337
ENSMUSG00000055170.4	Ifng	protein_coding	mRNA	1.09252	2.13246	up	0.0171379	0.465891	10	118441046	118445892	+	43.9273	36.9966	65.8034	68.6024	134.987	108.774
ENSMUSG00000020053.18	Igf1	protein_coding	mRNA	3.24131	9.45652	up	2.3579e-05	0.00797904	10	87858265	87937042	+	71.2334	69.3687	47.857	68.6024	923.071	790.493
ENSMUSG00000020427.11	Igfbp3	protein_coding	mRNA	3.73919	13.3539	up	8.83902e-06	0.00525499	11	7206086	7213923	-	123.471	147.987	154.538	112.992	2847.62	2729.03
ENSMUSG00000017493.12	Igfbp4	protein_coding	mRNA	0.985468	1.97996	up	0.0271523	0.594162	11	99041244	99054392	+	3085.59	2353.14	1677.99	2211.42	5587.06	6291.63
ENSMUSG00000026185.8	Igfbp5	protein_coding	mRNA	2.94169	7.6831	up	0.000222561	0.0289838	1	72857932	72874884	-	369.226	282.87	331.011	211.86	2683.85	4656.8
ENSMUSG00000023046.6	Igfbp6	protein_coding	mRNA	1.8034	3.49042	up	0.0291979	0.608476	15	102144362	102149511	+	162.65	50.0996	230.312	116.019	274.936	1154.51
ENSMUSG00000036256.13	Igfbp7	protein_coding	mRNA	3.19348	9.14815	up	9.2041e-05	0.0172407	5	77349240	77408041	-	344.295	144.904	236.294	181.595	3178.14	3273.98
ENSMUSG00000095444.1	Ighd2-4	IG_D_gene	mRNA	3.24596	9.48705	up	0.0217477	0.528444	12	113470694	113470710	-	1.18722	1.54153	1.99404	12.1063	31.7616	1.07697
ENSMUSG00000095761.6	Ighv1-20	IG_V_gene	mRNA	1.70144	3.25224	up	0.0411382	0.716667	12	114723772	114724205	-	185.207	602.737	611.174	779.848	250.122	3521.68
ENSMUSG00000096649.2	Ighv1-31	IG_V_gene	mRNA	2.06428	4.18224	up	0.021246	0.522571	12	114829264	114829697	-	14.2467	258.977	196.413	180.586	1111.66	674.18
ENSMUSG00000095130.1	Ighv1-39	IG_V_gene	mRNA	1.27624	2.42207	up	0.0410173	0.716667	12	114914599	114915032	-	491.51	1636.33	2302.12	1676.72	2996.51	6057.93
ENSMUSG00000096499.2	Ighv1-5	IG_V_gene	mRNA	2.0832	4.23745	up	0.000651514	0.0572913	12	114513330	114513807	-	682.653	534.91	240.282	3728.74	1711.16	736.644
ENSMUSG00000093896.2	Ighv1-76	IG_V_gene	mRNA	1.42603	2.68707	up	0.0125133	0.380823	12	115847881	115848331	-	414.341	2136.56	892.334	2370.82	4256.05	2628.87
ENSMUSG00000095981.1	Ighv10-1	IG_V_gene	mRNA	2.06292	4.1783	up	0.00228849	0.132587	12	114479005	114479451	-	187.581	635.109	659.031	521.58	2665	3006.89
ENSMUSG00000076676.2	Ighv12-3	IG_V_gene	mRNA	2.23569	4.70989	up	0.00874732	0.309972	12	114366521	114366954	-	16.6211	13.103	12.9613	14.124	46.6498	140.006
ENSMUSG00000103939.1	Ighv3-4	IG_V_gene	mRNA	2.83889	7.15471	up	0.00383977	0.186927	12	114253617	114254051	-	23.7445	26.9767	8.97319	13.1152	89.3295	325.244
ENSMUSG00000076674.2	Ighv3-8	IG_V_gene	mRNA	1.9248	3.79683	up	0.0297987	0.614118	12	114322327	114322801	-	87.8545	901.793	307.083	250.197	2611.4	2064.54
ENSMUSG00000095429.1	Ighv5-12	IG_V_gene	mRNA	1.38994	2.62067	up	0.0112023	0.357064	12	113702124	113702578	-	538.999	1351.92	317.053	2672.47	1379.64	1737.15
ENSMUSG00000094194.2	Ighv5-16	IG_V_gene	mRNA	-1.74266	0.298818	down	0.0155052	0.433445	12	113838526	113839010	-	2272.35	12163.4	4023.98	2730.98	2276.91	508.328
ENSMUSG00000095210.2	Ighv5-9-1	IG_V_gene	mRNA	1.21727	2.32507	up	0.049556	0.784277	12	113736111	113736630	-	316.989	850.923	1055.85	545.793	2161.77	2464.1
ENSMUSG00000076535.1	Igkv1-88	IG_V_gene	mRNA	2.47143	5.54594	up	0.000403788	0.0414182	6	68862265	68863031	-	134.156	480.956	185.446	3055.83	695.777	692.489
ENSMUSG00000095737.5	Igkv11-125	IG_V_gene	mRNA	1.92197	3.7894	up	0.00044124	0.0437978	6	67913573	67914052	+	197.079	233.541	619.15	1267.13	1974.18	736.644
ENSMUSG00000076570.6	Igkv12-38	IG_V_gene	mRNA	1.25724	2.39038	up	0.00630298	0.256509	6	69943186	69943648	-	90.229	289.036	240.282	417.667	478.409	588.023
ENSMUSG00000095771.2	Igkv14-111	IG_V_gene	mRNA	-2.35998	0.194794	down	0.00012887	0.0204904	6	68256389	68256869	+	214.887	548.013	135.595	36.3189	49.6275	89.3881
ENSMUSG00000076598.3	Igkv3-7	IG_V_gene	mRNA	1.57808	2.98573	up	0.0292741	0.608476	6	70607437	70608036	+	102.101	748.411	573.287	498.376	1599.99	2155.01
ENSMUSG00000036334.12	Igsf10	protein_coding	mRNA	3.97646	15.741	up	5.41917e-06	0.00423438	3	59316735	59344394	-	56.9867	134.113	109.672	91.8061	2138.94	2508.25
ENSMUSG00000035004.3	Igsf6	protein_coding	mRNA	1.76354	3.39531	up	0.0465508	0.761407	7	121064067	121074572	-	121.097	48.5581	21.9345	31.2746	217.368	400.631
ENSMUSG00000054072.12	Iigp1	protein_coding	mRNA	1.44983	2.73176	up	0.0442462	0.744151	18	60376027	60392634	+	212.513	114.073	240.282	91.8061	951.855	504.02
ENSMUSG00000016529.5	Il10	protein_coding	mRNA	1.81034	3.50725	up	0.0189331	0.491721	1	131019845	131024974	+	100.914	30.8305	72.7826	42.3721	301.735	371.553
ENSMUSG00000018341.12	Il12rb2	protein_coding	mRNA	1.1313	2.19056	up	0.0473183	0.768902	6	67291318	67376188	-	93.7906	30.8305	100.699	97.8593	164.763	229.394
ENSMUSG00000025929.4	Il17a	protein_coding	mRNA	1.76215	3.39204	up	0.012022	0.37151	1	20730905	20734496	+	79.544	37.7674	50.8481	51.4518	155.83	361.86
ENSMUSG00000041872.9	Il17f	protein_coding	mRNA	2.31519	4.97671	up	0.00149671	0.102075	1	20777146	20790617	-	24.9317	23.8937	22.9315	31.2746	93.2997	232.625
ENSMUSG00000026069.15	Il1rl1	protein_coding	mRNA	1.41122	2.65961	up	0.0137662	0.403946	1	40429570	40465415	+	131.782	262.83	189.434	167.471	615.381	772.184
ENSMUSG00000050377.8	Il31ra	protein_coding	mRNA	6.77215	109.3	up	9.685e-05	0.0177762	13	112519898	112594360	-	0	0	0	6.05315	15.8808	36.6168
ENSMUSG00000024810.16	Il33	protein_coding	mRNA	0.893385	1.85753	up	0.0400399	0.716667	19	29925114	29960718	+	141.28	422.378	369.895	593.209	625.306	518.02
ENSMUSG00000031750.15	Il34	protein_coding	mRNA	1.29493	2.45366	up	0.0250792	0.569197	8	110741829	110805924	-	49.8634	57.8073	32.9017	45.3986	157.815	142.159
ENSMUSG00000025746.11	Il6	protein_coding	mRNA	2.77051	6.82351	up	6.02984e-05	0.0132987	5	30013114	30019981	+	11.8722	13.8737	17.9464	37.3278	79.404	182.007
ENSMUSG00000037035.5	Inhbb	protein_coding	mRNA	1.76017	3.38739	up	0.000807419	0.066913	1	119415465	119422248	-	73.6078	81.7009	58.8243	97.8593	263.026	365.091
ENSMUSG00000003477.5	Inmt	protein_coding	mRNA	2.17171	4.50557	up	0.0355185	0.676435	6	55170626	55175043	-	21.37	12.3322	19.9404	8.07087	31.7616	201.393
ENSMUSG00000045440.4	Insm2	protein_coding	mRNA	4.63761	24.8919	up	0.0435286		12	55599427	55602086	+	0	0	0	5.04429	3.9702	4.30786
ENSMUSG00000110622.1	Iqcn	protein_coding	mRNA	0.848707	1.80089	up	0.0279525	0.597747	8	70703457	70717650	+	174.522	327.575	390.832	445.916	483.372	680.642
ENSMUSG00000055980.2	Irs1	protein_coding	mRNA	1.38026	2.60315	up	0.00423226	0.19688	1	82233101	82291416	-	238.632	376.133	183.452	335.95	731.509	1012.35
ENSMUSG00000032318.12	Isl2	protein_coding	mRNA	7.03906	131.513	up	2.56206e-05	0.00839049	9	55538672	55546180	+	0	0	0	7.06201	40.6945	22.6163
ENSMUSG00000037206.15	Islr	protein_coding	mRNA	2.74931	6.72394	up	0.000574634	0.0532715	9	58156268	58204306	-	40.3656	43.9335	72.7826	50.4429	276.921	729.106
ENSMUSG00000051243.14	Islr2	protein_coding	mRNA	2.60347	6.07746	up	0.00899187	0.312862	9	58196297	58204319	-	15.4339	14.6445	10.9672	11.0974	32.7541	205.7
ENSMUSG00000090210.7	Itga10	protein_coding	mRNA	0.608102	1.52425	up	0.0344852	0.665553	3	96645584	96664519	+	178.084	210.418	130.61	255.241	268.981	268.164
ENSMUSG00000032243.8	Itga11	protein_coding	mRNA	3.91032	15.0356	up	4.85095e-05	0.0114326	9	62677826	62783982	+	35.6167	24.6644	41.8749	22.1949	401.983	1110.35
ENSMUSG00000000555.8	Itga5	protein_coding	mRNA	0.733852	1.66307	up	0.0253723	0.572888	15	103344286	103366763	-	902.29	1153.83	888.346	1059.3	1701.23	2137.78
ENSMUSG00000026768.10	Itga8	protein_coding	mRNA	3.03411	8.19139	up	0.000675646	0.0586589	2	12106632	12301922	-	47.4889	30.0598	47.857	23.2037	669.971	332.782
ENSMUSG00000039115.13	Itga9	protein_coding	mRNA	2.21913	4.65613	up	0.000212518	0.0279171	9	118606690	118901003	+	191.143	184.212	129.613	197.736	1081.88	1071.58
ENSMUSG00000005947.11	Itgae	protein_coding	mRNA	0.71848	1.64545	up	0.00669343	0.26762	11	73090583	73147446	+	1190.79	1284.86	1912.29	2507.01	2502.22	2211.01
ENSMUSG00000025780.7	Itih5	protein_coding	mRNA	0.977615	1.96921	up	0.0351244	0.671736	2	10153571	10256529	+	1226.4	1437.47	2295.14	1498.16	3675.41	4592.18
ENSMUSG00000053062.16	Jam2	protein_coding	mRNA	3.16613	8.97633	up	3.00892e-05	0.00918846	16	84774123	84825928	+	40.3656	18.4983	48.854	54.4784	447.64	462.018
ENSMUSG00000031990.15	Jam3	protein_coding	mRNA	2.73954	6.67857	up	0.00382875	0.186927	9	27097384	27155421	-	13.0595	13.8737	27.9166	9.07973	206.45	150.775
ENSMUSG00000033960.6	Jcad	protein_coding	mRNA	2.26136	4.79443	up	0.0027215	0.147795	18	4634878	4682869	+	104.476	98.6577	71.7855	54.4784	604.463	659.103
ENSMUSG00000017817.11	Jph2	protein_coding	mRNA	2.02051	4.05728	up	9.86785e-05	0.0179109	2	163336242	163397993	-	29.6806	76.3056	30.9077	129.134	242.182	188.469
ENSMUSG00000032194.9	Kank2	protein_coding	mRNA	0.883681	1.84508	up	0.0270449	0.594075	9	21766784	21798744	-	435.711	479.415	642.082	509.474	1240.69	1123.28
ENSMUSG00000042099.16	Kank3	protein_coding	mRNA	1.39424	2.62849	up	0.0192148	0.494342	17	33810519	33822918	+	131.782	63.2026	104.687	84.7441	349.377	352.168
ENSMUSG00000035407.8	Kank4	protein_coding	mRNA	1.95134	3.86733	up	0.00424025	0.19688	4	98754898	98817537	-	22.5572	13.103	7.97617	26.2303	74.4412	66.7719
ENSMUSG00000050556.9	Kcnb1	protein_coding	mRNA	0.916107	1.88702	up	0.0345767	0.666039	2	167095969	167190155	-	296.806	225.063	157.529	251.206	616.373	413.555
ENSMUSG00000047330.8	Kcne4	protein_coding	mRNA	2.41633	5.33811	up	0.0176562	0.473076	1	78816758	78820028	+	0	13.8737	20.9374	32.2835	75.4338	79.6955
ENSMUSG00000059852.7	Kcng2	protein_coding	mRNA	1.63231	3.10008	up	0.0170735	0.464604	18	80294546	80364254	-	40.3656	30.0598	10.9672	44.3898	67.4934	140.006
ENSMUSG00000045246.11	Kcng4	protein_coding	mRNA	3.59484	12.0824	up	0.0123185	0.378098	8	119623854	119635680	-	0	0	6.97915	24.2126	45.6573	14.0006
ENSMUSG00000079056.12	Kcnip3	protein_coding	mRNA	1.30239	2.46637	up	0.0319802	0.637924	2	127456498	127522094	-	20.1828	20.0399	24.9255	23.2037	67.4934	70.0028
ENSMUSG00000044708.5	Kcnj10	protein_coding	mRNA	2.07143	4.20303	up	0.00490059	0.215815	1	172341210	172374085	+	32.055	15.4153	31.9047	26.2303	136.972	169.084
ENSMUSG00000062609.14	Kcnj15	protein_coding	mRNA	1.81135	3.50972	up	0.00703653	0.27609	16	95257558	95300260	+	14.2467	14.6445	9.97021	42.3721	72.4561	21.5393
ENSMUSG00000037624.15	Kcnk2	protein_coding	mRNA	3.26051	9.58323	up	0.00171496	0.111139	1	189207930	189402273	-	3.56167	26.9767	19.9404	15.1329	109.18	362.937
ENSMUSG00000049265.7	Kcnk3	protein_coding	mRNA	1.69045	3.22757	up	0.0295634	0.611085	5	30588170	30625271	+	21.37	25.4352	51.8451	22.1949	175.681	120.62
ENSMUSG00000020155.2	Kcnmb1	protein_coding	mRNA	1.75276	3.37002	up	0.0357347	0.677613	11	33963013	33973641	+	28.4934	13.8737	7.97617	14.124	83.3742	71.0797
ENSMUSG00000000794.9	Kcnn3	protein_coding	mRNA	2.97028	7.83686	up	4.72893e-05	0.0112458	3	89520164	89675132	+	37.9911	74.7641	51.8451	74.6555	453.595	764.646
ENSMUSG00000028631.7	Kcnq4	protein_coding	mRNA	1.40671	2.65132	up	0.0248986	0.567722	4	120696138	120748612	-	42.74	49.3289	18.9434	42.3721	108.188	144.313
ENSMUSG00000052726.16	Kcnt2	protein_coding	mRNA	2.41365	5.32822	up	0.00578828	0.243748	1	140246158	140612067	+	5.93612	28.5183	13.9583	18.1595	98.2624	144.313
ENSMUSG00000059022.15	Kcp	protein_coding	mRNA	1.71089	3.27362	up	0.0293102	0.608476	6	29473162	29507952	-	18.9956	31.6013	10.9672	18.1595	72.4561	112.004
ENSMUSG00000041633.14	Kctd12b	protein_coding	mRNA	2.03013	4.08442	up	0.000495052	0.0476287	X	153685154	153696391	-	79.544	100.199	78.7647	107.948	570.716	378.015
ENSMUSG00000062960.10	Kdr	protein_coding	mRNA	2.68889	6.44819	up	0.0484494	0.776267	5	75932827	75978458	-	359.729	30.8305	342.975	98.8681	3091.79	1537.91
ENSMUSG00000021294.7	Kif26a	protein_coding	mRNA	2.83758	7.14821	up	0.000244822	0.0300749	12	112146208	112181747	+	26.1189	13.103	21.9345	26.2303	220.346	188.469
ENSMUSG00000074657.5	Kif5a	protein_coding	mRNA	1.06851	2.09726	up	0.011083	0.355614	10	127225696	127263348	-	33.2423	41.6212	56.8302	116.019	87.3444	73.2337
ENSMUSG00000041734.15	Kirrel	protein_coding	mRNA	4.01553	16.1731	up	1.61787e-07	0.000553068	3	87078593	87174747	-	39.1784	32.3721	12.9613	78.691	521.088	765.723
ENSMUSG00000030087.11	Klf15	protein_coding	mRNA	1.02637	2.0369	up	0.022412	0.534678	6	90462576	90475238	+	136.531	70.1395	67.7974	205.807	123.076	228.317
ENSMUSG00000036782.13	Klhl13	protein_coding	mRNA	1.29877	2.46019	up	0.00537089	0.232043	X	23219271	23365082	-	106.85	145.674	90.7289	144.267	285.854	415.709
ENSMUSG00000020627.10	Klhl29	protein_coding	mRNA	1.87792	3.67546	up	0.00875149	0.309972	12	5077472	5375682	-	9.49779	38.5382	35.8928	40.3543	115.136	155.083
ENSMUSG00000022357.2	Klhl38	protein_coding	mRNA	5.18127	36.2841	up	0.0213506	0.523674	15	58314573	58324169	-	0	0	0.997021	0	23.8212	14.0006
ENSMUSG00000066512.3	Klk1b5	protein_coding	mRNA	-1.93002	0.262425	down	0.00185289	0.11669	7	44215945	44220703	+	36.8039	32.3721	24.9255	8.07087	6.94785	9.69269
ENSMUSG00000014543.14	Klra17	protein_coding	mRNA	1.92307	3.7923	up	0.0365764	0.683777	6	129831154	129876672	-	70.0462	25.4352	14.9553	16.1417	195.532	205.7
ENSMUSG00000040680.9	Kremen2	protein_coding	mRNA	-1.10649	0.464424	down	0.0223887	0.534678	17	23741197	23745833	-	99.7268	129.488	151.547	91.8061	51.6126	33.3859
ENSMUSG00000061397.8	Krt79	protein_coding	mRNA	-3.46479	0.090572	down	0.0211545	0.522571	15	101929332	101940324	-	8.31056	13.103	22.9315	0	3.9702	0
ENSMUSG00000067615.4	Krt81	protein_coding	mRNA	-4.7976	0.0359566	down	0.0279648	0.597747	15	101459061	101463751	-	5.93612	3.85382	5.98213	0	0	0
ENSMUSG00000032796.8	Lama1	protein_coding	mRNA	5.77695	54.8322	up	4.27704e-06	0.0040334	17	67697259	67822647	+	0	0	6.97915	24.2126	158.808	197.085
ENSMUSG00000019899.17	Lama2	protein_coding	mRNA	4.15524	17.8177	up	0.000790832	0.0663425	10	26980036	27619758	-	161.462	217.355	224.33	127.116	3184.1	7436.45
ENSMUSG00000019846.11	Lama4	protein_coding	mRNA	2.33734	5.0537	up	0.000199586	0.0270212	10	38965515	39110188	+	566.306	349.156	335.996	478.199	2369.22	3475.37
ENSMUSG00000002900.17	Lamb1	protein_coding	mRNA	3.1505	8.87963	up	8.28962e-05	0.0164164	12	31265234	31329644	+	453.519	256.664	367.901	258.268	4241.16	5071.43
ENSMUSG00000052911.9	Lamb2	protein_coding	mRNA	1.64188	3.12073	up	0.000183897	0.025529	9	108479736	108490530	+	626.854	633.568	504.493	879.725	1763.76	2864.73
ENSMUSG00000026840.14	Lamc3	protein_coding	mRNA	4.0006	16.0066	up	6.40495e-05	0.0136846	2	31887291	31946539	+	11.8722	6.16611	32.9017	17.1506	463.521	332.782
ENSMUSG00000060594.6	Layn	protein_coding	mRNA	4.09882	17.1343	up	0.00963733	0.326649	9	51054640	51077094	-	0	0	7.97617	4.03543	79.404	52.7713
ENSMUSG00000026822.14	Lcn2	protein_coding	mRNA	1.65869	3.1573	up	0.0409284	0.716667	2	32384633	32388252	-	42.74	32.3721	53.8391	23.2037	97.2698	286.473
ENSMUSG00000039706.11	Ldb2	protein_coding	mRNA	3.99552	15.9504	up	9.30208e-05	0.0173057	5	44472132	44799680	-	9.49779	2.31229	8.97319	9.07973	134.987	183.084
ENSMUSG00000057722.17	Lepr	protein_coding	mRNA	3.156	8.91354	up	0.000169083	0.0243372	4	101717404	101815352	+	83.1056	279.016	200.401	146.285	2121.08	2750.57
ENSMUSG00000039252.11	Lgi2	protein_coding	mRNA	4.07268	16.8267	up	7.56128e-09	0.000103393	5	52533517	52566462	-	9.49779	7.70764	9.97021	53.4695	121.091	281.088
ENSMUSG00000033595.7	Lgi3	protein_coding	mRNA	2.03785	4.10634	up	0.046401	0.76032	14	70530685	70538324	+	11.8722	2.31229	4.98511	6.05315	37.7169	33.3859
ENSMUSG00000048332.13	Lhfp	protein_coding	mRNA	3.41489	10.6656	up	4.51385e-06	0.00411483	3	53041528	53261679	+	32.055	51.6412	22.9315	63.5581	494.29	582.638
ENSMUSG00000054263.12	Lifr	protein_coding	mRNA	2.16732	4.49188	up	0.00257672	0.141502	15	7090614	7197489	+	453.519	198.086	396.814	237.082	2190.56	2279.94
ENSMUSG00000112023.1	Lilr4b	protein_coding	mRNA	1.75844	3.38333	up	0.0216954	0.528444	10	51480632	51486703	+	3456.01	1336.5	1897.33	1127.9	5751.82	15752.8
ENSMUSG00000112148.1	Lilrb4a	protein_coding	mRNA	1.40362	2.64565	up	0.047818	0.774336	10	51490956	51496611	+	2781.66	1284.86	1424.74	812.131	4942.9	8771.88
ENSMUSG00000024395.9	Lims2	protein_coding	mRNA	2.2989	4.92081	up	0.00206142	0.124004	18	31922290	31958619	+	29.6806	60.8903	32.9017	40.3543	207.443	361.86
ENSMUSG00000037216.5	Lipt1	protein_coding	mRNA	-0.60548	0.657253	down	0.00988174	0.32997	1	37871738	37876228	+	254.066	268.226	291.13	198.745	164.763	171.238
ENSMUSG00000049288.4	Lix1l	protein_coding	mRNA	2.41517	5.33383	up	0.00756768	0.289052	3	96601149	96626171	+	65.2973	53.1827	31.9047	16.1417	399.005	386.631
ENSMUSG00000048096.7	Lmod1	protein_coding	mRNA	1.97336	3.92682	up	0.000632389	0.0567572	1	135324807	135368065	+	48.6762	43.1628	40.8779	60.5315	196.525	263.857
ENSMUSG00000024529.14	Lox	protein_coding	mRNA	4.85228	28.8856	up	0.00422982	0.19688	18	52516067	52529867	-	22.5572	1.54153	9.97021	3.02658	226.301	749.568
ENSMUSG00000032334.10	Loxl1	protein_coding	mRNA	2.87406	7.33127	up	0.00166461	0.109432	9	58287738	58313186	-	60.5484	55.495	61.8153	21.186	443.67	838.956
ENSMUSG00000034205.16	Loxl2	protein_coding	mRNA	3.3753	10.3769	up	1.56031e-05	0.00673127	14	69609068	69695834	+	60.5484	73.9933	93.72	81.7176	958.803	1328.98
ENSMUSG00000040490.4	Lrfn2	protein_coding	mRNA	-2.38018	0.192086	down	0.0305885	0.620371	17	48932379	49097588	+	27.3061	24.6644	10.9672	6.05315	5.9553	0
ENSMUSG00000049252.17	Lrp1b	protein_coding	mRNA	5.17373	36.0951	up	0.0172453	0.467693	2	40595246	42653624	-	0	0	0	12.1063	3.9702	3.2309
ENSMUSG00000039883.5	Lrrc17	protein_coding	mRNA	3.04974	8.28064	up	0.00228866	0.132587	5	21543559	21575904	+	16.6211	30.0598	3.98809	13.1152	211.413	197.085
ENSMUSG00000090958.2	Lrrc32	protein_coding	mRNA	2.20425	4.60836	up	0.0133673	0.399843	7	98489283	98502181	+	176.896	162.631	181.458	35.3101	1172.2	1193.28
ENSMUSG00000075224.10	Lrrc55	protein_coding	mRNA	4.57433	23.8238	up	4.16415e-05	0.0104478	2	85162334	85197197	-	4.74889	8.4784	0	18.1595	213.398	88.3112
ENSMUSG00000028176.13	Lrrc7	protein_coding	mRNA	7.2565	152.906	up	3.36949e-05	0.00940295	3	158082891	158562221	-	0	0	0	4.03543	47.6424	30.155
ENSMUSG00000046589.7	Lrrc8e	protein_coding	mRNA	-0.876963	0.544513	down	0.035501	0.676435	8	4226827	4237470	+	232.696	179.588	368.898	94.8327	167.741	162.622
ENSMUSG00000071656.7	Lrrn4cl	protein_coding	mRNA	2.78986	6.91564	up	0.0042929	0.197647	19	8850768	8853909	+	21.37	52.4119	29.9106	14.124	169.726	535.252
ENSMUSG00000061080.11	Lsamp	protein_coding	mRNA	4.34957	20.3869	up	0.00137491	0.0966605	16	39984361	42181679	+	0	16.9568	5.98213	4.03543	129.031	341.398
ENSMUSG00000091625.8	Lsm5	protein_coding	mRNA	-1.98992	0.251753	down	0.0151519	0.426496	6	56701063	56704710	-	256.44	38.5382	366.904	101.895	38.7094	25.8472
ENSMUSG00000001870.16	Ltbp1	protein_coding	mRNA	3.61137	12.2217	up	1.73402e-06	0.00304227	17	75005568	75392512	+	112.786	156.465	151.547	181.595	2488.32	2474.87
ENSMUSG00000002020.15	Ltbp2	protein_coding	mRNA	1.4588	2.7488	up	0.0499529	0.786433	12	84783212	84876532	-	94.9779	74.7641	77.7677	53.4695	498.26	128.159
ENSMUSG00000024940.11	Ltbp3	protein_coding	mRNA	2.29118	4.89458	up	0.000189655	0.0260638	19	5740904	5758532	+	87.8545	159.548	157.529	184.621	685.852	1113.58
ENSMUSG00000040488.18	Ltbp4	protein_coding	mRNA	3.881	14.7332	up	3.56537e-06	0.0040334	7	27305136	27337692	-	578.178	574.99	507.484	532.677	7664.47	16269.7
ENSMUSG00000036446.5	Lum	protein_coding	mRNA	3.63527	12.4258	up	5.2131e-06	0.00423438	10	97565128	97572703	+	65.2973	75.5348	112.663	96.8504	1705.2	1348.36
ENSMUSG00000024481.5	Lvrn	protein_coding	mRNA	2.31634	4.98068	up	0.0180319	0.476921	18	46850038	46907242	+	22.5572	11.5615	66.8004	29.2569	74.4412	398.477
ENSMUSG00000079018.10	Ly6c1	protein_coding	mRNA	2.40631	5.30118	up	0.00427852	0.197647	15	75044018	75048830	-	68.859	209.648	138.586	75.6644	659.053	1478.67
ENSMUSG00000069516.8	Lyz2	protein_coding	mRNA	1.74803	3.35899	up	0.0119243	0.369736	10	117277331	117282321	-	643.475	850.152	616.159	336.959	3481.86	3268.59
ENSMUSG00000057777.4	Mab21l2	protein_coding	mRNA	1.2267	2.34032	up	0.00418219	0.196858	3	86545581	86548629	-	123.471	134.884	144.568	157.382	369.228	416.786
ENSMUSG00000031227.8	Magee1	protein_coding	mRNA	0.905213	1.87282	up	0.00396502	0.189904	X	105120378	105123927	+	141.28	119.468	168.497	201.772	299.75	301.55
ENSMUSG00000033207.7	Mamdc2	protein_coding	mRNA	2.35699	5.12301	up	0.00531027	0.230151	19	23302609	23448442	-	74.7951	54.7242	19.9404	31.2746	363.273	370.476
ENSMUSG00000037306.13	Man1c1	protein_coding	mRNA	1.17105	2.25175	up	0.0219921	0.53084	4	134561690	134704290	-	389.409	528.744	441.68	358.145	1184.11	1520.68
ENSMUSG00000027254.13	Map1a	protein_coding	mRNA	1.16352	2.24003	up	0.00282079	0.150965	2	121289600	121310832	+	347.856	250.498	144.568	459.031	534.984	668.796
ENSMUSG00000052727.6	Map1b	protein_coding	mRNA	0.68404	1.60663	up	0.0353552	0.675205	13	99421446	99516540	-	1017.45	998.91	515.46	1329.68	1311.16	1426.98
ENSMUSG00000055407.14	Map6	protein_coding	mRNA	0.646019	1.56484	up	0.0405456	0.716667	7	99267447	99337137	+	86.6673	110.219	76.7706	160.409	142.927	126.005
ENSMUSG00000022887.9	Masp1	protein_coding	mRNA	4.13559	17.5767	up	0.00187415	0.116752	16	23449417	23520815	-	8.31056	4.62458	0	4.03543	55.5828	165.853
ENSMUSG00000032135.15	Mcam	protein_coding	mRNA	2.56899	5.93395	up	0.000143583	0.0223096	9	44134469	44142727	+	113.973	67.0564	118.646	125.098	1047.14	604.178
ENSMUSG00000050164.11	Mchr1	protein_coding	mRNA	3.86629	14.5838	up	0.011571	0.361648	15	81235499	81238964	+	0	0	3.98809	11.0974	8.93295	37.6938
ENSMUSG00000029659.16	Medag	protein_coding	mRNA	3.28344	9.73672	up	6.95369e-05	0.0144068	5	149411749	149431723	+	48.6762	47.0166	49.8511	45.3986	421.834	949.884
ENSMUSG00000057751.14	Megf6	protein_coding	mRNA	1.03457	2.04851	up	0.00112488	0.0842071	4	154170730	154275713	+	151.965	103.282	116.651	196.727	281.884	281.088
ENSMUSG00000020160.18	Meis1	protein_coding	mRNA	1.83256	3.5617	up	0.000208716	0.027796	11	18879817	19018985	-	109.225	181.129	153.541	230.02	550.865	802.339
ENSMUSG00000027210.20	Meis2	protein_coding	mRNA	1.19991	2.29726	up	0.0300825	0.618103	2	115863064	116065839	-	205.39	135.654	80.7587	142.249	330.519	495.404
ENSMUSG00000036144.6	Meox2	protein_coding	mRNA	4.6437	24.9973	up	0.0211815	0.522571	12	37108540	37179534	+	4.74889	0	0	0	66.5008	47.3865
ENSMUSG00000023914.16	Mep1a	protein_coding	mRNA	-1.0244	0.491615	down	0.0176616	0.473076	17	43474324	43502812	-	4296.56	3810.65	10481.7	3303	3262.51	2572.87
ENSMUSG00000025347.4	Mettl7b	protein_coding	mRNA	-1.16101	0.447199	down	0.0138367	0.405145	10	128958274	128960988	-	2947.88	1685.66	5608.24	1080.49	1565.25	1934.23
ENSMUSG00000060572.17	Mfap2	protein_coding	mRNA	4.29542	19.6358	up	0.000212012	0.0279171	4	141010418	141015984	+	0	1.54153	4.98511	10.0886	73.4487	46.3095
ENSMUSG00000042436.12	Mfap4	protein_coding	mRNA	3.6415	12.4796	up	0.0442967	0.744151	11	61485431	61488900	+	0	28.5183	60.8183	29.2569	405.953	680.642
ENSMUSG00000030116.14	Mfap5	protein_coding	mRNA	3.99916	15.9907	up	0.000345931	0.0375418	6	122505845	122529290	+	29.6806	15.4153	14.9553	5.04429	231.264	721.567
ENSMUSG00000030877.11	Mfsd13b	protein_coding	mRNA	-0.770593	0.586176	down	0.0290801	0.608476	7	120982509	121014787	+	91.4162	71.681	95.714	51.4518	54.5902	45.2326
ENSMUSG00000046367.10	Mgat4e	protein_coding	mRNA	-5.14379	0.0282856	down	0.0173318	0.468834	1	134540941	134549682	-	13.0595	3.08305	3.98809	0	0	0
ENSMUSG00000040950.13	Mgl2	protein_coding	mRNA	2.0201	4.05611	up	0.0433531	0.737327	11	70130329	70137550	+	4.74889	57.0365	18.9434	17.1506	135.979	176.622
ENSMUSG00000030218.2	Mgp	protein_coding	mRNA	3.53803	11.6159	up	0.000470422	0.0457832	6	136872435	136875823	-	9.49779	77.0764	29.9106	26.2303	552.85	779.723
ENSMUSG00000026688.5	Mgst3	protein_coding	mRNA	-0.783471	0.580967	down	0.0159542	0.441168	1	167371966	167393841	-	6538.04	4169.83	7083.84	4403.67	3343.9	2587.95
ENSMUSG00000038022.11	Mindy4	protein_coding	mRNA	1.32182	2.49982	up	0.00646155	0.261793	6	55203383	55320222	+	87.8545	74.7641	64.8064	114.001	140.942	313.397
ENSMUSG00000032355.16	Mlip	protein_coding	mRNA	5.39425	42.0562	up	0.00617924	0.253739	9	77102081	77352969	-	0	0	0	10.0886	5.9553	6.46179
ENSMUSG00000028690.4	Mmachc	protein_coding	mRNA	-0.624236	0.648763	down	0.00929867	0.320619	4	116702279	116708406	-	778.819	861.714	706.888	519.562	413.893	590.177
ENSMUSG00000047562.3	Mmp10	protein_coding	mRNA	4.06643	16.754	up	0.000159858	0.0236313	9	7502352	7510240	+	3.56167	9.24916	13.9583	6.05315	279.899	164.776
ENSMUSG00000000957.11	Mmp14	protein_coding	mRNA	0.609961	1.52622	up	0.0455068	0.753599	14	54431612	54445364	+	2177.37	1693.37	1658.05	2078.25	2575.67	3783.38
ENSMUSG00000028226.15	Mmp16	protein_coding	mRNA	2.19177	4.56865	up	0.00773933	0.293151	4	17852893	18119145	+	35.6167	10.0199	15.9523	20.1772	121.091	137.852
ENSMUSG00000025355.7	Mmp19	protein_coding	mRNA	3.16199	8.95061	up	0.00229205	0.132587	10	128790910	128800824	+	14.2467	16.186	56.8302	12.1063	240.197	528.79
ENSMUSG00000031740.8	Mmp2	protein_coding	mRNA	4.20323	18.4203	up	3.55944e-06	0.0040334	8	92827291	92853420	+	98.5395	102.512	112.663	75.6644	2206.44	3496.91
ENSMUSG00000027612.7	Mmp24	protein_coding	mRNA	1.13135	2.19064	up	0.0374375	0.691064	2	155775342	155818366	+	10.685	23.1229	26.9196	42.3721	47.6424	44.1556
ENSMUSG00000017737.2	Mmp9	protein_coding	mRNA	2.25058	4.75873	up	0.012589	0.382538	2	164940780	164955850	+	208.951	44.7043	72.7826	56.4961	420.841	1073.73
ENSMUSG00000054641.10	Mmrn1	protein_coding	mRNA	3.26937	9.64226	up	0.025989	0.581284	6	60924976	60989378	+	194.705	10.0199	180.461	61.5404	1205.95	2444.71
ENSMUSG00000041445.9	Mmrn2	protein_coding	mRNA	3.45794	10.9887	up	0.000556944	0.0523412	14	34375465	34404287	+	102.101	6.93687	96.7111	69.6112	1132.5	1054.35
ENSMUSG00000070576.4	Mn1	protein_coding	mRNA	2.83653	7.143	up	0.000174794	0.0248972	5	111417362	111457033	+	42.74	39.3089	69.7915	64.567	291.81	728.029
ENSMUSG00000096458.7	Moap1	protein_coding	mRNA	1.92011	3.78453	up	0.0444682	0.744918	12	102742230	102743661	-	43.9273	154.153	16.9494	85.753	637.217	92.619
ENSMUSG00000028402.18	Mpdz	protein_coding	mRNA	2.34432	5.0782	up	0.000435234	0.0435999	4	81278500	81442815	-	87.8545	87.867	108.675	92.815	596.522	754.953
ENSMUSG00000046805.10	Mpeg1	protein_coding	mRNA	1.40653	2.65098	up	0.0202393	0.510685	19	12460779	12465283	+	2551.34	1963.91	1238.3	1255.02	6942.88	7054.12
ENSMUSG00000038388.14	Mpp6	protein_coding	mRNA	-0.782929	0.581186	down	0.00996736	0.331212	6	50110241	50198939	+	6596.21	4197.58	8310.17	3461.39	3864.99	3775.84
ENSMUSG00000071711.12	Mpst	protein_coding	mRNA	-1.34137	0.394647	down	0.00854586	0.306709	15	78406416	78414013	+	4068.61	2081.06	7587.33	1242.91	1561.28	2617.03
ENSMUSG00000026712.3	Mrc1	protein_coding	mRNA	2.24305	4.73398	up	0.00423565	0.19688	2	14229392	14332057	+	122.284	155.694	149.553	68.6024	719.598	1236.36
ENSMUSG00000020695.14	Mrc2	protein_coding	mRNA	2.19282	4.57199	up	0.00374206	0.184725	11	105292643	105351139	+	106.85	218.126	140.58	88.7796	967.736	1073.73
ENSMUSG00000031070.15	Mrgprf	protein_coding	mRNA	3.20591	9.22733	up	0.00415044	0.196378	7	145300828	145309557	+	0	24.6644	13.9583	23.2037	151.86	185.238
ENSMUSG00000022706.16	Mrpl40	protein_coding	mRNA	-0.587654	0.665424	down	0.00701873	0.27609	16	18872018	18876862	-	1235.9	1161.54	1248.27	957.407	784.114	683.873
ENSMUSG00000061474.11	Mrps36	protein_coding	mRNA	-0.669923	0.62854	down	0.00390042	0.187985	13	100735955	100744659	-	945.03	1077.53	1246.28	757.653	717.613	579.407
ENSMUSG00000005611.15	Mrvi1	protein_coding	mRNA	1.60421	3.04029	up	0.00333212	0.170013	7	110868266	110982461	-	176.896	171.11	117.649	161.417	726.546	527.713
ENSMUSG00000024678.6	Ms4a4d	protein_coding	mRNA	4.46434	22.0749	up	7.41312e-05	0.0151294	19	11536801	11558467	+	13.0595	20.8106	3.98809	6.05315	284.862	548.175
ENSMUSG00000024672.11	Ms4a7	protein_coding	mRNA	1.28693	2.44008	up	0.0346013	0.666039	19	11321039	11336146	-	46.3017	36.9966	18.9434	41.3632	129.031	78.6185
ENSMUSG00000025930.6	Msc	protein_coding	mRNA	3.19339	9.14757	up	0.0196393	0.502428	1	14753346	14755992	-	17.8084	7.70764	7.97617	0	83.3742	221.855
ENSMUSG00000051236.13	Msrb3	protein_coding	mRNA	2.5048	5.67572	up	0.00035776	0.0385198	10	120781096	120899101	-	45.1145	93.2624	95.714	84.7441	609.425	636.487
ENSMUSG00000049038.3	Mterf2	protein_coding	mRNA	-0.954258	0.516107	down	0.0168531	0.461359	10	85119433	85128027	-	468.953	488.664	684.954	222.958	431.759	192.777
ENSMUSG00000033763.14	Mtss2	protein_coding	mRNA	1.62882	3.0926	up	0.0103141	0.338213	8	110721476	110741400	+	206.577	67.0564	77.7677	133.169	531.014	420.017
ENSMUSG00000038065.13	Mturn	protein_coding	mRNA	0.956901	1.94114	up	0.0144196	0.414778	6	54681624	54703851	+	379.911	404.651	366.904	386.393	873.444	975.731
ENSMUSG00000109564.1	Muc16	protein_coding	mRNA	-3.31372	0.10057	down	1.29725e-06	0.0028699	9	18495455	18674530	-	2529.97	281.329	2634.13	156.373	212.406	178.776
ENSMUSG00000057280.15	Musk	protein_coding	mRNA	4.06822	16.7747	up	0.000182385	0.0254482	4	58285960	58374303	+	7.12334	16.9568	11.9643	5.04429	192.555	410.324
ENSMUSG00000042485.7	Mustn1	protein_coding	mRNA	1.52226	2.8724	up	0.0343884	0.664378	14	30879200	30881610	+	60.5484	35.4551	14.9553	39.3455	106.203	172.314
ENSMUSG00000038740.9	Mvb12b	protein_coding	mRNA	0.815679	1.76013	up	0.0324885	0.642905	2	33729953	33887946	-	408.405	566.511	409.776	457.013	962.773	1018.81
ENSMUSG00000020814.13	Mxra7	protein_coding	mRNA	1.44664	2.72573	up	3.00841e-06	0.0040334	11	116803062	116828046	-	80.7312	82.4717	57.8272	179.577	228.286	194.931
ENSMUSG00000029070.9	Mxra8	protein_coding	mRNA	1.77939	3.43281	up	0.0026836	0.146197	4	155839680	155844088	+	223.198	300.598	200.401	217.913	974.684	1294.51
ENSMUSG00000020900.15	Myh10	protein_coding	mRNA	1.84624	3.59561	up	0.000110753	0.0189132	11	68691559	68816632	+	103.288	145.674	138.586	199.754	558.805	636.487
ENSMUSG00000018830.10	Myh11	protein_coding	mRNA	1.91973	3.78353	up	1.61276e-05	0.00673127	16	14194535	14291372	-	1053.07	1389.69	863.42	1912.8	4650.09	5948.08
ENSMUSG00000039824.4	Myl6b	protein_coding	mRNA	0.945312	1.9256	up	0.0315447	0.633395	10	128494157	128498685	-	30.8678	58.578	33.8987	70.6201	78.4114	90.4651
ENSMUSG00000067818.6	Myl9	protein_coding	mRNA	1.43314	2.70033	up	0.0027663	0.148923	2	156775420	156781658	+	268.312	297.515	163.511	294.587	788.084	887.42
ENSMUSG00000042064.13	Myo3b	protein_coding	mRNA	1.0238	2.03326	up	0.0443257	0.744151	2	70039126	70429198	+	53.4251	94.0332	94.717	80.7087	237.219	175.545
ENSMUSG00000020542.18	Myocd	protein_coding	mRNA	2.09737	4.27928	up	0.00402943	0.191647	11	65176561	65269989	-	30.8678	54.7242	37.8868	33.2923	266.003	230.471
ENSMUSG00000048481.15	Mypop	protein_coding	mRNA	0.722437	1.64997	up	0.0436748	0.740495	7	18991245	19001766	+	83.1056	87.0963	112.663	114.001	154.838	198.162
ENSMUSG00000048142.9	Nat8l	protein_coding	mRNA	1.80489	3.49403	up	0.0043468	0.198179	5	33995984	34005916	+	20.1828	23.1229	5.98213	46.4075	71.4636	54.9252
ENSMUSG00000020181.18	Nav3	protein_coding	mRNA	1.85018	3.60544	up	0.0356276	0.677158	10	109681259	110456204	-	4.74889	39.3089	22.9315	24.2126	79.404	140.006
ENSMUSG00000041120.6	Nbl1	protein_coding	mRNA	1.23264	2.34997	up	0.000707002	0.0600469	4	139082284	139092993	-	472.515	517.953	614.165	760.679	1232.75	1778.07
ENSMUSG00000039542.16	Ncam1	protein_coding	mRNA	2.8655	7.28788	up	9.05181e-05	0.0172407	9	49502136	49798925	-	73.6078	57.8073	119.643	92.815	925.056	810.955
ENSMUSG00000033585.5	Ndn	protein_coding	mRNA	2.21644	4.64744	up	0.0253685	0.572888	7	62346569	62350262	+	20.1828	7.70764	30.9077	7.06201	122.084	143.236
ENSMUSG00000027977.15	Ndst3	protein_coding	mRNA	3.65622	12.6076	up	0.0217481	0.528444	3	123526166	123690853	-	14.2467	0	0	8.07087	107.195	60.3101
ENSMUSG00000027971.16	Ndst4	protein_coding	mRNA	5.12588	34.9176	up	0.0154076	0.431841	3	125404076	125728899	+	0	0	0	5.04429	3.9702	9.69269
ENSMUSG00000035674.13	Ndufa3	protein_coding	mRNA	-0.596643	0.661291	down	0.00907063	0.315201	7	3617373	3620327	+	1904.31	1735.76	2297.14	1517.32	1160.29	1248.2
ENSMUSG00000023089.12	Ndufa5	protein_coding	mRNA	-0.862743	0.549906	down	0.00823556	0.30295	6	24518666	24528013	-	2303.21	1365.79	2009.99	1377.09	857.563	887.42
ENSMUSG00000113902.1	Ndufb1-ps	protein_coding	mRNA	-0.715227	0.609109	down	0.00485689	0.214582	12	101968090	101977068	-	1267.95	854.006	1153.55	757.653	607.44	628.948
ENSMUSG00000040048.14	Ndufb10	protein_coding	mRNA	-0.615098	0.652886	down	0.0358438	0.678333	17	24722060	24724478	-	2328.15	2036.36	2503.52	2037.89	1203.96	1241.74
ENSMUSG00000022820.4	Ndufb4	protein_coding	mRNA	-0.61148	0.654525	down	0.00930861	0.320619	16	37647170	37654453	-	1786.77	1459.06	2076.8	1315.55	1107.69	1059.73
ENSMUSG00000021764.8	Ndufs4	protein_coding	mRNA	-0.596184	0.661501	down	0.0237943	0.552399	13	114287795	114388258	-	3489.25	3801.41	4630.17	3317.13	2418.84	2149.62
ENSMUSG00000024038.17	Ndufv3	protein_coding	mRNA	-0.628993	0.646628	down	0.0272048	0.594162	17	31520115	31531331	+	2908.7	2225.19	3244.31	2305.24	1465	1646.68
ENSMUSG00000040037.13	Negr1	protein_coding	mRNA	2.92596	7.59979	up	0.0249235	0.567722	3	156561794	157316445	+	0	13.8737	21.9345	5.04429	123.076	145.39
ENSMUSG00000035121.6	Neil2	protein_coding	mRNA	0.707859	1.63338	up	0.0195646	0.501454	14	63182443	63193856	-	140.092	112.531	188.437	235.064	245.16	239.086
ENSMUSG00000004891.16	Nes	protein_coding	mRNA	2.282	4.86352	up	0.00989553	0.330028	3	87971078	87980451	+	67.6717	19.2691	23.9285	28.248	376.176	132.467
ENSMUSG00000046449.15	Nexmif	protein_coding	mRNA	-0.758332	0.591179	down	0.00475513	0.211586	X	104077434	104201185	-	511.693	414.671	386.844	208.834	297.765	269.241
ENSMUSG00000058099.16	Nfam1	protein_coding	mRNA	1.12807	2.18567	up	0.0407287	0.716667	15	82992973	83033306	-	368.039	177.276	249.255	204.798	694.785	835.725
ENSMUSG00000023411.12	Nfatc4	protein_coding	mRNA	3.06874	8.39038	up	4.32425e-05	0.0105589	14	55823144	55833943	+	35.6167	22.3521	22.9315	39.3455	253.1	384.477
ENSMUSG00000079481.11	Nhsl2	protein_coding	mRNA	2.20583	4.61339	up	0.00394623	0.189669	X	101849385	102092055	+	157.901	67.8272	77.7677	67.5935	536.969	793.724
ENSMUSG00000005397.8	Nid1	protein_coding	mRNA	3.05963	8.33758	up	0.000370766	0.0393012	13	13437551	13512269	+	591.237	306.764	374.88	213.878	3737.94	6658.88
ENSMUSG00000021806.4	Nid2	protein_coding	mRNA	1.18214	2.26913	up	0.0262261	0.582641	14	19751265	19811787	+	219.636	226.604	142.574	168.479	705.703	462.018
ENSMUSG00000044220.13	Nkx2-3	protein_coding	mRNA	3.12422	8.71934	up	2.60295e-05	0.00839049	19	43612325	43615892	+	43.9273	49.3289	75.7736	69.6112	719.598	684.95
ENSMUSG00000051790.15	Nlgn2	protein_coding	mRNA	0.874761	1.8337	up	0.00773899	0.293151	11	69823122	69837784	-	587.676	476.332	514.463	627.51	984.609	1281.59
ENSMUSG00000025723.12	Nmb	protein_coding	mRNA	0.838084	1.78767	up	0.0150686	0.42572	7	80902227	80905076	-	62.9228	43.9335	48.854	90.7973	91.3146	94.773
ENSMUSG00000073435.10	Nme3	protein_coding	mRNA	-0.699835	0.615643	down	0.0153377	0.430654	17	24896500	24897522	+	197.079	201.169	226.324	142.249	142.927	99.0808
ENSMUSG00000037393.2	Nmur2	protein_coding	mRNA	2.80845	7.00533	up	0.0364034	0.682543	11	56024987	56041010	-	14.2467	13.103	6.97915	0	161.786	78.6185
ENSMUSG00000028978.12	Nos3	protein_coding	mRNA	2.60767	6.0952	up	0.000667772	0.0581599	5	24364810	24384474	+	23.7445	24.6644	48.854	34.3012	245.16	313.397
ENSMUSG00000038146.8	Notch3	protein_coding	mRNA	2.90654	7.49818	up	0.000456296	0.0447268	17	32120820	32166852	-	166.211	47.0166	133.601	90.7973	1400.49	1106.04
ENSMUSG00000015468.14	Notch4	protein_coding	mRNA	0.872665	1.83104	up	0.00245979	0.137567	17	34564268	34588503	+	802.563	941.102	587.246	1136.98	1473.94	1658.53
ENSMUSG00000021047.7	Nova1	protein_coding	mRNA	4.40561	21.1945	up	5.57282e-05	0.0125185	12	46694517	46818929	-	9.49779	17.7276	3.98809	8.07087	180.644	477.096
ENSMUSG00000030562.17	Nox4	protein_coding	mRNA	1.88235	3.68674	up	0.0178605	0.476008	7	87246096	87398710	+	16.6211	20.0399	26.9196	18.1595	61.5381	155.083
ENSMUSG00000040998.18	Npnt	protein_coding	mRNA	1.84211	3.58533	up	0.00611562	0.253026	3	132881745	132950291	-	293.244	329.116	240.282	184.621	1789.57	1118.97
ENSMUSG00000027931.12	Npr1	protein_coding	mRNA	2.1855	4.54884	up	0.00111192	0.0842071	3	90450591	90465866	-	134.156	83.2425	80.7587	100.886	449.625	804.493
ENSMUSG00000028469.15	Npr2	protein_coding	mRNA	2.99826	7.99035	up	0.000136197	0.0214065	4	43631935	43651244	+	48.6762	39.3089	23.9285	39.3455	378.161	476.019
ENSMUSG00000022206.7	Npr3	protein_coding	mRNA	3.35953	10.2641	up	0.0030929	0.162351	15	11839896	11907287	-	5.93612	3.08305	3.98809	3.02658	90.322	38.7708
ENSMUSG00000036437.6	Npy1r	protein_coding	mRNA	2.53772	5.80671	up	0.0422875	0.72552	8	66697192	66706792	+	0	60.1196	33.8987	27.2392	132.009	388.785
ENSMUSG00000062991.9	Nrg1	protein_coding	mRNA	1.86487	3.64234	up	0.000104955	0.0182823	8	31814551	32884797	-	48.6762	42.392	66.8004	97.8593	260.048	216.47
ENSMUSG00000025810.9	Nrp1	protein_coding	mRNA	1.41229	2.66159	up	0.00891433	0.311754	8	128358604	128503363	+	609.046	1008.16	698.912	649.705	2772.19	2744.11
ENSMUSG00000024109.18	Nrxn1	protein_coding	mRNA	2.83268	7.12396	up	0.0042926	0.197647	17	90033631	91093071	-	4.74889	13.8737	10.9672	9.07973	49.6275	154.006
ENSMUSG00000033768.17	Nrxn2	protein_coding	mRNA	1.52682	2.8815	up	0.00480816	0.212773	19	6418731	6544169	+	23.7445	20.8106	50.8481	60.5315	105.21	108.774
ENSMUSG00000029126.7	Nsg1	protein_coding	mRNA	2.60118	6.06784	up	0.00624191	0.254782	5	38137192	38159907	-	17.8084	14.6445	20.9374	12.1063	58.5604	253.087
ENSMUSG00000029206.13	Nsun7	protein_coding	mRNA	3.25157	9.52402	up	0.0423656	0.726225	5	66259897	66298026	+	0	3.85382	0	20.1772	14.8882	4.30786
ENSMUSG00000049107.13	Ntf3	protein_coding	mRNA	2.3938	5.25538	up	0.00718438	0.279089	6	126101412	126166910	-	5.93612	9.24916	5.98213	8.07087	55.5828	48.4635
ENSMUSG00000020902.12	Ntn1	protein_coding	mRNA	3.10992	8.63335	up	1.07474e-05	0.00554564	11	68209364	68400823	-	186.394	149.528	203.392	217.913	1974.18	2463.02
ENSMUSG00000020032.14	Nuak1	protein_coding	mRNA	1.16408	2.2409	up	0.0126538	0.38324	10	84370905	84440597	-	201.828	127.947	156.532	166.462	466.498	455.556
ENSMUSG00000063160.12	Numbl	protein_coding	mRNA	1.10433	2.14999	up	0.0190028	0.492942	7	27258433	27282144	+	243.381	189.608	123.631	214.887	377.169	604.178
ENSMUSG00000071497.4	Nutf2-ps1	protein_coding	mRNA	-0.870322	0.547025	down	0.0232126	0.545589	19	53588168	53589068	-	820.371	496.372	348.957	325.861	253.1	331.705
ENSMUSG00000020844.6	Nxn	protein_coding	mRNA	1.1043	2.14994	up	0.0103739	0.339153	11	76257198	76399140	-	186.394	221.98	221.339	214.887	567.738	571.869
ENSMUSG00000046719.7	Nxph3	protein_coding	mRNA	6.32334	80.0786	up	0.000572476	0.0532715	11	95509845	95514570	-	0	0	0	4.03543	24.8137	14.0006
ENSMUSG00000075592.10	Nynrin	protein_coding	mRNA	1.35949	2.56595	up	0.0126772	0.38324	14	55854010	55874736	+	237.445	228.917	202.395	175.541	805.95	734.491
ENSMUSG00000052776.10	Oas1a	protein_coding	mRNA	-0.794523	0.576534	down	0.0496123	0.784277	5	120896256	120907521	-	1323.75	906.418	2459.65	914.026	1006.45	782.954
ENSMUSG00000032661.9	Oas3	protein_coding	mRNA	-1.08904	0.470074	down	0.0319316	0.637924	5	120753098	120777661	-	816.81	609.674	2239.31	685.015	533.992	504.02
ENSMUSG00000029561.17	Oasl2	protein_coding	mRNA	-1.163	0.446581	down	0.0160049	0.441539	5	114896936	114912234	+	2241.48	1183.89	4531.46	1309.5	1276.42	967.115
ENSMUSG00000026211.17	Obsl1	protein_coding	mRNA	1.94532	3.85124	up	0.00092818	0.0730207	1	75479310	75506452	-	33.2423	43.1628	29.9106	49.4341	187.592	173.391
ENSMUSG00000021390.6	Ogn	protein_coding	mRNA	2.8285	7.10333	up	0.000112561	0.0189132	13	49608046	49624501	+	99.7268	73.9933	121.637	94.8327	1050.12	952.038
ENSMUSG00000026833.18	Olfm1	protein_coding	mRNA	1.29267	2.44982	up	0.00827764	0.303454	2	28192992	28230736	+	160.275	104.053	56.8302	175.541	248.137	361.86
ENSMUSG00000051041.8	Olfml1	protein_coding	mRNA	2.22646	4.67984	up	0.00192737	0.118712	7	107567446	107591094	+	20.1828	23.1229	45.863	38.3366	137.964	241.24
ENSMUSG00000046618.7	Olfml2a	protein_coding	mRNA	1.82544	3.54416	up	0.0113265	0.359525	2	38931978	38963753	+	21.37	27.7475	31.9047	27.2392	181.637	78.6185
ENSMUSG00000038463.8	Olfml2b	protein_coding	mRNA	4.31278	19.8736	up	6.10035e-08	0.000310873	1	170644532	170682789	+	11.8722	14.6445	15.9523	37.3278	373.199	435.094
ENSMUSG00000027848.12	Olfml3	protein_coding	mRNA	1.40928	2.65604	up	0.00615222	0.253334	3	103722222	103738001	-	80.7312	136.425	131.607	127.116	399.997	400.631
ENSMUSG00000060974.3	Olfr530	protein_coding	mRNA	4.28167	19.4497	up	0.0218156	0.528444	7	140371872	140376331	-	1.18722	0	0	9.07973	7.9404	3.2309
ENSMUSG00000040328.16	Olfr56	protein_coding	mRNA	-0.790812	0.578018	down	0.0456473	0.753842	11	48978889	49135387	+	86.6673	105.595	102.693	70.6201	37.7169	62.464
ENSMUSG00000074006.3	Omp	protein_coding	mRNA	-0.601108	0.659247	down	0.0212119	0.522571	7	98143359	98145502	-	283.746	235.083	334.999	198.745	182.629	180.93
ENSMUSG00000062257.13	Opcml	protein_coding	mRNA	3.98274	15.8098	up	0.000484467	0.0468169	9	27790775	28925410	+	17.8084	21.5814	3.98809	5.04429	212.406	469.557
ENSMUSG00000042616.8	Oscp1	protein_coding	mRNA	0.795825	1.73607	up	0.0481848	0.774721	4	126058565	126092195	+	66.4845	47.0166	86.7409	130.143	128.039	88.3112
ENSMUSG00000022146.12	Osmr	protein_coding	mRNA	3.49856	11.3024	up	0.000240336	0.0299561	15	6813577	6874969	-	130.595	28.5183	82.7528	46.4075	1050.12	1632.68
ENSMUSG00000048387.8	Osr1	protein_coding	mRNA	2.30259	4.93341	up	0.0125186	0.380823	12	9570116	9581500	+	20.1828	20.0399	3.98809	15.1329	67.4934	135.698
ENSMUSG00000020787.14	P2rx1	protein_coding	mRNA	1.51455	2.85711	up	0.00972323	0.327862	11	72999103	73015200	+	135.343	62.4318	133.601	114.001	484.364	346.783
ENSMUSG00000022758.14	P2rx6	protein_coding	mRNA	2.19216	4.56991	up	0.00868895	0.309408	16	17561885	17577800	+	10.685	18.4983	4.98511	18.1595	44.6647	94.773
ENSMUSG00000036362.2	P2ry13	protein_coding	mRNA	2.04193	4.11796	up	0.00619054	0.253821	3	59207892	59210882	-	51.0506	40.0797	7.97617	55.4872	177.666	174.468
ENSMUSG00000036381.13	P2ry14	protein_coding	mRNA	2.16564	4.48664	up	0.0140467	0.409978	3	59113855	59153618	-	334.797	62.4318	103.69	92.815	692.8	1459.29
ENSMUSG00000028641.16	P3h1	protein_coding	mRNA	0.903973	1.87121	up	0.0104881	0.341871	4	119232915	119248975	+	135.343	181.129	125.625	188.657	298.757	341.398
ENSMUSG00000038168.5	P3h2	protein_coding	mRNA	1.91598	3.77371	up	0.0212139	0.522571	16	25959288	26105784	-	65.2973	21.5814	35.8928	23.2037	161.786	276.78
ENSMUSG00000023191.9	P3h3	protein_coding	mRNA	2.26331	4.8009	up	0.00386869	0.186927	6	124841089	124857752	-	52.2378	71.681	40.8779	35.3101	281.884	474.942
ENSMUSG00000020092.9	Pald1	protein_coding	mRNA	1.05512	2.07789	up	0.0279439	0.597747	10	61319656	61383530	-	130.595	105.595	114.657	104.921	302.728	320.936
ENSMUSG00000035863.14	Palm	protein_coding	mRNA	1.08619	2.12313	up	0.0156795	0.436429	10	79793572	79820896	+	264.751	369.196	284.151	292.569	793.047	864.803
ENSMUSG00000028370.7	Pappa	protein_coding	mRNA	4.20988	18.5055	up	1.47953e-05	0.00673127	4	65124174	65357509	+	15.4339	32.3721	25.9226	20.1772	383.124	964.961
ENSMUSG00000021496.12	Pcbd2	protein_coding	mRNA	-0.595448	0.661839	down	0.00703206	0.27609	13	55727368	55776830	+	459.455	378.445	369.895	276.427	268.981	253.087
ENSMUSG00000024440.13	Pcdh12	protein_coding	mRNA	4.14487	17.6901	up	0.00126278	0.0914221	18	38267089	38284402	-	9.49779	0	16.9494	9.07973	294.787	160.468
ENSMUSG00000035566.7	Pcdh17	protein_coding	mRNA	1.8076	3.50059	up	0.00323942	0.167787	14	84443563	84539002	+	70.0462	44.7043	72.7826	64.567	321.586	269.241
ENSMUSG00000037892.13	Pcdh18	protein_coding	mRNA	3.39054	10.4871	up	0.000174261	0.0248972	3	49743296	49757325	-	59.3612	22.3521	47.857	30.2658	484.364	841.11
ENSMUSG00000029108.14	Pcdh7	protein_coding	mRNA	3.3054	9.88611	up	5.65619e-05	0.0125761	5	57717967	58133230	+	61.7356	94.0332	67.7974	60.5315	888.332	1263.28
ENSMUSG00000055421.8	Pcdh9	protein_coding	mRNA	2.32088	4.99635	up	0.00340973	0.173326	14	93013410	93890679	-	4.74889	6.16611	3.98809	13.1152	30.769	31.232
ENSMUSG00000104252.5	Pcdha4	protein_coding	mRNA	5.38512	41.7911	up	0.00739243	0.284744	18	36952648	37187661	+	0	0	0	11.0974	6.94785	4.30786
ENSMUSG00000044043.4	Pcdhb14	protein_coding	mRNA	1.59852	3.02832	up	0.0179366	0.476242	18	37447656	37456350	+	16.6211	11.5615	10.9672	18.1595	41.6871	58.1561
ENSMUSG00000047910.6	Pcdhb16	protein_coding	mRNA	1.61977	3.07326	up	0.00733719	0.283815	18	37477814	37483038	+	16.6211	42.392	18.9434	59.5227	123.076	59.2331
ENSMUSG00000051678.4	Pcdhb6	protein_coding	mRNA	3.40184	10.5695	up	0.0301947	0.619839	18	37333921	37337674	+	0	2.31229	0.997021	5.04429	2.97765	29.0781
ENSMUSG00000051242.1	Pcdhb9	protein_coding	mRNA	2.50734	5.68571	up	0.0441809	0.744151	18	37400855	37403909	+	0	6.16611	13.9583	6.05315	58.5604	50.6174
ENSMUSG00000103677.1	Pcdhga4	protein_coding	mRNA	1.41513	2.66683	up	0.00613079	0.253109	18	37685210	37841873	+	24.9317	27.7475	45.863	53.4695	121.091	88.3112
ENSMUSG00000103567.1	Pcdhga5	protein_coding	mRNA	0.914217	1.88455	up	0.0399152	0.716426	18	37694380	37841873	+	66.4845	54.7242	65.8034	72.6378	107.195	172.314
ENSMUSG00000103793.1	Pcdhga6	protein_coding	mRNA	1.42622	2.68743	up	0.0274926	0.596065	18	37707039	37841873	+	75.9823	41.6212	35.8928	49.4341	124.069	238.009
ENSMUSG00000103037.1	Pcdhgb1	protein_coding	mRNA	1.12352	2.17878	up	0.0406977	0.716667	18	37680233	37841870	+	34.4295	39.3089	39.8809	39.3455	79.404	129.236
ENSMUSG00000102748.1	Pcdhgb2	protein_coding	mRNA	1.90787	3.75255	up	0.000272591	0.0321328	18	37689828	37841873	+	33.2423	39.3089	42.8719	63.5581	193.547	176.622
ENSMUSG00000103749.1	Pcdhgb5	protein_coding	mRNA	1.26679	2.40626	up	3.61596e-05	0.00969502	18	37731009	37841873	+	123.471	118.698	78.7647	272.392	226.301	273.549
ENSMUSG00000102918.1	Pcdhgc3	protein_coding	mRNA	0.75776	1.69086	up	0.00983553	0.329556	18	37806364	37841873	+	1000.83	1053.63	855.444	1215.67	1525.55	2179.78
ENSMUSG00000029718.14	Pcolce	protein_coding	mRNA	1.87467	3.66719	up	0.00471304	0.211013	5	137605103	137613784	-	109.225	141.82	238.288	136.196	667.986	990.808
ENSMUSG00000015354.8	Pcolce2	protein_coding	mRNA	4.31452	19.8975	up	0.000137862	0.0215443	9	95637601	95698096	+	16.6211	36.2259	8.97319	7.06201	306.698	920.806
ENSMUSG00000038370.6	Pcp4l1	protein_coding	mRNA	1.7638	3.39591	up	6.67774e-05	0.0140479	1	171173262	171196268	-	28.4934	24.6644	28.9136	65.5758	124.069	88.3112
ENSMUSG00000030513.14	Pcsk6	protein_coding	mRNA	0.737527	1.66732	up	0.031432	0.632526	7	65861734	66050386	+	756.261	906.418	632.111	791.954	1477.91	1557.29
ENSMUSG00000030417.15	Pdcd5	protein_coding	mRNA	-0.642023	0.640814	down	0.0185107	0.48443	7	35641982	35647521	-	1048.32	649.754	719.849	544.784	484.364	519.097
ENSMUSG00000059173.19	Pde1a	protein_coding	mRNA	2.79303	6.93083	up	0.00169358	0.110709	2	79834453	80129458	-	9.49779	36.2259	29.9106	20.1772	222.331	284.319
ENSMUSG00000031842.15	Pde4c	protein_coding	mRNA	1.0905	2.12948	up	0.0096497	0.326649	8	70723720	70751186	+	79.544	42.392	68.7945	154.355	154.838	94.773
ENSMUSG00000025584.17	Pde8a	protein_coding	mRNA	1.03141	2.04402	up	0.0421643	0.724315	7	81213596	81334533	+	445.209	299.827	282.157	275.418	745.405	1078.04
ENSMUSG00000000489.7	Pdgfb	protein_coding	mRNA	0.622864	1.53993	up	0.0336808	0.656423	15	79995874	80014977	-	231.509	322.95	322.038	371.26	558.805	421.094
ENSMUSG00000032006.15	Pdgfd	protein_coding	mRNA	2.19015	4.56352	up	0.0184642	0.483677	9	6168584	6378850	+	11.8722	20.8106	27.9166	8.07087	128.039	141.082
ENSMUSG00000029231.15	Pdgfra	protein_coding	mRNA	3.82215	14.1444	up	1.36422e-06	0.0028699	5	75152292	75198215	+	189.956	200.399	251.249	263.312	3275.41	5536.68
ENSMUSG00000024620.11	Pdgfrb	protein_coding	mRNA	2.00604	4.01679	up	0.000323218	0.0356426	18	61045150	61085061	+	264.751	325.262	473.585	441.88	1719.1	2111.93
ENSMUSG00000031636.7	Pdlim3	protein_coding	mRNA	2.01362	4.03793	up	0.00861345	0.307922	8	45885461	45919548	+	109.225	91.7209	84.7468	45.3986	458.558	649.41
ENSMUSG00000028583.14	Pdpn	protein_coding	mRNA	3.92453	15.1845	up	0.00038287	0.040272	4	143267431	143299564	-	4.74889	8.4784	22.9315	6.05315	190.57	353.245
ENSMUSG00000022197.16	Pdzd2	protein_coding	mRNA	1.17345	2.25551	up	0.0032933	0.169113	15	12359711	12739924	-	446.396	555.721	539.389	636.59	1109.67	1731.76
ENSMUSG00000035357.17	Pdzrn3	protein_coding	mRNA	1.52662	2.8811	up	0.00380338	0.186741	6	101149609	101377897	-	149.59	161.09	188.437	167.471	543.917	726.952
ENSMUSG00000092035.8	Peg10	protein_coding	mRNA	2.29093	4.89373	up	0.0062277	0.254582	6	4747306	4760517	+	18.9956	25.4352	6.97915	23.2037	63.5232	165.853
ENSMUSG00000002265.17	Peg3	protein_coding	mRNA	1.01861	2.02596	up	0.00030022	0.0340681	7	6703892	6730431	-	952.153	1180.04	702.9	1886.57	1651.6	2207.78
ENSMUSG00000045573.9	Penk	protein_coding	mRNA	1.7432	3.34776	up	0.0190337	0.492942	4	4133531	4138819	-	59.3612	47.0166	43.8689	27.2392	209.428	266.011
ENSMUSG00000041731.13	Pgm5	protein_coding	mRNA	1.46973	2.7697	up	0.000260153	0.0312047	19	24683016	24861855	-	236.257	218.897	190.431	345.03	545.902	897.112
ENSMUSG00000049687.5	Pheta2	protein_coding	mRNA	0.895854	1.86071	up	0.0411071	0.716667	15	82338942	82345743	+	40.3656	67.0564	49.8511	64.567	112.158	117.389
ENSMUSG00000036062.13	Phf24	protein_coding	mRNA	3.55963	11.7911	up	6.80669e-06	0.00503106	4	42916660	42944752	+	5.93612	4.62458	7.97617	27.2392	54.5902	135.698
ENSMUSG00000067780.3	Pi15	protein_coding	mRNA	3.76951	13.6375	up	9.60192e-05	0.0177428	1	17601901	17630939	+	21.37	30.0598	16.9494	14.124	298.757	621.409
ENSMUSG00000024011.17	Pi16	protein_coding	mRNA	3.22759	9.36702	up	0.000563319	0.052759	17	29317680	29330593	+	27.3061	57.8073	39.8809	29.2569	225.309	918.652
ENSMUSG00000030329.11	Pianp	protein_coding	mRNA	0.857558	1.81197	up	0.0453348	0.753231	6	124996694	125003096	+	444.022	371.508	215.357	366.216	836.719	664.488
ENSMUSG00000045658.16	Pid1	protein_coding	mRNA	3.02661	8.14895	up	3.7548e-06	0.0040334	1	84036296	84364180	-	67.6717	84.0132	68.7945	128.125	638.209	1031.73
ENSMUSG00000041482.17	Piezo2	protein_coding	mRNA	2.9559	7.75914	up	0.000176744	0.0249601	18	63010213	63387183	-	21.37	24.6644	68.7945	53.4695	383.124	454.479
ENSMUSG00000046854.16	Pip5kl1	protein_coding	mRNA	1.11805	2.17053	up	0.0303639	0.620371	2	32574797	32583782	+	15.4339	16.186	22.9315	35.3101	34.7392	48.4635
ENSMUSG00000040543.16	Pitpnm3	protein_coding	mRNA	-1.07135	0.475873	down	0.0395439	0.713324	11	72047528	72135778	-	813.248	336.053	1286.16	246.162	490.319	422.171
ENSMUSG00000028023.16	Pitx2	protein_coding	mRNA	-0.647782	0.638261	down	0.0185794	0.4853	3	129199878	129219591	+	3514.18	3332.78	3690.97	2985.21	1732	2008.54
ENSMUSG00000031903.7	Pla2g15	protein_coding	mRNA	0.883001	1.84421	up	0.00592293	0.247676	8	106150399	106164715	+	289.683	283.641	348.957	375.295	686.844	638.641
ENSMUSG00000028749.7	Pla2g2f	protein_coding	mRNA	0.846383	1.79799	up	0.00840373	0.304002	4	138750533	138757626	-	537.812	511.016	341.978	821.211	626.299	1053.27
ENSMUSG00000023913.17	Pla2g7	protein_coding	mRNA	1.76296	3.39394	up	0.0459482	0.75731	17	43568098	43612201	+	934.345	218.897	297.112	178.568	1224.81	3517.37
ENSMUSG00000054580.14	Pla2r1	protein_coding	mRNA	2.89166	7.42125	up	0.000284105	0.0330625	2	60417543	60553308	-	52.2378	42.392	60.8183	39.3455	531.014	582.638
ENSMUSG00000095304.9	Plac9a	protein_coding	mRNA	3.06578	8.37321	up	0.0178756	0.476008	14	25887506	25903100	-	0	4.62458	7.97617	4.03543	31.7616	71.0797
ENSMUSG00000072674.10	Plac9b	protein_coding	mRNA	2.83354	7.12819	up	0.0123534	0.378322	14	26167405	26182480	-	0	10.7907	9.97021	12.1063	46.6498	91.5421
ENSMUSG00000031538.6	Plat	protein_coding	mRNA	1.21819	2.32654	up	0.0239975	0.552892	8	22757727	22782844	+	480.825	343.761	308.08	326.87	787.092	1520.68
ENSMUSG00000026173.15	Plcd4	protein_coding	mRNA	-1.70042	0.307696	down	0.0316928	0.63497	1	74542888	74567794	+	23.7445	20.0399	70.7885	8.07087	8.93295	18.3084
ENSMUSG00000021118.7	Plek2	protein_coding	mRNA	-0.627401	0.647342	down	0.0288032	0.606636	12	78888691	78906964	-	1683.48	2023.25	2469.62	1716.07	1136.47	1145.89
ENSMUSG00000040852.6	Plekhh2	protein_coding	mRNA	2.72633	6.6177	up	0.000749859	0.0632012	17	84511895	84622138	+	66.4845	53.9534	65.8034	37.3278	630.269	564.33
ENSMUSG00000019055.15	Plod1	protein_coding	mRNA	0.992952	1.99025	up	0.0083237	0.304002	4	147909753	147936767	-	265.938	288.266	344.969	339.985	666.001	784.031
ENSMUSG00000032374.14	Plod2	protein_coding	mRNA	1.40734	2.65248	up	0.036683	0.684055	9	92542223	92608428	+	116.348	136.425	143.571	68.6024	382.132	600.947
ENSMUSG00000028517.8	Plpp3	protein_coding	mRNA	2.40116	5.28227	up	0.000256385	0.0310806	4	105157347	105232764	+	831.056	685.209	688.942	692.077	4293.77	6662.11
ENSMUSG00000017754.13	Pltp	protein_coding	mRNA	1.91338	3.76691	up	0.00369225	0.182927	2	164839518	164857711	-	185.207	136.425	267.202	157.382	849.622	1210.51
ENSMUSG00000034845.6	Plvap	protein_coding	mRNA	3.56974	11.8741	up	0.0114364	0.360325	8	71497765	71511752	-	239.819	18.4983	297.112	117.028	3871.94	2604.1
ENSMUSG00000026748.13	Plxdc2	protein_coding	mRNA	2.07269	4.20669	up	0.00921226	0.318908	2	16356304	16755839	+	189.956	315.242	193.422	101.895	907.19	1931
ENSMUSG00000029765.12	Plxna4	protein_coding	mRNA	1.38969	2.62023	up	0.042047	0.723561	6	32144268	32588192	-	197.079	114.073	168.497	76.6733	594.537	584.792
ENSMUSG00000030123.15	Plxnd1	protein_coding	mRNA	1.12168	2.17601	up	0.012419	0.379781	6	115954811	115995005	-	1075.62	1146.13	1176.49	1008.86	3233.73	3152.28
ENSMUSG00000022474.15	Pmm1	protein_coding	mRNA	-0.630269	0.646056	down	0.0363702	0.682543	15	81951108	81960930	-	791.878	616.611	860.429	361.171	487.342	617.101
ENSMUSG00000002012.13	Pnck	protein_coding	mRNA	1.61443	3.0619	up	0.0210353	0.522571	X	73655994	73660117	-	4.74889	20.8106	13.9583	28.248	50.62	44.1556
ENSMUSG00000025608.9	Podxl	protein_coding	mRNA	2.42378	5.36576	up	0.003821	0.186927	6	31519488	31563981	-	156.713	94.0332	390.832	128.125	1952.34	1361.28
ENSMUSG00000027750.16	Postn	protein_coding	mRNA	3.3635	10.2923	up	2.02125e-05	0.00727331	3	54361109	54391037	+	226.76	233.541	197.41	193.701	2595.52	3980.46
ENSMUSG00000000440.12	Pparg	protein_coding	mRNA	-1.28899	0.409238	down	0.0109015	0.351987	6	115360951	115490399	+	1297.64	744.558	2668.03	432.8	634.239	860.496
ENSMUSG00000040653.6	Ppp1r14c	protein_coding	mRNA	0.623319	1.54041	up	0.0357437	0.677613	10	3366057	3464975	+	103.288	82.4717	83.7498	155.364	124.069	134.621
ENSMUSG00000067279.3	Ppp1r3c	protein_coding	mRNA	2.29696	4.91422	up	0.00109109	0.0833991	19	36731731	36736653	-	21.37	23.8937	21.9345	29.2569	193.547	107.697
ENSMUSG00000075410.13	Prcd	protein_coding	mRNA	4.89191	29.6901	up	0.033112	0.651003	11	116653534	116668389	+	1.18722	0	0	0	15.8808	15.0775
ENSMUSG00000041577.5	Prelp	protein_coding	mRNA	1.51136	2.85078	up	0.00234518	0.134457	1	133910304	133921414	-	482.013	462.458	332.008	584.129	915.131	2139.93
ENSMUSG00000048960.13	Prex2	protein_coding	mRNA	3.60556	12.1726	up	4.08068e-05	0.0103332	1	10993465	11303681	+	92.6034	40.8505	120.64	67.5935	1386.59	1635.91
ENSMUSG00000030020.13	Prickle2	protein_coding	mRNA	2.05367	4.15161	up	0.00139473	0.0973035	6	92370908	92706155	-	71.2334	80.1594	65.8034	68.6024	443.67	389.862
ENSMUSG00000025855.13	Prkar1b	protein_coding	mRNA	0.977496	1.96905	up	0.0299938	0.617209	5	139017306	139150001	-	104.476	67.0564	54.8362	93.8239	155.83	194.931
ENSMUSG00000002997.15	Prkar2b	protein_coding	mRNA	1.08526	2.12175	up	0.00924522	0.31924	12	31958476	32061296	-	62.9228	116.385	145.565	171.506	262.033	257.395
ENSMUSG00000002688.8	Prkd1	protein_coding	mRNA	3.09131	8.52268	up	0.0293051	0.608476	12	50341231	50649098	-	0	20.8106	7.97617	2.01772	147.89	98.0039
ENSMUSG00000052920.16	Prkg1	protein_coding	mRNA	2.30154	4.92983	up	0.00427672	0.197647	19	30564489	31765033	-	17.8084	43.9335	46.86	27.2392	224.316	285.396
ENSMUSG00000027611.12	Procr	protein_coding	mRNA	2.01281	4.03568	up	0.00616011	0.253334	2	155751117	155755471	+	47.4889	60.8903	41.8749	33.2923	268.981	304.781
ENSMUSG00000049409.9	Prokr1	protein_coding	mRNA	3.26768	9.63096	up	0.00121359	0.0887416	6	87578591	87590743	-	3.56167	6.93687	9.97021	6.05315	95.2848	96.9269
ENSMUSG00000022912.8	Pros1	protein_coding	mRNA	1.52212	2.87213	up	0.000555775	0.0523412	16	62854307	62929346	+	423.839	511.016	517.454	611.368	1922.57	1638.06
ENSMUSG00000033361.13	Prrg3	protein_coding	mRNA	2.37924	5.20263	up	0.0303358	0.620371	X	71962624	71972722	+	4.74889	6.16611	14.9553	4.03543	32.7541	98.0039
ENSMUSG00000036030.9	Prtg	protein_coding	mRNA	2.55771	5.88773	up	0.0188043	0.489017	9	72806874	72917291	+	4.74889	3.85382	0	15.1329	14.8882	20.4623
ENSMUSG00000028681.11	Ptch2	protein_coding	mRNA	2.5908	6.02434	up	0.00222067	0.12949	4	117096075	117116101	+	17.8084	6.93687	19.9404	17.1506	95.2848	155.083
ENSMUSG00000047250.13	Ptgs1	protein_coding	mRNA	1.85252	3.61131	up	0.00322709	0.167532	2	36230426	36252272	+	142.467	202.711	164.509	135.187	867.488	838.956
ENSMUSG00000032487.8	Ptgs2	protein_coding	mRNA	1.83517	3.56813	up	0.0321245	0.640079	1	150100031	150108227	+	909.413	279.787	215.357	221.949	1255.58	3532.45
ENSMUSG00000032492.14	Pth1r	protein_coding	mRNA	4.3731	20.7221	up	5.2856e-06	0.00423438	9	110722085	110747145	-	5.93612	7.70764	2.99106	12.1063	165.756	169.084
ENSMUSG00000026604.17	Ptpn14	protein_coding	mRNA	1.69613	3.2403	up	0.00385379	0.186927	1	189728268	189876695	+	318.176	191.92	226.324	230.02	835.727	1319.28
ENSMUSG00000020154.10	Ptprb	protein_coding	mRNA	3.13207	8.76694	up	0.000164093	0.0241269	10	116275523	116389535	+	467.766	105.595	360.922	291.56	4308.66	3586.3
ENSMUSG00000033278.10	Ptprm	protein_coding	mRNA	1.67694	3.19749	up	0.0193092	0.496304	17	66666947	67354457	-	226.76	252.81	146.562	98.8681	1058.06	845.418
ENSMUSG00000027832.5	Ptx3	protein_coding	mRNA	9.39837	674.826	up	1.50883e-07	0.000553068	3	66219910	66225805	+	0	0	0	8.07087	25.8063	327.398
ENSMUSG00000020674.17	Pxdn	protein_coding	mRNA	1.28826	2.44233	up	0.0152752	0.429339	12	29937608	30017658	+	804.937	515.641	303.094	556.89	1557.31	1850.23
ENSMUSG00000021069.17	Pygl	protein_coding	mRNA	1.17573	2.25907	up	0.024369	0.558628	12	70190811	70231488	-	344.295	173.422	233.303	258.268	490.319	946.653
ENSMUSG00000051343.11	Rab11fip5	protein_coding	mRNA	1.64702	3.13185	up	0.0159454	0.441168	6	85334962	85374634	-	87.8545	134.884	136.592	72.6378	426.796	626.794
ENSMUSG00000002059.18	Rab34	protein_coding	mRNA	2.03379	4.09478	up	0.011728	0.365722	11	78188430	78192193	+	43.9273	36.2259	19.9404	20.1772	169.726	219.701
ENSMUSG00000024663.20	Rab3il1	protein_coding	mRNA	2.31178	4.96496	up	0.00680956	0.271074	19	10001669	10038380	+	27.3061	62.4318	45.863	22.1949	253.1	399.554
ENSMUSG00000052688.12	Rab7b	protein_coding	mRNA	1.86363	3.63922	up	0.0283125	0.601048	1	131688695	131715439	+	98.5395	107.136	44.866	27.2392	385.109	499.712
ENSMUSG00000029576.17	Radil	protein_coding	mRNA	1.93777	3.83112	up	0.0322398	0.641232	5	142484839	142551098	-	28.4934	20.8106	10.9672	9.07973	93.2997	128.159
ENSMUSG00000043518.7	Rai2	protein_coding	mRNA	0.984942	1.97923	up	0.0215896	0.527173	X	161717069	161779496	+	74.7951	88.6378	82.7528	124.09	114.143	249.856
ENSMUSG00000001240.13	Ramp2	protein_coding	mRNA	3.27131	9.6552	up	0.000119313	0.0194225	11	101246028	101259546	+	39.1784	2.31229	31.9047	99.877	330.519	272.472
ENSMUSG00000017491.9	Rarb	protein_coding	mRNA	1.35706	2.56162	up	0.0471274	0.767167	14	16430839	16819156	-	27.3061	34.6844	14.9553	24.2126	101.24	72.1567
ENSMUSG00000009281.6	Rarres2	protein_coding	mRNA	2.59786	6.05387	up	0.000310186	0.0346244	6	48569696	48572789	-	122.284	87.0963	190.431	130.143	952.848	1336.51
ENSMUSG00000032356.12	Rasgrf1	protein_coding	mRNA	1.52716	2.88218	up	0.00942441	0.322577	9	89909908	90026977	+	14.2467	30.8305	35.8928	112.992	77.4189	44.1556
ENSMUSG00000030589.15	Rasgrp4	protein_coding	mRNA	1.12609	2.18266	up	0.0417727	0.720985	7	29134851	29153961	+	277.81	308.305	168.497	184.621	666.993	795.878
ENSMUSG00000044562.12	Rasip1	protein_coding	mRNA	2.0538	4.15198	up	0.0021994	0.129463	7	45627488	45639093	+	104.476	131.03	93.72	87.7707	729.524	550.329
ENSMUSG00000029641.8	Rasl11a	protein_coding	mRNA	1.14581	2.2127	up	0.0224723	0.534678	5	146845071	146847726	+	68.859	100.97	127.619	100.886	288.832	269.241
ENSMUSG00000030259.12	Rassf8	protein_coding	mRNA	1.73514	3.32912	up	0.0289006	0.607858	6	145746748	145821079	+	79.544	172.651	54.8362	49.4341	422.826	551.406
ENSMUSG00000039607.17	Rbms3	protein_coding	mRNA	2.31515	4.97656	up	0.000691794	0.0593078	9	116572746	117872681	-	155.526	87.0963	142.574	117.028	850.615	947.73
ENSMUSG00000031586.17	Rbpms	protein_coding	mRNA	1.98027	3.94566	up	0.000655914	0.0574934	8	33782643	33929863	-	162.65	195.003	156.532	193.701	699.747	1136.2
ENSMUSG00000039601.16	Rcan2	protein_coding	mRNA	3.07942	8.45273	up	0.000901636	0.0725083	17	43801351	44039516	+	7.12334	23.8937	14.9553	21.186	75.4338	295.089
ENSMUSG00000019539.11	Rcn3	protein_coding	mRNA	2.24299	4.73378	up	0.00655115	0.26386	7	45082913	45092221	-	41.5528	96.3454	80.7587	35.3101	420.841	580.484
ENSMUSG00000002324.8	Rec8	protein_coding	mRNA	-1.35073	0.392095	down	0.0395538	0.713324	14	55618037	55625395	+	61.7356	172.651	118.646	42.3721	17.8659	78.6185
ENSMUSG00000028476.13	Reck	protein_coding	mRNA	1.49867	2.82582	up	0.0272806	0.594162	4	43875530	43944806	+	109.225	114.844	116.651	60.5315	367.243	535.252
ENSMUSG00000042453.14	Reln	protein_coding	mRNA	2.81904	7.05692	up	0.00109515	0.0834265	5	21884454	22344702	-	375.163	128.718	182.455	119.045	1783.61	2937.96
ENSMUSG00000000359.3	Rem1	protein_coding	mRNA	2.91716	7.55355	up	0.0305014	0.620371	2	152626951	152635198	+	5.93612	6.16611	5.98213	0	64.5157	72.1567
ENSMUSG00000070645.5	Ren1	protein_coding	mRNA	1.64941	3.13705	up	0.00209174	0.12463	1	133350510	133360325	+	20.1828	19.2691	31.9047	48.4252	65.5083	109.85
ENSMUSG00000056666.13	Retsat	protein_coding	mRNA	-0.708699	0.611872	down	0.0323096	0.641687	6	72598475	72608425	+	15083.7	9590.61	11699	7417.13	9772.64	5064.97
ENSMUSG00000026482.13	Rgl1	protein_coding	mRNA	1.86894	3.65263	up	0.00824575	0.30295	1	152516760	152766351	-	354.98	171.11	109.672	163.435	962.773	1194.35
ENSMUSG00000070509.15	Rgma	protein_coding	mRNA	1.25905	2.39338	up	0.0429653	0.733467	7	73375509	73419899	+	94.9779	97.887	55.8332	63.5581	190.57	341.398
ENSMUSG00000038530.11	Rgs4	protein_coding	mRNA	1.16394	2.24069	up	0.00403737	0.191691	1	169741477	169747642	-	124.658	257.435	118.646	328.888	451.61	344.629
ENSMUSG00000026678.10	Rgs5	protein_coding	mRNA	2.75137	6.73357	up	4.11665e-06	0.0040334	1	169655501	169695813	+	335.984	413.9	324.032	576.058	3877.89	2778.57
ENSMUSG00000021219.16	Rgs6	protein_coding	mRNA	1.43602	2.70574	up	0.0413854	0.718152	12	82588292	83162056	+	26.1189	28.5183	34.8957	21.186	134.987	86.1572
ENSMUSG00000021719.9	Rgs7bp	protein_coding	mRNA	1.54702	2.92212	up	0.0014128	0.0980643	13	104945904	105054930	-	49.8634	46.2458	45.863	69.6112	198.51	146.467
ENSMUSG00000020599.13	Rgs9	protein_coding	mRNA	0.98394	1.97786	up	0.0268305	0.591265	11	109225355	109298129	-	189.956	248.957	198.407	197.736	484.364	579.407
ENSMUSG00000046768.13	Rhoj	protein_coding	mRNA	3.07912	8.45099	up	0.000453325	0.0446752	12	75308322	75401456	+	58.1739	33.9136	90.7289	38.3366	572.701	932.652
ENSMUSG00000054855.13	Rnd1	protein_coding	mRNA	1.94884	3.86065	up	0.000518996	0.049283	15	98663421	98677461	-	130.595	75.5348	142.574	154.355	554.835	635.41
ENSMUSG00000055385.12	Rnf212	protein_coding	mRNA	-2.73	0.150726	down	0.0239373	0.552436	5	108729290	108774982	-	40.3656	1.54153	40.8779	3.02658	2.97765	6.46179
ENSMUSG00000022883.11	Robo1	protein_coding	mRNA	2.77756	6.85689	up	0.00152961	0.103544	16	72308306	73046095	+	47.4889	34.6844	28.9136	19.1683	293.795	448.018
ENSMUSG00000052516.19	Robo2	protein_coding	mRNA	3.34095	10.1327	up	0.000235502	0.0296391	16	73891839	74411825	-	10.685	16.9568	78.7647	58.5138	569.723	450.172
ENSMUSG00000032125.21	Robo4	protein_coding	mRNA	2.73306	6.64863	up	0.00487031	0.214828	9	37401897	37415115	+	105.663	7.70764	71.7855	50.4429	693.792	483.558
ENSMUSG00000022236.10	Ropn1l	protein_coding	mRNA	1.49143	2.81167	up	0.0436415	0.740389	15	31441211	31453737	-	3.56167	8.4784	12.9613	21.186	21.8361	28.0011
ENSMUSG00000035305.5	Ror1	protein_coding	mRNA	2.04106	4.11547	up	0.00465435	0.209354	4	100095791	100444765	+	30.8678	21.5814	32.9017	27.2392	123.076	200.316
ENSMUSG00000057322.12	Rpl38	protein_coding	mRNA	-0.634925	0.643974	down	0.039456	0.712709	11	114668524	114672331	+	16200.9	9059.55	9794.74	8572.27	6387.06	7614.15
ENSMUSG00000020641.16	Rsad2	protein_coding	mRNA	-0.730472	0.602707	down	0.0275662	0.596204	12	26442746	26456452	-	734.891	1065.2	1369.91	760.679	659.053	491.096
ENSMUSG00000019880.10	Rspo3	protein_coding	mRNA	2.96879	7.82877	up	0.0137587	0.403946	10	29452416	29535867	-	9.49779	8.4784	0	8.07087	48.6349	84.0033
ENSMUSG00000067925.4	Rtl8a	protein_coding	mRNA	0.838962	1.78876	up	0.0258556	0.579114	X	53642488	53643682	-	239.819	164.943	217.351	224.975	413.893	472.788
ENSMUSG00000067924.4	Rtl8b	protein_coding	mRNA	1.03128	2.04383	up	0.00668812	0.26762	X	53669177	53670408	-	248.13	198.857	232.306	262.303	520.096	605.255
ENSMUSG00000050896.12	Rtn4rl2	protein_coding	mRNA	3.86401	14.5607	up	0.0269306	0.592886	2	84871924	84886710	-	5.93612	2.31229	0	0	23.8212	94.773
ENSMUSG00000035969.15	Rusc2	protein_coding	mRNA	3.2937	9.80627	up	3.92198e-05	0.0102151	4	43381979	43427088	+	30.8678	55.495	61.8153	54.4784	548.88	851.88
ENSMUSG00000040017.8	Saa4	protein_coding	mRNA	-5.29947	0.0253923	down	0.00966516	0.326649	7	46727998	46732603	-	8.31056	3.08305	10.9672	0	0	0
ENSMUSG00000049532.11	Sall2	protein_coding	mRNA	0.699385	1.62381	up	0.0440641	0.743868	14	52311172	52328762	-	191.143	119.468	117.649	210.851	197.517	285.396
ENSMUSG00000009614.16	Sardh	protein_coding	mRNA	0.892228	1.85604	up	0.00279559	0.150204	2	27188393	27248337	-	86.6673	115.615	92.723	155.364	205.458	188.469
ENSMUSG00000050132.13	Sarm1	protein_coding	mRNA	1.27709	2.42349	up	0.0258472	0.579114	11	78472330	78497754	-	30.8678	48.5581	31.9047	41.3632	138.957	90.4651
ENSMUSG00000034463.4	Scara3	protein_coding	mRNA	3.50731	11.3712	up	7.73672e-05	0.0156729	14	65919394	65953935	-	20.1828	23.1229	39.8809	28.248	260.048	658.026
ENSMUSG00000022032.14	Scara5	protein_coding	mRNA	4.62639	24.6992	up	0.00169618	0.110709	14	65666403	65764826	+	70.0462	97.1162	43.8689	22.1949	1044.16	4147.39
ENSMUSG00000037936.15	Scarb1	protein_coding	mRNA	0.705083	1.63024	up	0.0114578	0.3604	5	125277087	125341094	-	510.506	452.438	486.546	564.961	950.862	846.495
ENSMUSG00000012017.4	Scarf2	protein_coding	mRNA	1.7257	3.3074	up	0.00960788	0.326649	16	17797282	17808293	+	40.3656	94.8039	115.654	76.6733	388.087	366.168
ENSMUSG00000027777.15	Schip1	protein_coding	mRNA	1.94087	3.83938	up	0.034328	0.664378	3	68064802	68626481	+	11.8722	47.0166	33.8987	27.2392	50.62	280.011
ENSMUSG00000019194.15	Scn1b	protein_coding	mRNA	1.44104	2.71516	up	0.00714307	0.278506	7	31116524	31127003	-	168.586	166.485	66.8004	177.559	386.102	527.713
ENSMUSG00000075318.13	Scn2a	protein_coding	mRNA	0.900975	1.86733	up	0.0469913	0.76632	2	65620771	65767447	+	29.6806	31.6013	21.9345	63.5581	44.6647	47.3865
ENSMUSG00000046480.6	Scn4b	protein_coding	mRNA	3.18895	9.11949	up	0.0229705	0.541549	9	45138395	45154152	+	8.31056	3.85382	2.99106	0	58.5604	78.6185
ENSMUSG00000034810.7	Scn7a	protein_coding	mRNA	3.19177	9.13734	up	0.000233864	0.0296098	2	66673425	66784914	-	235.07	65.5149	104.687	116.019	1090.81	2492.1
ENSMUSG00000023033.14	Scn8a	protein_coding	mRNA	0.75346	1.68583	up	0.0416151	0.719881	15	100869858	101045938	+	80.7312	123.322	109.672	168.479	231.264	130.313
ENSMUSG00000026387.15	Sctr	protein_coding	mRNA	4.04879	16.5503	up	0.00835814	0.304002	1	120006894	120063536	+	0	0	2.99106	17.1506	5.9553	25.8472
ENSMUSG00000016763.15	Scube1	protein_coding	mRNA	2.4671	5.52933	up	0.000895926	0.0722767	15	83604999	83725021	-	135.343	71.681	116.651	80.7087	882.376	824.956
ENSMUSG00000038677.14	Scube3	protein_coding	mRNA	2.30122	4.92874	up	0.00622316	0.254582	17	28142141	28174854	+	9.49779	20.0399	5.98213	15.1329	86.3518	75.3876
ENSMUSG00000025743.14	Sdc3	protein_coding	mRNA	1.24009	2.36213	up	0.0108295	0.350078	4	130792537	130826319	+	239.819	329.887	187.44	254.232	801.98	733.414
ENSMUSG00000039683.16	Sdk1	protein_coding	mRNA	2.45469	5.48195	up	0.000804006	0.0668327	5	141241490	142215586	+	94.9779	73.9933	38.8838	67.5935	447.64	623.563
ENSMUSG00000028236.3	Sdr16c5	protein_coding	mRNA	-1.27339	0.413687	down	0.00977038	0.328256	4	3995936	4019663	-	84.2929	41.6212	62.8123	23.2037	30.769	23.6932
ENSMUSG00000068874.13	Selenbp1	protein_coding	mRNA	-1.40147	0.378543	down	0.0233723	0.54678	3	94933056	94944758	+	8606.18	2957.42	20592.5	2847	4104.19	5221.13
ENSMUSG00000068877.12	Selenbp2	protein_coding	mRNA	-1.28495	0.410385	down	0.0279731	0.597747	3	94693556	94704413	+	1254.9	530.285	3070.83	509.474	680.889	802.339
ENSMUSG00000028883.17	Sema3a	protein_coding	mRNA	2.95915	7.77664	up	0.00703385	0.27609	5	13125414	13602565	+	2.37445	12.3322	7.97617	4.03543	86.3518	88.3112
ENSMUSG00000040254.11	Sema3d	protein_coding	mRNA	1.81003	3.50649	up	0.019148	0.493554	5	12383385	12588948	+	58.1739	32.3721	80.7587	35.3101	198.51	366.168
ENSMUSG00000063531.7	Sema3e	protein_coding	mRNA	2.47881	5.57438	up	0.00238842	0.136116	5	14025276	14256689	+	15.4339	7.70764	10.9672	19.1683	44.6647	124.928
ENSMUSG00000021904.6	Sema3g	protein_coding	mRNA	2.69135	6.45919	up	0.00158295	0.106104	14	31217860	31230352	+	84.2929	24.6644	45.863	35.3101	441.685	520.174
ENSMUSG00000026121.13	Sema4c	protein_coding	mRNA	0.925404	1.89922	up	0.0334195	0.654697	1	36548639	36558349	-	662.471	299.827	365.907	517.544	877.414	1125.43
ENSMUSG00000022456.18	Septin3	protein_coding	mRNA	1.93812	3.83206	up	0.00137006	0.0965681	15	82268802	82294574	+	33.2423	16.9568	19.9404	40.3543	96.2773	130.313
ENSMUSG00000020486.19	Septin4	protein_coding	mRNA	2.07784	4.22174	up	0.00329593	0.169113	11	87566653	87590539	+	65.2973	46.2458	79.7617	52.4606	462.528	291.858
ENSMUSG00000021643.15	Serf1	protein_coding	mRNA	-0.804105	0.572717	down	0.0380068	0.696656	13	100108012	100114571	+	214.887	117.927	161.517	121.063	78.4114	82.9264
ENSMUSG00000066361.3	Serpina3c	protein_coding	mRNA	4.57653	23.8601	up	0.0306622	0.621148	12	104146382	104153870	-	0	0	3.98809	0	11.9106	82.9264
ENSMUSG00000021091.8	Serpina3n	protein_coding	mRNA	5.18719	36.4335	up	0.0151054	0.426188	12	104406729	104414329	+	29.6806	16.9568	21.9345	0	346.4	2150.7
ENSMUSG00000037411.10	Serpine1	protein_coding	mRNA	2.13691	4.39818	up	0.0142792	0.414111	5	137061504	137072268	-	544.936	253.581	226.324	164.444	753.345	3588.45
ENSMUSG00000000753.15	Serpinf1	protein_coding	mRNA	3.00136	8.00757	up	0.00317447	0.165995	11	75409769	75422701	-	20.1828	20.8106	30.9077	7.06201	162.778	406.016
ENSMUSG00000023224.12	Serping1	protein_coding	mRNA	3.34357	10.1511	up	0.000107058	0.0185305	2	84765387	84775444	-	216.075	229.688	282.157	146.285	2221.33	5021.89
ENSMUSG00000070436.12	Serpinh1	protein_coding	mRNA	1.28727	2.44066	up	0.00671668	0.268157	7	99345376	99353239	-	337.171	693.687	480.564	563.952	1535.47	1591.76
ENSMUSG00000056306.5	Sertm1	protein_coding	mRNA	2.89673	7.44735	up	0.0404351	0.716667	3	54897068	54915887	-	0	4.62458	21.9345	3.02658	124.069	71.0797
ENSMUSG00000031548.7	Sfrp1	protein_coding	mRNA	3.12065	8.69778	up	1.50255e-05	0.00673127	8	23411502	23449632	+	128.22	205.794	257.231	252.215	1968.23	2923.96
ENSMUSG00000027996.13	Sfrp2	protein_coding	mRNA	2.50888	5.69179	up	0.0198384	0.506101	3	83766321	83774316	+	4.74889	12.3322	18.9434	4.03543	70.471	131.39
ENSMUSG00000021319.7	Sfrp4	protein_coding	mRNA	3.00263	8.01461	up	0.00304154	0.16027	13	19623104	19632994	+	16.6211	38.5382	28.9136	7.06201	345.407	323.09
ENSMUSG00000020354.15	Sgcd	protein_coding	mRNA	1.84516	3.59294	up	0.0052861	0.229467	11	46896253	47988969	-	20.1828	16.9568	26.9196	26.2303	114.143	89.3881
ENSMUSG00000004631.15	Sgce	protein_coding	mRNA	3.5014	11.3247	up	0.000306854	0.0346244	6	4674350	4747207	-	4.74889	19.2691	23.9285	15.1329	217.368	313.397
ENSMUSG00000045349.15	Sh2d5	protein_coding	mRNA	0.757028	1.69001	up	0.02697	0.592906	4	138250403	138261332	+	84.2929	84.784	52.8421	128.125	121.091	126.005
ENSMUSG00000030638.13	Sh3gl3	protein_coding	mRNA	2.61916	6.14393	up	0.0227772	0.539921	7	82173840	82307419	+	15.4339	7.70764	0	17.1506	36.7243	87.2342
ENSMUSG00000057719.11	Sh3rf2	protein_coding	mRNA	-0.652664	0.636105	down	0.0445349	0.744918	18	42053667	42158960	+	1757.09	1541.53	2521.47	1627.29	970.713	1103.89
ENSMUSG00000022623.17	Shank3	protein_coding	mRNA	2.6753	6.3877	up	0.000529205	0.0500785	15	89499623	89560261	+	148.403	63.2026	214.36	130.143	1433.24	1155.58
ENSMUSG00000020312.12	Shc2	protein_coding	mRNA	1.41771	2.67161	up	0.00390433	0.187985	10	79618051	79637918	-	130.595	80.9302	48.854	174.533	183.622	336.013
ENSMUSG00000046280.9	She	protein_coding	mRNA	2.94391	7.69493	up	0.00183966	0.116461	3	89831370	89858834	+	47.4889	45.475	17.9464	15.1329	450.617	387.708
ENSMUSG00000050010.8	Shisa3	protein_coding	mRNA	2.10188	4.29268	up	0.0146955	0.418637	5	67607882	67623552	+	21.37	9.24916	8.97319	12.1063	98.2624	58.1561
ENSMUSG00000027322.11	Siglec1	protein_coding	mRNA	1.65048	3.13939	up	0.0488827	0.779582	2	131069220	131086765	-	23.7445	70.1395	18.9434	22.1949	166.748	166.93
ENSMUSG00000039013.16	Siglecf	protein_coding	mRNA	1.68013	3.20457	up	0.0155323	0.433445	7	43351341	43359531	+	96.1651	29.289	59.8213	79.6998	132.009	380.169
ENSMUSG00000022245.15	Skor1	protein_coding	mRNA	2.93753	7.66099	up	0.04393	0.742779	9	63138170	63148961	-	0	7.70764	0	14.124	20.8435	26.9241
ENSMUSG00000027636.11	Sla2	protein_coding	mRNA	0.762623	1.69657	up	0.0461334	0.75731	2	156872457	156887192	-	312.24	420.837	559.329	450.96	899.25	843.264
ENSMUSG00000053318.7	Slamf8	protein_coding	mRNA	2.81727	7.04825	up	0.000188218	0.0259969	1	172581758	172590568	-	10.685	23.8937	10.9672	40.3543	211.413	72.1567
ENSMUSG00000029321.1	Slc10a6	protein_coding	mRNA	5.87321	58.6156	up	0.000116465	0.0192216	5	103605711	103629403	-	5.93612	0	0	6.05315	66.5008	256.318
ENSMUSG00000026177.11	Slc11a1	protein_coding	mRNA	2.25595	4.7765	up	0.00984523	0.329556	1	74375195	74386062	+	83.1056	54.7242	49.8511	27.2392	221.339	647.256
ENSMUSG00000032902.1	Slc16a1	protein_coding	mRNA	-0.608787	0.655748	down	0.0169269	0.462917	3	104638668	104658462	+	11981.5	11198.4	16733	10116.8	8203.42	7852.16
ENSMUSG00000033965.10	Slc16a2	protein_coding	mRNA	1.27602	2.4217	up	0.0260162	0.581284	X	103697414	103821983	-	115.161	91.7209	73.7796	74.6555	272.951	331.705
ENSMUSG00000025161.16	Slc16a3	protein_coding	mRNA	0.682271	1.60466	up	0.00095497	0.0745665	11	120948480	120960868	+	472.515	591.946	560.326	897.884	791.062	920.806
ENSMUSG00000037762.6	Slc16a9	protein_coding	mRNA	-1.30863	0.403705	down	0.0117664	0.366442	10	70245100	70285968	+	435.711	360.717	1079.77	347.047	255.085	155.083
ENSMUSG00000070570.5	Slc17a7	protein_coding	mRNA	1.64248	3.12203	up	0.0191108	0.493525	7	45163949	45176142	+	7.12334	13.103	7.97617	22.1949	21.8361	45.2326
ENSMUSG00000063873.10	Slc24a3	protein_coding	mRNA	0.678241	1.60019	up	0.0289744	0.608031	2	145167754	145642166	+	169.773	128.718	137.589	174.533	256.078	266.011
ENSMUSG00000046959.16	Slc26a1	protein_coding	mRNA	-1.67161	0.313903	down	0.0442095	0.744151	5	108669878	108675569	-	233.883	73.2225	733.808	36.3189	105.21	185.238
ENSMUSG00000036196.16	Slc26a8	protein_coding	mRNA	-1.37562	0.385388	down	0.047529	0.770951	17	28637783	28690233	-	26.1189	20.8106	19.9404	11.0974	4.96275	9.69269
ENSMUSG00000038602.7	Slc35f1	protein_coding	mRNA	2.9103	7.51774	up	0.0157238	0.436429	10	52690533	53111622	+	4.74889	0	2.99106	22.1949	24.8137	8.61572
ENSMUSG00000020264.5	Slc36a2	protein_coding	mRNA	5.30456	39.5214	up	0.00783887	0.295693	11	55158470	55185077	-	0	2.31229	0	0	32.7541	65.6949
ENSMUSG00000032122.15	Slc37a2	protein_coding	mRNA	-3.23402	0.106283	down	1.77989e-06	0.00304227	9	37227585	37255738	-	3382.4	1059.03	10224.5	444.907	618.358	495.404
ENSMUSG00000027074.14	Slc43a3	protein_coding	mRNA	2.30384	4.9377	up	0.00402206	0.191629	2	84936579	84958509	+	326.486	320.638	295.118	139.222	1407.44	3105.97
ENSMUSG00000006576.16	Slc4a3	protein_coding	mRNA	0.970089	1.95896	up	0.0498274	0.785406	1	75546266	75562172	+	113.973	280.558	105.684	214.887	385.109	382.323
ENSMUSG00000030307.8	Slc6a11	protein_coding	mRNA	5.90308	59.8415	up	0.00213125	0.126707	6	114131241	114249952	+	0	2.31229	0	0	63.5232	86.1572
ENSMUSG00000030376.8	Slc8a2	protein_coding	mRNA	1.46437	2.75944	up	0.0177719	0.475099	7	16129826	16161063	+	14.2467	21.5814	18.9434	42.3721	81.3891	28.0011
ENSMUSG00000079055.10	Slc8a3	protein_coding	mRNA	2.95337	7.74556	up	4.28202e-05	0.01055	12	81197915	81333180	-	4.74889	3.08305	4.98511	37.3278	36.7243	23.6932
ENSMUSG00000002504.15	Slc9a3r2	protein_coding	mRNA	1.04616	2.06503	up	0.0177204	0.474186	17	24639286	24650327	-	251.691	271.309	201.398	232.037	647.142	617.101
ENSMUSG00000021040.15	Slirp	protein_coding	mRNA	-0.74058	0.598499	down	0.0029447	0.156372	12	87443896	87452206	+	1241.84	1025.12	1388.85	877.707	658.06	651.564
ENSMUSG00000056427.10	Slit3	protein_coding	mRNA	4.27223	19.3228	up	0.000857626	0.0700048	11	35121224	35708507	+	99.7268	150.299	55.8332	78.691	1413.39	4419.87
ENSMUSG00000048304.8	Slitrk3	protein_coding	mRNA	5.38416	41.7631	up	0.00710793	0.278094	3	73047265	73057803	-	0	0	0	10.0886	7.9404	4.30786
ENSMUSG00000027796.2	Smad9	protein_coding	mRNA	1.26403	2.40166	up	0.0117779	0.366442	3	54755582	54801257	+	80.7312	103.282	66.8004	129.134	133.994	340.321
ENSMUSG00000021136.13	Smoc1	protein_coding	mRNA	1.16956	2.24944	up	0.00682413	0.271259	12	81026808	81186414	+	60.5484	68.598	64.8064	99.877	220.346	116.312
ENSMUSG00000041476.12	Smpx	protein_coding	mRNA	-1.39478	0.380302	down	0.00142162	0.0984048	X	157698910	157752591	+	71.2334	53.1827	67.7974	19.1683	25.8063	28.0011
ENSMUSG00000045667.14	Smtnl2	protein_coding	mRNA	1.24238	2.36589	up	0.0212439	0.522571	11	72389164	72411713	-	37.9911	33.1428	58.8243	49.4341	122.084	135.698
ENSMUSG00000034891.13	Sncb	protein_coding	mRNA	5.73999	53.4453	up	0.00170845	0.111139	13	54758860	54766595	-	0	0	0	8.07087	11.9106	8.61572
ENSMUSG00000041308.6	Sntb2	protein_coding	mRNA	0.627654	1.54505	up	0.0373807	0.690735	8	106935750	107019714	+	1815.26	1841.35	1710.89	1789.72	3129.51	3374.13
ENSMUSG00000020672.14	Sntg2	protein_coding	mRNA	1.37679	2.59691	up	0.014129	0.411502	12	30174482	30373375	-	17.8084	18.4983	40.8779	50.4429	59.553	90.4651
ENSMUSG00000038248.8	Sobp	protein_coding	mRNA	1.58449	2.99903	up	0.013622	0.401871	10	43002500	43174530	-	23.7445	22.3521	72.7826	68.6024	111.166	176.622
ENSMUSG00000053113.3	Socs3	protein_coding	mRNA	1.17028	2.25055	up	0.00653985	0.263793	11	117966079	117970047	-	4427.16	3094.62	4069.84	4145.4	8964.71	12976.4
ENSMUSG00000072941.5	Sod3	protein_coding	mRNA	3.08264	8.47164	up	0.000328149	0.036041	5	52363791	52371418	+	59.3612	48.5581	50.8481	30.2658	553.843	760.338
ENSMUSG00000055485.6	Soga1	protein_coding	mRNA	0.787053	1.72555	up	0.037847	0.694191	2	157015799	157079254	-	1047.13	614.299	592.231	831.3	1452.1	1603.6
ENSMUSG00000022091.6	Sorbs3	protein_coding	mRNA	1.48775	2.80452	up	0.0273473	0.594511	14	70180468	70211989	-	180.458	101.741	105.684	97.8593	272.951	716.182
ENSMUSG00000046470.5	Sox18	protein_coding	mRNA	2.75585	6.75448	up	0.0345091	0.665553	2	181669836	181671640	-	33.2423	0	27.9166	12.1063	233.249	165.853
ENSMUSG00000063060.6	Sox7	protein_coding	mRNA	2.57278	5.94953	up	0.000245236	0.0300749	14	63943673	63950732	+	40.3656	22.3521	40.8779	45.3986	310.668	258.472
ENSMUSG00000038560.7	Sp6	protein_coding	mRNA	2.02207	4.06167	up	0.0283513	0.601048	11	97013394	97024734	+	8.31056	3.08305	5.98213	8.07087	38.7094	22.6163
ENSMUSG00000080316.11	Spaca6	protein_coding	mRNA	0.973575	1.9637	up	0.0124334	0.379781	17	17827158	17843009	+	143.654	129.488	83.7498	181.595	320.593	198.162
ENSMUSG00000010435.7	Spaca7	protein_coding	mRNA	5.02121	32.474	up	0.0175684	0.47243	8	12573029	12600744	+	0	0	0	5.04429	6.94785	5.38483
ENSMUSG00000018593.13	Sparc	protein_coding	mRNA	3.35839	10.256	up	4.00791e-05	0.0103332	11	55394500	55423183	-	305.116	270.538	522.439	281.472	5478.87	5501.14
ENSMUSG00000029309.7	Sparcl1	protein_coding	mRNA	2.94236	7.68668	up	1.30653e-05	0.0061605	5	104079111	104113733	-	354.98	205.794	237.291	350.074	2841.67	2940.12
ENSMUSG00000026207.16	Speg	protein_coding	mRNA	1.11381	2.16417	up	0.0472106	0.767607	1	75375297	75432320	+	45.1145	126.405	52.8421	89.7884	195.532	202.47
ENSMUSG00000058297.16	Spock2	protein_coding	mRNA	1.00684	2.00951	up	0.0170414	0.464604	10	60106219	60135198	+	326.486	260.518	263.214	283.489	624.314	800.185
ENSMUSG00000054162.15	Spock3	protein_coding	mRNA	5.68642	51.4972	up	0.00203452	0.123097	8	62951009	63357103	+	0	0	0	10.0886	9.92549	7.53876
ENSMUSG00000038156.16	Spon1	protein_coding	mRNA	2.91631	7.54915	up	0.000112727	0.0189132	7	113765998	114043370	+	96.1651	108.678	69.7915	81.7176	1015.38	976.808
ENSMUSG00000037379.7	Spon2	protein_coding	mRNA	3.4517	10.9412	up	6.33229e-05	0.0136359	5	33198184	33218455	-	59.3612	73.9933	76.7706	44.3898	1135.48	1120.04
ENSMUSG00000090084.7	Srpx	protein_coding	mRNA	4.61079	24.4335	up	3.34348e-05	0.00940295	X	10037977	10117709	-	8.31056	3.08305	0	15.1329	132.009	124.928
ENSMUSG00000031253.15	Srpx2	protein_coding	mRNA	3.20502	9.22161	up	0.00186889	0.11669	X	133908426	133932446	+	10.685	19.2691	13.9583	5.04429	245.16	156.16
ENSMUSG00000063919.11	Srrm4	protein_coding	mRNA	6.18176	72.5933	up	0.00125116	0.0910019	5	116439275	116591817	-	0	0	0	4.03543	7.9404	26.9241
ENSMUSG00000035279.8	Ssc5d	protein_coding	mRNA	2.25549	4.77498	up	0.00112695	0.0842071	7	4925785	4944826	+	58.1739	98.6577	50.8481	71.629	354.34	567.561
ENSMUSG00000034387.13	Ssu2	protein_coding	mRNA	4.7594	27.0845	up	0.0173125	0.468773	6	112359324	112388023	-	4.74889	0	0	0	69.4785	53.8483
ENSMUSG00000032038.7	St3gal4	protein_coding	mRNA	0.87202	1.83022	up	0.0445107	0.744918	9	35046576	35119268	-	249.317	256.664	347.96	252.215	618.358	692.489
ENSMUSG00000009588.9	St6galnac1	protein_coding	mRNA	4.11137	17.284	up	6.35575e-07	0.00173817	11	116765025	116775507	-	10.685	3.85382	6.97915	83.7353	245.16	36.6168
ENSMUSG00000042286.13	Stab1	protein_coding	mRNA	1.86749	3.64898	up	0.00274448	0.148626	14	31139013	31168641	-	689.777	765.368	727.826	552.855	2970.7	4442.48
ENSMUSG00000033705.17	Stard9	protein_coding	mRNA	1.31108	2.48128	up	2.7992e-05	0.00879915	2	120629121	120731895	+	605.484	822.405	648.064	1154.13	1917.61	2081.77
ENSMUSG00000047963.7	Stbd1	protein_coding	mRNA	0.885195	1.84701	up	0.0367574	0.684769	5	92603041	92606579	+	27.3061	37.7674	35.8928	51.4518	59.553	76.4646
ENSMUSG00000014813.9	Stc1	protein_coding	mRNA	8.62006	393.456	up	3.82473e-08	0.000261497	14	69029238	69041804	+	0	0	0	12.1063	71.4636	127.082
ENSMUSG00000015981.12	Stk32c	protein_coding	mRNA	0.827342	1.77441	up	0.0272178	0.594162	7	139103638	139213307	-	46.3017	54.7242	82.7528	112.992	112.158	101.235
ENSMUSG00000033855.15	Ston1	protein_coding	mRNA	1.27278	2.41627	up	0.00502161	0.21973	17	88597684	88662586	+	189.956	142.591	199.404	219.931	397.02	667.719
ENSMUSG00000053963.7	Stum	protein_coding	mRNA	2.09975	4.28634	up	0.0132512	0.39736	1	180432387	180483504	-	45.1145	49.3289	7.97617	32.2835	215.383	191.7
ENSMUSG00000016918.15	Sulf1	protein_coding	mRNA	2.41279	5.32502	up	0.000628683	0.0567433	1	12692277	12861192	+	115.161	49.3289	113.66	100.886	535.977	842.187
ENSMUSG00000030711.16	Sult1a1	protein_coding	mRNA	-1.73642	0.300114	down	0.0371623	0.688584	7	126672865	126676432	-	3541.49	1119.92	8019.04	185.63	1795.52	1824.38
ENSMUSG00000023122.6	Sult1c2	protein_coding	mRNA	-1.25495	0.419007	down	0.00468682	0.210468	17	53829637	53846339	-	529.502	281.329	813.569	185.63	209.428	285.396
ENSMUSG00000029273.10	Sult1d1	protein_coding	mRNA	-0.840541	0.558434	down	0.0356555	0.677158	5	87554645	87569027	-	11335.6	6340.3	18474.8	7172.99	6416.83	6597.49
ENSMUSG00000006342.15	Susd2	protein_coding	mRNA	0.77322	1.70908	up	0.0123527	0.378322	10	75636706	75644008	-	184.02	279.016	289.136	338.977	485.357	463.095
ENSMUSG00000062833.2	Sval3	protein_coding	mRNA	5.19959	36.7479	up	0.0123124	0.378098	6	41968140	41973090	+	0	0	0	4.03543	5.9553	9.69269
ENSMUSG00000028369.15	Svep1	protein_coding	mRNA	4.1121	17.2928	up	4.14605e-06	0.0040334	4	58042442	58206859	-	156.713	338.365	219.345	202.781	4321.56	7834.92
ENSMUSG00000029830.15	Svopl	protein_coding	mRNA	6.85368	115.655	up	0.000152395	0.023026	6	37983739	38046996	-	0	0	0	4.03543	41.6871	16.1545
ENSMUSG00000084174.3	Sycn	protein_coding	mRNA	-2.07264	0.237724	down	0.00272373	0.147795	7	28540885	28542209	+	827.495	120.239	262.217	58.5138	133.002	95.8499
ENSMUSG00000032714.6	Syde1	protein_coding	mRNA	0.810337	1.75362	up	0.0114868	0.3604	10	78584503	78591964	-	127.033	179.588	187.44	217.913	321.586	328.475
ENSMUSG00000037217.15	Syn1	protein_coding	mRNA	1.49985	2.82813	up	0.0233679	0.54678	X	20860511	20921004	-	9.49779	6.93687	17.9464	36.3189	23.8212	36.6168
ENSMUSG00000030554.16	Synm	protein_coding	mRNA	1.59541	3.02181	up	0.000101637	0.0179109	7	67730160	67759742	-	188.769	264.372	137.589	434.818	481.386	871.265
ENSMUSG00000050315.14	Synpo2	protein_coding	mRNA	1.57454	2.97841	up	0.000152049	0.023026	3	123076519	123236149	-	288.495	469.395	244.27	577.067	1198.01	1212.66
ENSMUSG00000058420.8	Syt17	protein_coding	mRNA	1.42722	2.68928	up	0.00554724	0.237041	7	118380717	118448222	-	13.0595	18.4983	12.9613	44.3898	39.702	36.6168
ENSMUSG00000030043.11	Tacr1	protein_coding	mRNA	2.38028	5.20637	up	0.000702357	0.0598382	6	82402334	82560104	+	7.12334	9.24916	7.97617	41.3632	65.5083	20.4623
ENSMUSG00000028172.5	Tacr3	protein_coding	mRNA	3.11819	8.68296	up	0.0460235	0.75731	3	134829007	134934579	+	7.12334	0	0	9.07973	19.851	30.155
ENSMUSG00000054863.9	Tafa5	protein_coding	mRNA	2.72865	6.62835	up	0.0155228	0.433445	15	87544299	87759364	+	9.49779	0	3.98809	17.1506	33.7467	35.5399
ENSMUSG00000032085.5	Tagln	protein_coding	mRNA	2.29356	4.90264	up	0.000153485	0.0230632	9	45929619	45936058	-	213.7	276.704	216.354	267.348	1555.33	1643.45
ENSMUSG00000056203.4	Tas2r135	protein_coding	mRNA	2.89309	7.4286	up	0.00961311	0.326649	6	42405434	42406526	+	1.18722	3.85382	0.997021	9.07973	11.9106	25.8472
ENSMUSG00000038517.15	Tbkbp1	protein_coding	mRNA	1.62106	3.07601	up	0.00421944	0.19688	11	97136171	97151495	-	151.965	94.0332	52.8421	133.169	372.206	412.478
ENSMUSG00000027868.11	Tbx15	protein_coding	mRNA	-4.60357	0.0411328	down	0.0446142		3	99240381	99354259	+	3.56167	6.16611	3.98809	0	0	0
ENSMUSG00000000093.6	Tbx2	protein_coding	mRNA	2.70567	6.52363	up	0.000128356	0.0204904	11	85832551	85841948	+	54.6123	34.6844	38.8838	52.4606	351.363	430.786
ENSMUSG00000029925.13	Tbxas1	protein_coding	mRNA	1.47502	2.77987	up	0.00562446	0.239219	6	38875404	39084585	+	121.097	147.987	150.55	135.187	452.603	579.407
ENSMUSG00000045680.8	Tcf21	protein_coding	mRNA	3.71562	13.1375	up	2.17218e-05	0.0077149	10	22817281	22820174	-	28.4934	35.4551	19.9404	26.2303	490.319	586.946
ENSMUSG00000062859.15	Tcp11	protein_coding	mRNA	0.880446	1.84094	up	0.0327795	0.646326	17	28066745	28080639	-	48.6762	33.1428	66.8004	86.7618	95.2848	90.4651
ENSMUSG00000027175.10	Tcp11l1	protein_coding	mRNA	1.08333	2.11892	up	0.0390335	0.707391	2	104657288	104712169	-	71.2334	124.093	61.8153	85.753	245.16	215.393
ENSMUSG00000025081.13	Tdrd1	protein_coding	mRNA	-1.05556	0.481111	down	0.0408431	0.716667	19	56826209	56870012	+	68.859	83.2425	92.723	60.5315	36.7243	20.4623
ENSMUSG00000006386.15	Tek	protein_coding	mRNA	3.389	10.4759	up	7.41284e-05	0.0151294	4	94739289	94874976	+	110.412	70.1395	75.7736	55.4872	1239.69	1388.21
ENSMUSG00000031561.16	Tenm3	protein_coding	mRNA	1.33745	2.52704	up	0.00666004	0.267356	8	48227682	48843951	-	136.531	245.103	167.5	200.763	558.805	630.025
ENSMUSG00000030782.17	Tgfb1i1	protein_coding	mRNA	1.75624	3.37816	up	0.0015252	0.103502	7	128246812	128255699	+	86.6673	137.196	103.69	126.107	547.887	434.017
ENSMUSG00000039239.14	Tgfb2	protein_coding	mRNA	1.92814	3.80564	up	0.0119831	0.371138	1	186622792	186705989	-	92.6034	53.9534	28.9136	41.3632	269.973	355.399
ENSMUSG00000029287.14	Tgfbr3	protein_coding	mRNA	2.08748	4.25006	up	0.00461151	0.207913	5	107106570	107289629	-	852.426	531.827	713.867	358.145	3400.47	5157.59
ENSMUSG00000074743.4	Thbd	protein_coding	mRNA	2.71773	6.57838	up	0.000418358	0.0422186	2	148404466	148408188	-	151.965	124.864	150.55	93.8239	1203.96	1513.14
ENSMUSG00000023885.9	Thbs2	protein_coding	mRNA	2.80002	6.9645	up	0.000511193	0.0488815	17	14665500	14694235	-	23.7445	84.784	77.7677	96.8504	257.07	946.653
ENSMUSG00000028047.11	Thbs3	protein_coding	mRNA	1.82541	3.54407	up	0.00386642	0.186927	3	89215180	89226837	+	127.033	108.678	165.506	117.028	488.334	816.34
ENSMUSG00000031480.15	Thsd1	protein_coding	mRNA	1.55079	2.92978	up	0.00093107	0.0730207	8	22227313	22261334	+	55.7995	43.9335	35.8928	73.6467	153.845	169.084
ENSMUSG00000032625.14	Thsd7a	protein_coding	mRNA	3.08934	8.51105	up	0.000207318	0.0277929	6	12311610	12749410	-	47.4889	29.289	36.8898	34.3012	290.817	640.795
ENSMUSG00000033191.14	Tie1	protein_coding	mRNA	3.07473	8.42532	up	0.000243361	0.0300749	4	118471191	118490061	-	83.1056	23.8937	68.7945	54.4784	804.958	618.178
ENSMUSG00000017466.9	Timp2	protein_coding	mRNA	2.43584	5.4108	up	0.00208182	0.124581	11	118301069	118355740	-	693.338	571.136	616.159	319.808	2959.78	6895.81
ENSMUSG00000053626.5	Tll1	protein_coding	mRNA	3.70164	13.0108	up	0.00325237	0.167822	8	64014931	64206271	-	17.8084	0	7.97617	11.0974	116.128	203.546
ENSMUSG00000027800.14	Tm4sf1	protein_coding	mRNA	2.75093	6.73152	up	0.00109174	0.0833991	3	57285611	57301988	-	79.544	33.9136	112.663	50.4429	799.002	670.95
ENSMUSG00000042066.16	Tmcc2	protein_coding	mRNA	2.06361	4.18031	up	0.00691964	0.274258	1	132356315	132391281	-	73.6078	16.9568	19.9404	50.4429	211.413	197.085
ENSMUSG00000054675.5	Tmem119	protein_coding	mRNA	3.45715	10.9826	up	0.00030925	0.0346244	5	113793729	113800516	-	27.3061	13.8737	32.9017	13.1152	449.625	348.937
ENSMUSG00000020701.12	Tmem132e	protein_coding	mRNA	2.64346	6.24829	up	0.00433082	0.198179	11	82388900	82446332	+	4.74889	8.4784	15.9523	15.1329	130.024	37.6938
ENSMUSG00000026939.12	Tmem141	protein_coding	mRNA	-0.725627	0.604734	down	0.0269474	0.592886	2	25620067	25622005	-	174.522	147.987	243.273	100.886	116.128	124.928
ENSMUSG00000054871.5	Tmem158	protein_coding	mRNA	0.685877	1.60868	up	0.0197945	0.505926	9	123259053	123260764	-	181.645	121.01	138.586	205.807	239.204	262.78
ENSMUSG00000052485.7	Tmem171	protein_coding	mRNA	-0.791602	0.577702	down	0.0283338	0.601048	13	98686235	98694834	-	1531.52	1200.85	2568.33	1264.1	908.183	889.574
ENSMUSG00000057716.7	Tmem178b	protein_coding	mRNA	1.7979	3.47714	up	0.0081065	0.302039	6	39871461	40255150	+	46.3017	26.206	53.8391	59.5227	90.322	288.627
ENSMUSG00000048004.15	Tmem196	protein_coding	mRNA	6.35959	82.1159	up	0.00036472	0.0389624	12	119945822	120021246	+	0	0	0	5.04429	23.8212	15.0775
ENSMUSG00000049420.9	Tmem200a	protein_coding	mRNA	1.60948	3.05142	up	0.0315721	0.63348	10	25912331	26079052	-	9.49779	41.6212	10.9672	45.3986	49.6275	96.9269
ENSMUSG00000070720.4	Tmem200b	protein_coding	mRNA	2.23334	4.70221	up	0.00491299	0.216014	4	131921200	131923140	+	29.6806	28.5183	20.9374	18.1595	168.733	185.238
ENSMUSG00000024168.8	Tmem204	protein_coding	mRNA	2.5096	5.69461	up	0.00232401	0.133585	17	25057702	25083591	-	26.1189	27.7475	39.8809	20.1772	290.817	222.932
ENSMUSG00000048022.11	Tmem229a	protein_coding	mRNA	0.829347	1.77688	up	0.0451553	0.751637	6	24951141	24956297	-	28.4934	43.1628	32.9017	65.5758	67.4934	53.8483
ENSMUSG00000038457.17	Tmem255b	protein_coding	mRNA	3.15787	8.92512	up	0.0405781	0.716667	8	13435189	13468473	+	0	0	21.9345	26.2303	124.069	45.2326
ENSMUSG00000047733.10	Tmem262	protein_coding	mRNA	6.17163	72.0854	up	0.000399767	0.0414182	19	6080033	6080788	+	0	0	0	10.0886	19.851	8.61572
ENSMUSG00000022537.18	Tmem44	protein_coding	mRNA	0.907606	1.87593	up	9.13876e-05	0.0172407	16	30511855	30550842	-	204.202	220.438	265.208	466.093	427.789	400.631
ENSMUSG00000022754.6	Tmem45a	protein_coding	mRNA	3.74853	13.4407	up	0.0221298	0.531815	16	56805161	56886166	-	0	6.16611	4.98511	0	60.5455	91.5421
ENSMUSG00000025666.16	Tmem47	protein_coding	mRNA	2.2292	4.68875	up	0.00752343	0.288166	X	81070698	81097872	+	26.1189	15.4153	58.8243	26.2303	203.473	240.163
ENSMUSG00000032186.15	Tmod2	protein_coding	mRNA	1.5536	2.93548	up	0.0300587	0.618079	9	75565621	75611325	-	64.1101	67.0564	69.7915	35.3101	213.398	341.398
ENSMUSG00000024034.13	Tmprss3	protein_coding	mRNA	0.788225	1.72695	up	0.0372567	0.689841	17	31179265	31198977	-	123.471	77.0764	93.72	117.028	192.555	197.085
ENSMUSG00000030306.14	Tmtc1	protein_coding	mRNA	1.91094	3.76054	up	0.00248381	0.138373	6	148232430	148444389	-	191.143	142.591	85.7438	135.187	715.628	725.875
ENSMUSG00000028364.15	Tnc	protein_coding	mRNA	3.14707	8.85854	up	2.60784e-05	0.00839049	4	63959785	64047015	-	148.403	159.548	181.458	167.471	2591.55	1576.68
ENSMUSG00000053475.5	Tnfaip6	protein_coding	mRNA	4.19687	18.3394	up	0.000292083	0.0337042	2	52038009	52056686	+	24.9317	22.3521	15.9523	4.03543	217.368	938.037
ENSMUSG00000097328.7	Tnfsf12	protein_coding	mRNA	1.52731	2.88248	up	0.0116266	0.362972	11	69686250	69695849	-	28.4934	26.9767	15.9523	38.3366	54.5902	113.081
ENSMUSG00000055322.16	Tns1	protein_coding	mRNA	2.73075	6.63801	up	4.61562e-05	0.0111706	1	73910231	74124449	-	560.369	461.687	306.086	522.589	3593.03	4699.88
ENSMUSG00000037003.16	Tns2	protein_coding	mRNA	0.957568	1.94203	up	0.000862645	0.0700048	15	102100413	102116401	+	663.658	830.883	844.477	1167.25	1397.51	1979.46
ENSMUSG00000033327.18	Tnxb	protein_coding	mRNA	3.80774	14.0038	up	1.82409e-05	0.00702607	17	34660457	34719815	+	664.845	1009.7	499.508	586.147	7769.68	22091.8
ENSMUSG00000078713.8	Tomm5	protein_coding	mRNA	-0.613641	0.653545	down	0.0332557	0.652249	4	45105208	45108114	-	2357.83	2823.31	2993.06	2332.48	1317.11	1692.99
ENSMUSG00000096606.2	Tpbgl	protein_coding	mRNA	0.991074	1.98766	up	0.0409564	0.716667	7	99624082	99627103	-	102.101	104.053	129.613	107.948	206.45	353.245
ENSMUSG00000006764.8	Tph2	protein_coding	mRNA	3.35617	10.2402	up	0.0408238	0.716667	10	115078641	115185022	-	0	0	3.98809	16.1417	3.9702	20.4623
ENSMUSG00000028464.16	Tpm2	protein_coding	mRNA	1.40472	2.64766	up	0.000225189	0.0290494	4	43514711	43523765	-	191.143	197.315	127.619	284.498	493.297	589.1
ENSMUSG00000070867.4	Trabd2b	protein_coding	mRNA	1.57943	2.98851	up	0.0314847	0.63312	4	114406724	114615098	+	52.2378	64.7441	40.8779	30.2658	158.808	283.242
ENSMUSG00000076795.6	Trav8d-2	TR_V_gene	mRNA	5.68468	51.4351	up	0.0024499	0.137567	14	53042428	53042891	+	0	0	0	13.1152	7.9404	6.46179
ENSMUSG00000076481.7	Trbv30	TR_V_gene	mRNA	5.56099	47.2091	up	0.00876895	0.309972	6	41281376	41281990	+	0	0	0	3.02658	3.9702	18.3084
ENSMUSG00000042265.13	Trem1	protein_coding	mRNA	2.21251	4.63481	up	0.00383995	0.186927	17	48232768	48246924	+	33.2423	26.9767	16.9494	26.2303	108.188	222.932
ENSMUSG00000043496.7	Tril	protein_coding	mRNA	3.18735	9.10937	up	0.000166242	0.0241828	6	53815468	53820830	-	45.1145	33.9136	57.8272	32.2835	598.507	614.947
ENSMUSG00000020773.11	Trim47	protein_coding	mRNA	1.54293	2.91386	up	0.00890492	0.311754	11	116105752	116127210	-	68.859	178.817	150.55	147.293	397.02	618.178
ENSMUSG00000052387.16	Trpm3	protein_coding	mRNA	1.89042	3.70743	up	0.0434791	0.738551	19	22139046	22995410	+	2.37445	6.16611	19.9404	17.1506	58.5604	30.155
ENSMUSG00000047907.11	Tshz2	protein_coding	mRNA	1.70885	3.26901	up	0.0110918	0.355614	2	169633013	170071816	+	222.011	114.844	138.586	107.948	585.604	859.419
ENSMUSG00000030351.5	Tspan11	protein_coding	mRNA	3.4492	10.9223	up	0.0381171	0.697675	6	127887589	127953977	+	0	4.62458	7.97617	0	91.3146	47.3865
ENSMUSG00000027217.13	Tspan18	protein_coding	mRNA	2.73909	6.67649	up	0.000651285	0.0572913	2	93201760	93334505	-	60.5484	17.7276	44.866	42.3721	440.692	336.013
ENSMUSG00000027858.13	Tspan2	protein_coding	mRNA	1.74143	3.34367	up	0.00232508	0.133585	3	102734529	102801513	+	117.535	53.9534	147.559	145.276	494.29	425.401
ENSMUSG00000025511.15	Tspan4	protein_coding	mRNA	0.932109	1.90806	up	0.0293613	0.608476	7	141475240	141493427	+	68.859	129.488	53.8391	155.364	169.726	158.314
ENSMUSG00000028152.10	Tspan5	protein_coding	mRNA	0.740807	1.67111	up	0.000111797	0.0189132	3	138742195	138907905	+	731.33	833.195	759.73	1182.38	1442.17	1261.13
ENSMUSG00000030352.15	Tspan9	protein_coding	mRNA	1.34079	2.53289	up	0.0133322	0.399353	6	127961396	128143594	-	99.7268	167.256	331.011	263.312	638.209	613.87
ENSMUSG00000103711.1	Tstd1	protein_coding	mRNA	-0.900198	0.535813	down	0.00130462	0.0931563	1	171418872	171420352	+	1789.15	1468.3	2536.42	1134.97	996.52	972.5
ENSMUSG00000040219.4	Ttc12	protein_coding	mRNA	3.61046	12.214	up	0.00208852	0.12463	9	49436963	49486225	-	9.49779	5.39534	0	9.07973	89.3295	81.8494
ENSMUSG00000042734.6	Ttc9	protein_coding	mRNA	1.98492	3.95842	up	0.0151164	0.426188	12	81631249	81667557	+	17.8084	6.16611	7.97617	19.1683	76.4263	29.0781
ENSMUSG00000036745.15	Ttll7	protein_coding	mRNA	0.753237	1.68557	up	0.00175303	0.11307	3	146852367	146984009	+	273.061	305.993	230.312	410.605	446.647	508.328
ENSMUSG00000062591.5	Tubb4a	protein_coding	mRNA	1.33808	2.52815	up	0.00539542	0.232368	17	57080066	57087782	-	47.4889	50.0996	36.8898	63.5581	113.151	163.699
ENSMUSG00000001473.7	Tubb6	protein_coding	mRNA	1.60301	3.03776	up	0.0212483	0.522571	18	67390717	67402749	+	193.517	150.299	129.613	79.6998	594.537	763.569
ENSMUSG00000035799.6	Twist1	protein_coding	mRNA	4.76854	27.2567	up	0.000848284	0.0694577	12	33957671	33959829	+	3.56167	0	0	11.0974	21.8361	54.9252
ENSMUSG00000020803.3	Txndc17	protein_coding	mRNA	-0.654908	0.635116	down	0.046747	0.763702	11	72207547	72210015	+	2173.81	1857.54	2189.46	1880.51	1165.25	904.651
ENSMUSG00000030579.10	Tyrobp	protein_coding	mRNA	1.34692	2.54368	up	0.0246294	0.563182	7	30413760	30417585	+	194.705	130.259	178.467	115.01	498.26	666.642
ENSMUSG00000001403.13	Ube2c	protein_coding	mRNA	-0.645599	0.639227	down	0.0479614	0.774721	2	164769898	164778822	+	3150.89	3197.13	2382.88	2480.78	1230.76	1869.61
ENSMUSG00000090175.1	Ugt1a9	protein_coding	mRNA	-0.969194	0.510791	down	0.0157207	0.436429	1	88070800	88218997	+	1541.02	2539.67	2272.21	1431.57	1228.78	584.792
ENSMUSG00000061906.5	Ugt2b38	protein_coding	mRNA	-1.26294	0.416693	down	0.00891441	0.311754	5	87409942	87424203	-	261.189	169.568	425.728	159.4	126.054	71.0797
ENSMUSG00000032854.12	Ugt8a	protein_coding	mRNA	-2.75375	0.148265	down	0.0250381	0.569196	3	125865271	125938619	-	147.216	22.3521	214.36	0	13.8957	43.0786
ENSMUSG00000018845.14	Unc45b	protein_coding	mRNA	3.15131	8.88462	up	0.00714093	0.278506	11	82910550	82943403	+	11.8722	1.54153	3.98809	4.03543	50.62	96.9269
ENSMUSG00000021520.4	Uqcrb	protein_coding	mRNA	-0.801016	0.573945	down	0.0139358	0.407174	13	66900617	66905378	-	3987.88	3466.89	5290.19	3367.57	2001.97	1945
ENSMUSG00000034911.8	Ushbp1	protein_coding	mRNA	2.80455	6.98642	up	0.000294967	0.0337522	8	71384272	71395802	-	45.1145	13.8737	37.8868	43.3809	352.355	277.857
ENSMUSG00000056900.13	Usp13	protein_coding	mRNA	3.33879	10.1175	up	0.00715628	0.278506	3	32817546	32938071	+	5.93612	0	1.99404	8.07087	31.7616	36.6168
ENSMUSG00000035713.15	Usp35	protein_coding	mRNA	0.603074	1.51895	up	0.0275778	0.596204	7	97309380	97332020	-	318.176	268.996	222.336	335.95	456.573	436.171
ENSMUSG00000047712.8	Ust	protein_coding	mRNA	1.19906	2.29591	up	0.0330687	0.651003	10	8204756	8518825	-	75.9823	117.156	91.726	79.6998	224.316	351.091
ENSMUSG00000046844.6	Vat1l	protein_coding	mRNA	1.72502	3.30584	up	0.00825279	0.30295	8	114205612	114374071	+	9.49779	10.7907	8.97319	20.1772	46.6498	30.155
ENSMUSG00000027962.14	Vcam1	protein_coding	mRNA	2.84222	7.17121	up	0.000640101	0.056836	3	116109949	116129688	-	122.284	85.5548	78.7647	54.4784	735.479	1264.36
ENSMUSG00000021614.16	Vcan	protein_coding	mRNA	1.33491	2.5226	up	0.00251738	0.139363	13	89655312	89742509	-	406.03	356.093	362.916	412.623	1168.23	1256.82
ENSMUSG00000031520.6	Vegfc	protein_coding	mRNA	0.676115	1.59783	up	0.00801746	0.299605	8	54077606	54187096	+	174.522	234.312	235.297	327.879	382.132	320.936
ENSMUSG00000031380.10	Vegfd	protein_coding	mRNA	2.23461	4.70634	up	0.0127814	0.385388	X	164373378	164402650	+	39.1784	28.5183	13.9583	34.3012	42.6796	306.935
ENSMUSG00000091243.2	Vgll3	protein_coding	mRNA	3.80901	14.016	up	3.07048e-05	0.00918846	16	65815257	65866368	+	13.0595	6.93687	17.9464	19.1683	153.845	356.476
ENSMUSG00000026728.9	Vim	protein_coding	mRNA	1.35345	2.55522	up	0.0102768	0.338213	2	13573927	13582826	+	3394.27	3281.14	3223.37	2611.94	9360.73	13321
ENSMUSG00000094379.2	Vmn1r202	protein_coding	mRNA	5.46545	44.1838	up	0.00581916	0.244458	13	22497750	22505381	-	0	0	0	4.03543	9.92549	9.69269
ENSMUSG00000048834.16	Vstm2a	protein_coding	mRNA	3.97344	15.7082	up	0.0124442	0.379781	11	16257724	16427310	+	0	2.31229	0	15.1329	20.8435	4.30786
ENSMUSG00000050666.14	Vstm4	protein_coding	mRNA	4.48996	22.4705	up	2.36325e-05	0.00797904	14	32856756	32939491	+	4.74889	18.4983	2.99106	12.1063	311.661	274.626
ENSMUSG00000001930.17	Vwf	protein_coding	mRNA	2.32894	5.02436	up	3.40551e-05	0.00940745	6	125546774	125686679	+	257.627	202.711	318.05	378.322	1668.48	1863.15
ENSMUSG00000029636.11	Wasf3	protein_coding	mRNA	3.28517	9.74842	up	0.00154068	0.103792	5	146384985	146473615	+	9.49779	7.70764	7.97617	4.03543	104.218	136.775
ENSMUSG00000044177.4	Wfikkn2	protein_coding	mRNA	1.37724	2.59772	up	0.00114356	0.0844184	11	94235956	94246005	-	20.1828	33.1428	25.9226	66.5847	75.4338	65.6949
ENSMUSG00000015957.12	Wnt11	protein_coding	mRNA	1.57475	2.97885	up	0.0304101	0.620371	7	98835112	98855195	+	105.663	87.0963	95.714	77.6821	142.927	638.641
ENSMUSG00000027840.5	Wnt2b	protein_coding	mRNA	3.46675	11.0559	up	3.24173e-05	0.00933209	3	104945272	104961921	-	75.9823	77.0764	117.649	77.6821	1026.3	1889
ENSMUSG00000000125.5	Wnt3	protein_coding	mRNA	0.792886	1.73254	up	0.0493989	0.784143	11	103774150	103817957	+	268.312	154.923	130.61	322.835	231.264	403.862
ENSMUSG00000063430.9	Wscd2	protein_coding	mRNA	1.59072	3.012	up	0.0408167	0.716667	5	113490333	113589725	+	37.9911	22.3521	43.8689	18.1595	151.86	143.236
ENSMUSG00000060509.5	Xcr1	protein_coding	mRNA	1.57396	2.97721	up	0.0136156	0.401871	9	123852315	123862029	-	33.2423	90.9501	35.8928	64.567	231.264	183.084
ENSMUSG00000079243.4	Xirp1	protein_coding	mRNA	2.56368	5.91212	up	0.00728584	0.282228	9	120013755	120023598	-	5.93612	6.93687	3.98809	6.05315	46.6498	47.3865
ENSMUSG00000048967.16	Yjefn3	protein_coding	mRNA	1.27148	2.4141	up	0.0415434	0.719881	8	69887788	69902712	-	7.12334	20.0399	12.9613	35.3101	29.7765	33.3859
ENSMUSG00000055538.7	Zcchc24	protein_coding	mRNA	1.63305	3.10167	up	0.0210707	0.522571	14	25711642	25769039	-	385.848	329.116	279.166	148.302	1187.09	1747.92
ENSMUSG00000074682.4	Zcchc3	protein_coding	mRNA	1.70703	3.26489	up	0.00599399	0.249017	2	152411955	152415027	-	23.7445	34.6844	13.9583	42.3721	125.061	70.0028
ENSMUSG00000037108.13	Zcwpw1	protein_coding	mRNA	0.945334	1.92563	up	0.0299141	0.616033	5	137787798	137822621	+	79.544	57.8073	50.8481	81.7176	168.733	110.927
ENSMUSG00000026872.18	Zeb2	protein_coding	mRNA	1.67781	3.19942	up	0.0280911	0.59878	2	44983632	45117395	-	2042.02	1042.84	1168.51	493.332	5358.77	7755.23
ENSMUSG00000025255.18	Zfhx4	protein_coding	mRNA	2.48404	5.59461	up	0.00816437	0.302808	3	5218526	5415857	+	85.4801	42.392	19.9404	26.2303	199.502	599.87
ENSMUSG00000050919.9	Zfp366	protein_coding	mRNA	1.7167	3.28684	up	0.0120223	0.37151	13	99184823	99250656	+	187.581	137.196	66.8004	100.886	686.844	498.635
ENSMUSG00000045333.15	Zfp423	protein_coding	mRNA	3.51142	11.4036	up	4.93886e-05	0.0114464	8	87661810	87959595	-	8.31056	6.93687	18.9434	20.1772	156.823	212.162
ENSMUSG00000043903.4	Zfp469	protein_coding	mRNA	3.04418	8.2488	up	0.00293379	0.156096	8	122258620	122272650	+	10.685	13.8737	6.97915	5.04429	93.2997	162.622
ENSMUSG00000024420.9	Zfp521	protein_coding	mRNA	2.83728	7.14673	up	0.00183624	0.116461	18	13687013	13972787	-	53.4251	38.5382	79.7617	23.2037	437.714	765.723
ENSMUSG00000002266.17	Zim1	protein_coding	mRNA	4.39535	21.0442	up	0.00558731	0.238009	7	6671269	6696450	-	0	4.62458	0	4.03543	19.851	79.6955

## Sheet: IL-miRNA
miRNA	log2FoldChange	foldchange	style	pvalue	padj	16_FRRN210075648-1a_normCounts	18_FRRN210075650-1a_normCounts	19_FRRN210075651-1a_normCounts	20_FRRN210075652-1a_normCounts	24_FRRN210075656-1a_normCounts	26_FRRN210075658-1a_normCounts
mmu-miR-199a-5p	3.38154	10.4218	up	2.24679e-13	9.16692e-11	94.706	91.0378	49.3328	486.049	938.384	1018.07
mmu-miR-199b-5p	3.37024	10.3406	up	9.90254e-13	2.02012e-10	44.2479	47.6865	27.4071	240.231	473.23	510.116
mmu-miR-199a-3p	3.23701	9.4284	up	3.38816e-11	4.60789e-09	127.31	125.719	111.821	521.804	1090.2	1824.94
mmu-miR-199b-3p	3.24363	9.47173	up	1.18217e-10	1.20581e-08	62.8786	62.8594	55.9105	260.343	545.102	911.927
mmu-miR-125b-5p	2.43527	5.40866	up	1.83126e-07	1.49431e-05	116.442	104.043	120.591	339.676	535.412	970.953
mmu-miR-451a	1.90905	3.75562	up	1.21749e-05	0.000827893	1401.96	1057.77	739.991	2877.19	5843.5	3298.97
mmu-miR-381-3p	2.01241	4.03455	up	0.000198757	0.0115847	22.5121	13.0054	21.9257	49.1636	89.6391	98.0159
mmu-miR-143-5p	2.79332	6.93222	up	0.00025606	0.0130591	17.8544	4.33513	3.28885	26.8165	58.1443	102.348
mmu-miR-125a-5p	1.97484	3.93085	up	0.000420348	0.0158042	34.9326	13.0054	26.3108	54.7503	130.825	114.803
mmu-miR-19b-3p	2.37192	5.1763	up	0.000423403	0.0158042	3362.84	650.27	791.517	2562.09	10726	11596.7
mmu-miR-100-5p	1.3747	2.59315	up	0.000426093	0.0158042	479.74	511.546	583.223	993.328	1225.07	1862.84
mmu-miR-19a-3p	2.46132	5.50719	up	0.000605568	0.0205893	1592.15	184.243	376.025	1221.27	5077.93	5571.2
mmu-miR-1981-5p	-1.86936	0.273694	down	0.000757983	0.0234402	477.412	2187.07	1412.01	538.565	343.213	233.938
mmu-miR-99a-5p	1.28513	2.43703	up	0.000804321	0.0234402	567.46	598.248	687.37	1148.64	1326.01	2039.92
mmu-miR-196a-1-3p	-2.29817	0.203321	down	0.00102419	0.0253124	86.9432	39.0162	353.003	24.5818	46.0309	27.0762
mmu-miR-1a-3p	1.50699	2.84216	up	0.0010309	0.0253124	400.56	255.773	206.101	489.401	815.635	1149.11
mmu-miR-455-5p	2.11556	4.33358	up	0.00105468	0.0253124	25.6172	13.0054	5.48142	41.3421	84.7937	69.3151
mmu-miR-195a-5p	2.17982	4.53098	up	0.00124245	0.0281622	33.38	19.5081	19.7331	23.4644	152.629	155.959
mmu-miR-145a-3p	2.27189	4.82955	up	0.00164124	0.0336478	12.4205	10.8378	9.86655	13.4082	62.182	83.9363
mmu-miR-214-3p	2.02847	4.07971	up	0.0016494	0.0336478	13.1967	8.67026	10.9628	22.3471	52.4913	61.1922
mmu-miR-101c	2.10829	4.31179	up	0.0022073	0.0428847	1006.06	156.065	214.872	729.632	2041.51	3178.75
mmu-miR-542-3p	2.5253	5.75694	up	0.00255141	0.047317	35.7088	2.16757	18.6368	15.643	150.206	171.122
mmu-miR-1936	-2.66199	0.158002	down	0.00306814	0.0544261	10.8679	17.3405	29.5997	4.46942	4.0378	1.08305
mmu-miR-1291	1.35316	2.55472	up	0.00369933	0.0628887	83.0618	49.854	54.8142	196.654	103.368	184.66
mmu-miR-200a-5p	-1.28794	0.409536	down	0.00495534	0.0808711	2977.03	6199.24	6814.5	3144.23	1605.43	1799.49
mmu-miR-143-3p	1.41242	2.66184	up	0.0051915	0.0814666	38239.5	41586.9	21700.9	37935.3	96068	136241
mmu-miR-151-3p	-1.24002	0.423368	down	0.0064942	0.0981346	1999.69	4233.26	4546.29	2157.61	1124.93	1281.25
mmu-miR-493-5p	4.72944	26.528	up	0.00802439		0	0	0	5.58677	8.07559	4.33219
mmu-miR-497a-5p	2.32582	5.01351	up	0.00924542	0.134719	5.43395	4.33513	5.48142	4.46942	35.5326	36.8237
mmu-miR-125b-1-3p	2.6034	6.07718	up	0.00974061	0.13704	5.43395	0	3.28885	40.2247	12.1134	8.66439
mmu-miR-881-3p	-4.97788	0.0317329	down	0.0103774		3.88139	4.33513	5.48142	0	0	0
mmu-miR-101a-3p	1.62022	3.07422	up	0.0121475	0.165206	7450.73	1244.18	1680.6	5456.04	10203.5	16246.8
mmu-miR-8094	-1.46544	0.362126	down	0.0128272	0.168823	72.1939	173.405	73.451	62.5718	34.725	18.4118
mmu-miR-152-3p	1.30241	2.46641	up	0.0200001	0.255002	969.572	1402.42	964.73	886.062	2306.39	5031.84
mmu-miR-129-5p	1.62896	3.09291	up	0.0216359	0.267498	9.31535	15.173	25.2145	98.3271	33.9175	22.2025
mmu-miR-99b-5p	0.838463	1.78814	up	0.0247926	0.297511	278.684	288.286	294.9	376.548	593.556	569.684
mmu-miR-145a-5p	1.11024	2.15882	up	0.0255453	0.297785	256.172	192.913	92.0878	233.527	506.34	428.346
mmu-miR-7658-5p	-4.72894	0.0377093	down	0.02627		0.776279	4.33513	6.5777	0	0	0
mmu-miR-101b-3p	1.35935	2.5657	up	0.0271756	0.29999	7183.69	1367.73	1709.11	5336.48	8048.94	12948.4
mmu-miR-3970	1.12591	2.18239	up	0.0272049	0.29999	27.1698	49.854	40.5625	121.792	66.2198	65.5244
mmu-miR-703	-1.10633	0.464473	down	0.0298007	0.319965	132.744	279.616	143.613	107.266	104.983	45.488
mmu-miR-3474	-4.12626	0.0572629	down	0.0315634		0.776279	4.33513	9.86655	1.11735	0	0
mmu-miR-20a-5p	1.27188	2.41476	up	0.0318886	0.325312	2668.07	483.367	791.517	2289.46	2743.28	4497.36
mmu-miR-1198-5p	-0.911879	0.531493	down	0.0334787	0.325312	309.735	585.243	619.4	340.793	252.766	211.194
mmu-miR-106b-3p	-0.783166	0.58109	down	0.0337566	0.325312	590.748	973.237	776.169	419.008	465.154	473.292
mmu-miR-127-3p	1.20446	2.30451	up	0.0338577	0.325312	105.574	52.0216	97.5692	77.0974	179.278	334.662
mmu-miR-495-3p	4.1861	18.2029	up	0.0340991		0	0	0	3.35206	4.0378	4.87372
mmu-miR-133a-3p	1.52613	2.88013	up	0.0357676	0.325312	17.0781	4.33513	15.348	67.0412	20.9965	23.8271
mmu-miR-379-5p	1.36845	2.58194	up	0.0370319	0.325312	100.916	73.6973	117.302	45.8115	243.883	464.628
mmu-miR-20b-5p	1.08487	2.12118	up	0.0371586	0.325312	69.0888	28.1784	53.7179	63.6892	124.364	137.006
mmu-miR-686	-2.34311	0.197085	down	0.0373862	0.325312	4.65767	21.6757	16.4443	5.58677	3.23024	0
mmu-miR-204-5p	2.01161	4.03233	up	0.0374747	0.325312	6.21023	2.16757	1.09628	13.4082	15.3436	12.4551
mmu-miR-1945	-3.37965	0.096078	down	0.0391287		1.55256	15.173	4.38513	0	0	1.62457
mmu-miR-147-3p	-1.27147	0.414236	down	0.0395162	0.335888	256.172	36.8486	164.443	44.6942	81.5635	64.4414
mmu-miR-322-5p	1.68662	3.21901	up	0.0413873	0.336859	23.2884	2.16757	6.5777	12.2909	49.2611	47.6541
mmu-miR-362-3p	1.29891	2.46044	up	0.041992	0.336859	62.1023	17.3405	16.4443	43.5768	107.405	90.4346
mmu-miR-30e-5p	0.964968	1.95202	up	0.0432018	0.336859	20730.5	7831.42	11299.4	15706.6	28905	33204.6
mmu-miR-296-3p	2.87705	7.34648	up	0.0436049	0.336859	2.32884	0	1.09628	24.5818	3.23024	2.1661
mmu-miR-5122	-2.7113	0.152693	down	0.0437586	0.336859	5.43395	15.173	2.19257	2.23471	0.807559	0.541524
mmu-miR-214-5p	1.77622	3.42527	up	0.0461949	0.347316	3.10512	8.67026	2.19257	15.643	14.5361	12.9966
mmu-let-7f-5p	0.889079	1.85199	up	0.0468195	0.347316	82505.3	67136	62700.9	63964	150675	178616
mmu-miR-21c	1.50179	2.83194	up	0.0486628	0.354543	8.53907	10.8378	4.38513	34.638	16.9587	14.6212
mmu-miR-7049-5p	-3.87258	0.0682714	down	0.0492824		0.776279	6.5027	5.48142	0	0	0.541524

## Sheet: IL-LcnRNA
Transcript_ID_version	Transcript_ID	Ensembl_Gene_ID	Gene Symbol	Gene_Biotype	Gene_lncRNA_mRNA	Transcript_Biotype	Transcript_lncRNA_mRNA	log2FoldChange	foldchange	style	pvalue	padj	CHR	Start	End	Strand	X16_normCounts	X18_normCounts	X19_normCounts	X20_normCounts	X24_normCounts	X26_normCounts
ENSMUST00000210569.1	ENSMUST00000210569	ENSMUSG00000109644.1	0610005C13Rik	antisense	lncRNA	antisense	lncRNA	-0.817016	0.567615	down	0.0267576	0.707702	7	45567935	45575157	-	265.087	166.34	215.844	100.152	152.835	113.738
ENSMUST00000184073.1	ENSMUST00000184073	ENSMUSG00000099098.4	1110035H17Rik	antisense	lncRNA	antisense	lncRNA	-0.983882	0.505617	down	0.0014124	0.14079	7	29155680	29156920	+	284.766	212.76	236.927	115.026	108.895	147.317
ENSMUST00000215937.1	ENSMUST00000215937	ENSMUSG00000111857.1	1190001M18Rik	lincRNA	lncRNA	lincRNA	lncRNA	-2.19699	0.218091	down	0.00024514	0.0466795	11	82974316	82975585	-	78.7157	68.0832	83.3259	28.7566	10.5074	10.8322
ENSMUST00000180397.2	ENSMUST00000180397	ENSMUSG00000097933.2	1700039M10Rik	bidirectional_promoter_lncRNA	lncRNA	bidirectional_promoter_lncRNA	lncRNA	5.85317	57.8069	up	0.00243426	0.195135	14	57571614	57572368	+	0	0	0	13.8825	11.4626	5.41608
ENSMUST00000186344.1	ENSMUST00000186344	ENSMUSG00000054822.5	1700041G16Rik	lincRNA	lncRNA	lincRNA	lncRNA	7.66521	202.982	up	2.3176e-07	0.000162381	8	22805766	22809537	+	0	0	0	21.8153	42.9849	43.3286
ENSMUST00000068068.4	ENSMUST00000068068	ENSMUSG00000054822.5	1700041G16Rik	lincRNA	lncRNA	lincRNA	lncRNA	-2.97829	0.126895	down	0.0339777		8	22808275	22808732	+	11.5758	9.28407	3.01178	0.991606	0.95522	1.08322
ENSMUST00000236249.1	ENSMUST00000236249	ENSMUSG00000099988.7	1700054A03Rik	processed_transcript	lncRNA	retained_intron	lncRNA	-1.28012	0.41176	down	0.00546229	0.313155	19	53080777	53082244	+	103.025	109.862	188.738	61.4796	40.1193	63.9097
ENSMUST00000190077.1	ENSMUST00000190077	ENSMUSG00000099354.6	1700124L16Rik	antisense	lncRNA	antisense	lncRNA	1.26156	2.39755	up	0.035613	0.814249	6	83761756	83762865	-	15.0486	15.4735	11.0432	42.6391	35.3432	21.6643
ENSMUST00000220419.1	ENSMUST00000220419	ENSMUSG00000097412.2	1810014B01Rik	transcribed_unprocessed_pseudogene	lncRNA	processed_transcript	lncRNA	-0.825894	0.564133	down	0.0410996	0.871596	10	86685611	86689954	+	141.225	122.24	76.2984	66.4376	60.1789	64.993
ENSMUST00000203249.2	ENSMUST00000203249	ENSMUSG00000108207.2	1810059H22Rik	processed_transcript	lncRNA	lincRNA	lncRNA	-2.07736	0.236948	down	0.00641459	0.344699	5	148953748	148960210	-	18.5213	20.8892	20.0785	2.97482	5.73132	5.41608
ENSMUST00000211302.1	ENSMUST00000211302	ENSMUSG00000085945.3	2310014F06Rik	bidirectional_promoter_lncRNA	lncRNA	bidirectional_promoter_lncRNA	lncRNA	3.86268	14.5473	up	0.0113294	0.469325	7	112665560	112680081	-	0	0	3.01178	14.8741	16.2387	11.9154
ENSMUST00000138978.7	ENSMUST00000138978	ENSMUSG00000045411.16	2410002F23Rik	protein_coding	mRNA	processed_transcript	lncRNA	1.90559	3.74662	up	0.0339883	0.799427	7	44246800	44250055	+	26.6244	20.1155	12.0471	55.53	16.2387	148.401
ENSMUST00000180690.1	ENSMUST00000180690	ENSMUSG00000096917.2	2500002B13Rik	processed_transcript	lncRNA	bidirectional_promoter_lncRNA	lncRNA	-0.669846	0.628574	down	0.0387263	0.847342	8	57488054	57508877	+	355.378	355.116	450.763	275.667	275.103	178.731
ENSMUST00000187458.1	ENSMUST00000187458	ENSMUSG00000066175.2	2510046G10Rik	antisense	lncRNA	antisense	lncRNA	-1.16847	0.444894	down	0.00809772	0.395255	7	126648543	126649594	-	165.534	81.2356	121.475	56.5216	60.1789	46.5783
ENSMUST00000194331.1	ENSMUST00000194331	ENSMUSG00000103722.1	2700078F05Rik	TEC	lncRNA	TEC	lncRNA	2.20888	4.62315	up	0.0129775	0.501131	1	181950132	181953375	-	6.9455	8.5104	18.0707	13.8825	53.4923	87.7405
ENSMUST00000190673.1	ENSMUST00000190673	ENSMUSG00000099338.1	2810030D12Rik	bidirectional_promoter_lncRNA	lncRNA	bidirectional_promoter_lncRNA	lncRNA	-4.74664	0.0372494	down	0.0374874	0.836026	8	13200720	13207702	+	0	26.3049	77.3023	0	3.82088	0
ENSMUST00000145250.1	ENSMUST00000145250	ENSMUSG00000086629.8	2810403D21Rik	processed_transcript	lncRNA	retained_intron	lncRNA	-0.658903	0.63336	down	0.04255	0.88459	X	108834664	108839502	+	210.68	201.155	184.722	145.766	138.507	93.1566
ENSMUST00000186325.1	ENSMUST00000186325	ENSMUSG00000087213.2	2810408I11Rik	processed_transcript	lncRNA	retained_intron	lncRNA	-0.660418	0.632695	down	0.0419991	0.879916	1	64689124	64690628	-	327.596	209.665	272.064	197.33	154.746	159.233
ENSMUST00000193601.1	ENSMUST00000193601	ENSMUSG00000104034.1	2900092N22Rik	TEC	lncRNA	TEC	lncRNA	1.96848	3.91356	up	0.00289984	0.215429	2	14673404	14674812	+	12.7334	5.41571	8.03141	25.7818	39.164	35.7461
ENSMUST00000181252.1	ENSMUST00000181252	ENSMUSG00000097619.8	4833422M21Rik	processed_transcript	lncRNA	lincRNA	lncRNA	1.52793	2.88372	up	0.0206612	0.625774	15	96248958	96254616	-	13.891	13.1524	7.02748	21.8153	43.9401	32.4965
ENSMUST00000220691.1	ENSMUST00000220691	ENSMUSG00000113211.1	4921525O09Rik	processed_transcript	lncRNA	lincRNA	lncRNA	-2.09161	0.234619	down	0.0226009	0.650417	13	52096741	52124158	+	19.6789	9.28407	31.1217	6.94124	3.82088	3.24965
ENSMUST00000175891.1	ENSMUST00000175891	ENSMUSG00000093619.1	4930535L15Rik	antisense	lncRNA	antisense	lncRNA	3.51217	11.4096	up	0.0440764	0.900376	9	107998116	108002404	-	0	2.32102	0	4.95803	6.68654	17.3315
ENSMUST00000198822.1	ENSMUST00000198822	ENSMUSG00000105545.1	4930599N24Rik	TEC	lncRNA	TEC	lncRNA	3.58775	12.0232	up	0.0354965	0.813236	3	136758958	136759960	-	0	2.32102	0	10.9077	15.2835	4.33286
ENSMUST00000213317.1	ENSMUST00000213317	ENSMUSG00000031938.15	4931406C07Rik	protein_coding	mRNA	retained_intron	lncRNA	-1.37757	0.384868	down	0.0456689	0.910467	9	15297244	15306110	-	156.274	567.102	412.614	222.12	156.656	58.4937
ENSMUST00000206018.1	ENSMUST00000206018	ENSMUSG00000066571.13	4931406P16Rik	protein_coding	mRNA	retained_intron	lncRNA	1.64316	3.1235	up	0.0151474	0.538414	7	34283958	34313550	-	100.71	61.1201	51.2002	77.3453	208.238	379.126
ENSMUST00000212529.1	ENSMUST00000212529	ENSMUSG00000014837.15	4931428F04Rik	protein_coding	mRNA	retained_intron	lncRNA	1.49387	2.81644	up	0.0171357	0.571569	8	105287914	105289504	-	21.9941	30.9469	26.1021	40.6559	126.089	56.3272
ENSMUST00000184645.1	ENSMUST00000184645	ENSMUSG00000062036.9	4932415M13Rik	transcribed_processed_pseudogene	lncRNA	processed_transcript	lncRNA	-4.8337	0.035068	down	0.0347678		17	53716509	53733843	+	5.78792	3.09469	7.02748	0	0	0
ENSMUST00000129721.1	ENSMUST00000129721	ENSMUSG00000037270.18	4932438A13Rik	protein_coding	mRNA	retained_intron	lncRNA	2.52977	5.77481	up	0.0085906	0.407799	3	36870011	36889052	+	8.10309	4.64204	9.03534	40.6559	75.4624	8.66573
ENSMUST00000138943.7	ENSMUST00000138943	ENSMUSG00000087396.7	4933407K13Rik	processed_transcript	lncRNA	processed_transcript	lncRNA	-0.764267	0.588752	down	0.0373591	0.835157	X	75706932	75764699	-	1097.39	933.049	1566.13	918.227	632.356	566.522
ENSMUST00000129980.7	ENSMUST00000129980	ENSMUSG00000087396.7	4933407K13Rik	processed_transcript	lncRNA	processed_transcript	lncRNA	-2.63436	0.161057	down	0.0266688	0.707702	X	75726369	75755601	-	27.782	7.73673	193.758	20.8237	9.5522	6.4993
ENSMUST00000220251.1	ENSMUST00000220251	ENSMUSG00000112627.1	4933412E12Rik	bidirectional_promoter_lncRNA	lncRNA	bidirectional_promoter_lncRNA	lncRNA	5.082	33.8715	up	0.0215096		10	116950567	116959304	+	0	0	0	8.92446	4.7761	4.33286
ENSMUST00000188014.1	ENSMUST00000188014	ENSMUSG00000044574.5	5031434C07Rik	antisense	lncRNA	antisense	lncRNA	-1.76619	0.293983	down	0.0235306	0.665992	6	112285593	112288836	-	21.9941	27.8522	24.0942	5.94964	12.4179	3.24965
ENSMUST00000202802.1	ENSMUST00000202802	ENSMUSG00000081618.2	5033423K11Rik	transcribed_processed_pseudogene	lncRNA	processed_transcript	lncRNA	-2.44568	0.18356	down	0.018209	0.59101	5	33140949	33142110	-	28.9396	15.4735	10.0393	5.94964	2.86566	1.08322
ENSMUST00000222069.1	ENSMUST00000222069	ENSMUSG00000113927.1	5330409N07Rik	TEC	lncRNA	TEC	lncRNA	-1.11868	0.460516	down	0.0210734	0.631564	12	98444817	98448334	-	138.91	158.603	109.428	96.1858	46.8058	44.4119
ENSMUST00000190504.1	ENSMUST00000190504	ENSMUSG00000099364.1	5730419F03Rik	lincRNA	lncRNA	lincRNA	lncRNA	-0.963192	0.512921	down	0.0269503	0.709931	1	78595031	78609508	-	56.7216	72.7252	68.267	28.7566	28.6566	44.4119
ENSMUST00000199818.1	ENSMUST00000199818	ENSMUSG00000029089.8	5730480H06Rik	protein_coding	mRNA	processed_transcript	lncRNA	6.9253	121.541	up	0.000103799	0.0262622	5	48396664	48414294	+	0	0	0	12.8909	42.0297	9.74894
ENSMUST00000135168.1	ENSMUST00000135168	ENSMUSG00000032985.15	5730522E02Rik	protein_coding	mRNA	processed_transcript	lncRNA	-5.81886	0.0177153	down	0.00833334	0.401415	11	25849297	26081600	-	3.47275	3.86836	24.0942	0	0	0
ENSMUST00000200244.1	ENSMUST00000200244	ENSMUSG00000105136.1	8030487O14Rik	TEC	lncRNA	TEC	lncRNA	5.12712	34.9477	up	0.0387769		5	44513658	44514560	-	0	0	0	0.991606	5.73132	11.9154
ENSMUST00000136038.1	ENSMUST00000136038	ENSMUSG00000034587.8	8430429K09Rik	processed_transcript	lncRNA	processed_transcript	lncRNA	-4.42007	0.0467116	down	0.00191254	0.167757	11	3452365	3457099	+	27.782	12.3788	23.0903	0	2.86566	0
ENSMUST00000053792.1	ENSMUST00000053792	ENSMUSG00000045008.2	9030612E09Rik	bidirectional_promoter_lncRNA	lncRNA	bidirectional_promoter_lncRNA	lncRNA	5.42062	42.8319	up	0.0113962		10	43174704	43176562	+	0	0	0	11.8993	7.64176	3.24965
ENSMUST00000150312.1	ENSMUST00000150312	ENSMUSG00000086474.2	9130204K15Rik	lincRNA	lncRNA	lincRNA	lncRNA	-3.00077	0.124934	down	0.0278189	0.721379	11	79781979	79782887	-	107.655	16.2471	212.832	0	25.791	16.2482
ENSMUST00000181746.1	ENSMUST00000181746	ENSMUSG00000097403.2	9230116N13Rik	processed_transcript	lncRNA	antisense	lncRNA	3.35985	10.2664	up	0.0349822	0.809994	1	136411916	136415519	-	6.9455	0	0	26.7734	20.0596	21.6643
ENSMUST00000204642.1	ENSMUST00000204642	ENSMUSG00000107879.2	9330102E08Rik	translated_unprocessed_pseudogene	lncRNA	processed_transcript	lncRNA	6.30018	78.8029	up	0.00276412	0.209587	6	128169704	128183803	-	0	0	0	2.97482	7.64176	31.4133
ENSMUST00000185960.1	ENSMUST00000185960	ENSMUSG00000056031.13	9330154J02Rik	processed_transcript	lncRNA	antisense	lncRNA	1.99172	3.97711	up	0.0483665	0.927209	9	85820302	85844323	-	4.63033	18.5681	18.0707	29.7482	15.2835	120.237
ENSMUST00000068663.3	ENSMUST00000068663	ENSMUSG00000055216.3	9430025C20Rik	pseudogene	lncRNA	pseudogene	lncRNA	2.54681	5.84341	up	0.0313261	0.767531	4	3806635	3808751	-	0	3.86836	12.0471	21.8153	47.761	23.8308
ENSMUST00000145881.7	ENSMUST00000145881	ENSMUSG00000040139.14	9430038I01Rik	protein_coding	mRNA	processed_transcript	lncRNA	-1.68523	0.310954	down	0.00148192	0.143404	7	137375574	137410756	-	47.4609	71.9516	47.1845	19.8321	20.0596	11.9154
ENSMUST00000206516.1	ENSMUST00000206516	ENSMUSG00000108402.1	9430064I24Rik	TEC	lncRNA	TEC	lncRNA	0.990395	1.98673	up	0.0370292	0.83304	7	127800094	127802762	-	100.71	55.7044	50.1963	179.481	113.671	115.904
ENSMUST00000204449.2	ENSMUST00000204449	ENSMUSG00000097462.7	9530026P05Rik	antisense	lncRNA	antisense	lncRNA	5.02661	32.5957	up	0.00267111	0.20663	6	92940329	93272979	+	0	0	1.00393	10.9077	15.2835	7.58251
ENSMUST00000181121.7	ENSMUST00000181121	ENSMUSG00000097462.7	9530026P05Rik	antisense	lncRNA	antisense	lncRNA	4.33983	20.2497	up	0.00182813	0.163035	6	92940369	93272889	+	0	3.09469	2.00785	3.96643	36.2984	67.1594
ENSMUST00000236498.1	ENSMUST00000236498	ENSMUSG00000117916.1	9630028I04Rik	lincRNA	lncRNA	lincRNA	lncRNA	4.81184	28.0872	up	0.0410561		17	27235075	27248066	-	0	0	0	2.97482	7.64176	4.33286
ENSMUST00000219429.1	ENSMUST00000219429	ENSMUSG00000112095.1	A130077B15Rik	lincRNA	lncRNA	lincRNA	lncRNA	6.31882	79.8278	up	0.00477729	0.290816	10	122565023	122569891	-	0	0	0	4.95803	35.3432	2.16643
ENSMUST00000131416.2	ENSMUST00000131416	ENSMUSG00000085615.2	A330035P11Rik	lincRNA	lncRNA	lincRNA	lncRNA	0.966067	1.95351	up	0.018632	0.59625	14	122104376	122106974	-	94.9219	125.335	121.475	307.398	210.148	150.567
ENSMUST00000124210.7	ENSMUST00000124210	ENSMUSG00000085315.7	A430018G15Rik	processed_transcript	lncRNA	processed_transcript	lncRNA	1.95273	3.87106	up	0.04648	0.913132	2	52425012	52431893	+	12.7334	13.1524	1.00393	45.6139	39.164	19.4979
ENSMUST00000093501.9	ENSMUST00000093501	ENSMUSG00000072109.11	A530040E14Rik	antisense	lncRNA	antisense	lncRNA	2.08406	4.23999	up	0.0491994	0.934815	1	85106634	85114035	+	3.47275	15.4735	7.02748	8.92446	25.791	76.9083
ENSMUST00000142879.1	ENSMUST00000142879	ENSMUSG00000048215.14	A630023P12Rik	lincRNA	lncRNA	lincRNA	lncRNA	2.14414	4.42029	up	0.0254302	0.694016	5	110521095	110525126	+	15.0486	8.5104	13.051	7.93285	93.6116	59.5769
ENSMUST00000143070.1	ENSMUST00000143070	ENSMUSG00000087470.2	A630031M04Rik	lincRNA	lncRNA	lincRNA	lncRNA	4.9228	30.3327	up	0.0340772	0.800743	4	127474934	127476840	+	0	2.32102	0	0	18.1492	56.3272
ENSMUST00000204848.1	ENSMUST00000204848	ENSMUSG00000097924.2	A730020E08Rik	bidirectional_promoter_lncRNA	lncRNA	bidirectional_promoter_lncRNA	lncRNA	-2.68066	0.155969	down	0.00315225	0.224751	6	61172293	61174525	-	17.3638	20.1155	14.055	3.96643	1.91044	2.16643
ENSMUST00000217874.1	ENSMUST00000217874	ENSMUSG00000112639.1	A730063M14Rik	lincRNA	lncRNA	lincRNA	lncRNA	-4.99893	0.0312732	down	0.0328974		10	127070481	127071101	+	10.4183	5.41571	2.00785	0	0	0
ENSMUST00000225013.1	ENSMUST00000225013	ENSMUSG00000114828.1	AI463229	lincRNA	lncRNA	lincRNA	lncRNA	1.64062	3.11801	up	0.0101732	0.445442	13	37657022	37667734	-	11.5758	21.6628	10.0393	38.6726	63.9998	33.5797
ENSMUST00000224151.1	ENSMUST00000224151	ENSMUSG00000114828.1	AI463229	lincRNA	lncRNA	lincRNA	lncRNA	-1.54079	0.343696	down	0.027749	0.72025	13	37657822	37667284	-	25.4668	23.9839	21.0825	11.8993	4.7761	7.58251
ENSMUST00000145461.7	ENSMUST00000145461	ENSMUSG00000087107.8	AI662270	processed_transcript	lncRNA	lincRNA	lncRNA	-5.14321	0.028297	down	0.0219677	0.643479	11	83223576	83225869	+	169.007	68.8569	0	0	6.68654	0
ENSMUST00000105140.2	ENSMUST00000105140	ENSMUSG00000078349.3	AW011738	processed_transcript	lncRNA	processed_transcript	lncRNA	-2.98692	0.126138	down	0.00495111	0.297422	4	156203304	156205151	+	870.503	28.6259	936.663	53.5467	135.641	42.2454
ENSMUST00000191520.1	ENSMUST00000191520	ENSMUSG00000050296.14	Abca12	protein_coding	mRNA	retained_intron	lncRNA	-3.41523	0.0937374	down	0.0489151	0.931111	1	71332618	71335786	-	3.47275	0.773673	28.1099	0.991606	0.95522	1.08322
ENSMUST00000154849.1	ENSMUST00000154849	ENSMUSG00000041828.15	Abca8a	protein_coding	mRNA	processed_transcript	lncRNA	3.52294	11.495	up	0.0467986	0.915456	11	110062870	110065373	-	0	2.32102	0	5.94964	4.7761	18.4147
ENSMUST00000169317.1	ENSMUST00000169317	ENSMUSG00000032047.5	Acat1	protein_coding	mRNA	processed_transcript	lncRNA	-1.967	0.255784	down	0.0447732	0.905644	9	53582487	53583757	-	15.0486	13.1524	7.02748	2.97482	3.82088	2.16643
ENSMUST00000141413.1	ENSMUST00000141413	ENSMUSG00000040272.14	Accs	protein_coding	mRNA	retained_intron	lncRNA	5.42118	42.8489	up	0.0125021		2	93842809	93849939	-	0	0	0	4.95803	3.82088	14.0818
ENSMUST00000206426.1	ENSMUST00000206426	ENSMUSG00000054555.11	Adam12	protein_coding	mRNA	processed_transcript	lncRNA	1.65441	3.14793	up	0.0482841	0.926766	7	134184896	134232131	-	15.0486	6.96305	8.03141	10.9077	44.8954	37.9126
ENSMUST00000137014.1	ENSMUST00000137014	ENSMUSG00000011256.16	Adam19	protein_coding	mRNA	processed_transcript	lncRNA	1.91685	3.77599	up	0.0289371	0.735951	11	46056058	46065082	+	4.63033	7.73673	4.01571	8.92446	27.7014	25.9972
ENSMUST00000138474.1	ENSMUST00000138474	ENSMUSG00000022893.14	Adamts1	protein_coding	mRNA	retained_intron	lncRNA	2.99302	7.96141	up	0.0129538	0.500932	16	85798231	85799638	-	4.63033	0.773673	7.02748	4.95803	44.8954	47.6615
ENSMUST00000130726.1	ENSMUST00000130726	ENSMUSG00000049538.14	Adamts16	protein_coding	mRNA	retained_intron	lncRNA	-5.63142	0.0201731	down	0.00443638		13	70834827	70841808	-	5.78792	7.73673	14.055	0	0	0
ENSMUST00000236901.1	ENSMUST00000236901	ENSMUSG00000053441.5	Adamts19	protein_coding	mRNA	retained_intron	lncRNA	8.32107	319.809	up	7.03202e-06	0.00332729	18	58837317	58904414	+	0	0	0	3.96643	84.0594	82.3244
ENSMUST00000237536.1	ENSMUST00000237536	ENSMUSG00000053441.5	Adamts19	protein_coding	mRNA	retained_intron	lncRNA	4.42477	21.4777	up	0.00396233	0.25899	18	58983844	58991815	+	0	3.09469	0	6.94124	28.6566	36.8293
ENSMUST00000150043.1	ENSMUST00000150043	ENSMUSG00000066113.16	Adamtsl1	protein_coding	mRNA	retained_intron	lncRNA	4.69745	25.9462	up	0.0454651	0.90964	4	86054020	86234431	+	5.78792	0	0	0	27.7014	119.154
ENSMUST00000161311.7	ENSMUST00000161311	ENSMUSG00000022550.18	Adck5	protein_coding	mRNA	retained_intron	lncRNA	-1.97054	0.255158	down	0.0229142	0.656067	15	76576412	76595809	+	189.844	75.0462	694.717	133.867	53.4923	57.4105
ENSMUST00000207953.1	ENSMUST00000207953	ENSMUSG00000039116.7	Adgrg6	protein_coding	mRNA	retained_intron	lncRNA	1.2712	2.41362	up	0.0435815	0.896187	10	14530916	14544995	-	24.3093	31.7206	18.0707	32.723	51.5819	95.323
ENSMUST00000204724.1	ENSMUST00000204724	ENSMUSG00000030232.18	Aebp2	protein_coding	mRNA	retained_intron	lncRNA	0.717961	1.64486	up	0.0352391	0.811598	6	140636738	140638168	+	239.62	273.88	220.864	281.616	437.491	489.614
ENSMUST00000174640.7	ENSMUST00000174640	ENSMUSG00000015452.14	Ager	protein_coding	mRNA	retained_intron	lncRNA	-2.8302	0.140613	down	0.0122114	0.486501	17	34597894	34600860	+	37.0427	27.0785	44.1728	10.9077	0	4.33286
ENSMUST00000140508.1	ENSMUST00000140508	ENSMUSG00000026922.13	Agpat2	protein_coding	mRNA	processed_transcript	lncRNA	2.63764	6.22312	up	0.0197713	0.614502	2	26596118	26603716	-	3.47275	23.2102	24.0942	206.254	101.253	9.74894
ENSMUST00000200025.1	ENSMUST00000200025	ENSMUSG00000028029.11	Aimp1	protein_coding	mRNA	retained_intron	lncRNA	1.52167	2.87123	up	0.0313889	0.768554	3	132672046	132677239	-	6.9455	19.3418	9.03534	30.7398	25.791	46.5783
ENSMUST00000198973.1	ENSMUST00000198973	ENSMUSG00000040407.18	Akap9	protein_coding	mRNA	retained_intron	lncRNA	1.94385	3.8473	up	0.02354	0.665992	5	3951301	3951881	+	5.78792	7.73673	4.01571	13.8825	15.2835	38.9958
ENSMUST00000128010.1	ENSMUST00000128010	ENSMUSG00000028692.14	Akr1a1	protein_coding	mRNA	processed_transcript	lncRNA	-0.72153	0.606454	down	0.0269779	0.709931	4	116636511	116651396	-	1561.58	1616.2	1378.39	1168.11	952.355	642.347
ENSMUST00000211158.1	ENSMUST00000211158	ENSMUSG00000019699.16	Akt3	protein_coding	mRNA	processed_transcript	lncRNA	2.16178	4.47467	up	0.0160732	0.556128	1	177248777	177257592	-	5.78792	3.09469	4.01571	9.91606	29.6118	17.3315
ENSMUST00000146309.7	ENSMUST00000146309	ENSMUSG00000028737.15	Aldh4a1	protein_coding	mRNA	processed_transcript	lncRNA	1.29946	2.46137	up	0.00830949	0.400997	4	139622894	139649687	+	97.237	123.014	110.432	420.441	245.492	148.401
ENSMUST00000135882.1	ENSMUST00000135882	ENSMUSG00000042831.13	Alkbh6	protein_coding	mRNA	processed_transcript	lncRNA	1.64752	3.13295	up	0.0206857	0.626217	7	30312675	30314304	+	9.26067	9.28407	4.01571	19.8321	22.9253	28.1636
ENSMUST00000156673.1	ENSMUST00000156673	ENSMUSG00000044037.15	Als2cl	protein_coding	mRNA	processed_transcript	lncRNA	-1.59604	0.330783	down	0.00988614	0.438985	9	110887995	110900528	+	742.011	359.758	177.695	195.346	111.761	115.904
ENSMUST00000142971.7	ENSMUST00000142971	ENSMUSG00000041343.19	Ankrd42	protein_coding	mRNA	retained_intron	lncRNA	-1.18917	0.438554	down	0.00662185	0.351665	7	92608870	92637035	-	90.2915	136.94	98.3848	63.4628	36.2984	43.3286
ENSMUST00000207971.1	ENSMUST00000207971	ENSMUSG00000041343.19	Ankrd42	protein_coding	mRNA	retained_intron	lncRNA	3.84718	14.3918	up	0.0432992	0.893284	7	92610244	92636260	-	0	3.86836	0	49.5803	5.73132	3.24965
ENSMUST00000126451.7	ENSMUST00000126451	ENSMUSG00000032249.14	Anp32a	protein_coding	mRNA	processed_transcript	lncRNA	1.59238	3.01547	up	0.00319582	0.225649	9	62344799	62374715	+	10.4183	15.4735	17.0667	52.5551	42.9849	34.6629
ENSMUST00000177652.2	ENSMUST00000177652	ENSMUSG00000094683.2	Ap3m1-ps	processed_pseudogene	lncRNA	processed_pseudogene	lncRNA	-1.62267	0.324734	down	0.00439229	0.276542	10	82585426	82586683	+	64.8247	47.194	45.1767	18.8405	9.5522	22.7475
ENSMUST00000162955.7	ENSMUST00000162955	ENSMUSG00000029207.16	Apbb2	protein_coding	mRNA	retained_intron	lncRNA	2.02936	4.08223	up	0.00144848	0.141863	5	66298703	66313728	-	10.4183	30.9469	33.1296	97.1774	64.955	144.068
ENSMUST00000213030.1	ENSMUST00000213030	ENSMUSG00000006589.8	Aprt	protein_coding	mRNA	processed_transcript	lncRNA	-7.14216	0.00707938	down	3.60328e-06	0.00194489	8	122574888	122576818	-	35.8851	24.7575	18.0707	0	0	0
ENSMUST00000206106.1	ENSMUST00000206106	ENSMUSG00000030762.11	Aqp8	protein_coding	mRNA	processed_transcript	lncRNA	-3.00468	0.124596	down	0.0460371	0.911845	7	123463751	123467998	+	32.4123	2.32102	29.1139	0	5.73132	2.16643
ENSMUST00000147123.7	ENSMUST00000147123	ENSMUSG00000037447.16	Arid5a	protein_coding	mRNA	retained_intron	lncRNA	1.41606	2.66856	up	0.0390323	0.849456	1	36315992	36318136	+	45.1458	27.0785	58.2277	43.6307	116.537	187.396
ENSMUST00000238076.1	ENSMUST00000238076	ENSMUSG00000025035.9	Arl3	protein_coding	mRNA	retained_intron	lncRNA	1.64938	3.13698	up	0.038127	0.841909	19	46542095	46558392	-	5.78792	4.64204	12.0471	14.8741	32.4775	22.7475
ENSMUST00000135883.1	ENSMUST00000135883	ENSMUSG00000086315.1	Arl4aos	antisense	lncRNA	antisense	lncRNA	-0.946864	0.518759	down	0.0114543	0.47208	12	40038099	40040027	+	79.8733	87.425	71.2788	48.5887	36.2984	38.9958
ENSMUST00000138900.7	ENSMUST00000138900	ENSMUSG00000029622.16	Arpc1b	protein_coding	mRNA	processed_transcript	lncRNA	-7.49961	0.00552577	down	1.2023e-05	0.00530957	5	145123974	145126932	+	50.9337	41.7783	8.03141	0	0	0
ENSMUST00000151517.7	ENSMUST00000151517	ENSMUSG00000036622.15	Atp13a2	protein_coding	mRNA	retained_intron	lncRNA	1.45294	2.73766	up	0.00803025	0.393239	4	140986900	141007330	+	380.845	873.476	271.06	1230.58	1086.09	1862.05
ENSMUST00000137563.7	ENSMUST00000137563	ENSMUSG00000034566.10	Atp5h	protein_coding	mRNA	processed_transcript	lncRNA	-1.51515	0.349859	down	0.000111767	0.0277956	11	115415689	115418022	-	296.341	164.019	298.166	96.1858	90.7459	77.9916
ENSMUST00000144799.1	ENSMUST00000144799	ENSMUSG00000022890.13	Atp5j	protein_coding	mRNA	retained_intron	lncRNA	-1.03279	0.488765	down	0.0218381	0.641871	16	84827871	84828813	-	61.3519	85.8777	106.416	49.5803	42.9849	31.4133
ENSMUST00000152433.1	ENSMUST00000152433	ENSMUSG00000037685.15	Atp8a1	protein_coding	mRNA	retained_intron	lncRNA	0.747498	1.67888	up	0.0464468	0.913132	5	67766635	67769117	-	56.7216	84.3303	85.3337	126.926	149.97	103.989
ENSMUST00000155177.7	ENSMUST00000155177	ENSMUSG00000030780.15	BC017158	protein_coding	mRNA	retained_intron	lncRNA	-1.69833	0.308143	down	0.00928137	0.425082	7	128272107	128298108	-	465.349	92.067	375.468	96.1858	77.3729	113.738
ENSMUST00000119987.1	ENSMUST00000119987	ENSMUSG00000081137.3	BC022960	transcribed_processed_pseudogene	lncRNA	transcribed_processed_pseudogene	lncRNA	-0.903357	0.534641	down	0.0478285	0.9237	X	169368189	169370003	+	85.6612	64.2148	47.1845	35.6978	30.5671	38.9958
ENSMUST00000236819.1	ENSMUST00000236819	ENSMUSG00000117698.1	BC037704	processed_transcript	lncRNA	bidirectional_promoter_lncRNA	lncRNA	5.49978	45.2479	up	0.00107397	0.119548	19	43675178	43677176	+	1.15758	2.32102	1.00393	115.026	0	90.9901
ENSMUST00000159970.1	ENSMUST00000159970	ENSMUSG00000032086.12	Bace1	protein_coding	mRNA	retained_intron	lncRNA	2.6237	6.1633	up	0.0432907	0.893284	9	45852723	45862219	+	4.63033	20.8892	2.00785	33.7146	5.73132	132.152
ENSMUST00000219807.1	ENSMUST00000219807	ENSMUSG00000009681.10	Bcr	protein_coding	mRNA	retained_intron	lncRNA	1.76939	3.4091	up	0.00303899	0.220172	10	75176376	75178652	+	20.8365	27.0785	45.1767	55.53	146.149	115.904
ENSMUST00000150154.1	ENSMUST00000150154	ENSMUSG00000085633.1	Bloc1s6os	antisense	lncRNA	antisense	lncRNA	1.3836	2.60918	up	0.0436646	0.896425	2	122733290	122738362	-	16.2062	5.41571	13.051	29.7482	34.3879	24.914
ENSMUST00000123276.7	ENSMUST00000123276	ENSMUSG00000028487.18	Bnc2	protein_coding	mRNA	retained_intron	lncRNA	3.41843	10.6918	up	0.0224907	0.649399	4	84388683	84674999	-	0	11.6051	1.00393	17.8489	14.3283	106.155
ENSMUST00000133307.1	ENSMUST00000133307	ENSMUSG00000011958.17	Bnip2	protein_coding	mRNA	processed_transcript	lncRNA	-2.02919	0.244993	down	0.0113859	0.470862	9	69998232	70003637	+	26.6244	20.8892	18.0707	8.92446	3.82088	3.24965
ENSMUST00000101577.5	ENSMUST00000101577	ENSMUSG00000073198.5	Bnip3l-ps	transcribed_processed_pseudogene	lncRNA	transcribed_processed_pseudogene	lncRNA	1.84835	3.60088	up	0.0247244	0.682705	12	18216598	18217254	+	46.3033	32.4943	55.2159	26.7734	239.76	215.56
ENSMUST00000131905.7	ENSMUST00000131905	ENSMUSG00000000148.17	Brat1	protein_coding	mRNA	retained_intron	lncRNA	1.42361	2.68256	up	0.000362004	0.0620137	5	140705050	140715935	+	39.3578	52.6097	67.2631	141.8	170.029	115.904
ENSMUST00000201252.3	ENSMUST00000201252	ENSMUSG00000082361.6	Btc	protein_coding	mRNA	retained_intron	lncRNA	-2.23697	0.212131	down	0.0107148	0.45954	5	91357389	91402822	-	52.0913	153.961	37.1453	29.7482	5.73132	16.2482
ENSMUST00000139464.1	ENSMUST00000139464	ENSMUSG00000028568.16	Btf3l4	protein_coding	mRNA	processed_transcript	lncRNA	1.17208	2.25336	up	0.0101435	0.445081	4	108825688	108830551	-	24.3093	27.0785	18.0707	59.4964	48.7162	48.7447
ENSMUST00000198178.1	ENSMUST00000198178	ENSMUSG00000104735.1	C130075A20Rik	TEC	lncRNA	TEC	lncRNA	3.81415	14.0661	up	0.000713526	0.0927336	3	53099000	53103175	+	9.26067	3.09469	4.01571	7.93285	59.2237	160.316
ENSMUST00000130330.1	ENSMUST00000130330	ENSMUSG00000000581.8	C1d	protein_coding	mRNA	processed_transcript	lncRNA	-2.04846	0.241741	down	0.0134423	0.508038	11	17263621	17266560	+	38.2003	15.4735	27.106	6.94124	2.86566	9.74894
ENSMUST00000173669.1	ENSMUST00000173669	ENSMUSG00000073418.4	C4b	protein_coding	mRNA	retained_intron	lncRNA	2.9532	7.74462	up	0.00603019	0.335934	17	34728380	34729265	-	4.63033	4.64204	9.03534	16.8573	13.3731	111.571
ENSMUST00000225910.1	ENSMUST00000225910	ENSMUSG00000114469.2	C730002L08Rik	processed_transcript	lncRNA	antisense	lncRNA	-1.38263	0.383519	down	0.00491622	0.295611	19	20534527	20552330	-	85.6612	58.0254	57.2238	29.7482	29.6118	17.3315
ENSMUST00000201900.1	ENSMUST00000201900	ENSMUSG00000029544.16	Cabp1	protein_coding	mRNA	retained_intron	lncRNA	1.31345	2.48536	up	0.044961	0.905941	5	115180231	115184144	-	12.7334	18.5681	31.1217	27.765	65.9102	61.7433
ENSMUST00000145290.1	ENSMUST00000145290	ENSMUSG00000015488.14	Cacfd1	protein_coding	mRNA	retained_intron	lncRNA	-2.62481	0.162126	down	0.0177713	0.58471	2	27015583	27017435	+	45.1458	3.86836	26.1021	3.96643	3.82088	4.33286
ENSMUST00000238735.1	ENSMUST00000238735	ENSMUSG00000015968.18	Cacna1d	protein_coding	mRNA	processed_transcript	lncRNA	1.34827	2.54606	up	0.0477141	0.923695	14	30051562	30056514	-	8.10309	6.96305	8.03141	14.8741	21.0148	22.7475
ENSMUST00000201024.1	ENSMUST00000201024	ENSMUSG00000029761.16	Cald1	protein_coding	mRNA	retained_intron	lncRNA	3.1133	8.65362	up	0.0326179	0.783635	6	34709490	34710753	+	8.10309	0	1.00393	7.93285	40.1193	28.1636
ENSMUST00000207082.1	ENSMUST00000207082	ENSMUSG00000001794.13	Capns1	protein_coding	mRNA	retained_intron	lncRNA	1.20214	2.3008	up	0.0386489	0.846223	7	30186936	30192972	-	2015.35	584.123	1213.75	4200.44	2839.87	1730.98
ENSMUST00000151052.1	ENSMUST00000151052	ENSMUSG00000013483.14	Card14	protein_coding	mRNA	processed_transcript	lncRNA	-0.722344	0.606112	down	0.0262695	0.705557	11	119324147	119345374	+	454.93	328.811	290.135	182.456	234.029	233.975
ENSMUST00000150008.7	ENSMUST00000150008	ENSMUSG00000026017.13	Carf	protein_coding	mRNA	retained_intron	lncRNA	-1.01743	0.493994	down	0.0427231	0.886166	1	60098264	60109061	+	96.0794	44.0993	76.2984	41.6475	33.4327	31.4133
ENSMUST00000226388.1	ENSMUST00000226388	ENSMUSG00000022211.9	Carmil3	protein_coding	mRNA	retained_intron	lncRNA	2.65507	6.29877	up	0.0319806	0.77582	14	55497011	55508264	+	6.9455	24.7575	0	76.3537	34.3879	90.9901
ENSMUST00000182244.7	ENSMUST00000182244	ENSMUSG00000097324.8	Carmn	lincRNA	lncRNA	lincRNA	lncRNA	2.04673	4.13169	up	0.00827074	0.400235	18	61649625	61665490	-	26.6244	27.0785	6.02356	38.6726	109.85	98.5727
ENSMUST00000237563.1	ENSMUST00000237563	ENSMUSG00000050623.5	Catsperz	protein_coding	mRNA	retained_intron	lncRNA	-3.41691	0.0936284	down	0.0326674	0.784133	19	6922424	6925321	-	27.782	15.4735	10.0393	4.95803	0	0
ENSMUST00000151597.2	ENSMUST00000151597	ENSMUSG00000024039.15	Cbs	protein_coding	mRNA	retained_intron	lncRNA	-2.24726	0.210623	down	0.000431705	0.0689847	17	31612648	31617873	-	49.7761	58.7991	143.561	16.8573	21.0148	15.165
ENSMUST00000195979.1	ENSMUST00000195979	ENSMUSG00000019659.8	Ccdc12	protein_coding	mRNA	processed_transcript	lncRNA	1.01412	2.01967	up	0.019038	0.603412	9	110666925	110711285	+	31.2548	27.8522	21.0825	54.5383	57.3132	49.8279
ENSMUST00000151378.1	ENSMUST00000151378	ENSMUSG00000034083.16	Ccdc174	protein_coding	mRNA	retained_intron	lncRNA	-1.47104	0.360722	down	0.023014	0.658148	6	91892804	91895339	+	50.9337	23.2102	37.1453	16.8573	14.3283	8.66573
ENSMUST00000205850.1	ENSMUST00000205850	ENSMUSG00000057176.4	Ccdc189	protein_coding	mRNA	retained_intron	lncRNA	2.73175	6.64259	up	0.0417774	0.87937	7	127585213	127588169	-	1.15758	0.773673	9.03534	9.91606	9.5522	53.0776
ENSMUST00000183014.1	ENSMUST00000183014	ENSMUSG00000034165.16	Ccnd3	protein_coding	mRNA	retained_intron	lncRNA	2.41243	5.3237	up	0.00147813	0.143404	17	47505240	47579058	+	16.2062	7.73673	9.03534	21.8153	77.3729	74.7419
ENSMUST00000150304.1	ENSMUST00000150304	ENSMUSG00000027829.15	Ccnl1	protein_coding	mRNA	retained_intron	lncRNA	0.636189	1.55422	up	0.0291058	0.737687	3	65948508	65950978	-	89.1339	81.2356	73.2866	125.934	120.358	132.152
ENSMUST00000138466.1	ENSMUST00000138466	ENSMUSG00000034563.16	Ccpg1	protein_coding	mRNA	retained_intron	lncRNA	1.5745	2.97833	up	0.027264	0.714247	9	73014973	73016340	+	12.7334	7.73673	18.0707	20.8237	56.358	36.8293
ENSMUST00000211540.1	ENSMUST00000211540	ENSMUSG00000025461.11	Cd163l1	protein_coding	mRNA	retained_intron	lncRNA	-1.53251	0.345675	down	0.0406545	0.867604	7	140218267	140231136	+	153.959	203.476	41.161	57.5132	21.9701	58.4937
ENSMUST00000205525.1	ENSMUST00000205525	ENSMUSG00000042502.10	Cd2bp2	protein_coding	mRNA	retained_intron	lncRNA	1.06046	2.08559	up	0.00802405	0.393221	7	127192023	127195949	-	779.054	735.763	756.96	900.379	1739.46	2098.19
ENSMUST00000195092.1	ENSMUST00000195092	ENSMUSG00000016494.9	Cd34	protein_coding	mRNA	retained_intron	lncRNA	2.08415	4.24026	up	0.0428986	0.888543	1	194938951	194941229	+	5.78792	7.73673	3.01178	6.94124	17.194	46.5783
ENSMUST00000130132.1	ENSMUST00000130132	ENSMUSG00000030342.8	Cd9	protein_coding	mRNA	processed_transcript	lncRNA	0.794202	1.73412	up	0.0418667	0.879663	6	125460589	125478302	-	53.2488	41.7783	37.1453	66.4376	74.5072	87.7405
ENSMUST00000125801.7	ENSMUST00000125801	ENSMUSG00000028873.16	Cdca8	protein_coding	mRNA	processed_transcript	lncRNA	-1.77736	0.291717	down	0.0499161	0.941916	4	124923624	124936781	-	76.4005	34.0416	13.051	11.8993	5.73132	18.4147
ENSMUST00000210425.1	ENSMUST00000210425	ENSMUSG00000031673.6	Cdh11	protein_coding	mRNA	retained_intron	lncRNA	2.70314	6.51216	up	0.0458403	0.910787	8	102661487	102785642	-	0	8.5104	7.02748	4.95803	39.164	58.4937
ENSMUST00000122944.1	ENSMUST00000122944	ENSMUSG00000031065.14	Cdk16	protein_coding	mRNA	retained_intron	lncRNA	1.99101	3.97514	up	0.00446732	0.278971	X	20695861	20696485	+	4.63033	6.18938	6.02356	26.7734	20.0596	20.5811
ENSMUST00000132189.1	ENSMUST00000132189	ENSMUSG00000033671.18	Cep350	protein_coding	mRNA	processed_transcript	lncRNA	1.17792	2.2625	up	0.0240566	0.673688	1	155848533	155861373	-	17.3638	24.7575	40.1571	58.5048	54.4476	73.6587
ENSMUST00000162970.2	ENSMUST00000162970	ENSMUSG00000061825.10	Ces2c	protein_coding	mRNA	retained_intron	lncRNA	-1.46118	0.363195	down	0.0466499	0.9143	8	104853750	104854457	+	33.5699	40.231	27.106	18.8405	13.3731	4.33286
ENSMUST00000212329.1	ENSMUST00000212329	ENSMUSG00000069922.12	Ces3a	protein_coding	mRNA	retained_intron	lncRNA	-3.7898	0.0723028	down	0.0128604	0.500363	8	105048603	105051540	+	35.8851	12.3788	19.0746	0	4.7761	0
ENSMUST00000225036.1	ENSMUST00000225036	ENSMUSG00000034190.9	Chmp7	protein_coding	mRNA	retained_intron	lncRNA	-0.728628	0.603478	down	0.0459526	0.911385	14	69717000	69732541	-	454.93	740.405	632.474	480.929	325.73	296.801
ENSMUST00000232020.1	ENSMUST00000232020	ENSMUSG00000006958.14	Chrd	protein_coding	mRNA	retained_intron	lncRNA	4.87999	29.4457	up	0.0492862		16	20733434	20734907	+	0	0	0	2.97482	1.91044	10.8322
ENSMUST00000213966.1	ENSMUST00000213966	ENSMUSG00000033392.16	Clasp2	protein_coding	mRNA	processed_transcript	lncRNA	2.31811	4.98678	up	0.0107104	0.45954	9	113793335	113842902	+	47.4609	4.64204	10.0393	67.4292	121.313	118.071
ENSMUST00000153946.7	ENSMUST00000153946	ENSMUSG00000079450.11	Cldn34c1	protein_coding	mRNA	processed_transcript	lncRNA	5.24	37.7918	up	0.0120649		X	123103535	123146987	+	0	0	0	6.94124	6.68654	6.4993
ENSMUST00000195589.5	ENSMUST00000195589	ENSMUSG00000079293.11	Clec7a	polymorphic_pseudogene	lncRNA	polymorphic_pseudogene	lncRNA	3.09208	8.52722	up	0.00443773	0.278283	6	129461591	129472772	-	89.1339	13.1524	6.02356	72.3873	311.402	536.192
ENSMUST00000172599.1	ENSMUST00000172599	ENSMUSG00000007041.9	Clic1	protein_coding	mRNA	retained_intron	lncRNA	0.969306	1.9579	up	0.0119075	0.481125	17	35052450	35055741	+	72.9278	55.7044	63.2474	156.674	93.6116	124.57
ENSMUST00000135380.1	ENSMUST00000135380	ENSMUSG00000026034.17	Clk1	protein_coding	mRNA	retained_intron	lncRNA	3.76148	13.5618	up	0.00397323	0.25906	1	58414615	58421258	-	1.15758	0.773673	1.00393	7.93285	8.59698	22.7475
ENSMUST00000151895.1	ENSMUST00000151895	ENSMUSG00000039953.13	Clstn1	protein_coding	mRNA	retained_intron	lncRNA	-3.09748	0.116833	down	0.00096097	0.111324	4	149627130	149632173	+	123.861	12.3788	86.3377	7.93285	11.4626	6.4993
ENSMUST00000134356.1	ENSMUST00000134356	ENSMUSG00000014633.15	Cmc2	protein_coding	mRNA	processed_transcript	lncRNA	-5.49421	0.022186	down	0.0051842		8	116889615	116921446	-	8.10309	6.96305	10.0393	0	0	0
ENSMUST00000151090.1	ENSMUST00000151090	ENSMUSG00000020362.13	Cnot6	protein_coding	mRNA	processed_transcript	lncRNA	0.65357	1.57306	up	0.0272875	0.714247	11	49681153	49682725	-	151.643	126.109	143.561	178.489	239.76	243.724
ENSMUST00000150414.7	ENSMUST00000150414	ENSMUSG00000006782.16	Cnp	protein_coding	mRNA	processed_transcript	lncRNA	1.38017	2.603	up	0.012361	0.489251	11	100575524	100581728	+	195.632	99.8038	107.42	197.33	554.983	294.635
ENSMUST00000122827.1	ENSMUST00000122827	ENSMUSG00000032332.17	Col12a1	protein_coding	mRNA	retained_intron	lncRNA	4.47457	22.2321	up	0.00810812	0.395255	9	79712534	79718831	-	0	0	4.01571	3.96643	41.0745	43.3286
ENSMUST00000132029.1	ENSMUST00000132029	ENSMUSG00000029661.16	Col1a2	protein_coding	mRNA	retained_intron	lncRNA	3.30462	9.88073	up	0.0304425	0.756566	6	4505702	4515019	+	4.63033	3.86836	11.0432	0	88.8355	103.989
ENSMUST00000148864.1	ENSMUST00000148864	ENSMUSG00000029661.16	Col1a2	protein_coding	mRNA	retained_intron	lncRNA	3.09061	8.51854	up	0.018161	0.590573	6	4520624	4529452	+	2.31517	2.32102	14.055	2.97482	64.955	90.9901
ENSMUST00000124686.1	ENSMUST00000124686	ENSMUSG00000029661.16	Col1a2	protein_coding	mRNA	retained_intron	lncRNA	2.84218	7.17104	up	0.0146921	0.530635	6	4535781	4536623	+	1.15758	3.09469	1.00393	7.93285	9.5522	21.6643
ENSMUST00000125504.7	ENSMUST00000125504	ENSMUSG00000045672.15	Col27a1	protein_coding	mRNA	retained_intron	lncRNA	4.08647	16.9884	up	0.0275514	0.718148	4	63214004	63292831	+	2.31517	0	0	4.95803	25.791	5.41608
ENSMUST00000129611.1	ENSMUST00000129611	ENSMUSG00000026043.18	Col3a1	protein_coding	mRNA	retained_intron	lncRNA	3.3418	10.1387	up	0.00137238	0.138123	1	45311538	45325018	+	5.78792	8.5104	13.051	8.92446	176.716	92.0734
ENSMUST00000189818.1	ENSMUST00000189818	ENSMUSG00000026043.18	Col3a1	protein_coding	mRNA	processed_transcript	lncRNA	3.70117	13.0066	up	0.0471691	0.91802	1	45311647	45317003	+	0	3.09469	7.02748	0	71.6415	60.6601
ENSMUST00000123204.1	ENSMUST00000123204	ENSMUSG00000026043.18	Col3a1	protein_coding	mRNA	retained_intron	lncRNA	3.00098	8.00542	up	0.0459786	0.911457	1	45327589	45328894	+	1.15758	0.773673	2.00785	0.991606	17.194	12.9986
ENSMUST00000209000.1	ENSMUST00000209000	ENSMUSG00000031502.11	Col4a1	protein_coding	mRNA	retained_intron	lncRNA	3.02257	8.12612	up	0.0445195	0.903622	8	11245002	11245605	-	2.31517	0.773673	1.00393	0.991606	16.2387	15.165
ENSMUST00000150143.1	ENSMUST00000150143	ENSMUSG00000026042.16	Col5a2	protein_coding	mRNA	retained_intron	lncRNA	3.86572	14.578	up	0.00267037	0.20663	1	45389031	45393634	-	1.15758	3.86836	0	8.92446	26.7462	41.1622
ENSMUST00000137365.1	ENSMUST00000137365	ENSMUSG00000020241.13	Col6a2	protein_coding	mRNA	retained_intron	lncRNA	4.47659	22.2632	up	0.000359355	0.0617574	10	76601011	76623325	-	12.7334	32.4943	7.02748	5.94964	616.117	545.941
ENSMUST00000133828.7	ENSMUST00000133828	ENSMUSG00000051154.11	Commd3	protein_coding	mRNA	processed_transcript	lncRNA	0.799366	1.74034	up	0.0389851	0.849456	2	18672435	18674635	+	37.0427	35.5889	48.1885	64.4544	78.3281	67.1594
ENSMUST00000216031.1	ENSMUST00000216031	ENSMUSG00000032299.10	Commd4	protein_coding	mRNA	retained_intron	lncRNA	0.993718	1.99131	up	0.00555204	0.316557	9	57155573	57156975	-	96.0794	68.0832	107.42	166.59	158.567	214.477
ENSMUST00000122845.7	ENSMUST00000122845	ENSMUSG00000026553.17	Copa	protein_coding	mRNA	retained_intron	lncRNA	2.10997	4.31682	up	0.0122379	0.48653	1	172114337	172122328	+	5.78792	2.32102	8.03141	31.7314	16.2387	20.5811
ENSMUST00000211417.1	ENSMUST00000211417	ENSMUSG00000030754.9	Copb1	protein_coding	mRNA	retained_intron	lncRNA	0.751028	1.68299	up	0.0438069	0.897911	7	114251804	114254691	-	101.867	200.381	176.691	269.717	276.059	262.138
ENSMUST00000159424.7	ENSMUST00000159424	ENSMUSG00000031782.15	Coq9	protein_coding	mRNA	retained_intron	lncRNA	-1.5443	0.342861	down	0.0386396	0.846223	8	94838405	94850717	+	23.1517	64.2148	24.0942	16.8573	8.59698	12.9986
ENSMUST00000181026.1	ENSMUST00000181026	ENSMUSG00000031818.12	Cox4i1	protein_coding	mRNA	retained_intron	lncRNA	2.18223	4.53854	up	0.00595815	0.332429	8	120673152	120674207	+	31.2548	72.7252	57.2238	104.119	106.029	523.193
ENSMUST00000137766.1	ENSMUST00000137766	ENSMUSG00000041697.8	Cox6a1	protein_coding	mRNA	retained_intron	lncRNA	-0.609522	0.655414	down	0.0272041	0.713565	5	115345657	115348914	-	511.652	516.04	546.136	417.466	275.103	339.047
ENSMUST00000149263.1	ENSMUST00000149263	ENSMUSG00000066491.4	Cox6c2	processed_pseudogene	lncRNA	processed_pseudogene	lncRNA	-0.989175	0.503766	down	0.0482466	0.926724	12	56373593	56373823	-	89.1339	60.3465	100.393	55.53	43.9401	25.9972
ENSMUST00000170379.1	ENSMUST00000170379	ENSMUSG00000057580.4	Cox7c-ps1	transcribed_processed_pseudogene	lncRNA	processed_transcript	lncRNA	-1.53838	0.344272	down	0.00849413	0.405067	17	25901856	25902227	+	31.2548	41.0046	71.2788	16.8573	15.2835	17.3315
ENSMUST00000131659.7	ENSMUST00000131659	ENSMUSG00000034796.14	Cpne7	protein_coding	mRNA	retained_intron	lncRNA	-2.15465	0.224587	down	0.00156581	0.148756	8	123117447	123135182	+	166.692	236.744	121.475	64.4544	12.4179	41.1622
ENSMUST00000212890.1	ENSMUST00000212890	ENSMUSG00000007783.10	Cpt1c	protein_coding	mRNA	retained_intron	lncRNA	3.72946	13.2641	up	0.00655426	0.349892	7	44960377	44966187	-	1.15758	4.64204	0	5.94964	36.2984	37.9126
ENSMUST00000127039.7	ENSMUST00000127039	ENSMUSG00000030862.13	Cpxm2	protein_coding	mRNA	retained_intron	lncRNA	6.33069	80.4876	up	0.000531228	0.0781999	7	132057065	132154622	-	0	0	0	23.7986	11.4626	7.58251
ENSMUST00000128534.1	ENSMUST00000128534	ENSMUSG00000038648.5	Creb3l2	protein_coding	mRNA	processed_transcript	lncRNA	1.12481	2.18072	up	0.0129729	0.501131	6	37334292	37336535	-	18.5213	20.8892	20.0785	46.6055	40.1193	43.3286
ENSMUST00000203575.2	ENSMUST00000203575	ENSMUSG00000053007.9	Creb5	protein_coding	mRNA	processed_transcript	lncRNA	3.4587	10.9944	up	0.00357301	0.241965	6	53287318	53649006	+	23.1517	6.18938	7.02748	5.94964	127.044	264.305
ENSMUST00000204096.1	ENSMUST00000204096	ENSMUSG00000053007.9	Creb5	protein_coding	mRNA	retained_intron	lncRNA	2.76494	6.79719	up	0.0254321	0.694016	6	53573375	53613588	+	41.673	25.5312	1.00393	21.8153	126.089	315.216
ENSMUST00000130002.7	ENSMUST00000130002	ENSMUSG00000027936.18	Crtc2	protein_coding	mRNA	retained_intron	lncRNA	1.18109	2.26748	up	0.00808677	0.395211	3	90254296	90264120	+	151.643	177.171	257.005	299.465	639.998	388.875
ENSMUST00000216393.1	ENSMUST00000216393	ENSMUSG00000032060.10	Cryab	protein_coding	mRNA	retained_intron	lncRNA	4.40373	21.1668	up	0.0106477	0.458548	9	50754395	50756636	+	0	0	2.00785	7.93285	6.68654	27.0804
ENSMUST00000196685.1	ENSMUST00000196685	ENSMUSG00000068823.10	Csde1	protein_coding	mRNA	retained_intron	lncRNA	0.717449	1.64427	up	0.0465787	0.9141	3	103050001	103051072	+	136.595	101.351	113.444	139.816	231.163	205.811
ENSMUST00000220301.1	ENSMUST00000220301	ENSMUSG00000020186.7	Csrp2	protein_coding	mRNA	processed_transcript	lncRNA	-2.39231	0.190477	down	0.00179157	0.161169	10	110934671	110939514	+	75.2429	66.5358	105.412	9.91606	31.5223	5.41608
ENSMUST00000171727.7	ENSMUST00000171727	ENSMUSG00000030970.16	Ctbp2	protein_coding	mRNA	processed_transcript	lncRNA	-1.24577	0.421681	down	0.00596831	0.332742	7	133014731	133112699	-	48.6185	72.7252	65.2552	28.7566	21.0148	29.2468
ENSMUST00000128510.7	ENSMUST00000128510	ENSMUSG00000005698.15	Ctcf	protein_coding	mRNA	processed_transcript	lncRNA	5.31645	39.8483	up	0.0119767		8	105636935	105664134	+	0	0	0	3.96643	8.59698	8.66573
ENSMUST00000125949.1	ENSMUST00000125949	ENSMUSG00000038545.13	Cul7	protein_coding	mRNA	retained_intron	lncRNA	-2.97319	0.127345	down	0.0397579	0.859071	17	46661787	46664364	+	6.9455	1.54735	39.1531	1.98321	1.91044	2.16643
ENSMUST00000235951.1	ENSMUST00000235951	ENSMUSG00000024194.16	Cuta	protein_coding	mRNA	retained_intron	lncRNA	0.804253	1.74624	up	0.0485626	0.928949	17	26933819	26939448	-	211.838	120.693	180.707	396.643	269.372	228.559
ENSMUST00000236623.1	ENSMUST00000236623	ENSMUSG00000024194.16	Cuta	protein_coding	mRNA	processed_transcript	lncRNA	-3.83095	0.0702698	down	0.0121506	0.485814	17	26938098	26939391	-	81.0309	38.6836	64.2513	12.8909	0	0
ENSMUST00000125267.1	ENSMUST00000125267	ENSMUSG00000042589.18	Cux2	protein_coding	mRNA	processed_transcript	lncRNA	5.24977	38.0485	up	0.0140071		5	121924896	122047891	-	0	0	0	3.96643	7.64176	8.66573
ENSMUST00000134244.1	ENSMUST00000134244	ENSMUSG00000061353.11	Cxcl12	protein_coding	mRNA	retained_intron	lncRNA	3.4104	10.6325	up	0.000951375	0.110918	6	117168577	117176127	+	38.2003	37.1363	80.3141	26.7734	777.549	850.325
ENSMUST00000143237.1	ENSMUST00000143237	ENSMUSG00000028713.17	Cyp4b1	protein_coding	mRNA	retained_intron	lncRNA	-1.2122	0.431611	down	0.0226773	0.651706	4	115628462	115635912	-	40.5154	53.3834	31.1217	17.8489	21.0148	15.165
ENSMUST00000234360.1	ENSMUST00000234360	ENSMUSG00000024295.9	Cyp4f41-ps	transcribed_unprocessed_pseudogene	lncRNA	processed_transcript	lncRNA	-3.53501	0.0862695	down	0.0344129	0.803706	17	32950961	32965698	-	12.7334	17.7945	6.02356	0	0	3.24965
ENSMUST00000230583.1	ENSMUST00000230583	ENSMUSG00000018008.8	Cyth4	protein_coding	mRNA	retained_intron	lncRNA	1.48345	2.79617	up	0.0473946	0.920443	15	78611233	78619121	+	8.10309	9.28407	8.03141	24.7902	34.3879	11.9154
ENSMUST00000163020.1	ENSMUST00000163020	ENSMUSG00000041134.15	Cyyr1	protein_coding	mRNA	retained_intron	lncRNA	3.10356	8.59535	up	0.0251129	0.688711	16	85542804	85553397	-	10.4183	0	11.0432	8.92446	118.447	55.244
ENSMUST00000179013.3	ENSMUST00000179013	ENSMUSG00000095385.3	D630033O11Rik	lincRNA	lncRNA	lincRNA	lncRNA	-5.34328	0.0246327	down	0.0100974		9	43259880	43280066	+	6.9455	4.64204	11.0432	0	0	0
ENSMUST00000210037.1	ENSMUST00000210037	ENSMUSG00000095385.3	D630033O11Rik	lincRNA	lncRNA	lincRNA	lncRNA	-5.12663	0.028624	down	0.0168254		9	43274273	43280066	+	5.78792	4.64204	9.03534	0	0	0
ENSMUST00000224954.1	ENSMUST00000224954	ENSMUSG00000040260.8	Daam2	protein_coding	mRNA	retained_intron	lncRNA	3.19346	9.14801	up	0.000894684	0.105574	17	49456022	49564337	-	34.7275	13.1524	40.1571	28.7566	485.252	289.219
ENSMUST00000160759.7	ENSMUST00000160759	ENSMUSG00000026709.10	Dars2	protein_coding	mRNA	retained_intron	lncRNA	-1.2016	0.434794	down	0.00631289	0.342263	1	161041505	161070656	-	849.666	461.883	533.085	172.54	349.611	279.47
ENSMUST00000198785.1	ENSMUST00000198785	ENSMUSG00000002297.16	Dbf4	protein_coding	mRNA	retained_intron	lncRNA	0.744738	1.67567	up	0.0267598	0.707702	5	8422184	8422669	-	49.7761	56.4781	52.2042	85.2781	99.3429	81.2412
ENSMUST00000127867.1	ENSMUST00000127867	ENSMUSG00000034675.17	Dbn1	protein_coding	mRNA	retained_intron	lncRNA	2.96646	7.81619	up	0.0105119	0.454481	13	55482280	55483969	-	1.15758	2.32102	1.00393	6.94124	17.194	11.9154
ENSMUST00000219539.1	ENSMUST00000219539	ENSMUSG00000019929.16	Dcn	protein_coding	mRNA	retained_intron	lncRNA	3.33893	10.1186	up	0.0125546	0.49339	10	97483337	97517716	+	8.10309	21.6628	0	20.8237	72.5968	210.144
ENSMUST00000122883.1	ENSMUST00000122883	ENSMUSG00000039450.11	Dcxr	protein_coding	mRNA	processed_transcript	lncRNA	-0.811156	0.569925	down	0.0344592	0.804416	11	120725455	120727229	-	153.959	182.587	168.66	117.01	107.94	62.8265
ENSMUST00000224686.1	ENSMUST00000224686	ENSMUSG00000021494.9	Ddx41	protein_coding	mRNA	retained_intron	lncRNA	-0.762748	0.589373	down	0.0467871	0.915456	13	55535289	55536521	-	179.425	113.73	110.432	90.2362	74.5072	72.5755
ENSMUST00000145541.1	ENSMUST00000145541	ENSMUSG00000038456.9	Dennd2a	protein_coding	mRNA	retained_intron	lncRNA	6.33377	80.6592	up	0.00196629	0.169962	6	39468204	39470324	-	0	0	0	3.96643	7.64176	31.4133
ENSMUST00000150436.1	ENSMUST00000150436	ENSMUSG00000030313.15	Dennd5b	protein_coding	mRNA	retained_intron	lncRNA	-1.90526	0.266968	down	0.0444959	0.903622	6	149013988	149101538	-	21.9941	119.146	39.1531	22.8069	21.0148	4.33286
ENSMUST00000172402.1	ENSMUST00000172402	ENSMUSG00000021697.12	Depdc1b	protein_coding	mRNA	retained_intron	lncRNA	1.92399	3.79472	up	0.0327702	0.785353	13	108357426	108373956	+	6.9455	4.64204	10.0393	16.8573	51.5819	12.9986
ENSMUST00000198026.4	ENSMUST00000198026	ENSMUSG00000032480.17	Dhx30	protein_coding	mRNA	retained_intron	lncRNA	-1.06418	0.478244	down	0.00590991	0.330243	9	110084321	110109995	-	460.718	944.654	862.373	359.953	319.044	406.206
ENSMUST00000222528.1	ENSMUST00000222528	ENSMUSG00000041415.10	Dicer1	protein_coding	mRNA	processed_transcript	lncRNA	-2.1173	0.230478	down	0.00354286	0.241043	12	104691428	104722052	-	239.62	64.9885	142.558	35.6978	14.3283	53.0776
ENSMUST00000156312.1	ENSMUST00000156312	ENSMUSG00000031523.16	Dlc1	protein_coding	mRNA	retained_intron	lncRNA	3.14109	8.8219	up	0.0131294	0.505122	8	36572145	36577269	-	3.47275	9.28407	0	11.8993	65.9102	36.8293
ENSMUST00000145245.1	ENSMUST00000145245	ENSMUSG00000031523.16	Dlc1	protein_coding	mRNA	retained_intron	lncRNA	4.94909	30.8904	up	0.0486599		8	36593231	36613874	-	0	0	0	7.93285	0.95522	7.58251
ENSMUST00000036104.10	ENSMUST00000036104	ENSMUSG00000031523.16	Dlc1	protein_coding	mRNA	retained_intron	lncRNA	3.84977	14.4178	up	0.0430442	0.890545	8	36849126	36952357	-	0	22.4365	0	3.96643	193.91	128.903
ENSMUST00000179652.1	ENSMUST00000179652	ENSMUSG00000031523.16	Dlc1	protein_coding	mRNA	retained_intron	lncRNA	2.90945	7.5133	up	0.000285965	0.0523552	8	36935584	36952436	-	8.10309	4.64204	15.0589	29.7482	113.671	63.9097
ENSMUST00000148472.1	ENSMUST00000148472	ENSMUSG00000030409.16	Dmpk	protein_coding	mRNA	retained_intron	lncRNA	1.14103	2.20538	up	0.0127417	0.498362	7	19087746	19089358	+	35.8851	29.3996	19.0746	57.5132	62.0893	66.0762
ENSMUST00000146429.1	ENSMUST00000146429	ENSMUSG00000030410.16	Dmwd	protein_coding	mRNA	processed_transcript	lncRNA	1.99042	3.97352	up	0.000958533	0.111219	7	19077993	19082775	+	16.2062	11.6051	28.1099	105.11	55.4028	60.6601
ENSMUST00000018719.3	ENSMUST00000018719	ENSMUSG00000033987.16	Dnah17	protein_coding	mRNA	processed_transcript	lncRNA	-4.84552	0.0347819	down	0.0314985		11	118087327	118093702	-	5.78792	6.18938	4.01571	0	0	0
ENSMUST00000154675.1	ENSMUST00000154675	ENSMUSG00000024136.14	Dnase1l2	protein_coding	mRNA	retained_intron	lncRNA	2.69861	6.49178	up	0.0222457	0.646581	17	24441521	24442701	-	0	4.64204	5.01963	25.7818	29.6118	8.66573
ENSMUST00000124038.1	ENSMUST00000124038	ENSMUSG00000044595.10	Dnd1	protein_coding	mRNA	retained_intron	lncRNA	2.40565	5.29873	up	0.0445163	0.903622	18	36763675	36766198	-	8.10309	0	15.0589	31.7314	41.0745	48.7447
ENSMUST00000139662.1	ENSMUST00000139662	ENSMUSG00000078190.7	Dnm3os	antisense	lncRNA	antisense	lncRNA	3.00803	8.04464	up	0.00587083	0.328988	1	162217623	162225550	+	8.10309	16.2471	38.1492	13.8825	350.566	138.652
ENSMUST00000118734.1	ENSMUST00000118734	ENSMUSG00000081801.1	Dnmt3l-ps1	processed_pseudogene	lncRNA	processed_pseudogene	lncRNA	2.9807	7.89372	up	0.0424402	0.884451	2	83744484	83745736	-	0	2.32102	1.00393	8.92446	3.82088	15.165
ENSMUST00000213296.1	ENSMUST00000213296	ENSMUSG00000032198.9	Dock6	protein_coding	mRNA	processed_transcript	lncRNA	-3.24015	0.105832	down	0.00170671	0.155453	9	21837349	21852616	-	23.1517	405.404	314.229	50.5719	17.194	10.8322
ENSMUST00000213775.1	ENSMUST00000213775	ENSMUSG00000032198.9	Dock6	protein_coding	mRNA	retained_intron	lncRNA	-1.41636	0.374655	down	0.00484374	0.293206	9	21843631	21852616	-	40.5154	41.7783	42.1649	14.8741	12.4179	19.4979
ENSMUST00000154222.7	ENSMUST00000154222	ENSMUSG00000030584.14	Dpf1	protein_coding	mRNA	processed_transcript	lncRNA	5.30946	39.6559	up	0.0100095		7	29308018	29317584	+	0	0	0	7.93285	6.68654	6.4993
ENSMUST00000185736.1	ENSMUST00000185736	ENSMUSG00000026131.20	Dst	protein_coding	mRNA	retained_intron	lncRNA	2.21162	4.63196	up	0.0295058	0.74286	1	34270570	34272292	+	3.47275	10.8314	1.00393	25.7818	30.5671	16.2482
ENSMUST00000188973.1	ENSMUST00000188973	ENSMUSG00000042046.15	Dstyk	protein_coding	mRNA	processed_transcript	lncRNA	0.9007	1.86697	up	0.032252	0.779213	1	132418377	132434148	+	52.0913	31.7206	35.1374	64.4544	78.3281	77.9916
ENSMUST00000200395.1	ENSMUST00000200395	ENSMUSG00000104851.1	E030026E10Rik	TEC	lncRNA	TEC	lncRNA	6.68917	103.19	up	0.000799355	0.0991104	5	44736337	44738553	-	0	0	0	3.96643	40.1193	10.8322
ENSMUST00000160177.2	ENSMUST00000160177	ENSMUSG00000090069.2	E430024P14Rik	antisense	lncRNA	antisense	lncRNA	-6.73563	0.0093837	down	1.78469e-05	0.0071063	17	7881106	7946426	-	19.6789	18.5681	21.0825	0	0	0
ENSMUST00000155647.1	ENSMUST00000155647	ENSMUSG00000025465.13	Echs1	protein_coding	mRNA	retained_intron	lncRNA	-0.961042	0.513686	down	0.00987615	0.438808	7	140105718	140116389	-	228.044	289.354	311.217	191.38	127.044	107.238
ENSMUST00000235124.1	ENSMUST00000235124	ENSMUSG00000024132.6	Eci1	protein_coding	mRNA	retained_intron	lncRNA	-1.05549	0.481134	down	0.0453173	0.908179	17	24437384	24439220	+	62.5095	80.462	43.1688	34.7062	35.3432	19.4979
ENSMUST00000173777.1	ENSMUST00000173777	ENSMUSG00000026921.20	Egfl7	protein_coding	mRNA	retained_intron	lncRNA	1.76528	3.39939	up	0.0332269	0.790707	2	26591446	26592290	+	21.9941	4.64204	12.0471	22.8069	66.8654	40.079
ENSMUST00000160273.7	ENSMUST00000160273	ENSMUSG00000042961.13	Egflam	protein_coding	mRNA	retained_intron	lncRNA	8.61434	391.901	up	3.98218e-07	0.000261414	15	7233326	7398269	-	0	0	0	11.8993	58.2684	138.652
ENSMUST00000202620.1	ENSMUST00000202620	ENSMUSG00000029675.12	Eln	protein_coding	mRNA	retained_intron	lncRNA	6.19227	73.1239	up	0.00180337	0.16203	5	134725603	134729106	-	1.15758	0	0	0.991606	22.9253	51.9944
ENSMUST00000201399.1	ENSMUST00000201399	ENSMUSG00000029675.12	Eln	protein_coding	mRNA	retained_intron	lncRNA	2.65382	6.29331	up	0.00958003	0.432776	5	134744726	134747253	-	38.2003	9.28407	13.051	16.8573	110.806	251.306
ENSMUST00000128985.1	ENSMUST00000128985	ENSMUSG00000054690.17	Emcn	protein_coding	mRNA	retained_intron	lncRNA	7.15631	142.647	up	4.19872e-05	0.0137196	3	137341090	137421912	+	0	0	0	6.94124	34.3879	34.6629
ENSMUST00000155544.7	ENSMUST00000155544	ENSMUSG00000058070.14	Eml1	protein_coding	mRNA	processed_transcript	lncRNA	5.11882	34.7472	up	0.0334905	0.793868	12	108471853	108539564	+	0	0	3.01178	94.2026	0	9.74894
ENSMUST00000125436.7	ENSMUST00000125436	ENSMUSG00000004267.16	Eno2	protein_coding	mRNA	retained_intron	lncRNA	6.05422	66.4509	up	0.00675893	0.355937	6	124760365	124768337	-	0	0	2.00785	0	50.6267	81.2412
ENSMUST00000142048.7	ENSMUST00000142048	ENSMUSG00000027624.20	Epb41l1	protein_coding	mRNA	retained_intron	lncRNA	-1.16844	0.444903	down	0.016829	0.567661	2	156421052	156502428	+	172.48	110.635	185.726	64.4544	100.298	43.3286
ENSMUST00000141751.1	ENSMUST00000141751	ENSMUSG00000028552.13	Eps15	protein_coding	mRNA	retained_intron	lncRNA	1.05829	2.08247	up	0.0331968	0.790506	4	109309151	109313211	+	20.8365	25.5312	19.0746	48.5887	54.4476	33.5797
ENSMUST00000221606.1	ENSMUST00000221606	ENSMUSG00000021583.7	Erap1	protein_coding	mRNA	retained_intron	lncRNA	2.03752	4.10541	up	0.0290239	0.737151	13	74663467	74663999	+	4.63033	7.73673	4.01571	7.93285	37.2536	22.7475
ENSMUST00000203993.2	ENSMUST00000203993	ENSMUSG00000030304.11	Ergic2	protein_coding	mRNA	processed_transcript	lncRNA	-1.11839	0.460609	down	0.00499777	0.298425	6	148183698	148212374	-	474.609	829.377	739.894	425.399	253.133	263.222
ENSMUST00000138828.7	ENSMUST00000138828	ENSMUSG00000019768.16	Esr1	protein_coding	mRNA	retained_intron	lncRNA	7.2156	148.632	up	3.33229e-05	0.0113997	10	4612013	4857509	+	0	0	0	7.93285	25.791	45.4951
ENSMUST00000162730.9	ENSMUST00000162730	ENSMUSG00000004151.17	Etv1	protein_coding	mRNA	retained_intron	lncRNA	-1.47573	0.359551	down	0.000876867	0.10438	12	38781113	38867299	+	90.2915	97.4828	74.2905	42.6391	27.7014	23.8308
ENSMUST00000149094.7	ENSMUST00000149094	ENSMUSG00000039356.15	Exosc2	protein_coding	mRNA	retained_intron	lncRNA	0.854796	1.8085	up	0.00628332	0.342254	2	31670719	31680980	+	270.875	171.755	213.836	419.449	340.058	425.704
ENSMUST00000150669.1	ENSMUST00000150669	ENSMUSG00000017897.18	Eya2	protein_coding	mRNA	processed_transcript	lncRNA	-3.52839	0.086666	down	0.0267073	0.707702	2	165655318	165716069	+	16.2062	7.73673	21.0825	0	3.82088	0
ENSMUST00000154211.1	ENSMUST00000154211	ENSMUSG00000006920.14	Ezh1	protein_coding	mRNA	processed_transcript	lncRNA	0.652106	1.57146	up	0.0136294	0.511134	11	101207654	101209405	-	111.128	114.504	112.44	166.59	196.775	167.898
ENSMUST00000191757.1	ENSMUST00000191757	ENSMUSG00000062515.3	Fabp4	protein_coding	mRNA	retained_intron	lncRNA	3.41937	10.6988	up	0.0048936	0.294696	3	10204328	10208558	-	24.3093	0.773673	23.0903	20.8237	292.297	199.312
ENSMUST00000218542.1	ENSMUST00000218542	ENSMUSG00000043259.15	Fam13c	protein_coding	mRNA	retained_intron	lncRNA	6.06271	66.8432	up	0.000746147	0.0951331	10	70440481	70500635	+	0	0	0	10.9077	9.5522	15.165
ENSMUST00000219514.1	ENSMUST00000219514	ENSMUSG00000043259.15	Fam13c	protein_coding	mRNA	retained_intron	lncRNA	8.28821	312.608	up	2.48908e-05	0.00906859	10	70440832	70558731	+	0	0	0	1.98321	73.552	90.9901
ENSMUST00000212485.1	ENSMUST00000212485	ENSMUSG00000031774.8	Fam192a	protein_coding	mRNA	retained_intron	lncRNA	-1.55048	0.341397	down	0.039041	0.849456	8	94575664	94579845	-	50.9337	24.7575	60.2356	7.93285	11.4626	27.0804
ENSMUST00000223401.1	ENSMUST00000223401	ENSMUSG00000055884.8	Fancm	protein_coding	mRNA	retained_intron	lncRNA	0.809656	1.75279	up	0.0271643	0.712776	12	65075607	65101455	+	334.542	397.668	392.535	420.441	723.102	828.66
ENSMUST00000172676.7	ENSMUST00000172676	ENSMUSG00000000392.17	Fap	protein_coding	mRNA	retained_intron	lncRNA	1.50555	2.83932	up	0.027719	0.720231	2	62527349	62563717	-	30.0972	43.3257	32.1256	31.7314	137.552	131.069
ENSMUST00000123845.7	ENSMUST00000123845	ENSMUSG00000030759.16	Far1	protein_coding	mRNA	retained_intron	lncRNA	0.722835	1.65042	up	0.0440939	0.900376	7	113513861	113550505	+	77.5581	74.2726	79.3102	120.976	161.432	98.5727
ENSMUST00000236976.1	ENSMUST00000236976	ENSMUSG00000038274.13	Fau	protein_coding	mRNA	retained_intron	lncRNA	-1.82752	0.281748	down	0.0239359	0.672375	19	6057954	6059519	+	431.779	318.753	1998.82	317.314	119.403	337.963
ENSMUST00000131521.7	ENSMUST00000131521	ENSMUSG00000020776.18	Fbf1	protein_coding	mRNA	processed_transcript	lncRNA	2.0355	4.09966	up	0.0179614	0.587835	11	116155977	116165883	-	2.31517	4.64204	7.02748	24.7902	21.0148	11.9154
ENSMUST00000226377.1	ENSMUST00000226377	ENSMUSG00000043556.10	Fbxl7	protein_coding	mRNA	retained_intron	lncRNA	2.86463	7.2835	up	0.00309084	0.221892	15	26787619	26895518	-	6.9455	3.09469	5.01963	8.92446	59.2237	40.079
ENSMUST00000181530.7	ENSMUST00000181530	ENSMUSG00000097336.8	Fendrr	processed_transcript	lncRNA	bidirectional_promoter_lncRNA	lncRNA	2.9054	7.49224	up	0.000779469	0.0977583	8	121054882	121083032	-	18.5213	7.73673	26.1021	29.7482	218.745	141.901
ENSMUST00000145124.2	ENSMUST00000145124	ENSMUSG00000024013.15	Fgd2	protein_coding	mRNA	retained_intron	lncRNA	-5.12029	0.0287501	down	0.0239645		17	29360932	29365115	+	2.31517	6.96305	10.0393	0	0	0
ENSMUST00000172181.8	ENSMUST00000172181	ENSMUSG00000022788.16	Fgd4	protein_coding	mRNA	retained_intron	lncRNA	3.77846	13.7224	up	0.0316015	0.771684	16	16435706	16560046	-	0	6.18938	0	58.5048	3.82088	25.9972
ENSMUST00000126118.8	ENSMUST00000126118	ENSMUSG00000031565.18	Fgfr1	protein_coding	mRNA	retained_intron	lncRNA	2.85217	7.22084	up	0.00613886	0.337935	8	25563405	25574785	+	38.2003	11.6051	14.055	19.8321	91.7012	347.712
ENSMUST00000210504.1	ENSMUST00000210504	ENSMUSG00000031565.18	Fgfr1	protein_coding	mRNA	retained_intron	lncRNA	3.68358	12.849	up	0.00424167	0.270409	8	25566000	25569323	+	32.4123	13.1524	1.00393	21.8153	93.6116	480.948
ENSMUST00000133936.1	ENSMUST00000133936	ENSMUSG00000031565.18	Fgfr1	protein_coding	mRNA	retained_intron	lncRNA	3.24867	9.50487	up	0.0499877	0.942176	8	25569723	25572457	+	5.78792	0	1.00393	1.98321	17.194	43.3286
ENSMUST00000141248.7	ENSMUST00000141248	ENSMUSG00000028573.18	Fggy	protein_coding	mRNA	processed_transcript	lncRNA	-0.990781	0.503205	down	0.0414984	0.876228	4	95557519	95926935	+	197.947	162.471	118.463	65.446	54.4476	121.32
ENSMUST00000238011.1	ENSMUST00000238011	ENSMUSG00000024911.7	Fibp	protein_coding	mRNA	retained_intron	lncRNA	-1.76602	0.29402	down	0.0314291	0.769	19	5462390	5463657	+	23.1517	10.8314	25.0982	5.94964	3.82088	7.58251
ENSMUST00000138610.7	ENSMUST00000138610	ENSMUSG00000019054.13	Fis1	protein_coding	mRNA	processed_transcript	lncRNA	-1.06721	0.47724	down	0.0194779	0.609982	5	136962433	136965957	+	148.171	89.746	195.766	82.3033	66.8654	57.4105
ENSMUST00000144766.1	ENSMUST00000144766	ENSMUSG00000019428.16	Fkbp8	protein_coding	mRNA	retained_intron	lncRNA	0.737334	1.66709	up	0.0470146	0.916728	8	70527762	70532453	+	1173.79	1378.68	1499.87	3153.31	1535.99	2066.78
ENSMUST00000148404.1	ENSMUST00000148404	ENSMUSG00000068699.12	Flnc	protein_coding	mRNA	retained_intron	lncRNA	5.66124	50.6062	up	0.00848614		6	29433256	29439056	+	0	0	0	2.97482	6.68654	17.3315
ENSMUST00000156860.1	ENSMUST00000156860	ENSMUSG00000040170.13	Fmo2	protein_coding	mRNA	retained_intron	lncRNA	2.59207	6.02963	up	0.0382577	0.842186	1	162888078	162898726	-	1.15758	12.3788	17.0667	6.94124	41.0745	137.568
ENSMUST00000136939.1	ENSMUST00000136939	ENSMUSG00000033373.16	Fntb	protein_coding	mRNA	processed_transcript	lncRNA	-2.1766	0.221197	down	0.0256862	0.697867	12	76909486	76910325	+	25.4668	23.9839	9.03534	1.98321	7.64176	3.24965
ENSMUST00000222802.1	ENSMUST00000222802	ENSMUSG00000048285.9	Frmd6	protein_coding	mRNA	retained_intron	lncRNA	0.694038	1.61781	up	0.0337531	0.796982	12	70825689	70895649	+	164.377	105.993	144.565	199.313	215.88	254.556
ENSMUST00000200750.1	ENSMUST00000200750	ENSMUSG00000056602.12	Fry	protein_coding	mRNA	retained_intron	lncRNA	0.864965	1.8213	up	0.0136675	0.511705	5	150487177	150489794	+	78.7157	71.9516	103.404	134.858	185.313	141.901
ENSMUST00000202571.1	ENSMUST00000202571	ENSMUSG00000056602.12	Fry	protein_coding	mRNA	retained_intron	lncRNA	0.924756	1.89836	up	0.02619	0.704463	5	150490106	150491983	+	43.9882	28.6259	32.1256	58.5048	68.7759	70.409
ENSMUST00000201628.1	ENSMUST00000201628	ENSMUSG00000056602.12	Fry	protein_coding	mRNA	retained_intron	lncRNA	2.88724	7.39854	up	0.00710304	0.366038	5	150495875	150497635	+	2.31517	1.54735	2.00785	17.8489	6.68654	18.4147
ENSMUST00000139131.2	ENSMUST00000139131	ENSMUSG00000029581.14	Fscn1	protein_coding	mRNA	processed_transcript	lncRNA	4.2051	18.4443	up	0.0115015	0.472812	5	142964533	142970674	+	0	1.54735	0	5.94964	13.3731	12.9986
ENSMUST00000231498.1	ENSMUST00000231498	ENSMUSG00000021765.9	Fst	protein_coding	mRNA	retained_intron	lncRNA	2.21114	4.63041	up	0.0366743	0.829731	13	114453316	114456236	-	6.9455	3.09469	1.00393	9.91606	13.3731	27.0804
ENSMUST00000146771.1	ENSMUST00000146771	ENSMUSG00000030530.15	Furin	protein_coding	mRNA	retained_intron	lncRNA	0.917834	1.88928	up	0.00858705	0.407799	7	80388585	80396353	-	959.637	1052.19	905.542	1544.92	1390.8	2576.97
ENSMUST00000199010.1	ENSMUST00000199010	ENSMUSG00000062234.14	Gak	protein_coding	mRNA	processed_transcript	lncRNA	1.34521	2.54068	up	0.00356909	0.241924	5	108571975	108577242	-	33.5699	58.7991	69.2709	116.018	177.671	118.071
ENSMUST00000196010.1	ENSMUST00000196010	ENSMUSG00000062234.14	Gak	protein_coding	mRNA	retained_intron	lncRNA	-1.8765	0.272343	down	7.7806e-06	0.00363429	5	108576899	108580957	-	86.8188	67.3095	76.2984	18.8405	20.0596	23.8308
ENSMUST00000220501.1	ENSMUST00000220501	ENSMUSG00000021003.10	Galc	protein_coding	mRNA	retained_intron	lncRNA	1.19107	2.28322	up	0.0419496	0.879663	12	98239570	98258783	-	56.7216	27.8522	45.1767	68.4208	68.7759	158.15
ENSMUST00000153660.7	ENSMUST00000153660	ENSMUSG00000062646.12	Ganc	protein_coding	mRNA	processed_transcript	lncRNA	-1.6449	0.319768	down	0.000651722	0.0874291	2	120404210	120424415	+	90.2915	68.0832	136.534	26.7734	29.6118	37.9126
ENSMUST00000143409.7	ENSMUST00000143409	ENSMUSG00000062646.12	Ganc	protein_coding	mRNA	processed_transcript	lncRNA	-1.56422	0.33816	down	0.00307658	0.221523	2	120404338	120415651	+	38.2003	66.5358	44.1728	15.8657	15.2835	19.4979
ENSMUST00000218286.1	ENSMUST00000218286	ENSMUSG00000053329.7	Gatd3a	protein_coding	mRNA	retained_intron	lncRNA	-2.5072	0.175896	down	0.00295706	0.216773	10	78167256	78169736	-	28.9396	102.125	27.106	12.8909	9.5522	5.41608
ENSMUST00000161843.7	ENSMUST00000161843	ENSMUSG00000021666.16	Gfm2	protein_coding	mRNA	retained_intron	lncRNA	-0.816035	0.568001	down	0.0311275	0.765755	13	97137977	97174633	+	995.522	611.975	613.399	510.677	441.312	308.717
ENSMUST00000130129.1	ENSMUST00000130129	ENSMUSG00000020363.6	Gfpt2	protein_coding	mRNA	retained_intron	lncRNA	3.35135	10.206	up	0.00780049	0.38614	11	49794178	49807750	+	26.6244	83.5566	31.1217	13.8825	148.059	1282.53
ENSMUST00000136569.1	ENSMUST00000136569	ENSMUSG00000027316.15	Gfra4	protein_coding	mRNA	retained_intron	lncRNA	5.17343	36.0876	up	0.0152178		2	131039640	131041511	-	0	0	0	4.95803	6.68654	7.58251
ENSMUST00000221406.1	ENSMUST00000221406	ENSMUSG00000021302.10	Ggps1	protein_coding	mRNA	processed_transcript	lncRNA	2.10692	4.3077	up	0.0387649	0.847611	13	14059100	14063413	-	1.15758	3.86836	11.0432	16.8573	36.2984	16.2482
ENSMUST00000218760.1	ENSMUST00000218760	ENSMUSG00000050953.10	Gja1	protein_coding	mRNA	retained_intron	lncRNA	2.74238	6.69175	up	0.0197253	0.613979	10	56377332	56380750	+	15.0486	3.86836	21.0825	4.95803	101.253	160.316
ENSMUST00000155089.1	ENSMUST00000155089	ENSMUSG00000034520.14	Gjc1	protein_coding	mRNA	retained_intron	lncRNA	5.79519	55.5297	up	0.000151772	0.0340281	11	102800731	102805788	-	2.31517	0	0	9.91606	57.3132	47.6615
ENSMUST00000130535.1	ENSMUST00000130535	ENSMUSG00000021318.15	Gli3	protein_coding	mRNA	retained_intron	lncRNA	7.4072	169.742	up	2.57628e-05	0.00933958	13	15463723	15663518	+	0	0	0	6.94124	31.5223	51.9944
ENSMUST00000227553.1	ENSMUST00000227553	ENSMUSG00000060143.7	Gm10076	lincRNA	lncRNA	lincRNA	lncRNA	-0.696142	0.617221	down	0.0400916	0.862012	14	105681829	105682211	+	1141.38	1121.05	824.224	460.105	652.416	792.914
ENSMUST00000076071.2	ENSMUST00000076071	ENSMUSG00000062319.2	Gm10115	sense_intronic	lncRNA	sense_intronic	lncRNA	2.46189	5.50938	up	0.0480805	0.925622	2	6950453	6951680	-	2.31517	9.28407	8.03141	2.97482	23.8805	82.3244
ENSMUST00000126220.2	ENSMUST00000126220	ENSMUSG00000089803.3	Gm10171	processed_pseudogene	lncRNA	processed_pseudogene	lncRNA	-0.891976	0.538876	down	0.0419829	0.879834	1	172144274	172144901	-	413.257	523.776	715.799	235.011	435.581	219.893
ENSMUST00000208752.1	ENSMUST00000208752	ENSMUSG00000066724.3	Gm10175	transcribed_processed_pseudogene	lncRNA	transcribed_processed_pseudogene	lncRNA	-1.10949	0.463459	down	4.09067e-05	0.0134268	7	23946792	23947232	-	181.741	178.718	168.66	82.3033	86.9251	75.8251
ENSMUST00000181584.1	ENSMUST00000181584	ENSMUSG00000068120.4	Gm10231	processed_pseudogene	lncRNA	processed_pseudogene	lncRNA	-0.681576	0.623484	down	0.00277356	0.209866	17	5816200	5816640	-	774.423	605.786	682.67	435.315	447.998	401.873
ENSMUST00000100426.2	ENSMUST00000100426	ENSMUSG00000075538.2	Gm10855	sense_intronic	lncRNA	sense_intronic	lncRNA	2.90056	7.46717	up	0.00721439	0.368363	2	6932541	6935081	-	19.6789	9.28407	7.02748	9.91606	57.3132	200.395
ENSMUST00000100526.2	ENSMUST00000100526	ENSMUSG00000075591.2	Gm10874	lincRNA	lncRNA	lincRNA	lncRNA	0.701227	1.62589	up	0.0279	0.721942	5	138363719	138388287	+	83.346	64.9885	70.2748	113.043	131.82	109.405
ENSMUST00000120901.1	ENSMUST00000120901	ENSMUSG00000082045.4	Gm11585	processed_pseudogene	lncRNA	processed_pseudogene	lncRNA	-0.962604	0.51313	down	0.0187732	0.598649	11	102124072	102124640	+	526.701	432.483	464.818	139.816	312.357	278.387
ENSMUST00000106377.2	ENSMUST00000106377	ENSMUSG00000078586.3	Gm11735	unprocessed_pseudogene	lncRNA	unprocessed_pseudogene	lncRNA	5.13814	35.2156	up	0.000755947	0.0961319	11	116739062	116749833	-	4.63033	0	0	42.6391	97.4325	12.9986
ENSMUST00000144096.1	ENSMUST00000144096	ENSMUSG00000086547.1	Gm11755	lincRNA	lncRNA	lincRNA	lncRNA	-1.33232	0.397128	down	0.0490381	0.932544	11	119123011	119138421	-	20.8365	21.6628	31.1217	13.8825	6.68654	8.66573
ENSMUST00000136500.2	ENSMUST00000136500	ENSMUSG00000086835.2	Gm11775	antisense	lncRNA	antisense	lncRNA	-5.19918	0.0272202	down	0.0145882		11	121029402	121052357	+	5.78792	4.64204	10.0393	0	0	0
ENSMUST00000117094.1	ENSMUST00000117094	ENSMUSG00000082674.1	Gm11914	processed_pseudogene	lncRNA	processed_pseudogene	lncRNA	-1.03824	0.486921	down	0.0237524	0.669024	4	27867149	27867655	-	327.596	167.113	242.95	168.573	92.6564	97.4894
ENSMUST00000122170.1	ENSMUST00000122170	ENSMUSG00000081485.5	Gm12338	processed_pseudogene	lncRNA	processed_pseudogene	lncRNA	-0.600733	0.659419	down	0.0260166	0.701963	11	75599763	75599954	-	828.83	1059.93	1162.55	756.596	585.55	670.511
ENSMUST00000121208.2	ENSMUST00000121208	ENSMUSG00000095588.1	Gm12350	processed_pseudogene	lncRNA	processed_pseudogene	lncRNA	-1.15356	0.449514	down	0.0269763	0.709931	4	34485832	34486293	+	54.4064	34.8153	36.1413	20.8237	20.0596	15.165
ENSMUST00000149817.7	ENSMUST00000149817	ENSMUSG00000087142.7	Gm12454	antisense	lncRNA	antisense	lncRNA	-0.820835	0.566114	down	0.0170103	0.570368	4	43504428	43508724	-	98.3946	93.6144	113.444	63.4628	47.761	61.7433
ENSMUST00000118271.1	ENSMUST00000118271	ENSMUSG00000080916.3	Gm12463	processed_pseudogene	lncRNA	processed_pseudogene	lncRNA	2.00686	4.01905	up	0.00660946	0.351287	4	44752277	44753125	-	9.26067	6.96305	3.01178	21.8153	24.8357	30.33
ENSMUST00000122406.1	ENSMUST00000122406	ENSMUSG00000084099.1	Gm12929	processed_pseudogene	lncRNA	processed_pseudogene	lncRNA	-5.43936	0.0230457	down	0.00657109		4	126476302	126476671	-	10.4183	7.73673	6.02356	0	0	0
ENSMUST00000118554.1	ENSMUST00000118554	ENSMUSG00000081671.1	Gm13167	processed_pseudogene	lncRNA	processed_pseudogene	lncRNA	-1.08777	0.470488	down	0.0462842	0.91287	4	146224036	146224613	-	327.596	153.961	152.597	147.749	66.8654	83.4076
ENSMUST00000120117.1	ENSMUST00000120117	ENSMUSG00000081070.1	Gm13181	processed_pseudogene	lncRNA	processed_pseudogene	lncRNA	4.09642	17.1059	up	0.0175024	0.577864	2	3686362	3687430	+	0	1.54735	0	5.94964	16.2387	7.58251
ENSMUST00000119405.1	ENSMUST00000119405	ENSMUSG00000084010.1	Gm13302	unprocessed_pseudogene	lncRNA	unprocessed_pseudogene	lncRNA	5.12712	34.9477	up	0.0387769		4	41893388	41895236	+	0	0	0	0.991606	5.73132	11.9154
ENSMUST00000144634.1	ENSMUST00000144634	ENSMUSG00000087196.1	Gm13373	lincRNA	lncRNA	lincRNA	lncRNA	5.93368	61.1246	up	0.00150481	0.144659	2	28315016	28324050	-	0	0	0	12.8909	6.68654	12.9986
ENSMUST00000128589.2	ENSMUST00000128589	ENSMUSG00000086109.2	Gm13391	lincRNA	lncRNA	lincRNA	lncRNA	2.71845	6.58164	up	0.00738222	0.372263	2	6472271	6473111	+	3.47275	2.32102	5.01963	9.91606	15.2835	45.4951
ENSMUST00000120318.1	ENSMUST00000120318	ENSMUSG00000087701.4	Gm13493	processed_pseudogene	lncRNA	processed_pseudogene	lncRNA	-0.693542	0.618334	down	0.0116921	0.477561	2	51871126	51871618	-	517.44	463.43	381.492	324.255	257.91	259.972
ENSMUST00000132692.2	ENSMUST00000132692	ENSMUSG00000087294.2	Gm13556	antisense	lncRNA	antisense	lncRNA	2.84378	7.179	up	0.0255898	0.696285	2	38285307	38287291	+	1.15758	0.773673	3.01178	21.8153	6.68654	6.4993
ENSMUST00000156331.1	ENSMUST00000156331	ENSMUSG00000084992.1	Gm13842	lincRNA	lncRNA	lincRNA	lncRNA	-4.96487	0.0320203	down	0.0304916		5	116026411	116028836	-	8.10309	2.32102	7.02748	0	0	0
ENSMUST00000117690.1	ENSMUST00000117690	ENSMUSG00000061272.8	Gm14173	processed_pseudogene	lncRNA	processed_pseudogene	lncRNA	-0.898086	0.536598	down	0.0179899	0.587835	2	156410897	156411174	-	415.573	286.259	326.276	236.994	127.044	187.396
ENSMUST00000108969.2	ENSMUST00000108969	ENSMUSG00000078872.9	Gm14401	protein_coding	mRNA	processed_transcript	lncRNA	-6.34521	0.0122999	down	0.000396274	0.0664062	2	177080259	177087347	+	6.9455	20.1155	18.0707	0	0	0
ENSMUST00000117527.1	ENSMUST00000117527	ENSMUSG00000084830.2	Gm14539	processed_pseudogene	lncRNA	processed_pseudogene	lncRNA	-0.780627	0.582114	down	0.0179776	0.587835	X	20581141	20581314	-	192.159	235.196	294.15	163.615	122.268	134.319
ENSMUST00000151112.1	ENSMUST00000151112	ENSMUSG00000085891.7	Gm14634	processed_transcript	lncRNA	processed_transcript	lncRNA	-6.57113	0.010517	down	0.000974115	0.111605	X	12762544	12818219	+	38.2003	3.86836	11.0432	0	0	0
ENSMUST00000119451.1	ENSMUST00000119451	ENSMUSG00000083502.1	Gm14861	processed_pseudogene	lncRNA	processed_pseudogene	lncRNA	-6.13727	0.0142068	down	0.00417208	0.267141	X	103486934	103487388	+	19.6789	1.54735	18.0707	0	0	0
ENSMUST00000120749.1	ENSMUST00000120749	ENSMUSG00000085711.4	Gm15163	processed_pseudogene	lncRNA	processed_pseudogene	lncRNA	-0.746837	0.595909	down	0.0329144	0.786802	X	157016229	157017530	-	322.966	392.252	575.25	259.801	223.522	285.969
ENSMUST00000101278.2	ENSMUST00000101278	ENSMUSG00000072999.9	Gm15401	antisense	lncRNA	antisense	lncRNA	-2.35963	0.194841	down	0.00471	0.287923	6	72636253	72637717	+	97.237	62.6675	178.699	34.7062	26.7462	4.33286
ENSMUST00000120338.1	ENSMUST00000120338	ENSMUSG00000081431.1	Gm15483	processed_pseudogene	lncRNA	processed_pseudogene	lncRNA	-0.954245	0.516112	down	0.044697	0.904666	7	133738479	133738934	-	70.6126	64.9885	50.1963	42.6391	22.9253	30.33
ENSMUST00000136052.1	ENSMUST00000136052	ENSMUSG00000086561.1	Gm15540	antisense	lncRNA	antisense	lncRNA	-5.21889	0.0268509	down	0.00101563	0.115274	3	142743661	142744681	-	12.7334	11.6051	16.0628	0	0	1.08322
ENSMUST00000149741.1	ENSMUST00000149741	ENSMUSG00000087016.1	Gm15979	sense_intronic	lncRNA	sense_intronic	lncRNA	-1.74812	0.29769	down	0.0114179	0.47153	4	135430126	135430841	-	39.3578	24.7575	24.0942	4.95803	11.4626	9.74894
ENSMUST00000140000.1	ENSMUST00000140000	ENSMUSG00000087168.1	Gm15983	antisense	lncRNA	antisense	lncRNA	1.54586	2.91977	up	0.0209139	0.629422	16	5254786	5289621	+	24.3093	22.4365	8.03141	49.5803	74.5072	35.7461
ENSMUST00000143062.1	ENSMUST00000143062	ENSMUSG00000085433.2	Gm16001	lincRNA	lncRNA	lincRNA	lncRNA	3.40135	10.566	up	0.00572126	0.323144	5	124111138	124112217	-	0	13.9261	16.0628	167.581	130.865	20.5811
ENSMUST00000146938.1	ENSMUST00000146938	ENSMUSG00000086914.1	Gm16124	antisense	lncRNA	antisense	lncRNA	-0.909225	0.532471	down	0.0435668	0.896187	9	53667246	53681265	+	72.9278	49.515	81.318	40.6559	28.6566	38.9958
ENSMUST00000134229.2	ENSMUST00000134229	ENSMUSG00000089991.2	Gm16332	unprocessed_pseudogene	lncRNA	unprocessed_pseudogene	lncRNA	2.08962	4.25635	up	0.0399347	0.860357	1	139862957	139936477	-	10.4183	23.2102	33.1296	10.9077	82.149	191.729
ENSMUST00000072800.4	ENSMUST00000072800	ENSMUSG00000072962.3	Gm16401	antisense	lncRNA	antisense	lncRNA	4.54631	23.3656	up	0.000815252	0.0998403	5	44100442	44102513	+	0	7.73673	2.00785	7.93285	83.1042	144.068
ENSMUST00000181962.1	ENSMUST00000181962	ENSMUSG00000097077.1	Gm16712	antisense	lncRNA	antisense	lncRNA	-1.36594	0.387983	down	0.0446236	0.904224	17	55954771	55959381	-	35.8851	51.0624	22.0864	7.93285	17.194	17.3315
ENSMUST00000130003.7	ENSMUST00000130003	ENSMUSG00000085962.8	Gm16984	antisense	lncRNA	antisense	lncRNA	-1.02989	0.489746	down	0.00715975	0.367106	13	34963982	34990452	+	82.1884	130.751	94.3691	51.5635	50.6267	48.7447
ENSMUST00000197148.1	ENSMUST00000197148	ENSMUSG00000097183.2	Gm17501	lincRNA	lncRNA	lincRNA	lncRNA	6.34696	81.4004	up	0.000233227	0.0451983	3	145652094	145677580	+	0	0	0	9.91606	17.194	16.2482
ENSMUST00000168236.2	ENSMUST00000168236	ENSMUSG00000091058.2	Gm17538	processed_pseudogene	lncRNA	processed_pseudogene	lncRNA	-2.37127	0.193275	down	0.0265364	0.706877	17	77674376	77674700	-	9.26067	11.6051	10.0393	1.98321	2.86566	1.08322
ENSMUST00000206836.1	ENSMUST00000206836	ENSMUSG00000108681.1	Gm17825	processed_pseudogene	lncRNA	processed_pseudogene	lncRNA	6.07955	67.628	up	0.00116096	0.125327	6	71869212	71870005	-	0	0	0	8.92446	7.64176	19.4979
ENSMUST00000233795.1	ENSMUST00000233795	ENSMUSG00000117182.1	Gm18068	processed_pseudogene	lncRNA	processed_pseudogene	lncRNA	1.02067	2.02886	up	0.0270385	0.711011	17	73933252	73933913	-	38.2003	58.0254	35.1374	76.3537	73.552	118.071
ENSMUST00000221021.1	ENSMUST00000221021	ENSMUSG00000096192.2	Gm18856	transcribed_processed_pseudogene	lncRNA	processed_transcript	lncRNA	-4.88523	0.0338375	down	0.0390767		13	13966765	13971309	-	10.4183	3.09469	3.01178	0	0	0
ENSMUST00000193847.1	ENSMUST00000193847	ENSMUSG00000103716.1	Gm19430	processed_pseudogene	lncRNA	processed_pseudogene	lncRNA	-4.85238	0.034617	down	0.0301917		1	34928509	34930645	+	4.63033	5.41571	6.02356	0	0	0
ENSMUST00000236540.1	ENSMUST00000236540	ENSMUSG00000118354.1	Gm19437	antisense	lncRNA	antisense	lncRNA	-0.911609	0.531592	down	0.0353449	0.812881	19	42745771	42749582	+	68.2974	62.6675	83.3259	40.6559	45.8506	27.0804
ENSMUST00000238028.1	ENSMUST00000238028	ENSMUSG00000117864.1	Gm19500	processed_transcript	lncRNA	processed_transcript	lncRNA	1.82825	3.55106	up	0.0260356	0.701963	18	57405415	57416150	+	5.78792	7.73673	10.0393	36.6894	10.5074	36.8293
ENSMUST00000234195.1	ENSMUST00000234195	ENSMUSG00000117485.1	Gm19696	lincRNA	lncRNA	lincRNA	lncRNA	-6.43465	0.0115606	down	0.0022871	0.188097	17	84135352	84137497	-	38.2003	3.09469	7.02748	0	0	0
ENSMUST00000209418.1	ENSMUST00000209418	ENSMUSG00000110245.1	Gm20100	TEC	lncRNA	TEC	lncRNA	1.04682	2.06597	up	0.0302265	0.753254	8	11457471	11459742	-	162.062	113.73	155.609	156.674	310.447	423.537
ENSMUST00000208005.1	ENSMUST00000208005	ENSMUSG00000101969.2	Gm20125	processed_transcript	lncRNA	lincRNA	lncRNA	-5.23227	0.0266029	down	0.0132917		10	16952953	17095657	-	5.78792	10.0577	5.01963	0	0	0
ENSMUST00000172522.7	ENSMUST00000172522	ENSMUSG00000092545.7	Gm20319	antisense	lncRNA	antisense	lncRNA	4.89818	29.8194	up	0.0424962		16	26714446	26755491	-	0	0	0	1.98321	9.5522	4.33286
ENSMUST00000173304.1	ENSMUST00000173304	ENSMUSG00000092509.1	Gm20394	processed_transcript	lncRNA	processed_transcript	lncRNA	1.8979	3.7267	up	0.00764556	0.381578	11	100349696	100350889	-	11.5758	5.41571	6.02356	19.8321	35.3432	29.2468
ENSMUST00000173993.1	ENSMUST00000173993	ENSMUSG00000092418.1	Gm20406	antisense	lncRNA	antisense	lncRNA	5.06821	33.5493	up	0.023928		8	121806415	121807369	+	0	0	0	3.96643	9.5522	4.33286
ENSMUST00000130771.1	ENSMUST00000130771	ENSMUSG00000085354.1	Gm2044	lincRNA	lncRNA	lincRNA	lncRNA	5.62472	49.3412	up	0.0125593		7	139957005	139958039	-	0	0	0	3.96643	2.86566	19.4979
ENSMUST00000172644.2	ENSMUST00000172644	ENSMUSG00000092364.2	Gm20476	antisense	lncRNA	antisense	lncRNA	5.15926	35.7349	up	0.0186986		7	101317724	101326231	-	0	0	0	9.91606	4.7761	4.33286
ENSMUST00000178019.2	ENSMUST00000178019	ENSMUSG00000114951.1	Gm20784	processed_pseudogene	lncRNA	processed_pseudogene	lncRNA	0.732183	1.66115	up	0.045664	0.910467	13	119962244	119963489	+	292.869	181.039	158.62	338.138	319.044	392.124
ENSMUST00000237524.1	ENSMUST00000237524	ENSMUSG00000117886.1	Gm2106	processed_pseudogene	lncRNA	processed_pseudogene	lncRNA	3.33782	10.1108	up	0.0339243	0.798695	19	3253518	3255067	-	0	5.41571	0	9.91606	22.9253	24.914
ENSMUST00000111062.3	ENSMUST00000111062	ENSMUSG00000094526.1	Gm21451	unprocessed_pseudogene	lncRNA	unprocessed_pseudogene	lncRNA	3.69533	12.954	up	0.000481168	0.0741253	14	69390854	69480287	+	11.5758	21.6628	28.1099	13.8825	306.626	475.532
ENSMUST00000189352.1	ENSMUST00000189352	ENSMUSG00000099871.1	Gm21742	unprocessed_pseudogene	lncRNA	unprocessed_pseudogene	lncRNA	2.10679	4.30732	up	0.0190765	0.603753	Y	90837413	90844040	+	40.5154	17.0208	17.0667	63.4628	228.298	28.1636
ENSMUST00000146232.1	ENSMUST00000146232	ENSMUSG00000094365.1	Gm21982	processed_transcript	lncRNA	retained_intron	lncRNA	-1.98882	0.251945	down	0.00365243	0.245972	7	30641001	30664937	-	1816.25	399.989	1558.09	407.55	393.551	149.484
ENSMUST00000188232.1	ENSMUST00000188232	ENSMUSG00000099930.1	Gm2396	processed_transcript	lncRNA	lincRNA	lncRNA	2.24713	4.74738	up	0.0233931	0.664553	9	88878994	88937342	-	5.78792	13.1524	3.01178	9.91606	37.2536	58.4937
ENSMUST00000181762.1	ENSMUST00000181762	ENSMUSG00000097563.1	Gm26638	sense_intronic	lncRNA	sense_intronic	lncRNA	5.35949	41.055	up	0.027735	0.720231	6	40118779	40129477	+	1.15758	0	0	0	13.3731	29.2468
ENSMUST00000204130.1	ENSMUST00000204130	ENSMUSG00000101162.2	Gm26728	processed_transcript	lncRNA	retained_intron	lncRNA	1.13505	2.19626	up	0.0448297	0.905644	6	125494428	125495969	+	48.6185	25.5312	26.1021	59.4964	52.5371	107.238
ENSMUST00000181307.1	ENSMUST00000181307	ENSMUSG00000097558.1	Gm26902	bidirectional_promoter_lncRNA	lncRNA	bidirectional_promoter_lncRNA	lncRNA	5.6879	51.5501	up	0.00502332		19	34474833	34481546	+	0	0	0	3.96643	10.5074	12.9986
ENSMUST00000182497.1	ENSMUST00000182497	ENSMUSG00000098055.1	Gm26947	antisense	lncRNA	antisense	lncRNA	1.77148	3.41405	up	0.00291635	0.215429	10	60931991	60940942	+	16.2062	10.0577	14.055	31.7314	41.0745	63.9097
ENSMUST00000185169.1	ENSMUST00000185169	ENSMUSG00000099025.1	Gm27162	lincRNA	lncRNA	lincRNA	lncRNA	0.982676	1.97613	up	0.0142176	0.522124	9	32904937	32928966	-	71.7702	45.6467	71.2788	140.808	96.4773	134.319
ENSMUST00000183759.1	ENSMUST00000183759	ENSMUSG00000099315.1	Gm27175	antisense	lncRNA	antisense	lncRNA	-4.69009	0.0387384	down	0.0466181		14	69502856	69523605	+	3.47275	3.86836	7.02748	0	0	0
ENSMUST00000211055.1	ENSMUST00000211055	ENSMUSG00000085995.2	Gm2788	processed_transcript	lncRNA	antisense	lncRNA	3.57271	11.8985	up	0.0265286	0.706877	7	48887230	48908599	+	0	3.09469	0	6.94124	21.0148	11.9154
ENSMUST00000186844.1	ENSMUST00000186844	ENSMUSG00000100113.1	Gm28592	lincRNA	lncRNA	lincRNA	lncRNA	1.03671	2.05154	up	0.020615	0.624982	10	111506575	111507662	-	191.001	196.513	208.817	314.339	269.372	640.181
ENSMUST00000185486.2	ENSMUST00000185486	ENSMUSG00000100975.2	Gm28875	lincRNA	lncRNA	lincRNA	lncRNA	0.635366	1.55333	up	0.0411364	0.87183	12	104925501	104926689	-	60.1943	64.9885	67.2631	91.2278	105.074	102.906
ENSMUST00000226494.1	ENSMUST00000226494	ENSMUSG00000115587.1	Gm29697	processed_pseudogene	lncRNA	processed_pseudogene	lncRNA	5.99863	63.9392	up	0.00207999	0.176417	15	38573996	38577707	+	0	0	0	10.9077	4.7761	18.4147
ENSMUST00000197386.1	ENSMUST00000197386	ENSMUSG00000106230.1	Gm29811	lincRNA	lncRNA	lincRNA	lncRNA	5.77842	54.8882	up	0.00269798	0.207414	3	132842202	132878596	-	0	0	0	13.8825	6.68654	8.66573
ENSMUST00000111075.3	ENSMUST00000111075	ENSMUSG00000079174.3	Gm3054	lincRNA	lncRNA	lincRNA	lncRNA	-0.835701	0.560311	down	0.0308919	0.762792	5	137154029	137166070	-	968.898	784.504	1522.96	727.839	479.521	628.265
ENSMUST00000213849.1	ENSMUST00000213849	ENSMUSG00000111531.1	Gm32688	lincRNA	lncRNA	lincRNA	lncRNA	5.56785	47.4341	up	0.00834836		10	93317403	93322725	+	0	0	0	2.97482	11.4626	10.8322
ENSMUST00000207608.1	ENSMUST00000207608	ENSMUSG00000109039.1	Gm33570	lincRNA	lncRNA	lincRNA	lncRNA	5.38128	41.6798	up	0.00801483		7	66580756	66585866	+	0	0	0	7.93285	6.68654	7.58251
ENSMUST00000206188.1	ENSMUST00000206188	ENSMUSG00000108659.1	Gm34121	processed_transcript	lncRNA	lincRNA	lncRNA	-4.85937	0.0344495	down	0.0340516		7	56038866	56049974	-	8.10309	3.09469	5.01963	0	0	0
ENSMUST00000160819.1	ENSMUST00000160819	ENSMUSG00000089659.2	Gm3470	processed_pseudogene	lncRNA	processed_pseudogene	lncRNA	-1.76353	0.294526	down	0.0358656	0.818226	5	99021803	99022222	-	46.3033	31.7206	16.0628	10.9077	13.3731	3.24965
ENSMUST00000200467.1	ENSMUST00000200467	ENSMUSG00000105708.1	Gm36070	processed_transcript	lncRNA	lincRNA	lncRNA	2.44062	5.42876	up	0.0491631	0.934612	3	94356507	94360842	-	1.15758	3.09469	1.00393	3.96643	11.4626	14.0818
ENSMUST00000220620.1	ENSMUST00000220620	ENSMUSG00000113669.1	Gm36723	lincRNA	lncRNA	lincRNA	lncRNA	1.33657	2.52551	up	0.0484356	0.927559	12	25303940	25377848	+	15.0486	20.1155	18.0707	18.8405	63.9998	51.9944
ENSMUST00000192114.1	ENSMUST00000192114	ENSMUSG00000103931.1	Gm36962	TEC	lncRNA	TEC	lncRNA	5.24676	37.9693	up	0.00122717	0.128662	10	27613568	27615328	-	5.78792	0	0	7.93285	76.4176	125.653
ENSMUST00000193393.1	ENSMUST00000193393	ENSMUSG00000102750.1	Gm37058	TEC	lncRNA	TEC	lncRNA	4.56013	23.5904	up	0.00279088	0.210293	1	84132867	84134510	-	4.63033	0	0	11.8993	34.3879	56.3272
ENSMUST00000193760.1	ENSMUST00000193760	ENSMUSG00000102133.1	Gm37106	TEC	lncRNA	TEC	lncRNA	1.53078	2.88942	up	0.0440528	0.900167	1	177045242	177046773	-	23.1517	22.4365	16.0628	17.8489	97.4325	62.8265
ENSMUST00000195326.1	ENSMUST00000195326	ENSMUSG00000102136.1	Gm37107	sense_intronic	lncRNA	sense_intronic	lncRNA	1.42011	2.67605	up	0.0348139	0.807695	2	4178110	4180661	+	9.26067	12.3788	8.03141	35.6978	17.194	27.0804
ENSMUST00000195137.1	ENSMUST00000195137	ENSMUSG00000102476.1	Gm37245	lincRNA	lncRNA	lincRNA	lncRNA	-5.93773	0.0163142	down	0.00156206	0.148593	3	93306468	93465359	-	6.9455	17.0208	10.0393	0	0	0
ENSMUST00000192904.1	ENSMUST00000192904	ENSMUSG00000104524.1	Gm37333	TEC	lncRNA	TEC	lncRNA	2.15948	4.46753	up	0.00791916	0.389632	1	135523088	135525338	-	13.891	10.8314	19.0746	17.8489	65.9102	111.571
ENSMUST00000194135.1	ENSMUST00000194135	ENSMUSG00000104383.1	Gm37553	TEC	lncRNA	TEC	lncRNA	0.685566	1.60833	up	0.00837999	0.403053	9	101092977	101094578	+	310.232	249.896	264.033	395.651	509.133	419.205
ENSMUST00000195677.1	ENSMUST00000195677	ENSMUSG00000103834.1	Gm37613	TEC	lncRNA	TEC	lncRNA	5.46354	44.1255	up	0.0089651		7	49195541	49199120	+	0	0	0	3.96643	7.64176	11.9154
ENSMUST00000192190.1	ENSMUST00000192190	ENSMUSG00000103195.1	Gm37644	TEC	lncRNA	TEC	lncRNA	5.28671	39.0354	up	0.022389		1	163306798	163309067	-	0	0	0	1.98321	13.3731	5.41608
ENSMUST00000194099.1	ENSMUST00000194099	ENSMUSG00000103025.1	Gm37686	TEC	lncRNA	TEC	lncRNA	5.01042	32.232	up	0.0248264		1	3464977	3467285	-	0	0	0	7.93285	3.82088	5.41608
ENSMUST00000193564.1	ENSMUST00000193564	ENSMUSG00000104501.1	Gm37736	TEC	lncRNA	TEC	lncRNA	1.75889	3.38437	up	0.0470783	0.917133	6	72749113	72751914	-	15.0486	7.73673	17.0667	11.8993	40.1193	82.3244
ENSMUST00000192808.1	ENSMUST00000192808	ENSMUSG00000103614.1	Gm37949	TEC	lncRNA	TEC	lncRNA	0.686997	1.60993	up	0.0198646	0.614887	1	134799895	134801985	-	105.34	146.998	142.558	195.346	227.342	214.477
ENSMUST00000195121.1	ENSMUST00000195121	ENSMUSG00000104154.1	Gm38104	TEC	lncRNA	TEC	lncRNA	1.49106	2.81095	up	0.040185	0.863509	1	176751521	176753415	-	54.4064	13.9261	19.0746	74.3705	118.447	50.9112
ENSMUST00000194601.1	ENSMUST00000194601	ENSMUSG00000103360.1	Gm38156	TEC	lncRNA	TEC	lncRNA	1.15213	2.22242	up	0.0405723	0.866466	2	13116176	13118435	-	33.5699	30.9469	34.1335	36.6894	76.4176	106.155
ENSMUST00000195562.1	ENSMUST00000195562	ENSMUSG00000102776.1	Gm38162	TEC	lncRNA	TEC	lncRNA	-0.630956	0.645748	down	0.0276913	0.719865	1	66775511	66780107	+	186.371	167.887	176.691	118.993	128	95.323
ENSMUST00000192691.1	ENSMUST00000192691	ENSMUSG00000104168.1	Gm38250	antisense	lncRNA	antisense	lncRNA	1.11559	2.16684	up	0.0341387	0.800902	8	105566351	105578109	+	28.9396	16.2471	18.0707	45.6139	36.2984	54.1608
ENSMUST00000192514.1	ENSMUST00000192514	ENSMUSG00000102935.1	Gm38355	TEC	lncRNA	TEC	lncRNA	2.04036	4.11349	up	0.00751345	0.377054	12	85100778	85102347	-	3.47275	9.28407	6.02356	21.8153	36.2984	20.5811
ENSMUST00000202005.1	ENSMUST00000202005	ENSMUSG00000107153.1	Gm38404	lincRNA	lncRNA	lincRNA	lncRNA	-5.62926	0.0202034	down	0.00544229	0.312714	6	127296186	127307967	-	12.7334	3.86836	11.0432	0	0	0
ENSMUST00000209672.1	ENSMUST00000209672	ENSMUSG00000109931.1	Gm39929	lincRNA	lncRNA	lincRNA	lncRNA	-1.81287	0.284625	down	0.0220208	0.643694	2	128601765	128609630	-	15.0486	20.1155	14.055	3.96643	5.73132	4.33286
ENSMUST00000236263.1	ENSMUST00000236263	ENSMUSG00000117662.1	Gm4013	processed_transcript	lncRNA	bidirectional_promoter_lncRNA	lncRNA	-1.98295	0.252973	down	0.00724343	0.368838	18	42274382	42275197	-	65.9823	31.7206	22.0864	13.8825	7.64176	8.66573
ENSMUST00000199847.1	ENSMUST00000199847	ENSMUSG00000104873.1	Gm40332	TEC	lncRNA	TEC	lncRNA	1.76179	3.39118	up	0.00594748	0.332088	5	129500064	129501001	-	10.4183	10.8314	11.0432	28.7566	25.791	55.244
ENSMUST00000196996.1	ENSMUST00000196996	ENSMUSG00000106411.1	Gm42445	TEC	lncRNA	TEC	lncRNA	2.5733	5.9517	up	0.0185382	0.594173	5	14611652	14614544	+	3.47275	3.86836	5.01963	28.7566	3.82088	41.1622
ENSMUST00000196822.1	ENSMUST00000196822	ENSMUSG00000104821.1	Gm42481	TEC	lncRNA	TEC	lncRNA	4.20515	18.4448	up	0.0199915	0.614887	5	57778873	57781050	+	0	4.64204	0	1.98321	31.5223	56.3272
ENSMUST00000200266.1	ENSMUST00000200266	ENSMUSG00000105940.1	Gm42635	TEC	lncRNA	TEC	lncRNA	2.92199	7.57892	up	0.0371531	0.834279	5	57724393	57726963	+	3.47275	4.64204	0	3.96643	18.1492	40.079
ENSMUST00000199792.1	ENSMUST00000199792	ENSMUSG00000105431.1	Gm42640	TEC	lncRNA	TEC	lncRNA	5.9157	60.3676	up	0.00108352	0.119989	5	57961594	57962788	+	0	0	1.00393	3.96643	14.3283	44.4119
ENSMUST00000198035.1	ENSMUST00000198035	ENSMUSG00000106415.1	Gm42893	antisense	lncRNA	antisense	lncRNA	-1.84014	0.279295	down	0.0325343	0.782918	3	116629173	116630984	-	112.286	188.776	86.3377	13.8825	81.1937	12.9986
ENSMUST00000197913.1	ENSMUST00000197913	ENSMUSG00000105733.1	Gm42973	TEC	lncRNA	TEC	lncRNA	3.98605	15.846	up	0.0100407	0.442077	3	127240576	127243775	-	0	3.09469	0	7.93285	16.2387	29.2468
ENSMUST00000200184.1	ENSMUST00000200184	ENSMUSG00000105282.1	Gm42981	TEC	lncRNA	TEC	lncRNA	2.94815	7.71757	up	0.0402644	0.864244	5	44492170	44495421	-	4.63033	5.41571	0	2.97482	46.8058	28.1636
ENSMUST00000197067.1	ENSMUST00000197067	ENSMUSG00000104547.1	Gm43022	TEC	lncRNA	TEC	lncRNA	2.66122	6.32569	up	0.00719187	0.368013	5	43528626	43532893	+	4.63033	10.8314	4.01571	8.92446	47.761	68.2426
ENSMUST00000200842.1	ENSMUST00000200842	ENSMUSG00000106729.1	Gm43165	TEC	lncRNA	TEC	lncRNA	5.18631	36.4113	up	0.0192641		5	131041336	131042970	-	0	0	0	2.97482	6.68654	9.74894
ENSMUST00000195914.1	ENSMUST00000195914	ENSMUSG00000106292.1	Gm43174	TEC	lncRNA	TEC	lncRNA	-5.06248	0.0299255	down	0.0267161		5	52079888	52082332	-	11.5758	3.09469	4.01571	0	0	0
ENSMUST00000197747.1	ENSMUST00000197747	ENSMUSG00000105562.1	Gm43287	TEC	lncRNA	TEC	lncRNA	5.00475	32.1055	up	0.00290132	0.215429	3	123163873	123164472	-	0	0.773673	0	6.94124	13.3731	12.9986
ENSMUST00000199465.1	ENSMUST00000199465	ENSMUSG00000105990.1	Gm43307	TEC	lncRNA	TEC	lncRNA	-0.850477	0.554601	down	0.00733391	0.371369	3	159875846	159878216	+	112.286	140.808	109.428	67.4292	66.8654	67.1594
ENSMUST00000197710.1	ENSMUST00000197710	ENSMUSG00000104935.1	Gm43414	TEC	lncRNA	TEC	lncRNA	-4.96398	0.03204	down	0.00665781	0.351991	3	37708021	37711208	+	46.3033	3.09469	12.0471	0	1.91044	0
ENSMUST00000200867.1	ENSMUST00000200867	ENSMUSG00000106678.1	Gm43457	TEC	lncRNA	TEC	lncRNA	0.908762	1.87743	up	0.00444512	0.278506	5	34487314	34489722	+	91.4491	75.0462	105.412	146.758	178.626	184.147
ENSMUST00000200263.1	ENSMUST00000200263	ENSMUSG00000106537.1	Gm43502	TEC	lncRNA	TEC	lncRNA	-5.37158	0.0241542	down	0.0118755		5	27218185	27220780	+	5.78792	13.1524	4.01571	0	0	0
ENSMUST00000197251.1	ENSMUST00000197251	ENSMUSG00000105861.1	Gm43508	TEC	lncRNA	TEC	lncRNA	8.02296	260.106	up	1.01921e-05	0.00470043	5	44623919	44627701	-	0	0	0	4.95803	78.3281	55.244
ENSMUST00000199084.1	ENSMUST00000199084	ENSMUSG00000106087.1	Gm43609	TEC	lncRNA	TEC	lncRNA	-0.759435	0.590728	down	0.0123289	0.488778	3	121762193	121764904	-	383.16	518.361	505.979	319.297	291.342	220.976
ENSMUST00000199289.1	ENSMUST00000199289	ENSMUSG00000106054.1	Gm43623	processed_transcript	lncRNA	processed_transcript	lncRNA	1.98746	3.96537	up	0.0297328	0.746532	5	5137445	5140107	-	2.31517	3.86836	6.02356	8.92446	18.1492	21.6643
ENSMUST00000198136.1	ENSMUST00000198136	ENSMUSG00000105447.1	Gm43653	antisense	lncRNA	antisense	lncRNA	-0.714857	0.609266	down	0.0486658	0.92989	3	127836911	127838644	+	170.165	134.619	149.585	120.976	76.4176	79.0748
ENSMUST00000198280.1	ENSMUST00000198280	ENSMUSG00000104615.1	Gm43804	TEC	lncRNA	TEC	lncRNA	6.7022	104.127	up	0.000558258	0.080076	3	53109668	53110123	+	0	0	0	3.96643	36.2984	15.165
ENSMUST00000203019.1	ENSMUST00000203019	ENSMUSG00000107448.1	Gm43947	TEC	lncRNA	TEC	lncRNA	1.7328	3.32372	up	0.00806324	0.39459	6	101344892	101345850	-	20.8365	10.8314	8.03141	29.7482	55.4028	45.4951
ENSMUST00000203708.1	ENSMUST00000203708	ENSMUSG00000107706.1	Gm44022	TEC	lncRNA	TEC	lncRNA	2.22711	4.68194	up	0.018143	0.590573	6	148385901	148391329	-	3.47275	24.7575	9.03534	20.8237	88.8355	67.1594
ENSMUST00000203784.1	ENSMUST00000203784	ENSMUSG00000107655.1	Gm44220	TEC	lncRNA	TEC	lncRNA	3.4781	11.1433	up	0.0050263	0.299202	6	93241720	93244206	+	0	5.41571	11.0432	12.8909	107.94	63.9097
ENSMUST00000204055.1	ENSMUST00000204055	ENSMUSG00000107436.1	Gm44416	TEC	lncRNA	TEC	lncRNA	7.83563	228.434	up	5.33899e-05	0.0162777	6	87171944	87174009	-	0	0	0	2.97482	35.3432	83.4076
ENSMUST00000203379.1	ENSMUST00000203379	ENSMUSG00000107804.1	Gm44439	TEC	lncRNA	TEC	lncRNA	5.97709	62.9917	up	0.0035766	0.241983	6	103526252	103529843	+	0	0	0	3.96643	21.9701	7.58251
ENSMUST00000208520.1	ENSMUST00000208520	ENSMUSG00000109217.1	Gm44676	TEC	lncRNA	TEC	lncRNA	3.73593	13.3237	up	0.0240101	0.673161	7	91608956	91612010	+	0	2.32102	0	9.91606	5.73132	18.4147
ENSMUST00000205388.1	ENSMUST00000205388	ENSMUSG00000108520.1	Gm44684	processed_transcript	lncRNA	processed_transcript	lncRNA	5.67514	51.096	up	0.00316931		7	27674659	27677844	-	0	0	0	10.9077	7.64176	8.66573
ENSMUST00000206096.1	ENSMUST00000206096	ENSMUSG00000108678.1	Gm44758	TEC	lncRNA	TEC	lncRNA	3.57742	11.9375	up	0.0200076	0.614887	7	73404350	73406417	+	0	0	4.01571	13.8825	17.194	16.2482
ENSMUST00000207191.1	ENSMUST00000207191	ENSMUSG00000108850.1	Gm44914	TEC	lncRNA	TEC	lncRNA	3.89323	14.8587	up	0.000982413	0.112379	7	99568121	99570840	-	1.15758	3.09469	0	28.7566	24.8357	12.9986
ENSMUST00000208279.1	ENSMUST00000208279	ENSMUSG00000108842.1	Gm45001	TEC	lncRNA	TEC	lncRNA	5.51501	45.7283	up	0.00546638		7	51850304	51852818	+	0	0	0	7.93285	6.68654	9.74894
ENSMUST00000207234.1	ENSMUST00000207234	ENSMUSG00000109101.1	Gm45132	TEC	lncRNA	TEC	lncRNA	5.90881	60.0798	up	0.0078519	0.38737	7	98678106	98680647	-	0	0	0	24.7902	2.86566	4.33286
ENSMUST00000207592.1	ENSMUST00000207592	ENSMUSG00000109282.1	Gm45188	antisense	lncRNA	antisense	lncRNA	1.72578	3.30759	up	0.0408915	0.870221	7	98895930	98899545	+	6.9455	7.73673	5.01963	8.92446	31.5223	24.914
ENSMUST00000207434.1	ENSMUST00000207434	ENSMUSG00000109257.1	Gm45200	TEC	lncRNA	TEC	lncRNA	1.41207	2.66119	up	0.0234324	0.664553	7	92778505	92779423	+	8.10309	11.6051	11.0432	24.7902	21.9701	35.7461
ENSMUST00000210377.1	ENSMUST00000210377	ENSMUSG00000110342.1	Gm45263	TEC	lncRNA	TEC	lncRNA	-3.42772	0.0929296	down	0.0354834	0.813236	8	54959819	54961193	+	13.891	20.8892	7.02748	0	3.82088	0
ENSMUST00000211342.1	ENSMUST00000211342	ENSMUSG00000109959.1	Gm45355	antisense	lncRNA	antisense	lncRNA	5.45611	43.8989	up	0.00876189		7	113292944	113295337	-	0	0	0	3.96643	8.59698	10.8322
ENSMUST00000210575.1	ENSMUST00000210575	ENSMUSG00000110341.1	Gm45424	TEC	lncRNA	TEC	lncRNA	-1.95976	0.257071	down	0.0306979	0.760321	8	85599832	85603131	+	8.10309	17.7945	17.0667	2.97482	3.82088	4.33286
ENSMUST00000210380.1	ENSMUST00000210380	ENSMUSG00000109735.1	Gm45667	TEC	lncRNA	TEC	lncRNA	2.99928	7.99601	up	0.0135901	0.510448	7	105481927	105483242	+	0	3.09469	6.02356	13.8825	45.8506	14.0818
ENSMUST00000211876.1	ENSMUST00000211876	ENSMUSG00000110505.1	Gm45842	antisense	lncRNA	antisense	lncRNA	6.04375	65.9705	up	0.0021356	0.178867	8	123230799	123242160	+	0	0	0	21.8153	5.73132	7.58251
ENSMUST00000117197.1	ENSMUST00000117197	ENSMUSG00000082394.1	Gm4596	processed_pseudogene	lncRNA	processed_pseudogene	lncRNA	-1.61883	0.3256	down	0.046701	0.914775	3	116528137	116528578	-	12.7334	19.3418	35.1374	7.93285	9.5522	4.33286
ENSMUST00000178993.2	ENSMUST00000178993	ENSMUSG00000096544.2	Gm4617	processed_pseudogene	lncRNA	processed_pseudogene	lncRNA	-0.773604	0.584954	down	0.00518505	0.304447	3	124385667	124385997	+	1368.26	1373.27	1149.5	931.118	724.057	620.683
ENSMUST00000221461.1	ENSMUST00000221461	ENSMUSG00000113440.1	Gm46404	lincRNA	lncRNA	lincRNA	lncRNA	0.901204	1.86762	up	0.0327891	0.785418	13	23441822	23445935	-	60.1943	67.3095	43.1688	115.026	127.044	76.9083
ENSMUST00000214600.1	ENSMUST00000214600	ENSMUSG00000111777.1	Gm47147	processed_pseudogene	lncRNA	processed_pseudogene	lncRNA	-4.78724	0.0362157	down	0.00421392	0.269111	9	98575308	98576766	-	10.4183	8.5104	11.0432	0	0	1.08322
ENSMUST00000214736.1	ENSMUST00000214736	ENSMUSG00000110959.1	Gm47198	TEC	lncRNA	TEC	lncRNA	3.58316	11.985	up	0.0367692	0.830505	9	47771141	47773375	+	0	2.32102	0	3.96643	12.4179	14.0818
ENSMUST00000214044.1	ENSMUST00000214044	ENSMUSG00000110966.1	Gm47255	processed_pseudogene	lncRNA	processed_pseudogene	lncRNA	-6.05768	0.0150126	down	0.000662953	0.0881522	9	44180675	44181161	+	9.26067	14.6998	13.051	0	0	0
ENSMUST00000215810.1	ENSMUST00000215810	ENSMUSG00000111786.1	Gm47319	lincRNA	lncRNA	lincRNA	lncRNA	-5.29571	0.0254584	down	0.00952866		9	14385692	14389723	+	8.10309	7.73673	6.02356	0	0	0
ENSMUST00000220094.1	ENSMUST00000220094	ENSMUSG00000112058.1	Gm47593	antisense	lncRNA	antisense	lncRNA	-4.80664	0.035732	down	0.0348049		10	61496600	61498097	-	6.9455	4.64204	4.01571	0	0	0
ENSMUST00000222492.1	ENSMUST00000222492	ENSMUSG00000113479.1	Gm47796	lincRNA	lncRNA	lincRNA	lncRNA	5.24366	37.8877	up	0.0127512		12	105561263	105562556	+	0	0	0	4.95803	7.64176	7.58251
ENSMUST00000224584.1	ENSMUST00000224584	ENSMUSG00000114438.1	Gm47827	antisense	lncRNA	antisense	lncRNA	4.98435	31.6547	up	0.0275214		13	112669139	112685696	-	0	0	0	5.94964	7.64176	3.24965
ENSMUST00000216739.1	ENSMUST00000216739	ENSMUSG00000111116.1	Gm48065	lincRNA	lncRNA	lincRNA	lncRNA	2.49936	5.65434	up	0.0252371	0.690684	10	44597889	44602174	-	10.4183	11.6051	4.01571	3.96643	76.4176	67.1594
ENSMUST00000218358.1	ENSMUST00000218358	ENSMUSG00000112374.1	Gm48072	antisense	lncRNA	antisense	lncRNA	4.93511	30.5926	up	0.0313011		10	63072052	63075060	-	0	0	0	6.94124	2.86566	6.4993
ENSMUST00000218155.1	ENSMUST00000218155	ENSMUSG00000112090.1	Gm48231	TEC	lncRNA	TEC	lncRNA	-1.01809	0.493768	down	0.0328551	0.786214	12	78398135	78400540	+	133.122	129.203	70.2748	39.6643	55.4028	69.3258
ENSMUST00000220812.1	ENSMUST00000220812	ENSMUSG00000113917.1	Gm48382	TEC	lncRNA	TEC	lncRNA	0.670466	1.59159	up	0.0223944	0.648489	12	100366078	100369752	-	121.546	102.898	112.44	150.724	201.552	183.064
ENSMUST00000218845.1	ENSMUST00000218845	ENSMUSG00000112483.1	Gm48542	TEC	lncRNA	TEC	lncRNA	3.61018	12.2116	up	0.00703878	0.363755	12	46806952	46811508	-	0	3.86836	4.01571	4.95803	29.6118	63.9097
ENSMUST00000225376.1	ENSMUST00000225376	ENSMUSG00000114501.1	Gm48582	TEC	lncRNA	TEC	lncRNA	1.31199	2.48283	up	0.0032929	0.230715	13	60622967	60629395	+	72.9278	122.24	95.373	189.397	186.268	347.712
ENSMUST00000223086.1	ENSMUST00000223086	ENSMUSG00000113411.1	Gm48643	processed_pseudogene	lncRNA	processed_pseudogene	lncRNA	0.891468	1.85506	up	0.0479874	0.924863	12	19865126	19865495	-	23.1517	25.5312	29.1139	38.6726	50.6267	55.244
ENSMUST00000219628.1	ENSMUST00000219628	ENSMUSG00000112794.1	Gm48878	TEC	lncRNA	TEC	lncRNA	3.86786	14.5996	up	0.0100832	0.4434	10	122454132	122456809	+	0	0	4.01571	12.8909	20.0596	24.914
ENSMUST00000228325.1	ENSMUST00000228325	ENSMUSG00000115313.1	Gm48941	lincRNA	lncRNA	lincRNA	lncRNA	-1.52689	0.347024	down	0.0472763	0.919126	14	90064763	90085892	-	59.0368	29.3996	34.1335	24.7902	5.73132	11.9154
ENSMUST00000226897.1	ENSMUST00000226897	ENSMUSG00000115071.1	Gm49026	TEC	lncRNA	TEC	lncRNA	1.86694	3.64758	up	0.0203317	0.621421	14	99111677	99112814	+	4.63033	6.18938	13.051	14.8741	34.3879	37.9126
ENSMUST00000227799.1	ENSMUST00000227799	ENSMUSG00000115381.1	Gm49266	TEC	lncRNA	TEC	lncRNA	4.25494	19.0926	up	0.00828034	0.400369	15	26743232	26746137	-	3.47275	0	3.01178	0.991606	60.1789	59.5769
ENSMUST00000181053.2	ENSMUST00000181053	ENSMUSG00000114860.1	Gm49291	lincRNA	lncRNA	lincRNA	lncRNA	1.94298	3.845	up	0.0133906	0.50793	13	48239054	48262591	-	8.10309	3.86836	5.01963	16.8573	17.194	30.33
ENSMUST00000226532.1	ENSMUST00000226532	ENSMUSG00000115812.1	Gm49309	transcribed_processed_pseudogene	lncRNA	processed_transcript	lncRNA	-2.3893	0.190875	down	0.0452615	0.90809	14	31801559	31803411	+	12.7334	12.3788	21.0825	2.97482	5.73132	0
ENSMUST00000221539.1	ENSMUST00000221539	ENSMUSG00000113536.1	Gm49327	transcribed_unprocessed_pseudogene	lncRNA	processed_transcript	lncRNA	-0.744953	0.596687	down	0.0494523	0.938067	12	17933164	17939628	+	206.05	164.019	177.695	111.06	140.417	74.7419
ENSMUST00000221062.1	ENSMUST00000221062	ENSMUSG00000113536.1	Gm49327	transcribed_unprocessed_pseudogene	lncRNA	processed_transcript	lncRNA	2.45215	5.47232	up	0.0225494	0.649964	12	17934691	17939628	+	0	4.64204	5.01963	20.8237	17.194	16.2482
ENSMUST00000231790.1	ENSMUST00000231790	ENSMUSG00000116795.1	Gm49600	TEC	lncRNA	TEC	lncRNA	0.638423	1.55663	up	0.0369877	0.832717	16	36894394	36895683	+	91.4491	78.1409	74.2905	128.909	112.716	137.568
ENSMUST00000231960.1	ENSMUST00000231960	ENSMUSG00000116766.1	Gm49702	TEC	lncRNA	TEC	lncRNA	5.27016	38.5901	up	0.000474847	0.0733064	16	35284754	35286550	+	0	1.54735	0	9.91606	30.5671	28.1636
ENSMUST00000231752.1	ENSMUST00000231752	ENSMUSG00000116778.1	Gm49713	processed_pseudogene	lncRNA	processed_pseudogene	lncRNA	6.38352	83.4896	up	0.000178062	0.037889	16	31811842	31812611	-	0	0	0	10.9077	16.2387	17.3315
ENSMUST00000232919.1	ENSMUST00000232919	ENSMUSG00000117027.1	Gm49886	antisense	lncRNA	antisense	lncRNA	-3.18263	0.110137	down	0.0472492	0.919089	17	28318186	28319602	-	11.5758	11.6051	13.051	3.96643	0	0
ENSMUST00000234824.1	ENSMUST00000234824	ENSMUSG00000117355.1	Gm49999	lincRNA	lncRNA	lincRNA	lncRNA	5.47559	44.4956	up	0.0130122		17	31789526	31793310	+	0	0	0	2.97482	15.2835	5.41608
ENSMUST00000224064.1	ENSMUST00000224064	ENSMUSG00000050765.3	Gm5084	lincRNA	lncRNA	lincRNA	lncRNA	5.25679	38.2342	up	0.0168058	0.567661	13	60205471	60216023	+	0	4.64204	0	0	85.0146	98.5727
ENSMUST00000134234.1	ENSMUST00000134234	ENSMUSG00000033255.8	Gm5134	protein_coding	mRNA	retained_intron	lncRNA	3.78245	13.7604	up	0.0437945		10	75974086	75998354	+	0	1.54735	0	2.97482	6.68654	14.0818
ENSMUST00000223297.1	ENSMUST00000223297	ENSMUSG00000113237.1	Gm6109	processed_pseudogene	lncRNA	processed_pseudogene	lncRNA	4.82658	28.3756	up	0.0350458		13	93448488	93448835	+	0	0	0	3.96643	5.73132	5.41608
ENSMUST00000121027.1	ENSMUST00000121027	ENSMUSG00000081052.1	Gm6305	processed_pseudogene	lncRNA	processed_pseudogene	lncRNA	4.38445	20.8858	up	0.0113516	0.469974	16	11190254	11191265	-	0	1.54735	0	11.8993	20.0596	4.33286
ENSMUST00000232683.1	ENSMUST00000232683	ENSMUSG00000117327.1	Gm6467	pseudogene	lncRNA	pseudogene	lncRNA	-0.764171	0.588792	down	0.0381012	0.841909	16	21896506	21897116	+	133.122	167.113	198.777	87.2614	124.179	82.3244
ENSMUST00000147820.1	ENSMUST00000147820	ENSMUSG00000078887.10	Gm6710	protein_coding	mRNA	processed_transcript	lncRNA	-2.80787	0.142806	down	0.00210939	0.177694	2	175869245	175879891	+	96.0794	13.1524	144.565	13.8825	11.4626	10.8322
ENSMUST00000057074.9	ENSMUST00000057074	ENSMUSG00000043346.9	Gm6741	processed_pseudogene	lncRNA	processed_pseudogene	lncRNA	-1.10308	0.465523	down	0.000210276	0.0422098	17	91236811	91237557	+	329.911	340.416	367.437	125.934	161.432	196.062
ENSMUST00000077435.4	ENSMUST00000077435	ENSMUSG00000057605.4	Gm6807	processed_pseudogene	lncRNA	processed_pseudogene	lncRNA	-1.1125	0.462491	down	0.0182286	0.59101	19	45450308	45451195	-	138.91	83.5566	71.2788	51.5635	35.3432	48.7447
ENSMUST00000159332.2	ENSMUST00000159332	ENSMUSG00000110639.1	Gm6831	transcribed_unprocessed_pseudogene	lncRNA	processed_transcript	lncRNA	-1.98582	0.252469	down	0.0285	0.730208	8	104756548	104759519	+	34.7275	30.9469	41.161	19.8321	3.82088	3.24965
ENSMUST00000118642.1	ENSMUST00000118642	ENSMUSG00000059461.7	Gm7331	processed_pseudogene	lncRNA	processed_pseudogene	lncRNA	-0.715145	0.609144	down	0.0381605	0.842186	X	162566857	162567243	+	112.286	106.767	84.3298	57.5132	69.7311	57.4105
ENSMUST00000183064.2	ENSMUST00000183064	ENSMUSG00000098235.2	Gm7497	processed_pseudogene	lncRNA	processed_pseudogene	lncRNA	5.66482	50.7319	up	0.00708756		18	9748732	9749724	+	0	0	0	4.95803	4.7761	17.3315
ENSMUST00000195801.1	ENSMUST00000195801	ENSMUSG00000102890.1	Gm7626	processed_pseudogene	lncRNA	processed_pseudogene	lncRNA	-4.91681	0.0331048	down	0.040148		1	166043339	166043691	-	3.47275	2.32102	11.0432	0	0	0
ENSMUST00000193411.1	ENSMUST00000193411	ENSMUSG00000027694.9	Gm8325	transcribed_processed_pseudogene	lncRNA	processed_transcript	lncRNA	-5.06256	0.0299238	down	2.15343e-05	0.00810742	3	60877014	60877314	+	179.425	5.41571	154.605	2.97482	2.86566	4.33286
ENSMUST00000099086.3	ENSMUST00000099086	ENSMUSG00000027694.9	Gm8325	transcribed_processed_pseudogene	lncRNA	transcribed_processed_pseudogene	lncRNA	-0.900028	0.535876	down	0.0338844	0.798266	3	60877025	60877587	+	252.353	124.561	226.887	91.2278	104.119	127.819
ENSMUST00000119780.1	ENSMUST00000119780	ENSMUSG00000055093.10	Gm8430	processed_pseudogene	lncRNA	processed_pseudogene	lncRNA	-1.82739	0.281774	down	0.0024008	0.19309	6	122456904	122457374	+	1779.21	502.114	1138.45	212.204	498.625	252.389
ENSMUST00000196980.1	ENSMUST00000196980	ENSMUSG00000104895.1	Gm8454	processed_pseudogene	lncRNA	processed_pseudogene	lncRNA	-3.60486	0.0821917	down	0.0384277		5	146017031	146017841	-	10.4183	1.54735	13.051	0.991606	0	1.08322
ENSMUST00000196658.1	ENSMUST00000196658	ENSMUSG00000105390.1	Gm8458	processed_pseudogene	lncRNA	processed_pseudogene	lncRNA	-6.00524	0.0155683	down	0.00094057	0.109834	5	146070906	146071724	+	15.0486	7.73673	13.051	0	0	0
ENSMUST00000211877.1	ENSMUST00000211877	ENSMUSG00000110597.1	Gm8798	transcribed_unprocessed_pseudogene	lncRNA	transcribed_unprocessed_pseudogene	lncRNA	-0.842879	0.55753	down	0.0210627	0.631564	8	104886862	104901047	+	402.839	225.912	386.512	185.43	213.014	166.815
ENSMUST00000052867.8	ENSMUST00000052867	ENSMUSG00000050299.8	Gm9843	processed_pseudogene	lncRNA	processed_pseudogene	lncRNA	-0.8397	0.55876	down	0.00239674	0.19309	16	76403251	76403652	-	1759.53	1204.61	1390.44	913.269	806.206	712.756
ENSMUST00000063858.7	ENSMUST00000063858	ENSMUSG00000052143.8	Gm9869	antisense	lncRNA	antisense	lncRNA	5.16186	35.7993	up	0.0173913		9	60821855	60838200	-	0	0	0	3.96643	8.59698	6.4993
ENSMUST00000063874.3	ENSMUST00000063874	ENSMUSG00000052154.4	Gm9870	TEC	lncRNA	pseudogene	lncRNA	1.49698	2.8225	up	0.0376988	0.83773	5	72914296	72914942	-	6.9455	6.96305	9.03534	25.7818	25.791	12.9986
ENSMUST00000126276.7	ENSMUST00000126276	ENSMUSG00000002546.17	Golga2	protein_coding	mRNA	retained_intron	lncRNA	0.871833	1.82999	up	0.0267583	0.707702	2	32297080	32307910	+	906.388	790.693	519.03	1735.31	939.937	1380.02
ENSMUST00000134219.1	ENSMUST00000134219	ENSMUSG00000034109.15	Golim4	protein_coding	mRNA	retained_intron	lncRNA	1.84279	3.58702	up	0.0107447	0.460271	3	75876479	75879008	-	47.4609	112.956	48.1885	262.776	406.924	80.158
ENSMUST00000211260.1	ENSMUST00000211260	ENSMUSG00000031545.6	Gpat4	protein_coding	mRNA	retained_intron	lncRNA	0.897033	1.86223	up	0.00236998	0.191244	8	23179971	23208345	-	180.583	199.608	161.632	270.709	343.879	395.374
ENSMUST00000162909.7	ENSMUST00000162909	ENSMUSG00000029510.15	Gpc2	protein_coding	mRNA	retained_intron	lncRNA	-3.59223	0.0829148	down	0.000791	0.0985262	5	138273657	138279985	-	237.305	140.808	172.675	16.8573	28.6566	0
ENSMUST00000159350.1	ENSMUST00000159350	ENSMUSG00000029510.15	Gpc2	protein_coding	mRNA	processed_transcript	lncRNA	-4.68858	0.0387789	down	0.0104709	0.453886	5	138276641	138279963	-	8.10309	3.86836	16.0628	0	0.95522	0
ENSMUST00000123239.1	ENSMUST00000123239	ENSMUSG00000058571.11	Gpc6	protein_coding	mRNA	retained_intron	lncRNA	4.52759	23.0643	up	0.0205312	0.624132	14	116925315	117627198	+	0	1.54735	12.0471	0	85.0146	228.559
ENSMUST00000230283.1	ENSMUST00000230283	ENSMUSG00000022546.5	Gpt	protein_coding	mRNA	retained_intron	lncRNA	-1.45892	0.363766	down	0.00408112	0.262935	15	76696736	76699675	+	438.724	1223.18	711.784	394.659	225.432	243.724
ENSMUST00000142877.1	ENSMUST00000142877	ENSMUSG00000020176.17	Grb10	protein_coding	mRNA	processed_transcript	lncRNA	2.39194	5.24862	up	0.0318054	0.77407	11	11949600	11956024	-	24.3093	16.2471	1.00393	20.8237	65.9102	131.069
ENSMUST00000161036.7	ENSMUST00000161036	ENSMUSG00000036523.16	Greb1	protein_coding	mRNA	retained_intron	lncRNA	2.26676	4.81243	up	0.0218247	0.641871	12	16690531	16740254	-	53.2488	26.3049	10.0393	71.3957	322.865	35.7461
ENSMUST00000228589.1	ENSMUST00000228589	ENSMUSG00000022286.16	Grhl2	protein_coding	mRNA	retained_intron	lncRNA	-0.614587	0.653117	down	0.022219	0.646083	15	37285593	37288912	+	232.674	223.591	227.891	172.54	146.149	127.819
ENSMUST00000217673.1	ENSMUST00000217673	ENSMUSG00000056073.16	Grik2	protein_coding	mRNA	retained_intron	lncRNA	4.9138	30.144	up	0.0294542		10	49099843	49243036	-	0	0	0	6.94124	4.7761	4.33286
ENSMUST00000146727.1	ENSMUST00000146727	ENSMUSG00000024211.15	Grm8	protein_coding	mRNA	processed_transcript	lncRNA	2.34948	5.09639	up	0.0193133	0.60712	6	27934377	28135178	-	3.47275	23.9839	2.00785	45.6139	55.4028	51.9944
ENSMUST00000185574.6	ENSMUST00000185574	ENSMUSG00000100127.6	Gsdmcl-ps	transcribed_unprocessed_pseudogene	lncRNA	processed_transcript	lncRNA	-1.78004	0.291175	down	0.0420708	0.880659	15	63914461	63925455	+	85.6612	31.7206	124.487	6.94124	44.8954	18.4147
ENSMUST00000185431.1	ENSMUST00000185431	ENSMUSG00000093867.7	Gsdmcl2	transcribed_unprocessed_pseudogene	lncRNA	processed_transcript	lncRNA	-2.24933	0.210322	down	0.0118752	0.480461	15	63888602	63890512	+	28.9396	21.6628	105.412	10.9077	5.73132	16.2482
ENSMUST00000161577.7	ENSMUST00000161577	ENSMUSG00000028018.15	Gstcd	protein_coding	mRNA	processed_transcript	lncRNA	-1.14356	0.452643	down	0.0185617	0.594521	3	132998831	133091747	-	177.11	257.633	287.123	164.607	65.9102	96.4062
ENSMUST00000236902.1	ENSMUST00000236902	ENSMUSG00000025068.8	Gsto1	protein_coding	mRNA	processed_transcript	lncRNA	-2.53704	0.172296	down	4.81551e-06	0.00247107	19	47855758	47864790	+	137.752	248.349	452.771	57.5132	45.8506	41.1622
ENSMUST00000237565.1	ENSMUST00000237565	ENSMUSG00000038155.11	Gstp2	protein_coding	mRNA	retained_intron	lncRNA	-1.61175	0.327202	down	7.15414e-05	0.0203633	19	4040287	4040883	-	413.257	414.689	513.006	112.052	215.88	110.488
ENSMUST00000237650.1	ENSMUST00000237650	ENSMUSG00000038155.11	Gstp2	protein_coding	mRNA	retained_intron	lncRNA	-1.26861	0.415059	down	0.00703379	0.363755	19	4040395	4041528	-	54.4064	109.862	75.2945	31.7314	33.4327	34.6629
ENSMUST00000133881.7	ENSMUST00000133881	ENSMUSG00000033543.17	Gtf2a2	protein_coding	mRNA	processed_transcript	lncRNA	-5.74222	0.0186818	down	0.00536343	0.310181	9	70012568	70022515	+	0	91.2934	17.0667	0	0.95522	1.08322
ENSMUST00000162927.1	ENSMUST00000162927	ENSMUSG00000001524.14	Gtf2h4	protein_coding	mRNA	retained_intron	lncRNA	-2.67445	0.156643	down	0.0421297	0.881241	17	35667738	35668760	-	27.782	5.41571	17.0667	2.97482	4.7761	0
ENSMUST00000162894.7	ENSMUST00000162894	ENSMUSG00000001524.14	Gtf2h4	protein_coding	mRNA	retained_intron	lncRNA	-1.59239	0.331622	down	0.0274482	0.716316	17	35670371	35673688	-	26.6244	21.6628	33.1296	4.95803	14.3283	7.58251
ENSMUST00000173103.1	ENSMUST00000173103	ENSMUSG00000073421.6	H2-Ab1	protein_coding	mRNA	retained_intron	lncRNA	1.30903	2.47775	up	0.0142004	0.522067	17	34267102	34268034	+	549.852	382.968	289.131	492.828	1557.96	975.978
ENSMUST00000117558.1	ENSMUST00000117558	ENSMUSG00000080712.3	H2bu1-ps	processed_pseudogene	lncRNA	processed_pseudogene	lncRNA	-1.20252	0.434514	down	0.0138668	0.516566	11	58954048	58954512	-	173.638	113.73	72.2827	43.6307	58.2684	54.1608
ENSMUST00000141236.1	ENSMUST00000141236	ENSMUSG00000059447.13	Hadhb	protein_coding	mRNA	retained_intron	lncRNA	-1.08478	0.471466	down	0.00276185	0.209587	5	30180232	30184236	+	77.5581	102.125	82.322	39.6643	42.9849	41.1622
ENSMUST00000232410.1	ENSMUST00000232410	ENSMUSG00000003665.7	Has1	protein_coding	mRNA	retained_intron	lncRNA	4.73789	26.6837	up	0.0133117	0.506517	17	17847176	17855205	-	0	14.6998	7.02748	0	114.626	469.033
ENSMUST00000153945.2	ENSMUST00000153945	ENSMUSG00000024454.16	Hdac3	protein_coding	mRNA	retained_intron	lncRNA	-1.89146	0.269534	down	0.0122863	0.487884	18	37937410	37943991	-	81.0309	184.134	33.1296	22.8069	21.0148	36.8293
ENSMUST00000137452.1	ENSMUST00000137452	ENSMUSG00000031657.16	Heatr3	protein_coding	mRNA	retained_intron	lncRNA	-1.25959	0.417662	down	0.0289009	0.735307	8	88164482	88167045	+	43.9882	52.6097	32.1256	22.8069	20.0596	10.8322
ENSMUST00000220369.1	ENSMUST00000220369	ENSMUSG00000035181.6	Heatr5a	protein_coding	mRNA	retained_intron	lncRNA	-1.719	0.303758	down	0.000149907	0.0337138	12	51876970	51939950	-	475.767	427.841	276.08	111.06	170.029	76.9083
ENSMUST00000151870.1	ENSMUST00000151870	ENSMUSG00000032744.4	Heyl	protein_coding	mRNA	processed_transcript	lncRNA	4.91532	30.1758	up	0.0294179		4	123233853	123240659	+	0	0	0	3.96643	6.68654	5.41608
ENSMUST00000199900.1	ENSMUST00000199900	ENSMUSG00000028864.7	Hgf	protein_coding	mRNA	retained_intron	lncRNA	1.80882	3.50355	up	0.0141859	0.522067	5	16553751	16569574	+	17.3638	17.7945	9.03534	29.7482	33.4327	92.0734
ENSMUST00000202044.1	ENSMUST00000202044	ENSMUSG00000039959.13	Hip1	protein_coding	mRNA	retained_intron	lncRNA	1.55567	2.93969	up	0.0322037	0.778304	5	135459081	135545115	-	9.26067	29.3996	15.0589	30.7398	82.149	46.5783
ENSMUST00000107881.7	ENSMUST00000107881	ENSMUSG00000003949.16	Hlf	protein_coding	mRNA	processed_transcript	lncRNA	2.21673	4.64839	up	0.049415	0.937688	11	90339142	90388207	-	8.10309	6.18938	4.01571	49.5803	2.86566	32.4965
ENSMUST00000155635.1	ENSMUST00000155635	ENSMUSG00000002428.12	Hltf	protein_coding	mRNA	retained_intron	lncRNA	1.36237	2.57107	up	0.00503814	0.299202	3	20108476	20118490	+	42.8306	96.7091	58.2277	175.514	123.223	212.31
ENSMUST00000173370.1	ENSMUST00000173370	ENSMUSG00000092281.1	Hmgb1-ps7	processed_pseudogene	lncRNA	processed_pseudogene	lncRNA	-0.608936	0.65568	down	0.0444994	0.903622	7	42020836	42021483	+	770.951	903.65	725.839	663.385	495.759	414.872
ENSMUST00000134230.7	ENSMUST00000134230	ENSMUSG00000007850.16	Hnrnph1	protein_coding	mRNA	processed_transcript	lncRNA	-1.70027	0.307729	down	0.0221821	0.645888	11	50378301	50385923	+	1485.18	2677.68	302.182	588.023	365.849	420.288
ENSMUST00000174755.7	ENSMUST00000174755	ENSMUSG00000015165.16	Hnrnpl	protein_coding	mRNA	retained_intron	lncRNA	1.95608	3.88007	up	0.0357425	0.816441	7	28810940	28816936	+	52.0913	407.725	814.184	982.682	3056.71	904.485
ENSMUST00000190470.1	ENSMUST00000190470	ENSMUSG00000038700.4	Hoxb5	protein_coding	mRNA	retained_intron	lncRNA	-1.17307	0.443476	down	0.030844	0.762127	11	96303336	96306121	+	225.729	148.545	497.947	128.909	129.91	127.819
ENSMUST00000173421.1	ENSMUST00000173421	ENSMUSG00000001661.5	Hoxc6	protein_coding	mRNA	processed_transcript	lncRNA	5.07444	33.6946	up	0.00313422	0.224268	15	103000529	103010006	+	1.15758	0	0	5.94964	18.1492	10.8322
ENSMUST00000164340.1	ENSMUST00000164340	ENSMUSG00000001249.14	Hpn	protein_coding	mRNA	retained_intron	lncRNA	2.18448	4.54564	up	0.0293397	0.740478	7	31099238	31100283	-	6.9455	2.32102	2.00785	8.92446	24.8357	16.2482
ENSMUST00000125483.4	ENSMUST00000125483	ENSMUSG00000062410.14	Hsd3b3	protein_coding	mRNA	processed_transcript	lncRNA	-1.57611	0.335386	down	0.00729233	0.370453	3	98757670	98763092	-	585.737	500.566	1298.08	151.716	420.297	227.475
ENSMUST00000200810.1	ENSMUST00000200810	ENSMUSG00000029096.15	Htra3	protein_coding	mRNA	retained_intron	lncRNA	3.3079	9.90321	up	0.00891601	0.415517	5	35678383	35679462	-	6.9455	3.09469	1.00393	10.9077	9.5522	87.7405
ENSMUST00000125983.7	ENSMUST00000125983	ENSMUSG00000035878.13	Hykk	protein_coding	mRNA	retained_intron	lncRNA	-3.00094	0.124919	down	0.0219844	0.643607	9	54917311	54931063	+	53.2488	92.8407	10.0393	10.9077	0	8.66573
ENSMUST00000151445.7	ENSMUST00000151445	ENSMUSG00000033540.18	Idua	protein_coding	mRNA	retained_intron	lncRNA	1.76914	3.4085	up	0.0344654	0.804416	5	108669295	108681753	+	55.564	50.2887	5.01963	118.993	104.119	154.9
ENSMUST00000133888.1	ENSMUST00000133888	ENSMUSG00000028037.13	Ifi44	protein_coding	mRNA	retained_intron	lncRNA	-1.59457	0.331121	down	0.0351056	0.811074	3	151745693	151749947	-	92.6067	20.8892	118.463	19.8321	28.6566	28.1636
ENSMUST00000194932.5	ENSMUST00000194932	ENSMUSG00000010048.10	Ifrd2	protein_coding	mRNA	retained_intron	lncRNA	-0.604911	0.657512	down	0.0338333	0.797623	9	107587726	107593038	+	2968.04	3749.22	2752.77	1678.79	2099.57	2449.15
ENSMUST00000155565.1	ENSMUST00000155565	ENSMUSG00000030323.13	Ift122	protein_coding	mRNA	retained_intron	lncRNA	1.52237	2.87262	up	0.00200018	0.171474	6	115902627	115926695	+	24.3093	47.9677	22.0864	86.2698	89.7907	97.4894
ENSMUST00000194015.1	ENSMUST00000194015	ENSMUSG00000104422.1	Ighv1-14	IG_V_pseudogene	lncRNA	IG_V_pseudogene	lncRNA	-5.02211	0.0307746	down	0.0233442		12	114646572	114647056	-	9.26067	3.86836	5.01963	0	0	0
ENSMUST00000199448.1	ENSMUST00000199448	ENSMUSG00000104934.1	Igkv11-118	IG_V_pseudogene	lncRNA	IG_V_pseudogene	lncRNA	6.87697	117.537	up	2.06119e-05	0.00786351	6	68105414	68105880	+	0	0	0	22.8069	26.7462	12.9986
ENSMUST00000139036.1	ENSMUST00000139036	ENSMUSG00000004221.16	Ikbkg	protein_coding	mRNA	retained_intron	lncRNA	-1.9499	0.258834	down	0.0103588	0.449856	X	74429722	74433355	+	20.8365	15.4735	34.1335	6.94124	4.7761	6.4993
ENSMUST00000168775.1	ENSMUST00000168775	ENSMUSG00000074805.5	Il1bos	antisense	lncRNA	antisense	lncRNA	1.35131	2.55144	up	0.0366149	0.829093	2	129373129	129375077	+	19.6789	11.6051	10.0393	21.8153	44.8954	37.9126
ENSMUST00000143423.1	ENSMUST00000143423	ENSMUSG00000026981.15	Il1rn	protein_coding	mRNA	processed_transcript	lncRNA	3.12667	8.73416	up	0.0111877	0.466635	2	24345348	24346354	+	24.3093	4.64204	17.0667	6.94124	64.955	328.214
ENSMUST00000136856.8	ENSMUST00000136856	ENSMUSG00000044244.18	Il20rb	protein_coding	mRNA	processed_transcript	lncRNA	4.39138	20.9863	up	0.0320286	0.77582	9	100457804	100461763	-	3.47275	6.18938	0	194.355	0	9.74894
ENSMUST00000196769.4	ENSMUST00000196769	ENSMUSG00000001016.12	Ilf2	protein_coding	mRNA	retained_intron	lncRNA	1.09699	2.13907	up	0.0208866	0.629163	3	90476126	90487963	+	390.106	254.538	337.319	375.819	691.58	1032.3
ENSMUST00000207015.1	ENSMUST00000207015	ENSMUSG00000052337.15	Immt	protein_coding	mRNA	retained_intron	lncRNA	-3.24538	0.105449	down	0.00690414	0.360117	6	71871133	71875254	+	5.78792	88.1987	219.86	21.8153	4.7761	6.4993
ENSMUST00000156091.1	ENSMUST00000156091	ENSMUSG00000030330.15	Ing4	protein_coding	mRNA	retained_intron	lncRNA	-1.71883	0.303794	down	0.0120072	0.483371	6	125043954	125048006	+	137.752	34.0416	66.2591	20.8237	21.0148	30.33
ENSMUST00000028291.14	ENSMUST00000028291	ENSMUSG00000026925.16	Inpp5e	protein_coding	mRNA	processed_transcript	lncRNA	2.08877	4.25386	up	0.00193371	0.168245	2	26397054	26409184	-	30.0972	128.43	32.1256	298.474	276.059	240.474
ENSMUST00000098007.10	ENSMUST00000098007	ENSMUSG00000042105.18	Inpp5f	protein_coding	mRNA	processed_transcript	lncRNA	-1.20194	0.43469	down	0.0317444	0.77407	7	128611328	128671622	+	126.177	183.36	56.2199	58.5048	48.7162	51.9944
ENSMUST00000142075.7	ENSMUST00000142075	ENSMUSG00000042105.18	Inpp5f	protein_coding	mRNA	retained_intron	lncRNA	-1.2455	0.421761	down	0.0401413	0.862824	7	128679686	128696274	+	101.867	191.097	271.06	40.6559	120.358	76.9083
ENSMUST00000127773.2	ENSMUST00000127773	ENSMUSG00000002319.16	Ipo4	protein_coding	mRNA	retained_intron	lncRNA	0.871065	1.82901	up	0.0477649	0.923695	14	55628662	55630660	-	35.8851	46.4204	37.1453	97.1774	60.1789	61.7433
ENSMUST00000161258.7	ENSMUST00000161258	ENSMUSG00000041879.13	Ipo9	protein_coding	mRNA	processed_transcript	lncRNA	1.49037	2.80962	up	0.0237214	0.668669	1	135389437	135403364	-	9.26067	10.0577	14.055	21.8153	45.8506	25.9972
ENSMUST00000136109.1	ENSMUST00000136109	ENSMUSG00000002325.15	Irf9	protein_coding	mRNA	retained_intron	lncRNA	0.695755	1.61973	up	0.0216753	0.640993	14	55604577	55605860	+	84.5036	113.73	115.452	177.498	176.716	154.9
ENSMUST00000133528.2	ENSMUST00000133528	ENSMUSG00000046413.14	Irx3os	antisense	lncRNA	antisense	lncRNA	-6.21842	0.0134298	down	0.000402586	0.0667761	8	91802175	91805253	+	18.5213	13.9261	9.03534	0	0	0
ENSMUST00000222818.1	ENSMUST00000222818	ENSMUSG00000021241.7	Isca2	protein_coding	mRNA	retained_intron	lncRNA	1.47162	2.77332	up	0.0174494	0.576819	12	84773307	84774804	+	35.8851	20.1155	30.1178	48.5887	57.3132	132.152
ENSMUST00000224268.1	ENSMUST00000224268	ENSMUSG00000042284.10	Itga1	protein_coding	mRNA	processed_transcript	lncRNA	0.801696	1.74315	up	0.0417818	0.87937	13	115007697	115101931	-	75.2429	96.7091	141.554	150.724	204.417	191.729
ENSMUST00000230775.1	ENSMUST00000230775	ENSMUSG00000000555.8	Itga5	protein_coding	mRNA	retained_intron	lncRNA	1.67859	3.20115	up	0.024398	0.677159	15	103350617	103351378	-	5.78792	10.0577	21.0825	23.7986	44.8954	49.8279
ENSMUST00000230460.1	ENSMUST00000230460	ENSMUSG00000000555.8	Itga5	protein_coding	mRNA	retained_intron	lncRNA	1.4334	2.70082	up	0.0264651	0.706877	15	103355926	103356651	-	10.4183	18.5681	18.0707	26.7734	36.2984	64.993
ENSMUST00000133266.1	ENSMUST00000133266	ENSMUSG00000027007.16	Itprid2	protein_coding	mRNA	processed_transcript	lncRNA	1.31481	2.4877	up	0.0207166	0.626446	2	79639182	79672966	+	746.641	911.386	492.928	2965.89	789.012	1596.66
ENSMUST00000218072.1	ENSMUST00000218072	ENSMUSG00000020640.10	Itsn2	protein_coding	mRNA	processed_transcript	lncRNA	1.48144	2.79227	up	0.0247467	0.682705	12	4593062	4657896	+	135.437	82.0093	78.3063	110.068	208.238	506.945
ENSMUST00000133263.7	ENSMUST00000133263	ENSMUSG00000031805.17	Jak3	protein_coding	mRNA	retained_intron	lncRNA	1.18063	2.26675	up	0.000653916	0.0874291	8	71676552	71680306	+	35.8851	46.4204	43.1688	94.2026	100.298	90.9901
ENSMUST00000114961.7	ENSMUST00000114961	ENSMUSG00000061751.16	Kalrn	protein_coding	mRNA	processed_transcript	lncRNA	3.0596	8.33743	up	0.0420551	0.880659	16	34049689	34573532	-	27.782	41.7783	30.1178	0	318.088	513.444
ENSMUST00000171261.1	ENSMUST00000171261	ENSMUSG00000027425.18	Kat14	protein_coding	mRNA	processed_transcript	lncRNA	-1.71562	0.304472	down	0.0221462	0.645492	2	144368988	144373393	+	39.3578	14.6998	33.1296	9.91606	5.73132	10.8322
ENSMUST00000124584.3	ENSMUST00000124584	ENSMUSG00000000794.9	Kcnn3	protein_coding	mRNA	retained_intron	lncRNA	3.45802	10.9893	up	0.0265198	0.706877	3	89662518	89675132	+	17.3638	49.515	15.0589	0	341.969	560.023
ENSMUST00000154938.1	ENSMUST00000154938	ENSMUSG00000025332.14	Kdm5c	protein_coding	mRNA	retained_intron	lncRNA	0.789527	1.72851	up	0.0209451	0.629422	X	152233254	152246751	+	276.662	318.753	220.864	350.037	482.386	579.521
ENSMUST00000221378.1	ENSMUST00000221378	ENSMUSG00000036333.11	Kidins220	protein_coding	mRNA	retained_intron	lncRNA	1.94374	3.84701	up	0.0180333	0.588725	12	24974929	24995156	+	193.316	66.5358	135.53	865.672	561.67	92.0734
ENSMUST00000221423.1	ENSMUST00000221423	ENSMUSG00000036333.11	Kidins220	protein_coding	mRNA	retained_intron	lncRNA	1.44435	2.72141	up	0.00531219	0.30984	12	25016986	25051364	+	26.6244	22.4365	47.1845	104.119	63.0445	94.2398
ENSMUST00000216491.1	ENSMUST00000216491	ENSMUSG00000036768.6	Kif15	protein_coding	mRNA	retained_intron	lncRNA	-0.953454	0.516395	down	0.00269337	0.207414	9	122990507	122992757	+	155.116	219.723	158.62	93.211	90.7459	92.0734
ENSMUST00000150853.1	ENSMUST00000150853	ENSMUSG00000063077.15	Kif1b	protein_coding	mRNA	retained_intron	lncRNA	0.893193	1.85728	up	0.0453692	0.908969	4	149178018	149186200	-	390.106	278.522	552.159	1022.35	748.893	495.03
ENSMUST00000140565.1	ENSMUST00000140565	ENSMUSG00000036915.17	Kirrel2	protein_coding	mRNA	retained_intron	lncRNA	1.29613	2.4557	up	0.0311216	0.765755	7	30447534	30457652	-	12.7334	23.2102	10.0393	32.723	38.2088	43.3286
ENSMUST00000198327.1	ENSMUST00000198327	ENSMUSG00000054792.15	Klhl18	protein_coding	mRNA	retained_intron	lncRNA	1.20441	2.30444	up	0.0469365	0.915857	9	110437362	110447251	-	34.7275	10.8314	30.1178	59.4964	51.5819	61.7433
ENSMUST00000204367.2	ENSMUST00000204367	ENSMUSG00000030178.15	Klra13-ps	transcribed_unprocessed_pseudogene	lncRNA	transcribed_unprocessed_pseudogene	lncRNA	5.00141	32.0312	up	0.0345483	0.805409	6	130291161	130306428	-	0	1.54735	0	0	19.1044	34.6629
ENSMUST00000203865.1	ENSMUST00000203865	ENSMUSG00000050241.8	Klre1	protein_coding	mRNA	retained_intron	lncRNA	4.41019	21.2618	up	0.0034925	0.239333	6	129583419	129585824	+	0	0.773673	1.00393	7.93285	22.9253	8.66573
ENSMUST00000197742.1	ENSMUST00000197742	ENSMUSG00000000600.15	Krit1	protein_coding	mRNA	retained_intron	lncRNA	0.695662	1.61963	up	0.014768	0.531934	5	3812778	3818569	+	82.1884	87.425	89.3494	135.85	154.746	128.903
ENSMUST00000201697.1	ENSMUST00000201697	ENSMUSG00000029149.14	Krtcap3	protein_coding	mRNA	retained_intron	lncRNA	-1.57528	0.335577	down	0.0211022	0.631596	5	31251762	31252698	+	68.2974	319.527	182.715	78.3369	76.4176	36.8293
ENSMUST00000148855.1	ENSMUST00000148855	ENSMUSG00000026866.16	Kynu	protein_coding	mRNA	processed_transcript	lncRNA	3.5556	11.7583	up	0.0432657	0.8931	2	43670930	43681423	+	3.47275	0	0	13.8825	20.0596	4.33286
ENSMUST00000186279.1	ENSMUST00000186279	ENSMUSG00000019899.17	Lama2	protein_coding	mRNA	retained_intron	lncRNA	2.94933	7.72393	up	0.0100007	0.441272	10	26980036	26988514	-	4.63033	3.09469	8.03141	4.95803	29.6118	86.6573
ENSMUST00000162211.7	ENSMUST00000162211	ENSMUSG00000019846.11	Lama4	protein_coding	mRNA	retained_intron	lncRNA	3.59834	12.1118	up	0.000700334	0.091979	10	38965553	39047246	+	5.78792	6.18938	0	22.8069	50.6267	72.5755
ENSMUST00000194421.1	ENSMUST00000194421	ENSMUSG00000052911.9	Lamb2	protein_coding	mRNA	retained_intron	lncRNA	2.38989	5.24117	up	0.0266977	0.707702	9	108488877	108489532	+	3.47275	3.86836	1.00393	6.94124	13.3731	23.8308
ENSMUST00000160157.1	ENSMUST00000160157	ENSMUSG00000050552.8	Lamtor4	protein_coding	mRNA	processed_transcript	lncRNA	1.14972	2.21871	up	0.0370522	0.83304	5	138255831	138259398	+	93.7643	140.808	200.785	263.767	186.268	516.694
ENSMUST00000146311.7	ENSMUST00000146311	ENSMUSG00000040434.16	Large2	protein_coding	mRNA	retained_intron	lncRNA	-1.6424	0.320323	down	0.00378579	0.253082	2	92368069	92371033	-	89.1339	68.0832	90.3534	20.8237	42.9849	15.165
ENSMUST00000206727.1	ENSMUST00000206727	ENSMUSG00000030763.7	Lcmt1	protein_coding	mRNA	retained_intron	lncRNA	-2.14974	0.225353	down	0.00878582	0.412232	7	123427860	123430348	+	17.3638	28.6259	16.0628	6.94124	3.82088	3.24965
ENSMUST00000140678.1	ENSMUST00000140678	ENSMUSG00000037295.7	Ldlrap1	protein_coding	mRNA	retained_intron	lncRNA	1.43205	2.6983	up	0.041793	0.87937	4	134749416	134750850	-	24.3093	23.9839	6.02356	51.5635	58.2684	36.8293
ENSMUST00000128948.7	ENSMUST00000128948	ENSMUSG00000057722.17	Lepr	protein_coding	mRNA	processed_transcript	lncRNA	3.81555	14.0798	up	0.0279282	0.722158	4	101768047	101779593	+	0	3.09469	0	3.96643	11.4626	31.4133
ENSMUST00000144838.1	ENSMUST00000144838	ENSMUSG00000045312.12	Lhfpl2	protein_coding	mRNA	retained_intron	lncRNA	1.62537	3.0852	up	0.0232959	0.662829	13	94057832	94123974	+	6.9455	25.5312	14.055	36.6894	70.6863	37.9126
ENSMUST00000219053.1	ENSMUST00000219053	ENSMUSG00000112023.1	Lilr4b	protein_coding	mRNA	retained_intron	lncRNA	1.96856	3.91377	up	0.0199367	0.614887	10	51480686	51484689	+	1894.96	987.206	817.196	745.688	4074.02	9657.95
ENSMUST00000131255.2	ENSMUST00000131255	ENSMUSG00000030427.17	Lilra6	protein_coding	mRNA	retained_intron	lncRNA	-2.49078	0.17791	down	0.0058021	0.326472	7	3908280	3915503	-	104.183	27.8522	35.1374	13.8825	2.86566	12.9986
ENSMUST00000201852.3	ENSMUST00000201852	ENSMUSG00000037736.20	Limch1	protein_coding	mRNA	retained_intron	lncRNA	3.67452	12.7685	up	0.0232235	0.662061	5	66745827	66974662	+	8.10309	0	0	14.8741	51.5819	33.5797
ENSMUST00000155006.7	ENSMUST00000155006	ENSMUSG00000009207.15	Lnpk	protein_coding	mRNA	processed_transcript	lncRNA	-1.15665	0.448554	down	0.0457382	0.910787	2	74547398	74554996	-	30.0972	45.6467	51.2002	26.7734	17.194	12.9986
ENSMUST00000143874.7	ENSMUST00000143874	ENSMUSG00000027253.15	Lrp4	protein_coding	mRNA	processed_transcript	lncRNA	-1.23422	0.425071	down	0.0375672	0.836361	2	91457511	91479287	+	165.534	92.067	249.978	105.11	40.1193	70.409
ENSMUST00000154531.7	ENSMUST00000154531	ENSMUSG00000033728.14	Lrrc14	protein_coding	mRNA	retained_intron	lncRNA	-6.69637	0.00964256	down	3.08938e-05	0.0108228	15	76710663	76715130	+	21.9941	21.6628	14.055	0	0	0
ENSMUST00000217781.1	ENSMUST00000217781	ENSMUSG00000035215.9	Lsm7	protein_coding	mRNA	processed_transcript	lncRNA	1.72313	3.30152	up	0.0309916	0.76436	10	80852933	80855023	-	47.4609	149.319	28.1099	347.062	300.894	96.4062
ENSMUST00000237317.1	ENSMUST00000237317	ENSMUSG00000024940.11	Ltbp3	protein_coding	mRNA	retained_intron	lncRNA	4.92945	30.4727	up	0.00896997	0.416783	19	5740904	5754330	+	0	7.73673	0	18.8405	3.82088	219.893
ENSMUST00000237280.1	ENSMUST00000237280	ENSMUSG00000024940.11	Ltbp3	protein_coding	mRNA	retained_intron	lncRNA	3.63135	12.3921	up	0.00812571	0.395522	19	5743903	5758531	+	0	67.3095	18.0707	99.1606	184.358	778.832
ENSMUST00000235336.1	ENSMUST00000235336	ENSMUSG00000024940.11	Ltbp3	protein_coding	mRNA	retained_intron	lncRNA	7.05769	133.222	up	0.000203681	0.0412266	19	5755062	5758532	+	0	0	0	4.95803	16.2387	49.8279
ENSMUST00000223053.1	ENSMUST00000223053	ENSMUSG00000019726.12	Lyst	protein_coding	mRNA	retained_intron	lncRNA	1.46617	2.76287	up	0.0215433	0.639427	13	13590397	13636259	+	16.2062	20.1155	24.0942	70.404	71.6415	24.914
ENSMUST00000232379.1	ENSMUST00000232379	ENSMUSG00000022761.12	Lztr1	protein_coding	mRNA	retained_intron	lncRNA	1.47641	2.78255	up	0.000837142	0.102007	16	17508973	17524813	+	245.408	323.395	320.253	540.425	1273.31	660.762
ENSMUST00000191695.1	ENSMUST00000191695	ENSMUSG00000057777.4	Mab21l2	protein_coding	mRNA	processed_pseudogene	lncRNA	1.21054	2.31423	up	0.0111807	0.466613	3	86546050	86548629	-	120.389	135.393	145.569	154.691	355.342	419.205
ENSMUST00000125430.1	ENSMUST00000125430	ENSMUSG00000029910.14	Mad2l1	protein_coding	mRNA	retained_intron	lncRNA	-0.957917	0.5148	down	0.0193395	0.60768	6	66535425	66541020	+	318.335	447.183	235.923	124.942	202.507	188.48
ENSMUST00000199384.1	ENSMUST00000199384	ENSMUSG00000040003.18	Magi2	protein_coding	mRNA	retained_intron	lncRNA	3.30622	9.89171	up	0.0352982	0.812188	5	19227397	19230521	+	0	0.773673	5.01963	2.97482	14.3283	40.079
ENSMUST00000210450.1	ENSMUST00000210450	ENSMUSG00000031578.5	Mak16	protein_coding	mRNA	retained_intron	lncRNA	2.16716	4.49139	up	0.00863153	0.409209	8	31166055	31168694	-	9.26067	9.28407	2.00785	26.7734	42.9849	22.7475
ENSMUST00000210988.1	ENSMUST00000210988	ENSMUSG00000042918.17	Mamstr	protein_coding	mRNA	retained_intron	lncRNA	1.81502	3.51866	up	0.0317962	0.77407	7	45641480	45646521	+	9.26067	10.0577	19.0746	12.8909	49.6715	72.5755
ENSMUST00000176606.1	ENSMUST00000176606	ENSMUSG00000037306.13	Man1c1	protein_coding	mRNA	retained_intron	lncRNA	1.46434	2.75937	up	0.0382851	0.842186	4	134567889	134703767	-	8.10309	24.7575	30.1178	33.7146	79.2833	61.7433
ENSMUST00000235727.1	ENSMUST00000235727	ENSMUSG00000004054.9	Map3k11	protein_coding	mRNA	processed_transcript	lncRNA	-3.44643	0.0917321	down	0.0372712	0.835065	19	5688742	5690004	+	25.4668	0.773673	7.02748	0.991606	0.95522	1.08322
ENSMUST00000230266.1	ENSMUST00000230266	ENSMUSG00000022610.10	Mapk12	protein_coding	mRNA	retained_intron	lncRNA	1.60804	3.04837	up	0.0292963	0.739943	15	89130585	89140652	-	37.0427	21.6628	55.2159	40.6559	199.641	106.155
ENSMUST00000160637.2	ENSMUST00000160637	ENSMUSG00000063704.13	Mapk15	protein_coding	mRNA	processed_transcript	lncRNA	5.83489	57.0791	up	0.0046768	0.286621	15	75996713	75999154	+	0	0	0	9.91606	17.194	3.24965
ENSMUST00000152755.7	ENSMUST00000152755	ENSMUSG00000001034.17	Mapk7	protein_coding	mRNA	processed_transcript	lncRNA	-3.63069	0.0807336	down	0.0374822	0.836026	11	61488812	61494266	-	347.275	240.612	210.825	64.4544	0	0
ENSMUST00000126495.7	ENSMUST00000126495	ENSMUSG00000001034.17	Mapk7	protein_coding	mRNA	processed_transcript	lncRNA	2.94872	7.72064	up	0.0220179	0.643694	11	61491302	61493705	-	1.15758	1.54735	1.00393	16.8573	6.68654	5.41608
ENSMUST00000224159.1	ENSMUST00000224159	ENSMUSG00000024561.11	Mbd1	protein_coding	mRNA	retained_intron	lncRNA	1.41445	2.66559	up	0.0463373	0.912875	18	74268290	74274878	+	35.8851	45.6467	35.1374	35.6978	191.044	84.4909
ENSMUST00000153269.2	ENSMUST00000153269	ENSMUSG00000038732.15	Mboat1	protein_coding	mRNA	processed_transcript	lncRNA	-1.23644	0.424418	down	0.00664558	0.351665	13	30136489	30163625	+	56.7216	78.1409	103.404	33.7146	28.6566	38.9958
ENSMUST00000173411.7	ENSMUST00000173411	ENSMUSG00000027684.16	Mecom	protein_coding	mRNA	processed_transcript	lncRNA	-1.78966	0.289241	down	0.00549738	0.314425	3	30014974	30509733	-	62.5095	29.3996	30.1178	13.8825	11.4626	9.74894
ENSMUST00000173827.1	ENSMUST00000173827	ENSMUSG00000085702.8	Mecomos	antisense	lncRNA	antisense	lncRNA	-5.88099	0.0169686	down	0.00386031	0.255717	3	30017528	30023216	+	12.7334	3.09469	17.0667	0	0	0
ENSMUST00000129245.7	ENSMUST00000129245	ENSMUSG00000021268.17	Meg3	lincRNA	lncRNA	lincRNA	lncRNA	3.26637	9.62225	up	0.0152918	0.540014	12	109541001	109545319	+	15.0486	17.0208	0	14.8741	83.1042	211.227
ENSMUST00000124106.7	ENSMUST00000124106	ENSMUSG00000021268.17	Meg3	lincRNA	lncRNA	lincRNA	lncRNA	4.56584	23.684	up	0.0128577		12	109541007	109559189	+	0	0	1.00393	3.96643	7.64176	12.9986
ENSMUST00000146701.7	ENSMUST00000146701	ENSMUSG00000021268.17	Meg3	lincRNA	lncRNA	lincRNA	lncRNA	2.11934	4.34495	up	0.00345977	0.238282	12	109545398	109571726	+	63.6671	63.4412	126.495	118.001	288.477	695.425
ENSMUST00000153077.1	ENSMUST00000153077	ENSMUSG00000045039.9	Megf8	protein_coding	mRNA	retained_intron	lncRNA	2.50466	5.67517	up	0.0136797	0.511705	7	25345981	25365914	+	13.891	9.28407	77.3023	175.514	48.7162	345.546
ENSMUST00000140461.8	ENSMUST00000140461	ENSMUSG00000027210.20	Meis2	protein_coding	mRNA	retained_intron	lncRNA	1.70085	3.25091	up	0.00248103	0.197796	2	115996056	116062360	-	32.4123	38.6836	15.0589	64.4544	97.4325	119.154
ENSMUST00000164801.7	ENSMUST00000164801	ENSMUSG00000004561.14	Mettl17	protein_coding	mRNA	retained_intron	lncRNA	-1.30502	0.404715	down	0.0436975	0.896425	14	51884938	51888924	+	105.34	136.94	77.3023	17.8489	73.552	37.9126
ENSMUST00000139788.7	ENSMUST00000139788	ENSMUSG00000029060.17	Mib2	protein_coding	mRNA	processed_transcript	lncRNA	1.57668	2.98284	up	0.0213699	0.637135	4	155654683	155656727	-	41.673	13.1524	34.1335	140.808	69.7311	53.0776
ENSMUST00000130237.1	ENSMUST00000130237	ENSMUSG00000029060.17	Mib2	protein_coding	mRNA	processed_transcript	lncRNA	0.691887	1.6154	up	0.045617	0.91018	4	155657624	155658339	-	52.0913	56.4781	60.2356	104.119	91.7012	76.9083
ENSMUST00000130225.6	ENSMUST00000130225	ENSMUSG00000026767.12	Mindy3	protein_coding	mRNA	retained_intron	lncRNA	1.22147	2.33184	up	0.0311468	0.765854	2	12356785	12419431	-	72.9278	62.6675	39.1531	157.665	184.358	64.993
ENSMUST00000233833.1	ENSMUST00000233833	ENSMUSG00000074415.14	Mir100hg	processed_transcript	lncRNA	lincRNA	lncRNA	6.26239	76.7656	up	0.00126248	0.130858	9	41474868	41542177	+	0	0	0	3.96643	15.2835	21.6643
ENSMUST00000216299.1	ENSMUST00000216299	ENSMUSG00000074415.14	Mir100hg	processed_transcript	lncRNA	retained_intron	lncRNA	3.28935	9.77674	up	0.0166104	0.564672	9	41575879	41579145	+	0	1.54735	3.01178	3.96643	21.9701	19.4979
ENSMUST00000233719.1	ENSMUST00000233719	ENSMUSG00000074415.14	Mir100hg	processed_transcript	lncRNA	lincRNA	lncRNA	4.24937	19.0191	up	0.00833651	0.401415	9	41581308	41587471	+	3.47275	0	0	6.94124	30.5671	23.8308
ENSMUST00000181296.1	ENSMUST00000181296	ENSMUSG00000074415.14	Mir100hg	processed_transcript	lncRNA	retained_intron	lncRNA	2.62189	6.15555	up	0.000805996	0.0995142	9	41588494	41592737	+	6.9455	15.4735	4.01571	30.7398	53.4923	81.2412
ENSMUST00000180420.2	ENSMUST00000180420	ENSMUSG00000097850.2	Mir205hg	lincRNA	lncRNA	lincRNA	lncRNA	-1.61643	0.32614	down	0.0200611	0.615749	1	193507238	193510174	-	81.0309	26.3049	71.2788	11.8993	27.7014	18.4147
ENSMUST00000148233.1	ENSMUST00000148233	ENSMUSG00000035158.15	Mitf	protein_coding	mRNA	retained_intron	lncRNA	3.28397	9.74029	up	0.00992669	0.439981	6	97807058	97942179	+	5.78792	0	5.01963	9.91606	34.3879	58.4937
ENSMUST00000239221.1	ENSMUST00000239221	ENSMUSG00000074813.14	Morrbid	lincRNA	lncRNA	lincRNA	lncRNA	1.76239	3.39259	up	0.0188639	0.600243	2	128316177	128429391	-	18.5213	20.8892	12.0471	18.8405	71.6415	84.4909
ENSMUST00000145414.1	ENSMUST00000145414	ENSMUSG00000002227.15	Mov10	protein_coding	mRNA	processed_transcript	lncRNA	4.49757	22.5893	up	0.0010754	0.119548	3	104805429	104818301	-	0	8.5104	0	66.4376	94.5668	40.079
ENSMUST00000142550.7	ENSMUST00000142550	ENSMUSG00000020775.13	Mrpl38	protein_coding	mRNA	retained_intron	lncRNA	-1.11617	0.461318	down	0.0278806	0.721942	11	116131821	116138775	-	1232.83	639.827	1019.99	406.559	245.492	682.426
ENSMUST00000189176.1	ENSMUST00000189176	ENSMUSG00000026248.9	Mrpl44	protein_coding	mRNA	retained_intron	lncRNA	2.36783	5.16165	up	0.00279363	0.210293	1	79776116	79778546	+	2.31517	11.6051	14.055	55.53	60.1789	30.33
ENSMUST00000234948.1	ENSMUST00000234948	ENSMUSG00000024012.18	Mtch1	protein_coding	mRNA	retained_intron	lncRNA	-1.94652	0.259441	down	0.000212927	0.0422762	17	29332076	29347934	-	694.55	1196.1	1135.44	277.65	385.909	121.32
ENSMUST00000127423.2	ENSMUST00000127423	ENSMUSG00000024012.18	Mtch1	protein_coding	mRNA	retained_intron	lncRNA	-2.52075	0.174253	down	3.80818e-07	0.000252264	17	29332084	29340536	-	77.5581	167.887	140.55	25.7818	21.0148	20.5811
ENSMUST00000174218.7	ENSMUST00000174218	ENSMUSG00000064068.15	Mtx1	protein_coding	mRNA	retained_intron	lncRNA	-2.05346	0.240906	down	0.045156	0.907436	3	89209087	89209664	-	11.5758	14.6998	7.02748	3.96643	1.91044	2.16643
ENSMUST00000123496.7	ENSMUST00000123496	ENSMUSG00000039110.15	Mycbpap	protein_coding	mRNA	retained_intron	lncRNA	0.677536	1.59941	up	0.0122242	0.48653	11	94501347	94521742	-	140.068	184.134	187.734	282.608	255.999	281.636
ENSMUST00000155765.1	ENSMUST00000155765	ENSMUSG00000020900.15	Myh10	protein_coding	mRNA	retained_intron	lncRNA	4.3846	20.8879	up	0.00515557	0.30345	11	68692154	68769643	+	4.63033	0	0	11.8993	22.9253	56.3272
ENSMUST00000141705.7	ENSMUST00000141705	ENSMUSG00000020527.14	Myo19	protein_coding	mRNA	processed_transcript	lncRNA	-0.801627	0.573702	down	0.0243189	0.675964	11	84880220	84911122	+	927.224	1096.29	562.199	488.862	538.744	456.034
ENSMUST00000141173.1	ENSMUST00000141173	ENSMUSG00000020527.14	Myo19	protein_coding	mRNA	processed_transcript	lncRNA	-1.35027	0.392219	down	0.00065071	0.0874291	11	84882586	84911122	+	182.898	284.712	174.683	94.2026	63.9998	94.2398
ENSMUST00000227775.1	ENSMUST00000227775	ENSMUSG00000022020.15	Naa16	protein_coding	mRNA	processed_transcript	lncRNA	-1.98214	0.253114	down	0.039689	0.858929	14	79335636	79350821	-	94.9219	44.873	12.0471	21.8153	5.73132	10.8322
ENSMUST00000190874.6	ENSMUST00000190874	ENSMUSG00000022253.15	Nadk2	protein_coding	mRNA	processed_transcript	lncRNA	-1.99862	0.250239	down	0.0214088	0.637513	15	9071687	9107172	+	104.183	34.0416	24.0942	15.8657	19.1044	5.41608
ENSMUST00000187311.1	ENSMUST00000187311	ENSMUSG00000009418.16	Nav1	protein_coding	mRNA	retained_intron	lncRNA	1.76144	3.39037	up	0.0143229	0.524181	1	135452375	135453907	-	11.5758	17.0208	4.01571	43.6307	34.3879	33.5797
ENSMUST00000184462.1	ENSMUST00000184462	ENSMUSG00000052512.17	Nav2	protein_coding	mRNA	retained_intron	lncRNA	0.80226	1.74383	up	0.0180754	0.58957	7	49304254	49305917	+	74.0854	59.5728	75.2945	126.926	100.298	136.485
ENSMUST00000127079.1	ENSMUST00000127079	ENSMUSG00000028833.13	Ncdn	protein_coding	mRNA	processed_transcript	lncRNA	1.19082	2.28283	up	0.0430097	0.890337	4	126744731	126753438	-	135.437	88.1987	50.1963	293.515	108.895	222.059
ENSMUST00000134508.1	ENSMUST00000134508	ENSMUSG00000038369.14	Ncoa6	protein_coding	mRNA	processed_transcript	lncRNA	1.77273	3.41701	up	0.0338689	0.798165	2	155438010	155473824	-	3.47275	35.5889	19.0746	72.3873	77.3729	50.9112
ENSMUST00000199825.1	ENSMUST00000199825	ENSMUSG00000027977.15	Ndst3	protein_coding	mRNA	retained_intron	lncRNA	5.54196	46.5904	up	0.00847445		3	123556660	123560129	-	0	0	0	3.96643	14.3283	6.4993
ENSMUST00000185466.1	ENSMUST00000185466	ENSMUSG00000026260.12	Ndufa10	protein_coding	mRNA	retained_intron	lncRNA	1.38455	2.61091	up	0.0180281	0.588725	1	92463103	92471051	-	37.0427	23.2102	21.0825	58.5048	44.8954	108.322
ENSMUST00000218302.1	ENSMUST00000218302	ENSMUSG00000040280.10	Ndufa4l2	protein_coding	mRNA	processed_transcript	lncRNA	-4.11965	0.0575257	down	0.0108429	0.460334	10	127514967	127517053	+	11.5758	34.0416	9.03534	0	0	3.24965
ENSMUST00000166096.1	ENSMUST00000166096	ENSMUSG00000091989.1	Ndufab1-ps	processed_pseudogene	lncRNA	processed_pseudogene	lncRNA	-1.06876	0.476728	down	0.0247609	0.682705	7	80507787	80508254	+	126.177	121.467	192.754	103.127	52.5371	54.1608
ENSMUST00000125717.7	ENSMUST00000125717	ENSMUSG00000031644.19	Nek1	protein_coding	mRNA	retained_intron	lncRNA	1.18425	2.27244	up	0.0160004	0.554136	8	60993200	61044543	+	25.4668	64.2148	50.1963	99.1606	124.179	96.4062
ENSMUST00000222142.1	ENSMUST00000222142	ENSMUSG00000005397.8	Nid1	protein_coding	mRNA	retained_intron	lncRNA	3.78198	13.7559	up	0.0479693	0.924863	13	13437667	13501464	+	18.5213	10.0577	0	0	118.447	274.054
ENSMUST00000140723.1	ENSMUST00000140723	ENSMUSG00000026036.17	Nif3l1	protein_coding	mRNA	retained_intron	lncRNA	2.21252	4.63484	up	0.0376074	0.836571	1	58449167	58457800	+	3.47275	0.773673	5.01963	9.91606	20.0596	11.9154
ENSMUST00000194168.1	ENSMUST00000194168	ENSMUSG00000027787.14	Nmd3	protein_coding	mRNA	retained_intron	lncRNA	1.42192	2.67942	up	0.0461563	0.912669	3	69724236	69740037	+	18.5213	38.6836	23.0903	25.7818	98.3877	92.0734
ENSMUST00000194694.5	ENSMUST00000194694	ENSMUSG00000026575.15	Nme7	protein_coding	mRNA	retained_intron	lncRNA	2.03327	4.0933	up	0.00708526	0.36538	1	164345219	164380858	+	4.63033	6.96305	5.01963	30.7398	15.2835	22.7475
ENSMUST00000132287.7	ENSMUST00000132287	ENSMUSG00000015094.16	Npdc1	protein_coding	mRNA	processed_transcript	lncRNA	5.58569	48.0243	up	0.000430265	0.0689057	2	25400469	25408178	+	0	0.773673	0	9.91606	17.194	22.7475
ENSMUST00000144413.1	ENSMUST00000144413	ENSMUSG00000015094.16	Npdc1	protein_coding	mRNA	processed_transcript	lncRNA	0.993093	1.99045	up	0.0260486	0.701963	2	25403107	25406848	+	81.0309	121.467	103.404	299.465	157.611	152.733
ENSMUST00000191919.1	ENSMUST00000191919	ENSMUSG00000032558.19	Nphp3	protein_coding	mRNA	retained_intron	lncRNA	-1.27725	0.41258	down	0.0232851	0.66278	9	104002758	104016686	+	185.213	136.94	87.3416	31.7314	85.0146	51.9944
ENSMUST00000146991.1	ENSMUST00000146991	ENSMUSG00000027931.12	Npr1	protein_coding	mRNA	retained_intron	lncRNA	4.4293	21.5452	up	0.0234373		3	90457399	90458939	-	1.15758	0	0	1.98321	9.5522	10.8322
ENSMUST00000208206.1	ENSMUST00000208206	ENSMUSG00000062991.9	Nrg1	protein_coding	mRNA	retained_intron	lncRNA	3.09842	8.56478	up	0.0380041	0.841033	8	31916272	31918357	-	3.47275	0	3.01178	2.97482	15.2835	35.7461
ENSMUST00000212933.1	ENSMUST00000212933	ENSMUSG00000025810.9	Nrp1	protein_coding	mRNA	retained_intron	lncRNA	1.65871	3.15735	up	0.00278799	0.210293	8	128359397	128462081	+	33.5699	39.4573	37.1453	60.488	181.492	106.155
ENSMUST00000126344.1	ENSMUST00000126344	ENSMUSG00000025969.15	Nrp2	protein_coding	mRNA	retained_intron	lncRNA	1.78269	3.44066	up	0.000807207	0.0995142	1	62703285	62739932	+	16.2062	20.1155	17.0667	38.6726	67.8207	77.9916
ENSMUST00000146695.7	ENSMUST00000146695	ENSMUSG00000027455.16	Nsfl1c	protein_coding	mRNA	retained_intron	lncRNA	1.37263	2.58941	up	0.0114091	0.47153	2	151502980	151510989	+	41.673	19.3418	34.1335	54.5383	83.1042	107.238
ENSMUST00000131863.7	ENSMUST00000131863	ENSMUSG00000000916.15	Nsun5	protein_coding	mRNA	retained_intron	lncRNA	0.725124	1.65304	up	0.021813	0.641871	5	135373642	135376805	+	62.5095	63.4412	55.2159	95.1942	107.94	96.4062
ENSMUST00000128509.7	ENSMUST00000128509	ENSMUSG00000026857.9	Ntmt1	protein_coding	mRNA	processed_transcript	lncRNA	-6.68881	0.0096932	down	0.00448317	0.278971	2	30807957	30816178	+	53.2488	2.32102	2.00785	0	0	0
ENSMUST00000142930.1	ENSMUST00000142930	ENSMUSG00000034875.5	Nudt19	protein_coding	mRNA	processed_transcript	lncRNA	-4.93807	0.0326206	down	0.00141876	0.140934	7	35547521	35555194	-	9.26067	20.1155	34.1335	0	0	2.16643
ENSMUST00000134215.1	ENSMUST00000134215	ENSMUSG00000063160.12	Numbl	protein_coding	mRNA	retained_intron	lncRNA	4.74842	26.8791	up	0.03622	0.823219	7	27261378	27281981	+	0	3.09469	0	0	37.2536	49.8279
ENSMUST00000201445.1	ENSMUST00000201445	ENSMUSG00000029561.17	Oasl2	protein_coding	mRNA	retained_intron	lncRNA	-1.55344	0.340697	down	0.0122596	0.48709	5	114901834	114903941	+	401.682	130.751	638.497	137.833	147.104	113.738
ENSMUST00000228005.1	ENSMUST00000228005	ENSMUSG00000047394.9	Odf3b	protein_coding	mRNA	retained_intron	lncRNA	2.18539	4.54848	up	0.0238361	0.670863	15	89377454	89378989	-	2.31517	2.32102	4.01571	18.8405	9.5522	10.8322
ENSMUST00000186064.6	ENSMUST00000186064	ENSMUSG00000026158.11	Ogfrl1	protein_coding	mRNA	retained_intron	lncRNA	1.27057	2.41257	up	0.0325228	0.782918	1	23369724	23380801	-	16.2062	13.9261	35.1374	44.6223	49.6715	62.8265
ENSMUST00000203403.2	ENSMUST00000203403	ENSMUSG00000108218.2	Olfr1372-ps1	transcribed_unprocessed_pseudogene	lncRNA	processed_transcript	lncRNA	2.33853	5.05788	up	0.0125077	0.493042	11	52154722	52168159	-	82.1884	30.1732	86.3377	35.6978	398.327	569.772
ENSMUST00000150116.7	ENSMUST00000150116	ENSMUSG00000040044.11	Orc3	protein_coding	mRNA	processed_transcript	lncRNA	3.99434	15.9374	up	0.0435988	0.896187	4	34598702	34614903	-	0	1.54735	2.00785	0	13.3731	44.4119
ENSMUST00000132594.7	ENSMUST00000132594	ENSMUSG00000044252.18	Osbpl1a	protein_coding	mRNA	retained_intron	lncRNA	-2.05905	0.239974	down	0.00183022	0.163035	18	12870218	12941841	-	121.546	447.183	129.506	49.5803	46.8058	71.4923
ENSMUST00000175862.7	ENSMUST00000175862	ENSMUSG00000022146.12	Osmr	protein_coding	mRNA	retained_intron	lncRNA	5.47083	44.3491	up	0.0138959	0.516874	15	6836758	6874268	-	0	0	6.02356	0	99.3429	166.815
ENSMUST00000177263.1	ENSMUST00000177263	ENSMUSG00000022146.12	Osmr	protein_coding	mRNA	retained_intron	lncRNA	3.56735	11.8544	up	0.000172089	0.0372095	15	6854987	6874296	-	17.3638	9.28407	15.0589	19.8321	158.567	314.133
ENSMUST00000138509.7	ENSMUST00000138509	ENSMUSG00000037514.17	Pank2	protein_coding	mRNA	processed_transcript	lncRNA	0.691241	1.61467	up	0.0203418	0.621421	2	131262839	131296691	+	207.207	202.702	245.962	393.668	390.685	274.054
ENSMUST00000129386.1	ENSMUST00000129386	ENSMUSG00000029056.13	Pank4	protein_coding	mRNA	retained_intron	lncRNA	-0.810307	0.570261	down	0.0220775	0.644426	4	154976578	154980934	+	193.316	140.035	141.554	72.3873	106.985	90.9901
ENSMUST00000166151.7	ENSMUST00000166151	ENSMUSG00000063268.12	Parp10	protein_coding	mRNA	retained_intron	lncRNA	1.04311	2.06067	up	0.00811968	0.395492	15	76233003	76243434	-	310.232	373.684	264.033	907.32	440.357	606.601
ENSMUST00000139028.1	ENSMUST00000139028	ENSMUSG00000026274.11	Pask	protein_coding	mRNA	retained_intron	lncRNA	-1.02796	0.490403	down	0.030905	0.762858	1	93317828	93343465	-	566.058	333.453	790.09	283.599	185.313	359.628
ENSMUST00000132561.7	ENSMUST00000132561	ENSMUSG00000047617.11	Paxx	protein_coding	mRNA	processed_transcript	lncRNA	-1.48621	0.356948	down	0.00174033	0.157531	2	25459450	25460317	-	75.2429	93.6144	69.2709	19.8321	39.164	25.9972
ENSMUST00000141613.7	ENSMUST00000141613	ENSMUSG00000047617.11	Paxx	protein_coding	mRNA	processed_transcript	lncRNA	0.829462	1.77702	up	0.0176391	0.581851	2	25459485	25460279	-	60.1943	86.6513	79.3102	112.052	138.507	152.733
ENSMUST00000193123.1	ENSMUST00000193123	ENSMUSG00000024440.13	Pcdh12	protein_coding	mRNA	retained_intron	lncRNA	4.58664	24.0279	up	0.016569	0.564463	18	38280755	38284399	-	2.31517	0	2.00785	0	53.4923	47.6615
ENSMUST00000194235.1	ENSMUST00000194235	ENSMUSG00000104252.5	Pcdha4	protein_coding	mRNA	retained_intron	lncRNA	5.36447	41.1972	up	0.0109059		18	36952658	36955551	+	0	0	0	10.9077	6.68654	4.33286
ENSMUST00000194447.1	ENSMUST00000194447	ENSMUSG00000102918.1	Pcdhgc3	protein_coding	mRNA	retained_intron	lncRNA	1.08709	2.12446	up	0.000578233	0.0809227	18	37806364	37809743	+	185.213	158.603	183.719	285.583	460.416	373.71
ENSMUST00000193222.1	ENSMUST00000193222	ENSMUSG00000023036.14	Pcdhgc4	protein_coding	mRNA	retained_intron	lncRNA	0.871062	1.82901	up	0.0181416	0.590573	18	37815456	37818555	+	143.54	205.023	159.624	410.525	281.79	238.308
ENSMUST00000142536.1	ENSMUST00000142536	ENSMUSG00000037773.14	Pced1a	protein_coding	mRNA	retained_intron	lncRNA	1.44521	2.72302	up	0.0236495	0.667934	2	130421890	130424310	-	30.0972	25.5312	30.1178	136.842	41.0745	55.244
ENSMUST00000131769.7	ENSMUST00000131769	ENSMUSG00000032177.17	Pde4a	protein_coding	mRNA	retained_intron	lncRNA	1.50801	2.84418	up	0.00328494	0.230379	9	21181616	21211627	+	37.0427	59.5728	29.1139	105.11	166.208	87.7405
ENSMUST00000149272.1	ENSMUST00000149272	ENSMUSG00000031842.15	Pde4c	protein_coding	mRNA	retained_intron	lncRNA	1.5787	2.987	up	0.0264053	0.706877	8	70743079	70750473	+	26.6244	8.5104	8.03141	43.6307	47.761	35.7461
ENSMUST00000191339.1	ENSMUST00000191339	ENSMUSG00000022197.16	Pdzd2	protein_coding	mRNA	retained_intron	lncRNA	1.34185	2.53476	up	0.0226904	0.651706	15	12404932	12412380	-	10.4183	17.7945	13.051	26.7734	33.4327	45.4951
ENSMUST00000185619.1	ENSMUST00000185619	ENSMUSG00000022197.16	Pdzd2	protein_coding	mRNA	processed_transcript	lncRNA	5.4933	45.045	up	0.012781		15	12522564	12549785	-	0	0	0	3.96643	3.82088	16.2482
ENSMUST00000172631.7	ENSMUST00000172631	ENSMUSG00000028073.15	Pear1	protein_coding	mRNA	retained_intron	lncRNA	1.16401	2.2408	up	0.0039231	0.257536	3	87749098	87762214	-	134.28	113.73	120.471	352.02	303.76	168.982
ENSMUST00000155910.2	ENSMUST00000155910	ENSMUSG00000002265.17	Peg3	protein_coding	mRNA	retained_intron	lncRNA	0.944191	1.92411	up	0.0170249	0.570368	7	6721933	6730431	-	169.007	226.686	125.491	394.659	244.536	365.044
ENSMUST00000196692.1	ENSMUST00000196692	ENSMUSG00000005907.14	Pex1	protein_coding	mRNA	retained_intron	lncRNA	-1.0585	0.48013	down	0.0183022	0.591992	5	3627204	3627841	+	57.8792	78.1409	92.3612	46.6055	29.6118	33.5797
ENSMUST00000154860.7	ENSMUST00000154860	ENSMUSG00000028975.16	Pex14	protein_coding	mRNA	processed_transcript	lncRNA	0.659899	1.57997	up	0.0366464	0.829548	4	148983354	149099815	-	98.3946	79.6883	95.373	131.884	169.074	129.986
ENSMUST00000148386.1	ENSMUST00000148386	ENSMUSG00000027222.14	Pex16	protein_coding	mRNA	processed_transcript	lncRNA	-0.74246	0.597719	down	0.0480439	0.925328	2	92375559	92376703	+	136.595	85.8777	103.404	73.3789	60.1789	60.6601
ENSMUST00000143000.7	ENSMUST00000143000	ENSMUSG00000004264.17	Phb2	protein_coding	mRNA	retained_intron	lncRNA	-0.95349	0.516382	down	0.0424169	0.884347	6	124715348	124716950	+	231.517	196.513	172.675	160.64	82.149	67.1594
ENSMUST00000155653.1	ENSMUST00000155653	ENSMUSG00000028796.17	Phc2	protein_coding	mRNA	retained_intron	lncRNA	1.44811	2.7285	up	0.0171099	0.571569	4	128710164	128724424	+	21.9941	43.3257	21.0825	50.5719	119.403	67.1594
ENSMUST00000167805.1	ENSMUST00000167805	ENSMUSG00000023883.13	Phf10	protein_coding	mRNA	retained_intron	lncRNA	1.46154	2.75402	up	0.0372653	0.835065	17	14955711	14959527	-	8.10309	6.18938	9.03534	18.8405	28.6566	16.2482
ENSMUST00000160235.7	ENSMUST00000160235	ENSMUSG00000058318.15	Phf21a	protein_coding	mRNA	retained_intron	lncRNA	-1.11918	0.460354	down	0.014087	0.521476	2	92184302	92214598	+	47.4609	52.6097	68.267	20.8237	29.6118	27.0804
ENSMUST00000129457.1	ENSMUST00000129457	ENSMUSG00000030815.11	Phkg2	protein_coding	mRNA	retained_intron	lncRNA	1.91141	3.76175	up	0.000384234	0.0652634	7	127573340	127578621	+	50.9337	40.231	37.1453	79.3285	170.984	231.808
ENSMUST00000071254.6	ENSMUST00000071254	ENSMUSG00000031802.9	Phxr4	TEC	lncRNA	TEC	lncRNA	1.30439	2.46979	up	0.0217107	0.640993	9	13431361	13432736	+	101.867	153.961	216.848	173.531	541.61	452.784
ENSMUST00000187992.1	ENSMUST00000187992	ENSMUSG00000045658.16	Pid1	protein_coding	mRNA	retained_intron	lncRNA	2.51442	5.71369	up	0.0142093	0.522124	1	84283193	84284623	-	10.4183	11.6051	1.00393	15.8657	45.8506	70.409
ENSMUST00000147268.7	ENSMUST00000147268	ENSMUSG00000025507.13	Pidd1	protein_coding	mRNA	retained_intron	lncRNA	-8.97634	0.00198542	down	3.51438e-10	4.85642e-07	7	141438117	141444008	-	69.455	53.3834	157.616	0	0	0
ENSMUST00000187448.1	ENSMUST00000187448	ENSMUSG00000030228.18	Pik3c2g	protein_coding	mRNA	processed_transcript	lncRNA	4.85583	28.9567	up	0.0090878	0.419645	6	139841581	139900069	+	0	0.773673	0	19.8321	4.7761	5.41608
ENSMUST00000187573.6	ENSMUST00000187573	ENSMUSG00000032571.14	Pik3r4	protein_coding	mRNA	retained_intron	lncRNA	-1.36123	0.38925	down	0.030303	0.754386	9	105642978	105679320	+	1727.11	326.49	1122.39	332.188	490.983	412.705
ENSMUST00000172521.7	ENSMUST00000172521	ENSMUSG00000004591.16	Pkn2	protein_coding	mRNA	processed_transcript	lncRNA	-4.1356	0.0568934	down	8.6958e-05	0.0230413	3	142804789	142881990	-	263.929	10.8314	148.581	5.94964	10.5074	7.58251
ENSMUST00000172916.1	ENSMUST00000172916	ENSMUSG00000004591.16	Pkn2	protein_coding	mRNA	retained_intron	lncRNA	-0.931614	0.524272	down	0.0413325	0.873993	3	142830238	142881983	-	211.838	232.875	149.585	150.724	67.8207	93.1566
ENSMUST00000176513.1	ENSMUST00000176513	ENSMUSG00000006705.13	Pknox1	protein_coding	mRNA	retained_intron	lncRNA	1.57507	2.9795	up	0.0145558	0.528471	17	31602738	31603584	+	5.78792	10.8314	13.051	26.7734	36.2984	25.9972
ENSMUST00000124127.1	ENSMUST00000124127	ENSMUSG00000026991.20	Pkp4	protein_coding	mRNA	processed_transcript	lncRNA	-2.12028	0.230002	down	0.026607	0.707702	2	59342197	59348256	+	10.4183	36.3626	15.0589	3.96643	2.86566	7.58251
ENSMUST00000142183.1	ENSMUST00000142183	ENSMUSG00000046971.7	Pla2g4f	protein_coding	mRNA	retained_intron	lncRNA	-3.68643	0.0776735	down	0.0441251	0.900634	2	120299957	120312377	-	23.1517	24.7575	2.00785	0	3.82088	0
ENSMUST00000202886.3	ENSMUST00000202886	ENSMUSG00000029134.14	Plb1	protein_coding	mRNA	retained_intron	lncRNA	3.42411	10.734	up	0.038454	0.843984	5	32232708	32330286	+	0	3.86836	0	16.8573	21.9701	5.41608
ENSMUST00000143012.1	ENSMUST00000143012	ENSMUSG00000020937.14	Plcd3	protein_coding	mRNA	processed_transcript	lncRNA	5.43462	43.2499	up	0.0166453		11	103080553	103101618	-	0	0	0	3.96643	2.86566	16.2482
ENSMUST00000159374.2	ENSMUST00000159374	ENSMUSG00000036834.16	Plch1	protein_coding	mRNA	retained_intron	lncRNA	3.42701	10.7555	up	0.022352	0.648329	3	63696237	63702354	-	4.63033	0	18.0707	52.5551	8.59698	181.98
ENSMUST00000128015.7	ENSMUST00000128015	ENSMUSG00000037552.17	Plekhg2	protein_coding	mRNA	retained_intron	lncRNA	-0.94312	0.520107	down	0.0462905	0.91287	7	28359605	28372577	-	2501.54	922.218	1266.96	673.301	798.564	967.312
ENSMUST00000235090.1	ENSMUST00000235090	ENSMUSG00000040852.6	Plekhh2	protein_coding	mRNA	retained_intron	lncRNA	4.91838	30.2398	up	0.0277895		17	84575550	84583714	+	0	0	0	4.95803	5.73132	5.41608
ENSMUST00000225008.1	ENSMUST00000225008	ENSMUSG00000035818.14	Plekhs1	protein_coding	mRNA	retained_intron	lncRNA	-1.4453	0.367215	down	0.0228426	0.654673	19	56479687	56486752	+	42.8306	51.0624	68.267	18.8405	9.5522	31.4133
ENSMUST00000124292.7	ENSMUST00000124292	ENSMUSG00000019055.15	Plod1	protein_coding	mRNA	retained_intron	lncRNA	1.90247	3.73852	up	0.000291173	0.0527784	4	147922463	147936742	-	12.7334	15.4735	14.055	49.5803	68.7759	40.079
ENSMUST00000190075.1	ENSMUST00000190075	ENSMUSG00000032374.14	Plod2	protein_coding	mRNA	retained_intron	lncRNA	2.28391	4.86994	up	0.037601	0.836571	9	92601342	92602617	+	15.0486	8.5104	7.02748	3.96643	53.4923	90.9901
ENSMUST00000147442.1	ENSMUST00000147442	ENSMUSG00000022474.15	Pmm1	protein_coding	mRNA	retained_intron	lncRNA	-1.4501	0.365996	down	0.0107719	0.460271	15	81957341	81960764	-	39.3578	34.0416	70.2748	15.8657	17.194	19.4979
ENSMUST00000147930.7	ENSMUST00000147930	ENSMUSG00000001100.10	Poldip2	protein_coding	mRNA	retained_intron	lncRNA	-1.50416	0.352534	down	0.00485426	0.293297	11	78516229	78517932	+	38.2003	37.91	32.1256	10.9077	15.2835	11.9154
ENSMUST00000154403.7	ENSMUST00000154403	ENSMUSG00000039176.17	Polg	protein_coding	mRNA	retained_intron	lncRNA	2.24418	4.73768	up	2.76075e-05	0.00986116	7	79449382	79455080	-	31.2548	30.1732	26.1021	94.2026	221.611	98.5727
ENSMUST00000149684.1	ENSMUST00000149684	ENSMUSG00000005514.14	Por	protein_coding	mRNA	retained_intron	lncRNA	-1.07755	0.473832	down	0.0156079	0.544686	5	135731550	135733915	+	50.9337	54.9308	73.2866	31.7314	22.9253	30.33
ENSMUST00000145036.2	ENSMUST00000145036	ENSMUSG00000027750.16	Postn	protein_coding	mRNA	retained_intron	lncRNA	2.8247	7.08467	up	0.0450287	0.906383	3	54378484	54384712	+	6.9455	44.0993	0	26.7734	168.119	168.982
ENSMUST00000210844.1	ENSMUST00000210844	ENSMUSG00000003863.18	Ppfia3	protein_coding	mRNA	retained_intron	lncRNA	5.10843	34.4978	up	0.0354749	0.813236	7	45339281	45340762	-	0	2.32102	0	5.94964	78.3281	0
ENSMUST00000134644.7	ENSMUST00000134644	ENSMUSG00000033526.16	Ppip5k1	protein_coding	mRNA	retained_intron	lncRNA	1.80189	3.48676	up	0.020973	0.629682	2	121332073	121355077	-	243.093	449.504	350.37	1423.95	2010.74	202.561
ENSMUST00000206782.1	ENSMUST00000206782	ENSMUSG00000030402.5	Ppm1n	protein_coding	mRNA	retained_intron	lncRNA	1.98566	3.96043	up	0.0494784	0.938158	7	19278817	19279601	-	5.78792	3.09469	1.00393	10.9077	11.4626	16.2482
ENSMUST00000151375.1	ENSMUST00000151375	ENSMUSG00000039220.16	Ppp1r10	protein_coding	mRNA	retained_intron	lncRNA	1.22746	2.34154	up	0.00784566	0.387324	17	35926494	35928329	+	21.9941	18.5681	21.0825	43.6307	42.9849	57.4105
ENSMUST00000190935.1	ENSMUST00000190935	ENSMUSG00000048960.13	Prex2	protein_coding	mRNA	retained_intron	lncRNA	3.63316	12.4077	up	0.0018627	0.165121	1	10993518	10996601	+	9.26067	1.54735	1.00393	10.9077	76.4176	55.244
ENSMUST00000187694.1	ENSMUST00000187694	ENSMUSG00000048960.13	Prex2	protein_coding	mRNA	retained_intron	lncRNA	6.61844	98.2535	up	0.000354858	0.0613168	1	11140691	11160596	+	0	0	0	6.94124	33.4327	11.9154
ENSMUST00000144369.1	ENSMUST00000144369	ENSMUSG00000005034.15	Prkacb	protein_coding	mRNA	retained_intron	lncRNA	1.53028	2.88843	up	0.0469217	0.915857	3	146732328	146745627	-	3.47275	10.8314	9.03534	15.8657	27.7014	24.914
ENSMUST00000134725.1	ENSMUST00000134725	ENSMUSG00000050965.14	Prkca	protein_coding	mRNA	processed_transcript	lncRNA	0.665779	1.58643	up	0.0254143	0.694016	11	108191858	108343648	-	122.704	151.64	151.593	264.759	191.999	219.893
ENSMUST00000119092.1	ENSMUST00000119092	ENSMUSG00000021108.18	Prkch	protein_coding	mRNA	processed_transcript	lncRNA	1.38909	2.61914	up	0.0463228	0.912875	12	73584843	73761542	+	152.801	112.956	223.876	110.068	582.684	589.27
ENSMUST00000140256.1	ENSMUST00000140256	ENSMUSG00000029053.16	Prkcz	protein_coding	mRNA	processed_transcript	lncRNA	-1.46052	0.363361	down	0.0498167	0.941632	4	155262100	155268335	-	15.0486	35.5889	42.1649	12.8909	14.3283	6.4993
ENSMUST00000147063.7	ENSMUST00000147063	ENSMUSG00000060098.11	Prmt7	protein_coding	mRNA	retained_intron	lncRNA	-0.996229	0.501309	down	0.00667105	0.351991	8	106211037	106243185	+	232.674	266.917	169.664	118.993	130.865	85.5741
ENSMUST00000196852.4	ENSMUST00000196852	ENSMUSG00000029086.15	Prom1	protein_coding	mRNA	retained_intron	lncRNA	-1.29674	0.407045	down	0.00145581	0.142008	5	44044024	44101958	-	172.48	129.203	141.554	81.3117	55.4028	43.3286
ENSMUST00000191324.1	ENSMUST00000191324	ENSMUSG00000042320.17	Prox2	protein_coding	mRNA	retained_intron	lncRNA	-1.69549	0.30875	down	0.016701	0.56575	12	85094023	85095615	-	30.0972	27.0785	25.0982	11.8993	3.82088	9.74894
ENSMUST00000160155.7	ENSMUST00000160155	ENSMUSG00000015748.13	Prpf3	protein_coding	mRNA	retained_intron	lncRNA	-0.676565	0.625653	down	0.0403545	0.864602	3	95830618	95849574	-	309.075	315.658	499.955	220.137	239.76	243.724
ENSMUST00000130575.7	ENSMUST00000130575	ENSMUSG00000023007.15	Prpf40b	protein_coding	mRNA	retained_intron	lncRNA	7.66093	202.38	up	0.000525029	0.078076	15	99295241	99316114	+	0	0	1.00393	0	130.865	79.0748
ENSMUST00000139330.7	ENSMUST00000139330	ENSMUSG00000023007.15	Prpf40b	protein_coding	mRNA	retained_intron	lncRNA	2.40908	5.31135	up	0.0168134	0.567661	15	99307885	99315093	+	4.63033	2.32102	12.0471	36.6894	10.5074	53.0776
ENSMUST00000183691.2	ENSMUST00000183691	ENSMUSG00000026586.16	Prrx1	protein_coding	mRNA	processed_transcript	lncRNA	-4.72559	0.0377969	down	0.017927	0.587359	1	163247577	163289224	-	34.7275	0	46.1806	1.98321	0	1.08322
ENSMUST00000160683.7	ENSMUST00000160683	ENSMUSG00000060073.9	Psma3	protein_coding	mRNA	retained_intron	lncRNA	-1.26145	0.417123	down	0.0241075	0.673836	12	70974671	70994501	+	777.896	1337.68	875.424	706.024	200.596	341.213
ENSMUST00000212938.1	ENSMUST00000212938	ENSMUSG00000031897.9	Psmb10	protein_coding	mRNA	retained_intron	lncRNA	2.60521	6.08482	up	0.00625026	0.341986	8	105935744	105937027	-	2.31517	6.96305	2.00785	35.6978	13.3731	21.6643
ENSMUST00000143456.1	ENSMUST00000143456	ENSMUSG00000026869.12	Psmd5	protein_coding	mRNA	retained_intron	lncRNA	-0.87051	0.546953	down	0.0196685	0.61326	2	34852102	34870933	-	394.736	372.137	463.814	142.791	261.73	268.638
ENSMUST00000174148.7	ENSMUST00000174148	ENSMUSG00000022216.17	Psme1	protein_coding	mRNA	retained_intron	lncRNA	1.49625	2.82109	up	0.00855972	0.406863	14	55579964	55581451	+	208.365	99.0301	246.966	471.013	284.656	806.996
ENSMUST00000148533.1	ENSMUST00000148533	ENSMUSG00000063179.13	Pstk	protein_coding	mRNA	retained_intron	lncRNA	-1.94051	0.260524	down	0.0311761	0.765917	7	131384257	131387727	+	30.0972	35.5889	36.1413	12.8909	12.4179	1.08322
ENSMUST00000165153.7	ENSMUST00000165153	ENSMUSG00000006498.16	Ptbp1	protein_coding	mRNA	retained_intron	lncRNA	-1.09741	0.467356	down	0.0233909	0.664553	10	79854633	79863818	+	12554	4207.23	5741.45	3687.78	3413	3415.38
ENSMUST00000205691.1	ENSMUST00000205691	ENSMUSG00000063884.6	Ptcd3	protein_coding	mRNA	retained_intron	lncRNA	-0.642229	0.640722	down	0.00561754	0.318547	6	71880643	71889679	-	1100.86	1418.92	1177.61	727.839	858.743	783.165
ENSMUST00000204671.2	ENSMUST00000204671	ENSMUSG00000030122.12	Ptms	protein_coding	mRNA	processed_transcript	lncRNA	-5.68577	0.0194273	down	0.00284399	0.213643	6	124913764	124920103	-	11.5758	10.0577	7.02748	0	0	0
ENSMUST00000230615.1	ENSMUST00000230615	ENSMUSG00000027303.18	Ptpra	protein_coding	mRNA	retained_intron	lncRNA	0.828269	1.77555	up	0.0300388	0.750372	2	130533130	130536050	+	57.8792	85.104	85.3337	105.11	160.477	140.818
ENSMUST00000216836.1	ENSMUST00000216836	ENSMUSG00000032067.6	Pts	protein_coding	mRNA	processed_transcript	lncRNA	-1.10873	0.463701	down	0.0199244	0.614887	9	50524744	50528638	-	100.71	65.7622	68.267	49.5803	28.6566	30.33
ENSMUST00000182521.1	ENSMUST00000182521	ENSMUSG00000027832.5	Ptx3	protein_coding	mRNA	retained_intron	lncRNA	7.52534	184.226	up	6.14484e-05	0.0180831	3	66220245	66221430	+	0	0	0	7.93285	13.3731	76.9083
ENSMUST00000125830.1	ENSMUST00000125830	ENSMUSG00000047824.13	Pygo2	protein_coding	mRNA	processed_transcript	lncRNA	1.83385	3.56486	up	0.000584678	0.0814602	3	89431032	89432992	+	19.6789	20.8892	20.0785	42.6391	76.4176	97.4894
ENSMUST00000144253.8	ENSMUST00000144253	ENSMUSG00000032604.16	Qars	protein_coding	mRNA	retained_intron	lncRNA	0.859127	1.81394	up	0.0484885	0.928083	9	108508058	108511089	+	328.754	176.397	162.636	297.482	450.864	461.45
ENSMUST00000150593.7	ENSMUST00000150593	ENSMUSG00000004768.14	Rab23	protein_coding	mRNA	retained_intron	lncRNA	1.9731	3.9261	up	0.0220227	0.643694	1	33734528	33740711	+	11.5758	27.0785	8.03141	26.7734	40.1193	118.071
ENSMUST00000132066.3	ENSMUST00000132066	ENSMUSG00000004768.14	Rab23	protein_coding	mRNA	retained_intron	lncRNA	1.52722	2.88229	up	0.0341004	0.800822	1	33738137	33740772	+	9.26067	7.73673	9.03534	16.8573	19.1044	38.9958
ENSMUST00000195715.1	ENSMUST00000195715	ENSMUSG00000027739.9	Rab33b	protein_coding	mRNA	processed_transcript	lncRNA	-4.48856	0.0445459	down	0.00247667	0.197664	3	51483920	51494095	+	18.5213	20.1155	6.02356	0.991606	0.95522	0
ENSMUST00000125937.1	ENSMUST00000125937	ENSMUSG00000025340.14	Rabgef1	protein_coding	mRNA	retained_intron	lncRNA	1.13568	2.19723	up	0.0216678	0.640993	5	130207053	130210991	+	26.6244	58.0254	34.1335	84.2865	72.5968	106.155
ENSMUST00000200653.1	ENSMUST00000200653	ENSMUSG00000038569.13	Rad9b	protein_coding	mRNA	retained_intron	lncRNA	-0.777439	0.583402	down	0.0155647	0.543958	5	122352495	122354220	-	149.328	165.566	121.475	96.1858	77.3729	81.2412
ENSMUST00000226737.1	ENSMUST00000226737	ENSMUSG00000022246.14	Rai14	protein_coding	mRNA	processed_transcript	lncRNA	-1.85873	0.275719	down	0.0406072	0.866958	15	10592133	10600087	-	11.5758	12.3788	31.1217	2.97482	5.73132	6.4993
ENSMUST00000219542.1	ENSMUST00000219542	ENSMUSG00000021027.17	Ralgapa1	protein_coding	mRNA	retained_intron	lncRNA	2.91622	7.54865	up	0.00369277	0.247773	12	55722179	55821167	-	8.10309	6.18938	9.03534	132.875	29.6118	12.9986
ENSMUST00000149006.1	ENSMUST00000149006	ENSMUSG00000001240.13	Ramp2	protein_coding	mRNA	retained_intron	lncRNA	4.7607	27.1091	up	0.0227146	0.651889	11	101246312	101247684	+	0	0	1.00393	2.97482	22.9253	2.16643
ENSMUST00000203541.2	ENSMUST00000203541	ENSMUSG00000009281.6	Rarres2	protein_coding	mRNA	retained_intron	lncRNA	3.17822	9.05192	up	7.56981e-05	0.020973	6	48569696	48572646	-	32.4123	43.3257	35.1374	54.5383	426.028	524.277
ENSMUST00000143080.1	ENSMUST00000143080	ENSMUSG00000070565.11	Rasal2	protein_coding	mRNA	retained_intron	lncRNA	0.882111	1.84307	up	0.0399472	0.860357	1	157284984	157412595	-	61.3519	102.898	80.3141	203.279	132.776	115.904
ENSMUST00000122930.1	ENSMUST00000122930	ENSMUSG00000032946.16	Rasgrp2	protein_coding	mRNA	processed_transcript	lncRNA	2.00214	4.00593	up	0.0394934	0.856479	19	6401695	6402446	+	5.78792	7.73673	3.01178	19.8321	39.164	7.58251
ENSMUST00000141128.1	ENSMUST00000141128	ENSMUSG00000031060.16	Rbm10	protein_coding	mRNA	processed_transcript	lncRNA	-1.96514	0.256115	down	0.0157459	0.54845	X	20617785	20649196	+	357.693	475.035	53.2081	43.6307	78.3281	105.072
ENSMUST00000169214.7	ENSMUST00000169214	ENSMUSG00000029701.15	Rbm28	protein_coding	mRNA	retained_intron	lncRNA	-1.17018	0.444366	down	0.035105	0.811074	6	29125142	29155091	-	757.06	722.61	347.359	171.548	445.133	194.979
ENSMUST00000150272.7	ENSMUST00000150272	ENSMUSG00000027620.16	Rbm39	protein_coding	mRNA	processed_transcript	lncRNA	-0.699426	0.615817	down	0.0373871	0.835157	2	156164920	156172961	-	137.752	167.113	108.424	85.2781	84.0594	85.5741
ENSMUST00000138381.7	ENSMUST00000138381	ENSMUSG00000027620.16	Rbm39	protein_coding	mRNA	retained_intron	lncRNA	-0.893894	0.53816	down	0.00772147	0.38337	2	156167538	156177731	-	234.989	164.019	180.707	115.026	111.761	84.4909
ENSMUST00000182184.7	ENSMUST00000182184	ENSMUSG00000031586.17	Rbpms	protein_coding	mRNA	processed_transcript	lncRNA	5.1554	35.6393	up	0.0167846		8	33784066	33853673	-	0	0	0	4.95803	8.59698	5.41608
ENSMUST00000225509.1	ENSMUST00000225509	ENSMUSG00000024889.5	Rce1	protein_coding	mRNA	retained_intron	lncRNA	0.600033	1.51575	up	0.0363901	0.825623	19	4624177	4625291	-	120.389	129.203	115.452	154.691	207.283	191.729
ENSMUST00000204760.1	ENSMUST00000204760	ENSMUSG00000071356.7	Reg3b	protein_coding	mRNA	retained_intron	lncRNA	2.0446	4.1256	up	0.028787	0.733606	6	78372531	78373418	+	40.5154	22.4365	208.817	128.909	447.998	543.774
ENSMUST00000176650.1	ENSMUST00000176650	ENSMUSG00000030017.2	Reg3g	protein_coding	mRNA	retained_intron	lncRNA	1.19026	2.28194	up	0.0196889	0.613343	6	78466269	78468571	-	1151.8	1185.27	2986.68	2949.04	5000.58	4198.55
ENSMUST00000128967.1	ENSMUST00000128967	ENSMUSG00000047881.14	Rell1	protein_coding	mRNA	retained_intron	lncRNA	2.23922	4.7214	up	5.72204e-05	0.0172062	5	63927032	63930777	-	11.5758	7.73673	8.03141	38.6726	46.8058	42.2454
ENSMUST00000162427.7	ENSMUST00000162427	ENSMUSG00000042453.14	Reln	protein_coding	mRNA	retained_intron	lncRNA	4.05791	16.6554	up	0.0305417	0.757758	5	22003033	22344690	-	11.5758	4.64204	0	0	128	140.818
ENSMUST00000175824.1	ENSMUST00000175824	ENSMUSG00000056666.13	Retsat	protein_coding	mRNA	processed_transcript	lncRNA	-1.41956	0.373826	down	0.0359996	0.820317	6	72604373	72606389	+	81.0309	46.4204	71.2788	35.6978	29.6118	8.66573
ENSMUST00000214161.1	ENSMUST00000214161	ENSMUSG00000032026.7	Rexo2	protein_coding	mRNA	retained_intron	lncRNA	-1.12784	0.457601	down	0.0475265	0.921835	9	48474916	48480593	-	41.673	72.7252	57.2238	18.8405	20.0596	40.079
ENSMUST00000128161.7	ENSMUST00000128161	ENSMUSG00000029101.16	Rgs12	protein_coding	mRNA	retained_intron	lncRNA	1.28394	2.43503	up	0.0198171	0.614887	5	34949448	35020094	+	101.867	61.1201	82.322	300.457	95.522	200.395
ENSMUST00000164955.3	ENSMUST00000164955	ENSMUSG00000037627.16	Rgs22	protein_coding	mRNA	retained_intron	lncRNA	-4.90452	0.0333882	down	0.0473755		15	36138221	36140385	-	2.31517	2.32102	12.0471	0	0	0
ENSMUST00000238430.1	ENSMUST00000238430	ENSMUSG00000097451.11	Rian	processed_transcript	lncRNA	antisense	lncRNA	5.72325	52.8287	up	0.00383471	0.254964	12	109616061	109627350	+	0	0.773673	0	0.991606	26.7462	27.0804
ENSMUST00000238403.1	ENSMUST00000238403	ENSMUSG00000097451.11	Rian	processed_transcript	lncRNA	antisense	lncRNA	5.51299	45.6641	up	0.00546641		12	109617265	109639009	+	0	0	0	6.94124	7.64176	9.74894
ENSMUST00000192864.1	ENSMUST00000192864	ENSMUSG00000097451.11	Rian	processed_transcript	lncRNA	retained_intron	lncRNA	3.61074	12.2164	up	0.0226393		12	109657288	109659130	+	1.15758	0	1.00393	5.94964	5.73132	12.9986
ENSMUST00000223182.1	ENSMUST00000223182	ENSMUSG00000028677.19	Rnf220	protein_coding	mRNA	retained_intron	lncRNA	1.10555	2.15181	up	0.0153059	0.540096	4	117278007	117289285	-	30.0972	22.4365	19.0746	46.6055	51.5819	55.244
ENSMUST00000139554.1	ENSMUST00000139554	ENSMUSG00000009535.13	Rnmt	protein_coding	mRNA	retained_intron	lncRNA	0.947923	1.92909	up	0.0167103	0.56575	18	68317491	68319244	+	79.8733	59.5728	44.1728	129.9	102.209	121.32
ENSMUST00000231474.1	ENSMUST00000231474	ENSMUSG00000022883.11	Robo1	protein_coding	mRNA	retained_intron	lncRNA	4.1569	17.8383	up	0.0326012	0.783492	16	72663184	72743391	+	2.31517	1.54735	0	0	21.9701	46.5783
ENSMUST00000156010.1	ENSMUST00000156010	ENSMUSG00000052516.19	Robo2	protein_coding	mRNA	retained_intron	lncRNA	4.03279	16.3678	up	0.000537062	0.0784013	16	74349795	74411825	-	0	4.64204	9.03534	16.8573	103.164	106.155
ENSMUST00000125775.7	ENSMUST00000125775	ENSMUSG00000008682.13	Rpl10	protein_coding	mRNA	retained_intron	lncRNA	0.655834	1.57553	up	0.0496848	0.940604	X	74270986	74272925	+	305.602	488.961	446.747	801.218	572.177	583.853
ENSMUST00000150103.2	ENSMUST00000150103	ENSMUSG00000037805.15	Rpl10a	protein_coding	mRNA	retained_intron	lncRNA	-1.06614	0.477594	down	0.00482896	0.293206	17	28328600	28331028	+	11380.2	6128.26	6107.89	3838.51	4290.85	3148.91
ENSMUST00000121001.1	ENSMUST00000121001	ENSMUSG00000081855.4	Rpl17-ps5	processed_pseudogene	lncRNA	processed_pseudogene	lncRNA	-0.704467	0.613669	down	0.041275	0.873656	5	22612628	22613182	-	2458.71	1324.53	1556.09	1205.79	1002.98	1066.97
ENSMUST00000194092.1	ENSMUST00000194092	ENSMUSG00000039221.10	Rpl22l1	protein_coding	mRNA	retained_intron	lncRNA	1.28631	2.43904	up	0.00547969	0.313659	3	28806458	28807415	+	17.3638	21.6628	28.1099	47.5971	60.1789	56.3272
ENSMUST00000147143.1	ENSMUST00000147143	ENSMUSG00000062647.16	Rpl7a	protein_coding	mRNA	processed_transcript	lncRNA	2.12396	4.3589	up	4.75062e-07	0.000303652	2	26912619	26913318	+	61.3519	36.3626	59.2317	219.145	290.387	171.148
ENSMUST00000208054.1	ENSMUST00000208054	ENSMUSG00000061787.15	Rps17	protein_coding	mRNA	processed_transcript	lncRNA	-0.752878	0.593419	down	0.039685	0.858929	7	81342735	81345227	-	331.069	297.09	215.844	210.221	127.044	163.566
ENSMUST00000224430.1	ENSMUST00000224430	ENSMUSG00000049517.8	Rps23	protein_coding	mRNA	retained_intron	lncRNA	0.682846	1.6053	up	0.0123104	0.48831	13	90924185	90924724	+	108.813	113.73	105.412	161.632	167.164	198.229
ENSMUST00000077208.5	ENSMUST00000077208	ENSMUSG00000059775.5	Rps26-ps1	transcribed_processed_pseudogene	lncRNA	processed_transcript	lncRNA	-2.92355	0.131803	down	0.0343829	0.803264	8	107439131	107439579	-	792.945	6.18938	144.565	53.5467	4.7761	66.0762
ENSMUST00000212102.1	ENSMUST00000212102	ENSMUSG00000059775.5	Rps26-ps1	transcribed_processed_pseudogene	lncRNA	transcribed_processed_pseudogene	lncRNA	-1.5244	0.347623	down	0.00865786	0.409479	8	107439214	107439564	-	468.821	229.007	131.514	79.3285	124.179	84.4909
ENSMUST00000150739.1	ENSMUST00000150739	ENSMUSG00000020460.15	Rps27a	protein_coding	mRNA	processed_transcript	lncRNA	-1.44657	0.366891	down	0.03775	0.83773	11	29545899	29547882	-	5975.45	823.961	2543.95	928.144	1208.35	1291.19
ENSMUST00000078766.9	ENSMUST00000078766	ENSMUSG00000058838.9	Rps27a-ps2	processed_pseudogene	lncRNA	processed_pseudogene	lncRNA	-1.35004	0.392281	down	0.00915682	0.421231	9	83409660	83410126	+	6606.33	2489.68	6209.28	2038.74	2699.45	1265.2
ENSMUST00000125583.7	ENSMUST00000125583	ENSMUSG00000025583.15	Rptor	protein_coding	mRNA	retained_intron	lncRNA	1.26835	2.40885	up	0.00262105	0.205404	11	119602905	119823176	+	75.2429	85.8777	76.2984	272.692	131.82	167.898
ENSMUST00000231845.1	ENSMUST00000231845	ENSMUSG00000073471.3	Rsph3a	protein_coding	mRNA	processed_transcript	lncRNA	1.67111	3.1846	up	0.0184287	0.593128	17	7945995	7954816	+	8.10309	5.41571	5.01963	20.8237	18.1492	19.4979
ENSMUST00000218230.1	ENSMUST00000218230	ENSMUSG00000096351.2	Samd11	protein_coding	mRNA	retained_intron	lncRNA	8.02937	261.265	up	0.000298453	0.0534094	4	156247176	156255309	-	1.15758	0	0	0	70.6863	200.395
ENSMUST00000218462.1	ENSMUST00000218462	ENSMUSG00000035673.10	Sbno2	protein_coding	mRNA	retained_intron	lncRNA	0.783696	1.72154	up	0.00921075	0.422627	10	80066249	80105571	-	302.129	237.518	299.17	385.735	475.7	581.687
ENSMUST00000218310.1	ENSMUST00000218310	ENSMUSG00000035673.10	Sbno2	protein_coding	mRNA	retained_intron	lncRNA	1.24896	2.37669	up	0.0427576	0.88663	10	80071283	80075400	-	31.2548	44.873	49.1924	56.5216	68.7759	173.315
ENSMUST00000232000.1	ENSMUST00000232000	ENSMUSG00000022983.16	Scaf4	protein_coding	mRNA	processed_transcript	lncRNA	-1.36379	0.38856	down	0.0297416	0.746532	16	90225680	90230208	-	20.8365	21.6628	25.0982	8.92446	7.64176	9.74894
ENSMUST00000133290.1	ENSMUST00000133290	ENSMUSG00000000085.16	Scmh1	protein_coding	mRNA	processed_transcript	lncRNA	-1.00206	0.499287	down	0.0462123	0.91287	4	120527829	120529220	+	39.3578	30.9469	39.1531	14.8741	19.1044	20.5811
ENSMUST00000144773.1	ENSMUST00000144773	ENSMUSG00000016763.15	Scube1	protein_coding	mRNA	retained_intron	lncRNA	2.08447	4.2412	up	0.00448041	0.278971	15	83604999	83725021	-	57.8792	60.3465	82.322	62.4712	440.357	347.712
ENSMUST00000227163.1	ENSMUST00000227163	ENSMUSG00000022223.9	Sdr39u1	protein_coding	mRNA	processed_transcript	lncRNA	-1.80484	0.286212	down	0.0120792	0.484701	14	55897835	55900184	-	28.9396	36.3626	49.1924	16.8573	11.4626	4.33286
ENSMUST00000136685.1	ENSMUST00000136685	ENSMUSG00000053317.11	Sec61b	protein_coding	mRNA	retained_intron	lncRNA	1.54667	2.92143	up	0.0184175	0.593128	4	47474948	47480791	+	28.9396	27.0785	26.1021	74.3705	32.4775	133.236
ENSMUST00000226876.1	ENSMUST00000226876	ENSMUSG00000022231.10	Sema5a	protein_coding	mRNA	retained_intron	lncRNA	2.91908	7.56362	up	0.0039298	0.257743	15	32244810	32563558	+	9.26067	9.28407	4.01571	129.9	18.1492	22.7475
ENSMUST00000169702.7	ENSMUST00000169702	ENSMUSG00000058586.12	Serhl	protein_coding	mRNA	retained_intron	lncRNA	-2.13823	0.227158	down	0.0310773	0.765555	15	83100289	83103069	+	6.9455	20.8892	20.0785	2.97482	5.73132	2.16643
ENSMUST00000131456.1	ENSMUST00000131456	ENSMUSG00000023224.12	Serping1	protein_coding	mRNA	processed_transcript	lncRNA	4.7328	26.5897	up	0.000185289	0.0384415	2	84773131	84775128	-	8.10309	1.54735	4.01571	4.95803	100.298	252.389
ENSMUST00000190175.1	ENSMUST00000190175	ENSMUSG00000025982.13	Sf3b1	protein_coding	mRNA	retained_intron	lncRNA	-1.39016	0.381522	down	0.0302223	0.753254	1	54985173	54991115	-	45.1458	21.6628	63.2474	16.8573	15.2835	17.3315
ENSMUST00000200662.1	ENSMUST00000200662	ENSMUSG00000029439.14	Sfswap	protein_coding	mRNA	retained_intron	lncRNA	0.815931	1.76043	up	0.00503108	0.299202	5	129504341	129513131	+	101.867	97.4828	77.3023	165.598	155.701	165.732
ENSMUST00000154578.7	ENSMUST00000154578	ENSMUSG00000020354.15	Sgcd	protein_coding	mRNA	processed_transcript	lncRNA	3.04185	8.23548	up	0.0129343	0.500932	11	47351154	47637469	-	0	6.18938	4.01571	9.91606	52.5371	23.8308
ENSMUST00000138771.1	ENSMUST00000138771	ENSMUSG00000040711.8	Sh3pxd2b	protein_coding	mRNA	retained_intron	lncRNA	1.34481	2.53997	up	0.0161532	0.558184	11	32347840	32390300	+	82.1884	42.552	47.1845	81.3117	137.552	216.643
ENSMUST00000168116.1	ENSMUST00000168116	ENSMUSG00000020312.12	Shc2	protein_coding	mRNA	retained_intron	lncRNA	1.72721	3.31088	up	0.0407602	0.868696	10	79618051	79622724	-	38.2003	26.3049	4.01571	52.5551	67.8207	106.155
ENSMUST00000123190.7	ENSMUST00000123190	ENSMUSG00000089832.8	Shkbp1	protein_coding	mRNA	retained_intron	lncRNA	-1.37786	0.38479	down	0.0359235	0.819035	7	27342137	27355954	-	258.141	92.067	203.797	80.3201	103.164	29.2468
ENSMUST00000141460.1	ENSMUST00000141460	ENSMUSG00000044991.10	Shld1	protein_coding	mRNA	processed_transcript	lncRNA	0.955693	1.93951	up	0.0108921	0.461051	2	132698119	132750582	+	74.0854	55.7044	45.1767	99.1606	122.268	116.987
ENSMUST00000122832.1	ENSMUST00000122832	ENSMUSG00000038598.9	Shoc1	protein_coding	mRNA	retained_intron	lncRNA	-5.28359	0.0256733	down	0.0168865		4	59081132	59111113	-	13.891	3.86836	4.01571	0	0	0
ENSMUST00000153956.1	ENSMUST00000153956	ENSMUSG00000015149.14	Sirt2	protein_coding	mRNA	retained_intron	lncRNA	1.64188	3.12071	up	0.0269598	0.709931	7	28777008	28783339	+	10.4183	17.0208	13.051	22.8069	28.6566	75.8251
ENSMUST00000127487.1	ENSMUST00000127487	ENSMUSG00000026177.11	Slc11a1	protein_coding	mRNA	retained_intron	lncRNA	5.26036	38.329	up	0.0188993	0.600582	1	74383034	74383834	+	0	3.09469	0	0	34.3879	89.9069
ENSMUST00000211652.1	ENSMUST00000211652	ENSMUSG00000070570.5	Slc17a7	protein_coding	mRNA	retained_intron	lncRNA	-5.0782	0.0296011	down	0.0192916		7	45169901	45176139	+	6.9455	3.86836	8.03141	0	0	0
ENSMUST00000153455.7	ENSMUST00000153455	ENSMUSG00000005360.14	Slc1a3	protein_coding	mRNA	processed_transcript	lncRNA	-1.30516	0.404675	down	0.0311259	0.765755	15	8680521	8710416	-	65.9823	74.2726	43.1688	20.8237	39.164	14.0818
ENSMUST00000227600.1	ENSMUST00000227600	ENSMUSG00000022199.12	Slc22a17	protein_coding	mRNA	retained_intron	lncRNA	1.03037	2.04255	up	0.0217864	0.64148	14	54906738	54913094	-	92.6067	51.0624	53.2081	111.06	117.492	172.231
ENSMUST00000140539.7	ENSMUST00000140539	ENSMUSG00000020744.13	Slc25a19	protein_coding	mRNA	processed_transcript	lncRNA	1.31586	2.4895	up	0.00664158	0.351665	11	115623412	115628112	-	79.8733	44.873	74.2905	99.1606	197.731	197.145
ENSMUST00000143092.1	ENSMUST00000143092	ENSMUSG00000026819.15	Slc25a25	protein_coding	mRNA	retained_intron	lncRNA	-0.604424	0.657734	down	0.0484227	0.927554	2	32417172	32417830	-	266.244	390.705	344.347	248.893	186.268	224.226
ENSMUST00000147860.1	ENSMUST00000147860	ENSMUSG00000018677.9	Slc25a39	protein_coding	mRNA	retained_intron	lncRNA	-0.943968	0.519801	down	0.0236362	0.667818	11	102405739	102406884	-	70.6126	97.4828	79.3102	46.6055	50.6267	31.4133
ENSMUST00000154020.1	ENSMUST00000154020	ENSMUSG00000028293.14	Slc35a1	protein_coding	mRNA	processed_transcript	lncRNA	-2.23103	0.213006	down	0.0239665	0.67251	4	34683341	34687396	-	10.4183	11.6051	11.0432	2.97482	1.91044	2.16643
ENSMUST00000162018.1	ENSMUST00000162018	ENSMUSG00000032122.15	Slc37a2	protein_coding	mRNA	retained_intron	lncRNA	-2.26358	0.208254	down	0.00109839	0.120941	9	37230512	37235154	-	129.649	46.4204	147.577	20.8237	34.3879	11.9154
ENSMUST00000133582.1	ENSMUST00000133582	ENSMUSG00000028412.17	Slc44a1	protein_coding	mRNA	processed_transcript	lncRNA	-4.97508	0.0317944	down	0.0245443		4	53596105	53621987	+	8.10309	5.41571	4.01571	0	0	0
ENSMUST00000173664.1	ENSMUST00000173664	ENSMUSG00000007034.15	Slc44a4	protein_coding	mRNA	retained_intron	lncRNA	-0.867783	0.547988	down	0.040314	0.864581	17	34914466	34930379	+	1331.22	1193	2220.69	1192.9	752.714	654.262
ENSMUST00000022049.4	ENSMUST00000022049	ENSMUSG00000021566.7	Slc6a19os	antisense	lncRNA	antisense	lncRNA	2.77468	6.84323	up	0.0153146	0.540141	13	73699826	73709853	+	6.9455	6.18938	0	35.6978	40.1193	14.0818
ENSMUST00000212397.1	ENSMUST00000212397	ENSMUSG00000033106.6	Slc7a6os	protein_coding	mRNA	retained_intron	lncRNA	1.86095	3.63246	up	0.0397021	0.858959	8	106209727	106210925	-	25.4668	5.41571	13.051	15.8657	62.0893	80.158
ENSMUST00000122807.7	ENSMUST00000122807	ENSMUSG00000031715.14	Smarca5	protein_coding	mRNA	retained_intron	lncRNA	0.829404	1.77695	up	0.00194736	0.168912	8	80705485	80739425	-	659.823	483.545	456.786	935.085	1012.53	893.653
ENSMUST00000204111.1	ENSMUST00000204111	ENSMUSG00000029920.9	Smarcad1	protein_coding	mRNA	retained_intron	lncRNA	1.06306	2.08935	up	0.0175357	0.578703	6	65042621	65043561	+	31.2548	20.8892	28.1099	63.4628	55.4028	47.6615
ENSMUST00000136498.7	ENSMUST00000136498	ENSMUSG00000039354.16	Smarcal1	protein_coding	mRNA	retained_intron	lncRNA	3.24224	9.46264	up	0.00866173	0.409479	1	72583251	72626916	+	11.5758	20.1155	25.0982	491.837	11.4626	34.6629
ENSMUST00000131295.1	ENSMUST00000131295	ENSMUSG00000028295.14	Smim8	protein_coding	mRNA	processed_transcript	lncRNA	-5.73247	0.0188085	down	0.00262157	0.205404	4	34771246	34778218	-	13.891	7.73673	8.03141	0	0	0
ENSMUST00000125572.1	ENSMUST00000125572	ENSMUSG00000021645.16	Smn1	protein_coding	mRNA	retained_intron	lncRNA	-0.945682	0.519184	down	0.0341499	0.800902	13	100126125	100126935	+	63.6671	52.6097	56.2199	26.7734	23.8805	38.9958
ENSMUST00000147762.8	ENSMUST00000147762	ENSMUSG00000085156.8	Snhg15	lincRNA	lncRNA	lincRNA	lncRNA	-1.40767	0.37692	down	0.0134146	0.507997	11	6525591	6528779	-	339.172	224.365	102.4	96.1858	57.3132	97.4894
ENSMUST00000182232.8	ENSMUST00000182232	ENSMUSG00000097195.10	Snhg5	processed_transcript	lncRNA	lincRNA	lncRNA	-4.30156	0.050711	down	0.0147008	0.530635	9	88521050	88522974	-	143.54	180.266	9.03534	16.8573	0	0
ENSMUST00000183045.2	ENSMUST00000183045	ENSMUSG00000097195.10	Snhg5	processed_transcript	lncRNA	retained_intron	lncRNA	-4.61157	0.0409051	down	0.00191316	0.167757	9	88521052	88522888	-	24.3093	13.1524	60.2356	3.96643	0	0
ENSMUST00000182742.1	ENSMUST00000182742	ENSMUSG00000098234.7	Snhg6	lincRNA	lncRNA	lincRNA	lncRNA	-1.60885	0.327859	down	0.0155258	0.543641	1	9942025	9944117	-	74.0854	57.2518	24.0942	18.8405	20.0596	11.9154
ENSMUST00000131169.1	ENSMUST00000131169	ENSMUSG00000038145.17	Snrk	protein_coding	mRNA	retained_intron	lncRNA	0.693934	1.61769	up	0.0468493	0.915464	9	122160072	122166391	+	55.564	58.0254	43.1688	80.3201	86.9251	86.6573
ENSMUST00000139872.1	ENSMUST00000139872	ENSMUSG00000032382.14	Snx1	protein_coding	mRNA	retained_intron	lncRNA	-0.812168	0.569525	down	0.0332866	0.791095	9	66096559	66101698	-	91.4491	121.467	152.597	59.4964	77.3729	71.4923
ENSMUST00000140439.7	ENSMUST00000140439	ENSMUSG00000032422.18	Snx14	protein_coding	mRNA	retained_intron	lncRNA	1.20187	2.30037	up	0.00485365	0.293297	9	88376752	88398621	-	140.068	78.9146	113.444	209.229	348.655	204.728
ENSMUST00000132295.1	ENSMUST00000132295	ENSMUSG00000053113.3	Socs3	protein_coding	mRNA	processed_transcript	lncRNA	1.43543	2.70464	up	0.00536873	0.310232	11	117968934	117969451	-	12.7334	14.6998	13.051	31.7314	39.164	38.9958
ENSMUST00000149451.7	ENSMUST00000149451	ENSMUSG00000041540.16	Sox5	protein_coding	mRNA	processed_transcript	lncRNA	1.09001	2.12875	up	0.027644	0.718892	6	144104452	144781919	-	41.673	19.3418	35.1374	58.5048	77.3729	67.1594
ENSMUST00000178056.1	ENSMUST00000178056	ENSMUSG00000080316.11	Spaca6	protein_coding	mRNA	retained_intron	lncRNA	1.44655	2.72556	up	0.00802448	0.393221	17	17832952	17837025	+	53.2488	63.4412	31.1217	110.068	204.417	88.8237
ENSMUST00000123775.7	ENSMUST00000123775	ENSMUSG00000018593.13	Sparc	protein_coding	mRNA	retained_intron	lncRNA	3.66468	12.6818	up	0.000526357	0.0780834	11	55395386	55399574	-	1.15758	1.54735	2.00785	10.9077	20.0596	29.2468
ENSMUST00000149117.1	ENSMUST00000149117	ENSMUSG00000020315.18	Sptbn1	protein_coding	mRNA	retained_intron	lncRNA	1.88937	3.70474	up	0.0312371	0.766667	11	30216659	30268175	-	41.673	27.0785	18.0707	18.8405	111.761	190.646
ENSMUST00000136504.2	ENSMUST00000136504	ENSMUSG00000004865.16	Srpk1	protein_coding	mRNA	retained_intron	lncRNA	1.44309	2.71904	up	0.0291491	0.73827	17	28589590	28592563	-	9.26067	17.0208	18.0707	22.8069	57.3132	41.1622
ENSMUST00000196576.1	ENSMUST00000196576	ENSMUSG00000037364.12	Srrt	protein_coding	mRNA	retained_intron	lncRNA	-1.27393	0.413533	down	0.0190023	0.602803	5	137298259	137299886	-	56.7216	41.7783	41.161	25.7818	12.4179	19.4979
ENSMUST00000214535.1	ENSMUST00000214535	ENSMUSG00000032526.11	Ss18l2	protein_coding	mRNA	retained_intron	lncRNA	-0.988955	0.503842	down	0.00241542	0.194051	9	121710365	121713388	+	342.645	220.497	248.974	131.884	124.179	152.733
ENSMUST00000229742.1	ENSMUST00000229742	ENSMUSG00000013846.10	St3gal1	protein_coding	mRNA	processed_transcript	lncRNA	1.18883	2.27967	up	0.0410893	0.871596	15	67106285	67176712	-	24.3093	63.4412	42.1649	58.5048	113.671	125.653
ENSMUST00000146237.7	ENSMUST00000146237	ENSMUSG00000045576.16	St7l	protein_coding	mRNA	processed_transcript	lncRNA	1.98767	3.96597	up	0.032103	0.777159	3	104865113	104889372	+	2.31517	10.0577	4.01571	30.7398	23.8805	11.9154
ENSMUST00000147058.1	ENSMUST00000147058	ENSMUSG00000030283.7	St8sia1	protein_coding	mRNA	processed_transcript	lncRNA	5.01183	32.2634	up	0.0224229		6	142828861	142883040	-	0	0	0	4.95803	5.73132	6.4993
ENSMUST00000187936.1	ENSMUST00000187936	ENSMUSG00000040710.10	St8sia4	protein_coding	mRNA	retained_intron	lncRNA	0.894542	1.85902	up	0.0447043	0.904666	1	95658314	95667568	-	277.82	232.875	193.758	239.969	573.132	496.113
ENSMUST00000162169.7	ENSMUST00000162169	ENSMUSG00000042286.13	Stab1	protein_coding	mRNA	retained_intron	lncRNA	5.20667	36.9286	up	0.0260023	0.701963	14	31139013	31142832	-	0	1.54735	0	0	21.9701	40.079
ENSMUST00000160720.1	ENSMUST00000160720	ENSMUSG00000042286.13	Stab1	protein_coding	mRNA	retained_intron	lncRNA	1.77542	3.42337	up	0.0218681	0.642009	14	31139019	31143725	-	16.2062	39.4573	24.0942	25.7818	125.134	123.487
ENSMUST00000159757.7	ENSMUST00000159757	ENSMUSG00000042286.13	Stab1	protein_coding	mRNA	retained_intron	lncRNA	1.92861	3.80688	up	0.0195591	0.611154	14	31156637	31161829	-	9.26067	17.0208	7.02748	17.8489	34.3879	75.8251
ENSMUST00000130723.1	ENSMUST00000130723	ENSMUSG00000046027.17	Stard5	protein_coding	mRNA	processed_transcript	lncRNA	-0.932229	0.524048	down	0.0336918	0.796308	7	83632553	83633355	+	100.71	97.4828	69.2709	34.7062	43.9401	61.7433
ENSMUST00000126328.1	ENSMUST00000126328	ENSMUSG00000026201.12	Stk16	protein_coding	mRNA	retained_intron	lncRNA	-1.46592	0.362005	down	0.0223736	0.648487	1	75211962	75213187	+	27.782	30.9469	24.0942	6.94124	14.3283	8.66573
ENSMUST00000183004.1	ENSMUST00000183004	ENSMUSG00000042694.17	Stn1	protein_coding	mRNA	retained_intron	lncRNA	-0.991895	0.502817	down	0.0390176	0.849456	19	47524202	47537094	-	32.4123	43.3257	48.1885	21.8153	20.0596	20.5811
ENSMUST00000143371.7	ENSMUST00000143371	ENSMUSG00000028455.15	Stoml2	protein_coding	mRNA	processed_transcript	lncRNA	1.29219	2.449	up	0.00609543	0.337504	4	43029773	43030600	-	21.9941	17.7945	17.0667	53.5467	43.9401	41.1622
ENSMUST00000128783.1	ENSMUST00000128783	ENSMUSG00000028369.15	Svep1	protein_coding	mRNA	processed_transcript	lncRNA	5.65934	50.5395	up	0.0044777	0.278971	4	58144820	58206859	-	0	0.773673	0	0.991606	20.0596	31.4133
ENSMUST00000162013.3	ENSMUST00000162013	ENSMUSG00000041831.17	Sytl3	protein_coding	mRNA	processed_transcript	lncRNA	1.54011	2.90817	up	0.0351068	0.811074	17	6663014	6680505	+	15.0486	8.5104	16.0628	26.7734	22.9253	64.993
ENSMUST00000184481.1	ENSMUST00000184481	ENSMUSG00000061762.12	Tac1	protein_coding	mRNA	processed_transcript	lncRNA	4.28824	19.5383	up	0.00737973	0.372263	6	7562368	7565834	+	1.15758	0.773673	0	14.8741	19.1044	3.24965
ENSMUST00000054556.5	ENSMUST00000054556	ENSMUSG00000043866.11	Taf10	protein_coding	mRNA	retained_intron	lncRNA	0.7178	1.64467	up	0.0400798	0.862011	7	105743226	105744342	-	48.6185	66.5358	69.2709	91.2278	107.94	105.072
ENSMUST00000223503.1	ENSMUST00000223503	ENSMUSG00000059669.8	Taf1b	protein_coding	mRNA	retained_intron	lncRNA	0.933729	1.91021	up	0.0295131	0.74286	12	24498629	24549725	+	135.437	65.7622	135.53	210.221	184.358	246.973
ENSMUST00000212929.1	ENSMUST00000212929	ENSMUSG00000031832.15	Taf1c	protein_coding	mRNA	retained_intron	lncRNA	0.915505	1.88623	up	0.0005578	0.080076	8	119597871	119605206	-	306.76	321.848	311.217	472.996	685.848	614.184
ENSMUST00000142677.1	ENSMUST00000142677	ENSMUSG00000013539.14	Tango2	protein_coding	mRNA	retained_intron	lncRNA	0.846167	1.79772	up	0.0456986	0.910787	16	18307987	18311453	-	35.8851	54.1571	39.1531	92.2194	79.2833	61.7433
ENSMUST00000141544.7	ENSMUST00000141544	ENSMUSG00000064289.15	Tank	protein_coding	mRNA	processed_transcript	lncRNA	0.755791	1.68856	up	0.0422536	0.883469	2	61593165	61654090	+	100.71	61.1201	71.2788	112.052	141.373	138.652
ENSMUST00000134033.7	ENSMUST00000134033	ENSMUSG00000023051.11	Tarbp2	protein_coding	mRNA	retained_intron	lncRNA	-6.01324	0.0154823	down	0.00071777	0.0927336	15	102518568	102522339	+	13.891	10.0577	12.0471	0	0	0
ENSMUST00000226678.1	ENSMUST00000226678	ENSMUSG00000022749.8	Tbc1d23	protein_coding	mRNA	processed_transcript	lncRNA	-1.19607	0.436464	down	0.0163602	0.562057	16	57173059	57182862	-	65.9823	65.7622	74.2905	16.8573	36.2984	36.8293
ENSMUST00000160297.7	ENSMUST00000160297	ENSMUSG00000033083.16	Tbc1d4	protein_coding	mRNA	retained_intron	lncRNA	-1.40278	0.3782	down	0.00871132	0.410587	14	101462572	101608832	-	288.238	260.728	562.199	117.01	213.014	89.9069
ENSMUST00000169358.7	ENSMUST00000169358	ENSMUSG00000006095.12	Tbcb	protein_coding	mRNA	processed_transcript	lncRNA	-5.42806	0.0232269	down	0.00912313		7	30224133	30227000	-	8.10309	3.86836	12.0471	0	0	0
ENSMUST00000134493.7	ENSMUST00000134493	ENSMUSG00000087516.7	Tbx3os1	antisense	lncRNA	antisense	lncRNA	4.80832	28.0187	up	0.00649399	0.348195	5	119611263	119627382	-	0	0	1.00393	15.8657	6.68654	6.4993
ENSMUST00000159226.7	ENSMUST00000159226	ENSMUSG00000029925.13	Tbxas1	protein_coding	mRNA	retained_intron	lncRNA	1.37598	2.59544	up	0.0129434	0.500932	6	38919005	39029153	+	30.0972	43.3257	43.1688	49.5803	127.044	126.736
ENSMUST00000161360.1	ENSMUST00000161360	ENSMUSG00000029925.13	Tbxas1	protein_coding	mRNA	retained_intron	lncRNA	2.18431	4.54509	up	0.0415929	0.87746	6	38983310	39073206	+	8.10309	11.6051	7.02748	3.96643	73.552	44.4119
ENSMUST00000183784.7	ENSMUST00000183784	ENSMUSG00000032228.16	Tcf12	protein_coding	mRNA	processed_transcript	lncRNA	1.47975	2.78901	up	0.0461677	0.912669	9	71868224	71884711	-	10.4183	13.9261	10.0393	14.8741	29.6118	51.9944
ENSMUST00000182651.1	ENSMUST00000182651	ENSMUSG00000055799.13	Tcf7l1	protein_coding	mRNA	processed_transcript	lncRNA	5.09424	34.1602	up	0.0225827		6	72648815	72671404	-	0	0	0	2.97482	7.64176	7.58251
ENSMUST00000074412.4	ENSMUST00000074412	ENSMUSG00000063911.4	Tdgf1-ps2	processed_pseudogene	lncRNA	processed_pseudogene	lncRNA	1.42629	2.68756	up	0.00771527	0.38337	17	12189921	12190456	+	13.891	21.6628	28.1099	59.4964	42.0297	70.409
ENSMUST00000135460.1	ENSMUST00000135460	ENSMUSG00000020778.12	Ten1	protein_coding	mRNA	processed_transcript	lncRNA	-1.03446	0.488197	down	0.0128322	0.500025	11	116210934	116215248	+	68.2974	68.8569	60.2356	30.7398	25.791	40.079
ENSMUST00000186565.6	ENSMUST00000186565	ENSMUSG00000025925.14	Terf1	protein_coding	mRNA	processed_transcript	lncRNA	1.73669	3.33269	up	0.0408358	0.86929	1	15805657	15822015	+	17.3638	14.6998	3.01178	20.8237	42.9849	53.0776
ENSMUST00000141205.1	ENSMUST00000141205	ENSMUSG00000031921.17	Terf2	protein_coding	mRNA	retained_intron	lncRNA	0.740006	1.67018	up	0.0473019	0.919132	8	107076319	107079875	-	75.2429	58.7991	54.212	123.951	105.074	84.4909
ENSMUST00000190709.6	ENSMUST00000190709	ENSMUSG00000032411.15	Tfdp2	protein_coding	mRNA	processed_transcript	lncRNA	-3.80194	0.0716972	down	0.00630333	0.342254	9	96196380	96247087	+	28.9396	8.5104	5.01963	0.991606	0.95522	1.08322
ENSMUST00000151802.1	ENSMUST00000151802	ENSMUSG00000037475.15	Thoc2	protein_coding	mRNA	retained_intron	lncRNA	1.60373	3.03927	up	0.00460804	0.283833	X	41823408	41831072	-	25.4668	27.8522	29.1139	58.5048	135.641	56.3272
ENSMUST00000127338.7	ENSMUST00000127338	ENSMUSG00000037475.15	Thoc2	protein_coding	mRNA	retained_intron	lncRNA	0.860434	1.81558	up	0.0496188	0.939718	X	41856587	41911901	-	232.674	125.335	109.428	223.111	322.865	301.134
ENSMUST00000225401.1	ENSMUST00000225401	ENSMUSG00000053453.9	Thoc7	protein_coding	mRNA	processed_transcript	lncRNA	-1.8287	0.281518	down	0.0338951	0.798266	14	13949014	13961215	-	60.1943	62.6675	218.856	47.5971	8.59698	40.079
ENSMUST00000172052.7	ENSMUST00000172052	ENSMUSG00000013701.13	Timm23	protein_coding	mRNA	retained_intron	lncRNA	-0.986025	0.504867	down	0.00757349	0.37907	14	32191287	32201828	-	171.322	123.788	110.432	69.4124	58.2684	76.9083
ENSMUST00000220841.1	ENSMUST00000220841	ENSMUSG00000021079.16	Timm9	protein_coding	mRNA	processed_transcript	lncRNA	-0.937577	0.522109	down	0.00582887	0.327725	12	71133691	71136609	-	90.2915	103.672	107.42	50.5719	60.1789	46.5783
ENSMUST00000219870.1	ENSMUST00000219870	ENSMUSG00000054452.10	Tle5	protein_coding	mRNA	retained_intron	lncRNA	-1.35125	0.391953	down	0.0015457	0.147615	10	81561044	81566361	+	677.186	423.199	890.483	339.129	201.552	239.391
ENSMUST00000193539.5	ENSMUST00000193539	ENSMUSG00000079164.8	Tlr5	protein_coding	mRNA	processed_transcript	lncRNA	-5.40965	0.0235252	down	0.0196865		1	182954822	182970260	+	16.2062	1.54735	6.02356	0	0	0
ENSMUST00000196704.1	ENSMUST00000196704	ENSMUSG00000027800.14	Tm4sf1	protein_coding	mRNA	retained_intron	lncRNA	3.21821	9.3063	up	0.00819919	0.39777	3	57292819	57293703	-	15.0486	1.54735	6.02356	6.94124	143.283	57.4105
ENSMUST00000138787.1	ENSMUST00000138787	ENSMUSG00000026149.2	Tm4sf20	protein_coding	mRNA	processed_transcript	lncRNA	-1.51721	0.34936	down	0.022544	0.649964	1	82757402	82768461	-	98.3946	77.3673	55.2159	17.8489	14.3283	48.7447
ENSMUST00000147977.1	ENSMUST00000147977	ENSMUSG00000038623.9	Tm6sf1	protein_coding	mRNA	retained_intron	lncRNA	1.16927	2.24898	up	0.0377552	0.83773	7	81869733	81872415	+	70.6126	46.4204	67.2631	63.4628	199.641	150.567
ENSMUST00000224634.1	ENSMUST00000224634	ENSMUSG00000058569.8	Tmed9	protein_coding	mRNA	retained_intron	lncRNA	1.45368	2.73906	up	0.0410219	0.870991	13	55593169	55595511	+	8.10309	13.9261	8.03141	41.6475	21.9701	19.4979
ENSMUST00000162104.1	ENSMUST00000162104	ENSMUSG00000054434.14	Tmem120b	protein_coding	mRNA	retained_intron	lncRNA	-2.20281	0.217215	down	0.0264436	0.706877	5	123076370	123100368	+	15.0486	34.8153	20.0785	8.92446	0.95522	5.41608
ENSMUST00000150165.7	ENSMUST00000150165	ENSMUSG00000026939.12	Tmem141	protein_coding	mRNA	processed_transcript	lncRNA	-1.05186	0.482347	down	0.0111259	0.465925	2	25620104	25621963	-	138.91	103.672	148.581	52.5551	50.6267	85.5741
ENSMUST00000224501.1	ENSMUST00000224501	ENSMUSG00000035762.11	Tmem161b	protein_coding	mRNA	processed_transcript	lncRNA	-2.46959	0.180542	down	0.0394201	0.855142	13	84222296	84284021	+	35.8851	7.73673	8.03141	2.97482	0.95522	5.41608
ENSMUST00000180588.1	ENSMUST00000180588	ENSMUSG00000057716.7	Tmem178b	protein_coding	mRNA	retained_intron	lncRNA	2.01793	4.05001	up	0.0194482	0.609518	6	40248901	40255150	+	18.5213	8.5104	16.0628	26.7734	26.7462	120.237
ENSMUST00000226929.1	ENSMUST00000226929	ENSMUSG00000009035.15	Tmem184b	protein_coding	mRNA	retained_intron	lncRNA	0.940962	1.91981	up	0.00973249	0.434775	15	79369089	79369993	-	62.5095	88.1987	61.2395	120.976	125.134	162.482
ENSMUST00000231334.1	ENSMUST00000231334	ENSMUSG00000055692.21	Tmem191c	protein_coding	mRNA	retained_intron	lncRNA	1.56942	2.96785	up	0.0223387	0.64825	16	17277601	17283229	+	20.8365	10.8314	8.03141	53.5467	38.2088	24.914
ENSMUST00000217263.1	ENSMUST00000217263	ENSMUSG00000040883.18	Tmem205	protein_coding	mRNA	retained_intron	lncRNA	2.63432	6.20882	up	0.0241669	0.674914	9	21921008	21926319	-	6.9455	17.0208	8.03141	164.607	28.6566	6.4993
ENSMUST00000202008.1	ENSMUST00000202008	ENSMUSG00000038828.13	Tmem214	protein_coding	mRNA	retained_intron	lncRNA	-1.13859	0.454203	down	0.00828573	0.400369	5	30871818	30877463	+	652.877	723.384	1091.27	343.096	248.357	529.693
ENSMUST00000144033.1	ENSMUST00000144033	ENSMUSG00000085890.7	Tnfsf13os	antisense	lncRNA	antisense	lncRNA	-1.33813	0.395534	down	0.0460384	0.911845	11	69682138	69690764	+	46.3033	34.8153	22.0864	14.8741	18.1492	7.58251
ENSMUST00000193721.1	ENSMUST00000193721	ENSMUSG00000027692.16	Tnik	protein_coding	mRNA	retained_intron	lncRNA	1.03419	2.04796	up	0.0174435	0.576819	3	28538278	28540092	+	75.2429	58.0254	37.1453	113.043	136.597	98.5727
ENSMUST00000205009.1	ENSMUST00000205009	ENSMUSG00000044162.12	Tnip3	protein_coding	mRNA	retained_intron	lncRNA	1.35858	2.56432	up	0.0419508	0.879663	6	65590487	65595113	+	56.7216	56.4781	71.2788	48.5887	170.029	254.556
ENSMUST00000228071.1	ENSMUST00000228071	ENSMUSG00000047888.10	Tnrc6b	protein_coding	mRNA	retained_intron	lncRNA	-1.07244	0.475514	down	0.0135434	0.509297	15	80798715	80919235	+	248.88	165.566	142.558	93.211	61.1341	110.488
ENSMUST00000191264.6	ENSMUST00000191264	ENSMUSG00000055322.16	Tns1	protein_coding	mRNA	retained_intron	lncRNA	4.20664	18.464	up	0.0148601	0.532879	1	73989722	73998468	-	0	4.64204	0	2.97482	43.9401	43.3286
ENSMUST00000173277.2	ENSMUST00000173277	ENSMUSG00000092200.2	Tnxa	unprocessed_pseudogene	lncRNA	unprocessed_pseudogene	lncRNA	3.20227	9.20403	up	0.019155	0.605059	17	34771395	34801623	+	20.8365	27.8522	0	19.8321	135.641	293.552
ENSMUST00000232523.1	ENSMUST00000232523	ENSMUSG00000022779.16	Top3b	protein_coding	mRNA	retained_intron	lncRNA	-1.13001	0.456913	down	0.0376111	0.836571	16	16884212	16892990	+	82.1884	74.2726	149.585	31.7314	41.0745	67.1594
ENSMUST00000231432.1	ENSMUST00000231432	ENSMUSG00000022779.16	Top3b	protein_coding	mRNA	retained_intron	lncRNA	2.13619	4.396	up	0.0226107	0.650443	16	16887839	16892975	+	15.0486	19.3418	26.1021	106.102	149.014	10.8322
ENSMUST00000185559.1	ENSMUST00000185559	ENSMUSG00000035274.13	Tpbg	protein_coding	mRNA	processed_transcript	lncRNA	4.07771	16.8855	up	0.0153285	0.540368	9	85843361	85843925	+	1.15758	0.773673	1.00393	5.94964	0.95522	42.2454
ENSMUST00000150262.7	ENSMUST00000150262	ENSMUSG00000028464.16	Tpm2	protein_coding	mRNA	processed_transcript	lncRNA	2.56298	5.90926	up	0.0117605	0.478467	4	43514711	43523438	-	1.15758	10.8314	5.01963	14.8741	29.6118	58.4937
ENSMUST00000123177.2	ENSMUST00000123177	ENSMUSG00000031799.10	Tpm4	protein_coding	mRNA	processed_transcript	lncRNA	1.60842	3.04917	up	0.0150526	0.537138	8	72130174	72152768	+	6.9455	10.8314	13.051	44.6223	23.8805	25.9972
ENSMUST00000163696.1	ENSMUST00000163696	ENSMUSG00000015363.13	Trabd	protein_coding	mRNA	retained_intron	lncRNA	2.52456	5.75399	up	0.00615555	0.338518	15	89084709	89085624	+	4.63033	7.73673	2.00785	44.6223	13.3731	25.9972
ENSMUST00000230025.1	ENSMUST00000230025	ENSMUSG00000047921.17	Trappc9	protein_coding	mRNA	retained_intron	lncRNA	1.1838	2.27174	up	2.49636e-06	0.00138931	15	72941407	73061050	-	245.408	249.896	261.021	504.728	535.879	678.093
ENSMUST00000188730.6	ENSMUST00000188730	ENSMUSG00000064043.13	Trerf1	processed_transcript	lncRNA	retained_intron	lncRNA	2.61984	6.14681	up	0.0497133	0.940666	17	47212387	47318790	+	0	14.6998	9.03534	68.4208	7.64176	71.4923
ENSMUST00000139419.1	ENSMUST00000139419	ENSMUSG00000042766.17	Trim46	protein_coding	mRNA	processed_transcript	lncRNA	5.21726	37.2007	up	0.00500272	0.298425	3	89234835	89239345	-	2.31517	0	0	19.8321	57.3132	2.16643
ENSMUST00000141531.7	ENSMUST00000141531	ENSMUSG00000020773.11	Trim47	protein_coding	mRNA	processed_transcript	lncRNA	3.18433	9.09029	up	0.0196076	0.612144	11	116105752	116108119	-	10.4183	2.32102	0	7.93285	59.2237	46.5783
ENSMUST00000109688.8	ENSMUST00000109688	ENSMUSG00000033088.19	Triobp	protein_coding	mRNA	retained_intron	lncRNA	1.07698	2.10962	up	0.00699409	0.363002	15	78983106	79005862	+	979.316	802.299	703.752	2456.21	1112.83	1673.57
ENSMUST00000059696.11	ENSMUST00000059696	ENSMUSG00000022721.19	Trmt2a	protein_coding	mRNA	retained_intron	lncRNA	1.04252	2.05983	up	0.0133606	0.507586	16	18249002	18253502	+	49.7761	61.1201	61.2395	86.2698	161.432	107.238
ENSMUST00000154996.1	ENSMUST00000154996	ENSMUSG00000009292.18	Trpm2	protein_coding	mRNA	processed_transcript	lncRNA	4.8379	28.5991	up	0.0347276		10	77967045	77970563	-	0	0	0	3.96643	4.7761	6.4993
ENSMUST00000155785.7	ENSMUST00000155785	ENSMUSG00000038335.13	Tsr1	protein_coding	mRNA	retained_intron	lncRNA	-2.49349	0.177576	down	1.09717e-07	8.41549e-05	11	74898098	74901855	+	269.717	540.797	228.895	63.4628	56.358	64.993
ENSMUST00000145132.7	ENSMUST00000145132	ENSMUSG00000033257.14	Ttll4	protein_coding	mRNA	processed_transcript	lncRNA	0.740101	1.67029	up	0.0488888	0.931084	1	74690073	74701832	+	61.3519	58.0254	40.1571	82.3033	97.4325	86.6573
ENSMUST00000038090.11	ENSMUST00000038090	ENSMUSG00000036745.15	Ttll7	protein_coding	mRNA	retained_intron	lncRNA	9.437	693.137	up	6.04004e-13	1.25749e-09	3	146852367	146940256	+	0	0	0	86.2698	135.641	147.317
ENSMUST00000197547.1	ENSMUST00000197547	ENSMUSG00000036745.15	Ttll7	protein_coding	mRNA	retained_intron	lncRNA	5.32322	40.0358	up	0.0033311	0.232053	3	146943920	146981920	+	0	3.09469	5.01963	0	165.253	162.482
ENSMUST00000126971.7	ENSMUST00000126971	ENSMUSG00000030428.16	Ttyh1	protein_coding	mRNA	retained_intron	lncRNA	-7.46663	0.00565355	down	4.04646e-07	0.000263262	7	4119530	4134949	+	23.1517	34.0416	41.161	0	0	0
ENSMUST00000235516.1	ENSMUST00000235516	ENSMUSG00000091896.8	Ube2d2a	protein_coding	mRNA	retained_intron	lncRNA	-0.718497	0.60773	down	0.00346953	0.238504	18	35771762	35805696	+	583.422	641.375	555.171	341.113	319.999	421.371
[truncated: 43 more rows]
