# Supplementary material for: Transcriptomic Analysis of Immune Tolerance Induction in NOD Mice Following Oral Vaccination with GAD65-Lactococcus lactis
Source: Vaccines (Basel). 2025 Aug 30;13(9):927. doi: 10.3390/vaccines13090927 (PMC12474109; doi:10.3390/vaccines13090927)
Supplement: Supplementary file 1 [file vaccines-13-00927-s001.zip › Table S2.XLSX]

## Sheet: SL-mRNA
Ensembl_Gene_ID	Gene Symbol	Gene_Biotype	Gene_lncRNA_mRNA	log2FoldChange	foldchange	style	pvalue	padj	CHR	Start	End	Strand	X3_normCounts	X5_normCounts	X6_normCounts	X7_normCounts	X11_normCounts	X13_normCounts
ENSMUSG00000020617.13	1700012B07Rik	protein_coding	mRNA	5.25591	38.2107	up	0.0117688	0.999729	11	109787651	109828046	-	0	0	0	4.291	7.85321	8.67388
ENSMUSG00000052794.13	1700030K09Rik	protein_coding	mRNA	0.363807	1.28682	up	0.0324119	0.999729	8	72443880	72461001	+	998.282	1081.69	925.893	1088.84	1262.62	1516.85
ENSMUSG00000074619.5	1700034I23Rik	protein_coding	mRNA	-3.6608	0.0790657	down	0.0388879	0.999729	3	40900196	40902543	-	4.46459	8.27295	13.57	2.1455	0	0
ENSMUSG00000044854.7	1700056E22Rik	protein_coding	mRNA	-0.770428	0.586243	down	0.0152687	0.999729	1	184033030	184034301	-	366.096	361.941	527.143	356.153	222.508	157.214
ENSMUSG00000050345.9	4930486L24Rik	protein_coding	mRNA	-4.32417	0.0499225	down	4.61047e-07	0.0030544	13	60842612	60864475	-	41.0742	41.3647	57.4116	0	2.61774	4.33694
ENSMUSG00000057181.15	5730455P16Rik	protein_coding	mRNA	-0.336706	0.791847	down	0.0262192	0.999729	11	80360492	80378034	-	1612.61	1308.16	1320.47	1210.06	1054.95	1095.08
ENSMUSG00000054672.13	5830411N06Rik	protein_coding	mRNA	1.32287	2.50164	up	9.63774e-06	0.0301083	7	140247284	140300736	+	205.371	209.926	209.813	760.579	469.448	333.944
ENSMUSG00000047613.10	A430005L14Rik	protein_coding	mRNA	0.453098	1.36898	up	0.0356178	0.999729	4	153957237	153961925	+	698.261	640.119	474.951	863.563	956.347	662.468
ENSMUSG00000074166.7	AW146154	protein_coding	mRNA	0.338324	1.26429	up	0.0451321	0.999729	7	41478874	41499890	-	1029.53	871.762	789.149	1089.91	1036.62	1277.23
ENSMUSG00000035258.15	Abi3bp	protein_coding	mRNA	1.39392	2.62792	up	0.0115202	0.999729	16	56477878	56690135	+	41.0742	36.1941	35.4908	179.149	74.1692	43.3694
ENSMUSG00000042895.6	Abra	protein_coding	mRNA	-5.49159	0.0222263	down	0.00522094	0.999729	15	41864076	41869720	-	6.25042	7.23883	11.4823	0	0	0
ENSMUSG00000037872.5	Ackr1	protein_coding	mRNA	1.27053	2.4125	up	0.0306761	0.999729	1	173331886	173333750	-	92.8634	58.9448	40.7101	142.676	278.353	43.3694
ENSMUSG00000021226.7	Acot2	protein_coding	mRNA	-0.335299	0.79262	down	0.0262473	0.999729	12	83987861	83993873	+	1463.49	1712.5	1445.73	1372.05	1164.89	1126.52
ENSMUSG00000043468.4	Adam30	protein_coding	mRNA	-1.50314	0.352785	down	0.0343525	0.999729	3	98160630	98164169	+	41.0742	309.201	138.832	115.857	20.0693	36.864
ENSMUSG00000022057.8	Adamdec1	protein_coding	mRNA	-0.635151	0.643874	down	0.000753188	0.579684	14	68563380	68582095	-	1189.37	1098.23	883.095	803.489	626.512	612.593
ENSMUSG00000020431.5	Adcy1	protein_coding	mRNA	1.44533	2.72326	up	0.0178803	0.999729	11	7063489	7178506	+	11.6079	15.5118	10.4385	30.037	33.158	39.0325
ENSMUSG00000025026.15	Add3	protein_coding	mRNA	-0.20135	0.869736	down	0.048221	0.999729	19	53140443	53247399	+	24845.4	26096	27252.8	23350.5	23015.2	21641.3
ENSMUSG00000033717.6	Adra2a	protein_coding	mRNA	-1.42774	0.371713	down	0.014842	0.999729	19	54044151	54048982	+	73.2192	430.193	242.173	165.203	61.0805	50.9591
ENSMUSG00000020473.13	Aebp1	protein_coding	mRNA	-2.96322	0.128228	down	0.0181985	0.999729	11	5861947	5872088	+	24.1088	37.2283	30.2716	0	0	11.9266
ENSMUSG00000068036.16	Afdn	protein_coding	mRNA	-0.305627	0.80909	down	0.024075	0.999729	17	13760539	13906150	+	1356.34	1331.94	1194.16	1100.64	1053.2	987.738
ENSMUSG00000031189.12	Aff2	protein_coding	mRNA	1.54569	2.91944	up	0.00407454	0.999729	X	69360294	69868037	+	15.1796	31.0236	27.14	105.129	62.8257	45.5379
ENSMUSG00000072812.4	Ahnak2	protein_coding	mRNA	-1.14579	0.451943	down	0.01327	0.999729	12	112772194	112802657	-	63.3971	227.506	168.059	60.0739	73.2967	73.728
ENSMUSG00000075296.5	Aldh3b2	protein_coding	mRNA	1.22917	2.34433	up	0.0450049	0.999729	19	3972328	3981646	+	32.145	19.6483	16.7016	60.0739	76.787	23.8532
ENSMUSG00000050914.16	Ankrd37	protein_coding	mRNA	0.706889	1.63228	up	0.00731648	0.999729	8	45996902	46005707	-	199.121	283.348	173.279	292.86	372.591	404.42
ENSMUSG00000044864.16	Ankrd50	protein_coding	mRNA	-0.267751	0.830613	down	0.0454376	0.999729	3	38449259	38484844	-	2217.11	2234.73	2208.78	1779.69	1673.61	2080.65
ENSMUSG00000003309.14	Ap1m2	protein_coding	mRNA	-0.649095	0.63768	down	0.0465276	0.999729	9	21294275	21312337	-	180.369	201.653	181.629	74.0197	134.377	150.709
ENSMUSG00000091694.9	Apol11b	protein_coding	mRNA	1.52058	2.86906	up	0.0208276	0.999729	15	77633946	77643286	-	155.368	29.9894	53.2362	116.93	473.811	94.3285
ENSMUSG00000039831.16	Arhgap29	protein_coding	mRNA	-0.412807	0.75116	down	0.0293124	0.999729	3	121952541	122016753	+	579.503	698.03	636.747	461.282	413.603	563.802
ENSMUSG00000021895.10	Arhgef3	protein_coding	mRNA	-0.249888	0.840962	down	0.0447752	0.999729	14	27114899	27403911	+	14536.7	13217.1	14011.6	12041.6	12765.8	10314.3
ENSMUSG00000085861.1	Armh2	protein_coding	mRNA	-1.87565	0.272505	down	0.0287349	0.999729	13	24741232	24746592	+	11.6079	49.6377	38.6224	16.0912	7.85321	3.25271
ENSMUSG00000067081.13	Asb18	protein_coding	mRNA	-1.03674	0.487428	down	0.0478276	0.999729	1	89950220	90014666	-	41.0742	122.026	123.174	65.4377	34.0306	40.1167
ENSMUSG00000022360.8	Atad2	protein_coding	mRNA	0.22953	1.17245	up	0.0496454	0.999729	15	58094044	58135082	-	6803.14	6831.39	6512.57	7845.01	8603.63	7171.13
ENSMUSG00000024403.16	Atp6v1g2	protein_coding	mRNA	0.817556	1.76242	up	0.0275367	0.999729	17	35233660	35238767	+	120.544	59.9789	68.8939	161.985	118.671	160.467
ENSMUSG00000039242.10	B3galnt2	protein_coding	mRNA	0.323885	1.2517	up	0.039157	0.999729	13	13954469	13999103	+	2752.86	2227.49	2424.86	2631.45	3106.38	3532.44
ENSMUSG00000018126.15	Baiap2l2	protein_coding	mRNA	3.08927	8.51068	up	0.0491735	0.999729	15	79258195	79285537	-	3.57167	0	0	11.8002	7.85321	11.9266
ENSMUSG00000025316.16	Banp	protein_coding	mRNA	0.450456	1.36647	up	0.0367335	0.999729	8	121949750	122029258	+	2249.26	2557.38	2684.78	2424.41	3252.98	4559.21
ENSMUSG00000026805.14	Barhl1	protein_coding	mRNA	-5.73593	0.0187635	down	0.00358508	0.999729	2	28907679	28916668	-	3.57167	6.20471	19.8331	0	0	0
ENSMUSG00000035759.4	Bbs10	protein_coding	mRNA	-0.663623	0.631291	down	0.0324637	0.999729	10	111298679	111301727	+	259.839	558.424	414.408	323.97	247.813	206.005
ENSMUSG00000048251.15	Bcl11b	protein_coding	mRNA	-0.290413	0.817668	down	0.00535444	0.999729	12	107910403	108003602	-	15782.3	16972	16293.4	13879.2	12542.5	13684.1
ENSMUSG00000099974.1	Bcl2a1d	protein_coding	mRNA	-0.562277	0.677232	down	0.0464732	0.999729	9	88723285	88731914	-	942.921	1208.88	1134.66	1018.04	789.684	417.431
ENSMUSG00000052477.15	C130026I21Rik	protein_coding	mRNA	-0.395551	0.760199	down	0.015122	0.999729	1	84992690	85270566	-	1759.05	2536.69	2137.8	1664.91	1575.01	1650.21
ENSMUSG00000024371.14	C2	protein_coding	mRNA	-1.229	0.426613	down	0.00581891	0.999729	17	34862604	34898265	-	58.9326	109.617	106.472	51.4919	32.2854	33.6113
ENSMUSG00000057897.14	Camk2b	protein_coding	mRNA	-0.998041	0.500679	down	0.00325104	0.999729	11	5969644	6066362	-	123.223	146.845	144.051	57.9284	57.5902	92.16
ENSMUSG00000035640.18	Cbarp	protein_coding	mRNA	-0.392736	0.761684	down	0.0338778	0.999729	10	80130451	80140835	-	692.904	952.423	708.773	612.54	559.323	621.267
ENSMUSG00000024647.14	Cbln2	protein_coding	mRNA	-2.45021	0.182984	down	0.0445205	0.999729	18	86711110	86718283	+	5.3575	56.8765	13.57	8.58199	5.23548	0
ENSMUSG00000044033.16	Ccdc141	protein_coding	mRNA	0.611659	1.52802	up	0.0490414	0.999729	2	77009902	77170636	-	95.5422	73.4224	70.9816	126.584	125.651	114.929
ENSMUSG00000019767.12	Ccdc170	protein_coding	mRNA	2.5927	6.03226	up	0.033584	0.999729	10	4482502	4562231	+	0	4.13647	3.13154	9.65474	13.9613	19.5162
ENSMUSG00000047220.5	Ccdc36	protein_coding	mRNA	-5.94226	0.016263	down	0.000983548	0.698319	9	108403611	108428484	-	7.14334	15.5118	11.4823	0	0	0
ENSMUSG00000030177.14	Ccdc77	protein_coding	mRNA	0.357059	1.28081	up	0.0143591	0.999729	6	120324323	120364374	-	919.705	950.355	964.515	1070.6	1334.17	1224.1
ENSMUSG00000071470.4	Ccnb1ip1	protein_coding	mRNA	0.751958	1.68408	up	0.00577974	0.999729	14	50789248	50807732	-	139.295	116.855	93.9463	189.877	189.35	211.426
ENSMUSG00000037944.8	Ccr7	protein_coding	mRNA	-0.345938	0.786796	down	0.0313096	0.999729	11	99144196	99155077	-	12145.5	16558.3	15233.9	11249.9	10108	13212.5
ENSMUSG00000025461.11	Cd163l1	protein_coding	mRNA	0.838645	1.78837	up	0.0485885	0.999729	7	140218267	140231145	+	98.2209	317.474	235.91	595.376	313.256	255.88
ENSMUSG00000005763.15	Cd247	protein_coding	mRNA	-0.303169	0.81047	down	0.0296038	0.999729	1	165788681	165877277	+	4644.06	4194.38	5047	3596.93	3423.13	4235.02
ENSMUSG00000004609.11	Cd33	protein_coding	mRNA	0.411512	1.33008	up	0.0428312	0.999729	7	43524216	43544428	-	1450.99	1810.74	1168.07	2328.94	1621.25	1942.95
ENSMUSG00000027284.16	Cdan1	protein_coding	mRNA	0.323999	1.2518	up	0.0469265	0.999729	2	120716154	120850128	-	3085.03	2637	2434.25	2814.89	3592.41	3803.5
ENSMUSG00000028873.16	Cdca8	protein_coding	mRNA	0.705637	1.63086	up	0.045164	0.999729	4	124918465	124939311	-	524.143	362.976	421.714	860.345	961.582	312.26
ENSMUSG00000026818.5	Cel	protein_coding	mRNA	-3.89938	0.0670144	down	0.0101928	0.999729	2	28555795	28563403	-	261.625	20.6824	156.577	17.164	12.2161	0
ENSMUSG00000023031.8	Cela1	protein_coding	mRNA	-0.808184	0.5711	down	0.0261805	0.999729	15	100674421	100687921	-	330.379	160.288	146.139	127.657	124.779	111.676
ENSMUSG00000058579.5	Cela2a	protein_coding	mRNA	-5.17513	0.0276778	down	0.00135258	0.813178	4	141814962	141826160	-	209.836	1.03412	174.323	4.291	5.23548	1.08424
ENSMUSG00000023072.14	Cep89	protein_coding	mRNA	0.49112	1.40554	up	0.0154945	0.999729	7	35397035	35438689	+	280.376	369.18	343.426	500.974	487.772	405.504
ENSMUSG00000090231.10	Cfb	protein_coding	mRNA	-1.13943	0.453939	down	0.0354078	0.999729	17	34856374	34862518	-	266.089	193.38	198.331	126.584	150.956	20.6005
ENSMUSG00000078185.3	Chml	protein_coding	mRNA	0.255051	1.19338	up	0.0433809	0.999729	1	175682237	175692901	-	1165.26	1144.77	1112.74	1330.21	1444.99	1308.67
ENSMUSG00000109901.2	Chmp1b	protein_coding	mRNA	-0.35545	0.781626	down	0.0104661	0.999729	18	67205366	67207889	+	3114.5	3265.75	3333.01	2887.84	2486.85	2217.26
ENSMUSG00000001774.8	Chordc1	protein_coding	mRNA	0.310631	1.24025	up	0.0378482	0.999729	9	18292125	18317442	+	4126.17	4156.12	4048.04	4299.58	4950.14	6043.53
ENSMUSG00000026080.13	Chst10	protein_coding	mRNA	0.420136	1.33805	up	0.0326855	0.999729	1	38863867	38898161	-	3491.31	4089.94	4418.61	5052.65	4104.61	6900.07
ENSMUSG00000074240.5	Cib3	protein_coding	mRNA	-1.47183	0.360526	down	0.0402827	0.999729	8	72204335	72212996	-	24.1088	56.8765	19.8331	9.65474	10.471	16.2635
ENSMUSG00000021276.10	Cinp	protein_coding	mRNA	0.295886	1.22764	up	0.0483477	0.999729	12	110872610	110889145	-	751.837	687.689	665.975	803.489	931.042	850.04
ENSMUSG00000045193.13	Cirbp	protein_coding	mRNA	-0.617294	0.651893	down	4.88861e-07	0.0030544	10	80165985	80172786	+	5532.52	4726.96	5300.66	3467.12	3533.95	3142.11
ENSMUSG00000054400.16	Cklf	protein_coding	mRNA	0.746209	1.67738	up	0.000107547	0.186654	8	104250861	104264938	+	1796.55	1373.31	1510.45	2528.47	3244.25	2077.39
ENSMUSG00000025064.15	Col17a1	protein_coding	mRNA	-0.944884	0.519471	down	0.0103781	0.999729	19	47646344	47692094	-	145.546	208.892	164.928	128.73	84.6402	56.3802
ENSMUSG00000054446.8	Cpa1	protein_coding	mRNA	-6.21387	0.0134722	down	0.0452161	0.999729	6	30639218	30645363	+	147.331	0	115.867	0	3.49032	0
ENSMUSG00000039652.16	Cpeb3	protein_coding	mRNA	0.742053	1.67255	up	0.0214178	0.999729	19	37021291	37208601	-	252.696	204.755	236.953	302.515	594.226	263.469
ENSMUSG00000033615.9	Cplx1	protein_coding	mRNA	-5.36654	0.0242387	down	0.00782349	0.999729	5	108518554	108550024	-	6.25042	6.20471	10.4385	0	0	0
ENSMUSG00000032564.16	Cpne4	protein_coding	mRNA	-0.241485	0.845874	down	0.0466561	0.999729	9	104547286	105034544	+	2130.5	2219.22	2140.93	1690.65	1849.87	1949.45
ENSMUSG00000062478.16	Ctrc	protein_coding	mRNA	-3.78699	0.0724441	down	0.0482179	0.999729	4	141814962	141846359	-	26.7875	0	16.7016	3.21825	0	0
ENSMUSG00000040314.2	Ctsg	protein_coding	mRNA	1.22458	2.33688	up	0.00301087	0.999729	14	56099881	56102574	-	117.865	182.005	174.323	635.067	286.206	186.488
ENSMUSG00000028111.4	Ctsk	protein_coding	mRNA	-5.74556	0.0186386	down	0.00408988	0.999729	3	95499256	95509362	+	1.78583	16.5459	11.4823	0	0	0
ENSMUSG00000040205.8	Cuzd1	protein_coding	mRNA	-5.18191	0.027548	down	0.0162957	0.999729	7	131308554	131322292	-	3.57167	12.4094	4.17539	0	0	0
ENSMUSG00000026180.8	Cxcr2	protein_coding	mRNA	0.477372	1.39221	up	0.00310044	0.999729	1	74153989	74161246	+	1618.86	1456.04	1183.72	2141.21	1807.11	1983.07
ENSMUSG00000028713.17	Cyp4b1	protein_coding	mRNA	-4.81556	0.0355119	down	0.0346842	0.999729	4	115624725	115647723	-	6.25042	4.13647	5.21924	0	0	0
ENSMUSG00000046727.13	Cystm1	protein_coding	mRNA	-1.26771	0.415319	down	0.00252307	0.999729	18	36342520	36403097	+	137.509	516.025	412.32	141.603	122.161	178.899
ENSMUSG00000041134.15	Cyyr1	protein_coding	mRNA	1.7803	3.43498	up	0.0262654	0.999729	16	85421533	85553397	-	12.5008	4.13647	5.21924	19.3095	31.4129	24.9374
ENSMUSG00000028519.16	Dab1	protein_coding	mRNA	-4.91844	0.0330677	down	0.0273798	0.999729	4	103619359	104744844	+	5.3575	7.23883	4.17539	0	0	0
ENSMUSG00000019039.14	Dalrd3	protein_coding	mRNA	0.275022	1.21001	up	0.0180028	0.999729	9	108569886	108572774	+	2008.17	2131.32	2120.05	2524.18	2386.5	2663.97
ENSMUSG00000037103.8	Dcaf15	protein_coding	mRNA	-0.224393	0.855955	down	0.0380282	0.999729	8	84097072	84104768	-	3521.67	3518.07	3590.84	2917.88	2978.99	3202.83
ENSMUSG00000029366.10	Dck	protein_coding	mRNA	0.3296	1.25666	up	0.0237518	0.999729	5	88764996	88783281	+	3977.95	3708.35	3151.38	4022.81	4599.37	4998.32
ENSMUSG00000003534.17	Ddr1	protein_coding	mRNA	-0.352832	0.783045	down	0.00370184	0.999729	17	35681567	35704621	-	2152.82	1903.81	2114.84	1568.36	1623	1641.53
ENSMUSG00000026404.12	Ddx59	protein_coding	mRNA	-0.320782	0.800636	down	0.0499406	0.999729	1	136415271	136440158	+	777.731	654.597	643.01	531.011	547.107	584.403
ENSMUSG00000030313.15	Dennd5b	protein_coding	mRNA	-0.355839	0.781415	down	0.0281304	0.999729	6	148988071	149101680	-	9862.27	11136.4	9504.23	9440.19	7980.61	6414.34
ENSMUSG00000031535.7	Dkk4	protein_coding	mRNA	4.86012	29.043	up	0.0322007	0.999729	8	22624043	22627547	+	0	0	0	4.291	6.10805	5.42118
ENSMUSG00000047517.12	Dmbt1	protein_coding	mRNA	-1.0322	0.488965	down	0.0360087	0.999729	7	131032046	131121628	+	173.226	69.2859	177.454	53.6374	42.7564	109.508
ENSMUSG00000030409.16	Dmpk	protein_coding	mRNA	0.462063	1.37751	up	0.041854	0.999729	7	19083849	19093821	+	190.191	255.427	258.874	337.916	343.796	287.322
ENSMUSG00000030410.16	Dmwd	protein_coding	mRNA	0.637074	1.55517	up	0.00717947	0.999729	7	19076227	19082776	+	366.096	351.6	353.864	407.645	720.75	536.696
ENSMUSG00000092192.7	Dnaaf4	protein_coding	mRNA	-0.94897	0.518002	down	0.0196045	0.999729	9	72958785	72973064	+	101.793	101.344	104.385	77.2379	34.9032	47.7064
ENSMUSG00000019027.8	Dnah1	protein_coding	mRNA	-1.04644	0.48416	down	0.0032698	0.999729	14	31260375	31323896	-	121.437	105.48	107.516	56.8557	64.5709	40.1167
ENSMUSG00000033987.16	Dnah17	protein_coding	mRNA	-0.653538	0.635719	down	0.0384615	0.999729	11	118021723	118130634	-	657.187	1650.45	1009.4	723.033	499.115	886.904
ENSMUSG00000005483.10	Dnajb1	protein_coding	mRNA	0.404806	1.32391	up	0.0208461	0.999729	8	83608193	83612653	+	4151.17	3648.37	3804.82	3910.17	5339.31	6114
ENSMUSG00000036052.14	Dnajb5	protein_coding	mRNA	-0.385231	0.765656	down	0.0165515	0.999729	4	42949814	42959425	+	1222.4	1468.45	1627.36	1155.35	1146.57	1002.92
ENSMUSG00000027679.13	Dnajc19	protein_coding	mRNA	0.499043	1.41328	up	0.0170164	0.999729	3	34056020	34081321	-	454.495	499.479	485.389	537.447	645.709	851.125
ENSMUSG00000026825.17	Dnm1	protein_coding	mRNA	-2.17682	0.221163	down	0.048515	0.999729	2	32308471	32353338	-	16.9654	12.4094	24.0085	0	5.23548	6.50541
ENSMUSG00000039384.8	Dusp10	protein_coding	mRNA	-0.619058	0.651096	down	0.0269938	0.999729	1	184013302	184075636	+	3884.19	8931.68	8327.82	5828.24	3541.8	4396.57
ENSMUSG00000009013.5	Dynll1	protein_coding	mRNA	0.410838	1.32946	up	0.00832152	0.999729	5	115297110	115300999	-	3020.74	2806.6	2702.52	3059.48	4053.13	4227.43
ENSMUSG00000028017.7	Egf	protein_coding	mRNA	-0.47754	0.718201	down	0.00871188	0.999729	3	129677565	129755316	-	450.03	392.965	454.074	311.097	326.345	293.828
ENSMUSG00000020125.7	Elane	protein_coding	mRNA	1.13576	2.19734	up	0.000779345	0.579684	10	79886247	79888215	+	445.566	638.051	508.354	1861.22	1044.48	591.992
ENSMUSG00000027167.11	Elp4	protein_coding	mRNA	-0.321755	0.800096	down	0.0374733	0.999729	2	105701027	105904564	-	1001.85	1119.95	1193.12	989.074	831.568	831.608
ENSMUSG00000042379.8	Esm1	protein_coding	mRNA	-0.921315	0.528027	down	0.0131964	0.999729	13	113209659	113218098	+	114.293	116.855	135.7	89.0382	44.5015	60.7172
ENSMUSG00000109941.1	Exosc6	protein_coding	mRNA	4.23405	18.8181	up	1.13982e-06	0.00508683	8	111056339	111057664	+	7.14334	2.06824	2.0877	16.0912	114.308	85.6546
ENSMUSG00000090942.1	F830016B08Rik	protein_coding	mRNA	-1.43658	0.369442	down	0.029858	0.999729	18	60293380	60303016	+	33.9309	46.5353	20.877	9.65474	15.7064	11.9266
ENSMUSG00000045316.5	Fahd1	protein_coding	mRNA	0.961449	1.94726	up	0.000633635	0.579684	17	24848892	24850364	-	125.901	105.48	105.429	227.423	259.156	169.141
ENSMUSG00000027459.16	Fam110a	protein_coding	mRNA	0.456764	1.37246	up	0.0184625	0.999729	2	151969398	151980219	-	268.768	298.86	324.637	426.954	431.054	365.387
ENSMUSG00000022434.8	Fam118a	protein_coding	mRNA	-0.319886	0.801133	down	0.0110169	0.999729	15	85028948	85062830	+	1518.85	1554.28	1639.88	1321.63	1184.09	1270.72
ENSMUSG00000029861.17	Fam131b	protein_coding	mRNA	-2.26207	0.208473	down	0.0216152	0.999729	6	42315312	42324643	-	27.6804	26.8871	20.877	0	6.98063	8.67388
ENSMUSG00000027505.2	Fam209	protein_coding	mRNA	-0.55663	0.679888	down	0.0423391	0.999729	2	172472520	172474331	+	183.941	196.483	165.972	101.911	147.466	121.434
ENSMUSG00000029672.16	Fam3c	protein_coding	mRNA	-0.228178	0.853712	down	0.0399141	0.999729	6	22306520	22356243	-	3741.32	3966.88	3799.61	3478.92	3119.47	3226.68
ENSMUSG00000021532.11	Fastkd3	protein_coding	mRNA	0.45239	1.36831	up	0.0445575	0.999729	13	68582234	68592338	+	791.125	627.71	725.474	745.56	896.139	1293.49
ENSMUSG00000050503.9	Fbxl22	protein_coding	mRNA	-0.835265	0.56048	down	0.00273601	0.999729	9	66508375	66514609	-	809.876	1408.47	1037.58	846.399	547.98	430.441
ENSMUSG00000040410.14	Fbxl4	protein_coding	mRNA	-0.268653	0.830094	down	0.0350865	0.999729	4	22357543	22434091	+	1555.46	1680.44	1484.35	1361.32	1252.15	1305.42
ENSMUSG00000019773.7	Fbxo5	protein_coding	mRNA	0.585858	1.50093	up	0.0422536	0.999729	10	5799160	5805600	-	898.275	475.695	574.116	749.851	1353.37	820.766
ENSMUSG00000031565.18	Fgfr1	protein_coding	mRNA	-0.715058	0.60918	down	0.0130951	0.999729	8	25513654	25575718	+	377.704	558.424	632.572	432.318	232.106	291.659
ENSMUSG00000016087.13	Fli1	protein_coding	mRNA	-0.226259	0.854849	down	0.025238	0.999729	9	32422204	32542861	-	13781.3	12844.8	13075.2	10929.2	11803.4	11205.6
ENSMUSG00000034227.7	Foxj1	protein_coding	mRNA	-0.991709	0.502882	down	0.0233565	0.999729	11	116330704	116335399	-	68.7546	107.548	90.8147	64.3649	37.5209	32.5271
ENSMUSG00000045551.7	Fpr1	protein_coding	mRNA	0.520761	1.43471	up	0.0492702	0.999729	17	17876471	17883940	-	216.086	339.191	230.69	465.573	319.364	342.618
ENSMUSG00000067199.4	Frat1	protein_coding	mRNA	-0.355179	0.781773	down	0.0478365	0.999729	19	41829970	41832583	+	1336.7	1247.15	1405.02	1258.33	1020.92	839.198
ENSMUSG00000036587.13	Fut7	protein_coding	mRNA	1.04327	2.06089	up	0.00563809	0.999729	2	25423267	25426374	+	71.4334	52.74	82.464	173.785	159.682	92.16
ENSMUSG00000003809.14	Gcdh	protein_coding	mRNA	0.347368	1.27224	up	0.0177921	0.999729	8	84886393	84893921	-	762.552	740.429	694.159	917.2	1012.19	865.22
ENSMUSG00000038508.7	Gdf15	protein_coding	mRNA	-1.33957	0.395138	down	0.0368929	0.999729	8	70629393	70632456	-	31.2521	187.175	176.41	89.0382	36.6483	30.3586
ENSMUSG00000020932.14	Gfap	protein_coding	mRNA	1.91713	3.77672	up	0.0277295	0.999729	11	102887336	102900912	-	56.2538	19.6483	11.4823	97.6201	224.253	8.67388
ENSMUSG00000029275.18	Gfi1	protein_coding	mRNA	-0.427816	0.743387	down	0.0162421	0.999729	5	107716657	107726036	-	676.831	749.736	862.218	643.649	524.42	533.444
ENSMUSG00000002797.9	Ggct	protein_coding	mRNA	0.519239	1.4332	up	0.046356	0.999729	6	54982580	54992950	-	1250.98	850.045	803.763	951.528	1352.5	1860.55
ENSMUSG00000073290.1	Gm10490	protein_coding	mRNA	5.51909	45.8577	up	0.00574291	0.999729	X	7909542	7909927	+	0	0	0	7.50924	13.0887	4.33694
ENSMUSG00000086962.4	Gm12248	protein_coding	mRNA	-1.62882	0.323353	down	0.0335104	0.999729	11	58063552	58093134	-	16.0725	26.8871	32.3593	11.8002	6.10805	6.50541
ENSMUSG00000096764.1	Gm21985	protein_coding	mRNA	1.54458	2.91719	up	0.0248711	0.999729	2	112266314	112406319	+	73.2192	7.23883	96.034	111.566	109.945	293.828
ENSMUSG00000033852.16	Gm28042	protein_coding	mRNA	0.702517	1.62734	up	0.000755639	0.579684	2	120027493	120043033	+	436.637	493.275	466.6	601.812	719.878	950.874
ENSMUSG00000100967.1	Gm29666	protein_coding	mRNA	0.919251	1.89113	up	0.00957973	0.999729	15	84910438	84920038	-	94.6493	54.8083	74.1132	134.094	114.308	175.646
ENSMUSG00000109809.1	Gm34066	protein_coding	mRNA	-5.03721	0.0304544	down	0.0231541	0.999729	1	54443404	54456763	-	2.67875	10.3412	5.21924	0	0	0
ENSMUSG00000109179.2	Gm35339	protein_coding	mRNA	0.582646	1.49759	up	0.0234634	0.999729	15	76354432	76365201	+	495.569	432.262	549.064	518.138	672.759	1021.35
ENSMUSG00000092167.8	Gm3696	protein_coding	mRNA	-1.0503	0.482867	down	0.0458128	0.999729	14	7083208	7100621	-	33.0379	76.5248	77.2447	32.1825	34.9032	22.7689
ENSMUSG00000102805.5	Gm37240	protein_coding	mRNA	-1.83664	0.279974	down	0.0429783	0.999729	3	84496426	85887518	-	1485.81	1036.19	129.437	311.097	161.427	269.975
ENSMUSG00000104633.1	Gm42421	protein_coding	mRNA	-2.41523	0.187475	down	0.0284617	0.999729	5	143928175	143937309	+	16.9654	20.6824	18.7893	4.291	0	6.50541
ENSMUSG00000106447.1	Gm42957	protein_coding	mRNA	1.06225	2.08819	up	0.0342366	0.999729	3	96635474	96653101	+	29.4663	37.2283	45.9293	43.9827	118.671	71.5595
ENSMUSG00000079362.5	Gm43302	protein_coding	mRNA	-0.710694	0.611026	down	0.00218769	0.999729	5	105214907	105293695	-	400.92	312.304	386.224	209.186	268.754	192.994
ENSMUSG00000107877.2	Gm43951	protein_coding	mRNA	-0.926402	0.526169	down	0.00368614	0.999729	11	72154097	72207026	-	338.416	465.353	596.037	348.643	225.125	162.635
ENSMUSG00000108596.1	Gm49368	protein_coding	mRNA	3.93286	15.2724	up	9.52869e-14	2.97676e-09	7	128062683	128128160	+	14.2867	7.23883	7.30693	139.457	89.0031	216.847
ENSMUSG00000114635.1	Gm49392	protein_coding	mRNA	6.13245	70.1538	up	6.01285e-07	0.00313069	13	60842621	60896894	-	1.78583	0	0	38.619	41.0112	56.3802
ENSMUSG00000117098.1	Gm49909	protein_coding	mRNA	-0.299059	0.812782	down	0.036454	0.999729	17	70974119	71002208	-	3867.23	3332.96	4106.5	2985.46	3424	2778.89
ENSMUSG00000117819.1	Gm50253	protein_coding	mRNA	0.354907	1.2789	up	0.0155178	0.999729	17	26973217	27036378	+	1011.68	1018.61	953.033	1155.35	1224.23	1436.61
ENSMUSG00000058470.10	Gm8369	protein_coding	mRNA	-0.314378	0.804198	down	0.0221346	0.999729	19	11485938	11512577	+	6474.54	8116.8	7683.76	6464.38	5422.21	6027.26
ENSMUSG00000024524.17	Gnal	protein_coding	mRNA	-0.706455	0.612824	down	0.00178671	0.996726	18	67088216	67226792	+	300.913	434.33	371.61	230.641	240.832	206.005
ENSMUSG00000009108.15	Gnat2	protein_coding	mRNA	-4.80299	0.0358225	down	0.0293775	0.999729	3	108092789	108101432	+	0	6.20471	24.0085	1.07275	0	0
ENSMUSG00000064272.3	Gpbar1	protein_coding	mRNA	-2.19226	0.218809	down	0.00802025	0.999729	1	74278550	74279624	+	8.92917	97.2071	57.4116	17.164	7.85321	10.8424
ENSMUSG00000042804.13	Gpr153	protein_coding	mRNA	-1.19602	0.436478	down	0.043655	0.999729	4	152274232	152285337	+	30.3592	93.0707	77.2447	35.4007	36.6483	15.1793
ENSMUSG00000049649.8	Gpr3	protein_coding	mRNA	-2.11463	0.230905	down	0.0266358	0.999729	4	133209340	133212536	-	14.2867	41.3647	30.2716	15.0185	1.74516	3.25271
ENSMUSG00000068696.6	Gpr88	protein_coding	mRNA	-5.25699	0.026151	down	0.0118117	0.999729	3	116249654	116253503	-	3.57167	8.27295	9.39463	0	0	0
ENSMUSG00000022286.16	Grhl2	protein_coding	mRNA	-1.02398	0.491757	down	0.0290568	0.999729	15	37233036	37363569	+	57.1467	51.7059	45.9293	23.6005	24.4322	28.1901
ENSMUSG00000096210.2	H1f0	protein_coding	mRNA	-0.540529	0.687519	down	0.0400907	0.999729	15	79028450	79030504	+	1096.5	899.683	988.524	775.597	869.962	405.504
ENSMUSG00000036594.15	H2-Aa	protein_coding	mRNA	-0.308609	0.80742	down	0.00531541	0.999729	17	34282744	34287823	-	79977.7	82691.2	74552.6	68574.4	63508.1	59455.1
ENSMUSG00000073422.11	H2-Ke6	protein_coding	mRNA	-0.640143	0.641649	down	0.000249874	0.312243	17	34026033	34028060	-	1253.66	1302.99	1000.01	656.522	799.283	826.187
ENSMUSG00000056116.18	H2-T22	protein_coding	mRNA	-0.240212	0.846621	down	0.0489137	0.999729	17	36037128	36042747	-	1477.78	1420.88	1447.82	1210.06	1185.84	1284.82
ENSMUSG00000064220.6	H2ac18	protein_coding	mRNA	-3.49404	0.0887545	down	0.00227488	0.999729	3	96245497	96246082	+	1685.83	73.4224	1388.32	163.058	61.0805	55.296
ENSMUSG00000031352.10	Hccs	protein_coding	mRNA	-0.319945	0.8011	down	0.0212695	0.999729	X	169250193	169320372	-	1441.17	1565.66	1364.31	1256.19	1176.24	1069.06
ENSMUSG00000043099.4	Hic1	protein_coding	mRNA	-0.487414	0.713303	down	0.0494113	0.999729	11	75164565	75169519	-	257.16	313.338	349.689	213.477	262.646	178.899
ENSMUSG00000043421.8	Hilpda	protein_coding	mRNA	-0.431485	0.741498	down	0.0448422	0.999729	6	29272488	29275446	+	409.849	471.558	415.451	392.626	270.5	299.249
ENSMUSG00000021270.13	Hsp90aa1	protein_coding	mRNA	0.201909	1.15022	up	0.047719	0.999729	12	110690605	110702728	-	20337.1	18432.1	18701.6	21934.5	22714.1	21455.9
ENSMUSG00000091971.3	Hspa1a	protein_coding	mRNA	2.69589	6.47952	up	7.5937e-05	0.155214	17	34969190	34972156	-	196.442	106.514	186.849	461.282	691.083	2022.1
ENSMUSG00000090877.3	Hspa1b	protein_coding	mRNA	2.81313	7.02807	up	8.90734e-05	0.163686	17	34956436	34959238	-	251.803	118.924	178.498	542.811	801.9	2516.51
ENSMUSG00000015656.17	Hspa8	protein_coding	mRNA	0.325143	1.25279	up	0.0321105	0.999729	9	40800984	40810087	+	30888.7	28028.7	27568	29171.3	37753.9	41423.2
ENSMUSG00000029657.15	Hsph1	protein_coding	mRNA	0.761105	1.69479	up	2.01897e-06	0.00788409	5	149614287	149636376	-	2110.86	2600.81	2877.89	3999.21	3998.16	4863.88
ENSMUSG00000064267.13	Hvcn1	protein_coding	mRNA	-0.266986	0.831054	down	0.0494216	0.999729	5	122206804	122242297	+	17753.9	20321.5	17512.6	16151.3	16764.9	13278.6
ENSMUSG00000020644.9	Id2	protein_coding	mRNA	-0.281635	0.822658	down	0.0115972	0.999729	12	25093799	25097140	-	4500.3	4846.91	4576.23	3709.57	3667.45	4077.81
ENSMUSG00000062157.6	Ifnlr1	protein_coding	mRNA	0.630457	1.54806	up	0.0143088	0.999729	4	135686287	135708181	+	145.546	176.834	121.086	240.296	239.959	206.005
ENSMUSG00000001105.15	Ift20	protein_coding	mRNA	0.395677	1.31556	up	0.0167892	0.999729	11	78536361	78541737	+	653.616	580.141	534.45	700.505	828.078	797.997
ENSMUSG00000017493.12	Igfbp4	protein_coding	mRNA	-0.45233	0.730861	down	7.9495e-05	0.155214	11	99041244	99054392	+	9029.18	10267.8	8803.81	6976.09	6980.63	6580.22
ENSMUSG00000094546.1	Ighv1-26	IG_V_gene	mRNA	-0.312064	0.805489	down	0.0362245	0.999729	12	114788372	114788805	-	3359.16	2887.26	3522.99	2990.82	2544.44	2334.36
ENSMUSG00000096649.2	Ighv1-31	IG_V_gene	mRNA	1.79439	3.46869	up	0.00602924	0.999729	12	114829264	114829697	-	30.3592	44.4671	43.8416	304.661	50.6096	56.3802
ENSMUSG00000094051.6	Ighv1-36	IG_V_gene	mRNA	1.0828	2.11814	up	0.0115996	0.999729	12	114879888	114880321	-	89.2917	65.1495	126.306	312.17	111.69	171.309
ENSMUSG00000095923.6	Ighv1-37	IG_V_gene	mRNA	-1.11088	0.463012	down	0.0284886	0.999729	12	114896238	114896671	-	67.8617	55.8424	91.8586	17.164	45.3741	36.864
ENSMUSG00000076709.2	Ighv1-47	IG_V_gene	mRNA	-0.773035	0.585185	down	0.0291441	0.999729	12	114991108	114991580	-	584.861	349.532	203.55	252.096	190.222	224.437
ENSMUSG00000096499.2	Ighv1-5	IG_V_gene	mRNA	0.971142	1.96039	up	0.0309493	0.999729	12	114513330	114513807	-	232.159	197.517	144.051	232.786	706.789	184.32
ENSMUSG00000096020.2	Ighv1-75	IG_V_gene	mRNA	0.440014	1.35662	up	0.0176753	0.999729	12	115833950	115834418	-	408.063	488.104	469.731	666.177	522.675	664.636
ENSMUSG00000093896.2	Ighv1-76	IG_V_gene	mRNA	0.506767	1.42086	up	0.0393698	0.999729	12	115847881	115848331	-	383.062	577.038	410.232	836.744	549.725	560.55
ENSMUSG00000095981.1	Ighv10-1	IG_V_gene	mRNA	0.391378	1.31165	up	0.0248169	0.999729	12	114479005	114479451	-	490.212	421.92	424.846	588.939	527.91	638.615
ENSMUSG00000076676.2	Ighv12-3	IG_V_gene	mRNA	-0.836939	0.55983	down	0.0135194	0.999729	12	114366521	114366954	-	147.331	136.504	123.174	100.838	69.8063	57.4645
ENSMUSG00000076666.2	Ighv14-4	IG_V_gene	mRNA	-0.920168	0.528448	down	0.00384671	0.999729	12	114176438	114176867	-	290.198	401.238	647.186	180.222	246.94	279.733
ENSMUSG00000076674.2	Ighv3-8	IG_V_gene	mRNA	1.13593	2.1976	up	0.000729685	0.579684	12	114322327	114322801	-	166.976	277.144	193.112	708.014	319.364	372.977
ENSMUSG00000094194.2	Ighv5-16	IG_V_gene	mRNA	-0.553644	0.681297	down	0.0232768	0.999729	12	113838526	113839010	-	783.982	845.909	542.801	601.812	373.464	506.338
ENSMUSG00000095210.2	Ighv5-9-1	IG_V_gene	mRNA	0.91537	1.88605	up	0.00216266	0.999729	12	113736111	113736630	-	514.32	462.251	431.109	1305.54	844.657	505.254
ENSMUSG00000076573.6	Igkv1-35	IG_V_gene	mRNA	-4.70928	0.0382267	down	0.0153479	0.999729	6	70010949	70011673	-	33.0379	15.5118	0	0	1.74516	0
ENSMUSG00000076596.3	Igkv3-10	IG_V_gene	mRNA	0.578641	1.49344	up	0.0490767	0.999729	6	70572633	70573230	+	630.4	754.907	750.526	1573.72	1013.94	601.751
ENSMUSG00000096715.2	Igkv3-4	IG_V_gene	mRNA	-0.782806	0.581235	down	0.0162156	0.999729	6	70671788	70672377	+	525.035	319.543	237.997	256.387	208.546	164.804
ENSMUSG00000094319.2	Igkv4-54	IG_V_gene	mRNA	-2.71728	0.152061	down	0.0257228	0.999729	6	69631646	69632178	-	0	68.2518	93.9463	3.21825	5.23548	16.2635
ENSMUSG00000094315.2	Igkv4-78	IG_V_gene	mRNA	-0.840554	0.558429	down	0.035009	0.999729	6	69059690	69060224	-	250.91	105.48	176.41	136.239	83.7676	78.0649
ENSMUSG00000094094.2	Igkv5-45	IG_V_gene	mRNA	0.435569	1.35244	up	0.0248125	0.999729	6	69775750	69776344	-	1769.76	1646.32	1224.43	2518.81	1777.44	1981.98
ENSMUSG00000076578.3	Igkv6-29	IG_V_gene	mRNA	-0.512099	0.701201	down	0.0401162	0.999729	6	70138462	70139110	-	790.232	651.495	927.981	741.269	518.312	402.251
ENSMUSG00000076583.1	Igkv8-24	IG_V_gene	mRNA	-0.464462	0.724741	down	0.0471136	0.999729	6	70216858	70217421	-	2667.14	2054.79	1418.59	1797.93	1288.8	1365.05
ENSMUSG00000076940.3	Iglv2	IG_V_gene	mRNA	-0.442465	0.735876	down	0.0328216	0.999729	16	19260401	19260859	-	2029.6	2112.7	2495.84	1623.07	2072.38	1187.24
ENSMUSG00000076939.2	Iglv3	IG_V_gene	mRNA	-0.520639	0.697063	down	0.00763544	0.999729	16	19241207	19241690	-	1175.97	933.809	1506.27	813.144	860.363	846.788
ENSMUSG00000044244.18	Il20rb	protein_coding	mRNA	-1.09304	0.468771	down	0.00156082	0.920001	9	100457719	100486788	-	288.412	541.878	466.6	292.86	190.222	124.687
ENSMUSG00000020279.10	Il9r	protein_coding	mRNA	0.371001	1.29325	up	0.045585	0.999729	11	32187541	32200279	-	7509.44	7581.12	7411.32	12733.5	7715.35	8653.28
ENSMUSG00000046192.4	Iqub	protein_coding	mRNA	4.79756	27.8105	up	0.0389302	0.999729	6	24444865	24515067	-	0	0	0	3.21825	4.3629	7.58965
ENSMUSG00000051243.14	Islr2	protein_coding	mRNA	-1.07467	0.474779	down	0.0298391	0.999729	9	58196297	58204319	-	48.2175	79.6271	43.8416	31.1097	24.4322	26.0216
ENSMUSG00000000555.8	Itga5	protein_coding	mRNA	0.717853	1.64473	up	0.0493638	0.999729	15	103344286	103366763	-	328.594	323.679	415.451	768.088	744.31	242.869
ENSMUSG00000025321.14	Itgb8	protein_coding	mRNA	-0.550128	0.682959	down	0.0487257	0.999729	12	119158022	119238802	-	261.625	415.716	252.611	174.858	218.145	241.784
ENSMUSG00000026223.15	Itm2c	protein_coding	mRNA	-0.240431	0.846492	down	0.0434293	0.999729	1	85894281	85908675	+	4911.94	4244.02	4521.95	3812.55	4094.14	3671.22
ENSMUSG00000022957.20	Itsn1	protein_coding	mRNA	0.479118	1.39389	up	0.0347923	0.999729	16	91729281	91920597	+	1791.19	1730.08	1769.32	2112.24	3462.39	1797.66
ENSMUSG00000038695.13	Josd2	protein_coding	mRNA	0.575011	1.48969	up	0.0012689	0.792807	7	44467980	44471662	+	1334.02	1243.01	1238	1797.93	2342.88	1540.7
ENSMUSG00000024926.10	Kat5	protein_coding	mRNA	-0.24466	0.844014	down	0.042386	0.999729	19	5603014	5610237	-	2157.29	2127.18	2234.88	1977.08	1784.42	1741.28
ENSMUSG00000025221.16	Kcnip2	protein_coding	mRNA	-0.772745	0.585303	down	0.0393007	0.999729	19	45791839	45816061	-	98.2209	190.278	179.542	113.711	67.1886	93.2442
ENSMUSG00000032254.10	Kif23	protein_coding	mRNA	0.514874	1.42887	up	0.0104684	0.999729	9	61915905	61946774	-	1138.47	1107.54	1039.67	1647.74	1912.69	1133.03
ENSMUSG00000055148.7	Klf2	protein_coding	mRNA	-0.407349	0.754008	down	0.0433708	0.999729	8	72319033	72321656	+	23340	31821.9	35214.2	25757.8	25403.4	16981.3
ENSMUSG00000090799.2	Klhl33	protein_coding	mRNA	-3.18827	0.109707	down	0.0436418	0.999729	14	50888582	50897507	-	13.3938	20.6824	4.17539	4.291	0	0
ENSMUSG00000030265.14	Kras	protein_coding	mRNA	-0.281509	0.82273	down	0.0481714	0.999729	6	145216699	145250239	-	5315.54	6809.67	6009.43	5353.02	5121.17	4444.28
ENSMUSG00000039648.14	Kyat1	protein_coding	mRNA	0.517346	1.43132	up	0.00834235	0.999729	2	30185124	30205847	-	311.628	243.018	270.357	406.572	378.699	396.83
ENSMUSG00000030124.2	Lag3	protein_coding	mRNA	-0.61713	0.651967	down	0.00666298	0.999729	6	124904361	124911705	-	367.882	295.758	402.925	267.114	207.674	221.184
ENSMUSG00000031958.16	Ldhd	protein_coding	mRNA	0.684249	1.60686	up	0.0308932	0.999729	8	111623785	111630374	-	125.008	96.173	141.963	160.912	164.045	259.132
ENSMUSG00000050966.9	Lin28a	protein_coding	mRNA	0.845053	1.79633	up	0.0279694	0.999729	4	134003330	134018841	-	83.0413	87.9001	49.0608	177.004	112.563	106.255
ENSMUSG00000051067.8	Lingo3	protein_coding	mRNA	-4.75659	0.0369932	down	0.0399255	0.999729	10	80832801	80844039	-	3.57167	5.17059	6.26309	0	0	0
ENSMUSG00000001143.13	Lman2l	protein_coding	mRNA	0.385539	1.30635	up	0.0160415	0.999729	1	36419871	36445271	-	1919.77	1838.66	1782.89	2019.99	2341.13	2878.64
ENSMUSG00000033306.15	Lpp	protein_coding	mRNA	-0.240913	0.846209	down	0.0438436	0.999729	16	24393507	24992578	+	9501.54	11344.3	11124.3	9271.77	9183.02	8596.9
ENSMUSG00000034634.7	Ly6d	protein_coding	mRNA	0.339079	1.26495	up	0.0302341	0.999729	15	74762056	74763620	-	2080.5	2178.89	1757.84	2766.62	2690.16	2154.38
ENSMUSG00000022587.14	Ly6e	protein_coding	mRNA	0.302777	1.23352	up	0.0133732	0.999729	15	74955051	74959905	+	8919.35	7559.41	9186.9	10876.6	10723.1	10059.5
ENSMUSG00000041886.7	Macc1	protein_coding	mRNA	-5.03183	0.0305681	down	0.0271487	0.999729	12	119314270	119469987	+	3.57167	2.06824	12.5262	0	0	0
ENSMUSG00000068205.14	Macrod2	protein_coding	mRNA	1.48691	2.80288	up	0.0268001	0.999729	2	140395309	142392966	+	8.92917	14.4777	8.35078	23.6005	30.5403	34.6955
ENSMUSG00000046942.17	Mageb16	protein_coding	mRNA	2.03683	4.10343	up	0.0289955	0.999729	X	79623231	79671435	-	34.8238	17.58	5.21924	43.9827	184.114	8.67388
ENSMUSG00000063019.5	Manbal	protein_coding	mRNA	-0.425529	0.744566	down	0.0289125	0.999729	2	157367594	157396763	+	433.065	351.6	450.942	319.679	304.53	295.996
ENSMUSG00000037570.16	Mcrs1	protein_coding	mRNA	-0.318659	0.801815	down	0.0231289	0.999729	15	99242817	99251961	-	2857.34	3072.37	2855.97	2558.51	2483.36	2001.5
ENSMUSG00000027239.14	Mdk	protein_coding	mRNA	-0.728602	0.603489	down	0.040646	0.999729	2	91929805	91932297	-	90.1847	103.412	118.999	78.3107	59.3354	50.9591
ENSMUSG00000079033.10	Mef2b	protein_coding	mRNA	-0.806976	0.571579	down	0.0327618	0.999729	8	70139711	70167488	+	196.442	127.197	100.209	101.911	76.787	63.9699
ENSMUSG00000024155.8	Meiob	protein_coding	mRNA	-3.1698	0.11112	down	0.0360652	0.999729	17	24804289	24839788	+	8.92917	17.58	11.4823	0	0	4.33694
ENSMUSG00000014361.5	Mertk	protein_coding	mRNA	-0.302343	0.810934	down	0.0410718	0.999729	2	128698956	128802894	+	1360.81	1191.3	1107.52	1016.97	921.444	1031.11
ENSMUSG00000026858.18	Miga2	protein_coding	mRNA	0.366917	1.28959	up	0.0392488	0.999729	2	30364233	30385521	+	1058.11	795.237	768.272	1030.91	1218.99	1131.94
ENSMUSG00000040599.13	Mis12	protein_coding	mRNA	0.45938	1.37495	up	0.0350196	0.999729	11	71019611	71027371	+	1541.18	1033.08	1021.93	1294.81	1713.75	1937.53
ENSMUSG00000027274.16	Mkks	protein_coding	mRNA	0.420554	1.33844	up	0.0341081	0.999729	2	136873780	136891389	-	700.94	703.201	659.712	740.197	859.491	1163.38
ENSMUSG00000050578.10	Mmp13	protein_coding	mRNA	3.36926	10.3335	up	0.0418692	0.999729	9	7272514	7283331	+	3.57167	0	0	24.6732	11.3435	2.16847
ENSMUSG00000030981.9	Mmp21	protein_coding	mRNA	-3.11271	0.115606	down	0.00264515	0.999729	7	133674270	133680061	-	12.5008	43.433	30.2716	6.43649	3.49032	0
ENSMUSG00000049670.9	Morn4	protein_coding	mRNA	1.27189	2.41478	up	0.0236443	0.999729	19	42074939	42086357	-	28.5734	20.6824	19.8331	79.3834	58.4628	29.2744
ENSMUSG00000028402.18	Mpdz	protein_coding	mRNA	-5.45055	0.0228677	down	0.00966266	0.999729	4	81278500	81442815	-	3.57167	17.58	3.13154	0	0	0
ENSMUSG00000009350.13	Mpo	protein_coding	mRNA	0.94535	1.92566	up	0.00193604	0.999729	11	87793581	87804413	+	1521.53	2229.56	1608.57	5039.77	3521.73	1758.63
ENSMUSG00000026566.15	Mpzl1	protein_coding	mRNA	-0.627719	0.647199	down	0.038029	0.999729	1	165592240	165634538	-	201.799	225.438	138.832	144.821	113.435	108.424
ENSMUSG00000042761.14	Mrap2	protein_coding	mRNA	-4.73091	0.0376577	down	0.0429824	0.999729	9	87144306	87184045	+	5.3575	3.10236	6.26309	0	0	0
ENSMUSG00000010406.12	Mrpl52	protein_coding	mRNA	-0.418021	0.748451	down	0.0143165	0.999729	14	54426909	54429756	+	718.799	633.915	691.027	441.973	555.833	531.275
ENSMUSG00000024681.11	Ms4a3	protein_coding	mRNA	1.35977	2.56644	up	0.00124807	0.792807	19	11629496	11640851	-	64.2901	123.06	98.1217	389.408	205.929	136.614
ENSMUSG00000047002.2	Msgn1	protein_coding	mRNA	-2.73713	0.149983	down	0.0427994	0.999729	12	11208360	11208972	-	16.9654	13.4435	35.4908	0	9.59837	0
ENSMUSG00000007035.15	Msh5	protein_coding	mRNA	-0.57958	0.669158	down	0.0446037	0.999729	17	35028605	35046745	-	291.984	268.871	230.69	129.803	237.342	161.551
ENSMUSG00000029651.16	Mtus2	protein_coding	mRNA	-3.61141	0.0818194	down	0.00043855	0.433812	5	147957320	148316065	+	35.7167	11.3753	60.5432	0	4.3629	4.33694
ENSMUSG00000079620.13	Muc4	protein_coding	mRNA	4.71123	26.1951	up	0.0474106	0.999729	16	32735886	32782391	+	0	0	0	3.21825	3.49032	7.58965
ENSMUSG00000001156.9	Mxd1	protein_coding	mRNA	0.290172	1.22279	up	0.0214004	0.999729	6	86647042	86669161	-	5586.98	6635.94	5434.27	7471.7	7270.33	6848.03
ENSMUSG00000000056.7	Narf	protein_coding	mRNA	0.377047	1.29868	up	0.0134024	0.999729	11	121237253	121255856	+	3967.23	3281.26	3400.86	4207.32	5402.14	4219.84
ENSMUSG00000022774.13	Ncbp2	protein_coding	mRNA	0.442753	1.3592	up	0.00346602	0.999729	16	31948513	31961781	+	822.377	775.589	788.105	941.873	1129.12	1172.06
ENSMUSG00000049001.5	Ndnf	protein_coding	mRNA	-0.601681	0.658986	down	0.0311212	0.999729	6	65671590	65712326	+	246.445	225.438	158.665	139.457	123.906	152.877
ENSMUSG00000004558.15	Ndrg2	protein_coding	mRNA	-0.47354	0.720195	down	0.0488456	0.999729	14	51905271	51914158	-	286.627	300.929	416.495	209.186	262.646	250.458
ENSMUSG00000031644.19	Nek1	protein_coding	mRNA	0.324075	1.25186	up	0.00888305	0.999729	8	60993195	61131346	+	1535.82	1450.87	1508.36	1732.49	1958.94	1935.36
ENSMUSG00000072889.9	Nfxl1	protein_coding	mRNA	0.242411	1.18297	up	0.0438656	0.999729	5	72513301	72559684	-	1308.12	1211.99	1274.54	1479.32	1491.24	1519.01
ENSMUSG00000095930.1	Nim1k	protein_coding	mRNA	-0.816101	0.567975	down	0.0319262	0.999729	13	119710094	119755882	-	132.152	96.173	111.692	77.2379	41.8838	74.8122
ENSMUSG00000078817.4	Nlrp12	protein_coding	mRNA	0.409186	1.32794	up	0.0427506	0.999729	7	3218784	3249740	-	358.953	292.656	299.584	472.009	369.974	422.852
ENSMUSG00000036285.10	Noa1	protein_coding	mRNA	0.433357	1.35037	up	0.00491498	0.999729	5	77294182	77310084	-	1168.83	1145.8	972.866	1365.61	1406.6	1668.64
ENSMUSG00000023087.15	Noct	protein_coding	mRNA	0.343982	1.26926	up	0.0349814	0.999729	3	51224447	51251644	+	1050.96	1083.76	1012.53	1240.1	1583.73	1168.81
ENSMUSG00000047911.6	Npm2	protein_coding	mRNA	-2.04077	0.243033	down	0.0472805	0.999729	14	70647302	70659244	-	3.57167	42.3989	26.0962	5.36374	8.72579	3.25271
ENSMUSG00000002108.10	Nr1h3	protein_coding	mRNA	-0.432018	0.741224	down	0.0452168	0.999729	2	91184061	91202834	-	333.058	271.973	307.935	219.914	205.056	252.627
ENSMUSG00000020297.10	Nsg2	protein_coding	mRNA	-0.311414	0.805851	down	0.0156286	0.999729	11	32000463	32059202	+	2933.23	3076.5	3041.77	2379.36	2202.39	2713.84
ENSMUSG00000020032.14	Nuak1	protein_coding	mRNA	-0.437052	0.738642	down	0.0458079	0.999729	10	84370905	84440597	-	283.055	275.076	272.444	224.205	215.527	173.478
ENSMUSG00000063895.7	Nupl1	protein_coding	mRNA	-1.24612	0.42158	down	0.0463731	0.999729	14	60184612	60251431	-	54.468	54.8083	44.8854	36.4735	20.9419	7.58965
ENSMUSG00000021638.12	Ocln	protein_coding	mRNA	-2.94769	0.129615	down	0.0379244	0.999729	13	100496507	100552718	-	13.3938	12.4094	22.9646	6.43649	0	0
ENSMUSG00000061561.5	Olfr373	protein_coding	mRNA	1.94637	3.85404	up	0.0490704	0.999729	8	72083177	72103084	+	6.25042	4.13647	2.0877	22.5277	8.72579	17.3478
ENSMUSG00000061489.3	Olfr525	protein_coding	mRNA	-3.54617	0.0856046	down	0.0472616	0.999729	7	140320858	140327625	+	10.715	5.17059	8.35078	2.1455	0	0
ENSMUSG00000048368.9	Omd	protein_coding	mRNA	4.20264	18.4128	up	0.0318757	0.999729	13	49582462	49592822	+	0	0	1.04385	5.36374	8.72579	5.42118
ENSMUSG00000023191.9	P3h3	protein_coding	mRNA	1.01051	2.01462	up	0.0275968	0.999729	6	124841089	124857752	-	33.9309	23.7847	30.2716	53.6374	71.5515	52.0433
ENSMUSG00000040276.15	Pacsin1	protein_coding	mRNA	-0.373664	0.77182	down	0.00593762	0.999729	17	27655509	27711482	+	1748.33	1924.49	1966.61	1589.81	1436.27	1326.02
ENSMUSG00000022438.6	Parvb	protein_coding	mRNA	0.856203	1.81027	up	0.0233672	0.999729	15	84232043	84315688	+	683.975	290.587	403.969	612.54	1355.99	526.938
ENSMUSG00000102222.1	Pcdhga10	protein_coding	mRNA	-0.611864	0.654351	down	0.0414212	0.999729	18	37746993	37841873	+	169.654	134.435	191.024	86.8927	123.906	112.76
ENSMUSG00000021587.5	Pcsk1	protein_coding	mRNA	-5.54611	0.021402	down	0.00626939	0.999729	13	75089826	75134861	+	6.25042	16.5459	3.13154	0	0	0
ENSMUSG00000014771.13	Pdcd2	protein_coding	mRNA	0.574564	1.48923	up	0.0464972	0.999729	17	15519208	15527301	-	585.754	578.072	497.915	450.555	958.092	1065.8
ENSMUSG00000022489.6	Pde1b	protein_coding	mRNA	-0.279856	0.823673	down	0.0247435	0.999729	15	103503034	103530052	+	2019.78	2097.19	2048.03	1839.76	1570.64	1668.64
ENSMUSG00000022197.16	Pdzd2	protein_coding	mRNA	-0.522373	0.696226	down	0.00579835	0.999729	15	12359711	12739924	-	476.818	584.277	455.118	365.807	362.993	326.355
ENSMUSG00000025791.18	Pgm1	protein_coding	mRNA	-0.434747	0.739823	down	0.0108348	0.999729	4	99929414	99987294	+	1272.41	1278.17	1401.89	1170.37	926.679	827.271
ENSMUSG00000049687.5	Pheta2	protein_coding	mRNA	0.899471	1.86538	up	0.0483735	0.999729	15	82338942	82345743	+	357.167	208.892	198.331	483.81	783.576	158.298
ENSMUSG00000057457.11	Phex	protein_coding	mRNA	-1.14475	0.45227	down	0.0280269	0.999729	X	157162075	157415312	-	47.3246	47.5695	45.9293	17.164	17.4516	29.2744
ENSMUSG00000027088.10	Phospho2	protein_coding	mRNA	0.28142	1.21539	up	0.0215091	0.999729	2	69789623	69800005	+	1571.53	1501.54	1378.92	1791.49	1795.77	1824.77
ENSMUSG00000041064.14	Pif1	protein_coding	mRNA	1.13994	2.20371	up	0.0344835	0.999729	9	65587160	65595967	+	204.478	126.162	64.7186	319.679	465.085	86.7388
ENSMUSG00000074170.5	Plekhf1	protein_coding	mRNA	-0.885261	0.54139	down	0.023836	0.999729	7	38216972	38228016	-	89.2917	124.094	111.692	62.2194	38.3935	75.8965
ENSMUSG00000054383.2	Pnma1	protein_coding	mRNA	-0.733694	0.601362	down	0.0011446	0.760792	12	84146131	84148489	-	483.068	644.256	599.169	431.245	322.854	284.07
ENSMUSG00000040128.9	Pnrc1	protein_coding	mRNA	-0.368262	0.774715	down	0.0157119	0.999729	4	33245423	33290163	-	15226.9	18754.8	19755.9	15871.3	13512.8	12246.4
ENSMUSG00000060288.13	Ppih	protein_coding	mRNA	0.565816	1.48022	up	0.00553318	0.999729	4	119300010	119320546	-	354.488	397.102	442.591	500.974	705.044	559.465
ENSMUSG00000024530.8	Prelid3a	protein_coding	mRNA	-4.83897	0.0349402	down	0.033293	0.999729	18	67464866	67479835	+	4.46459	7.23883	4.17539	0	0	0
ENSMUSG00000038205.12	Prkab2	protein_coding	mRNA	0.295469	1.22728	up	0.0216473	0.999729	3	97658193	97673812	+	1234.01	1095.13	1181.64	1370.97	1471.17	1466.97
ENSMUSG00000073600.5	Prob1	protein_coding	mRNA	0.399034	1.31862	up	0.0383659	0.999729	18	35650351	35655238	-	884.881	654.597	576.204	919.346	925.807	946.537
ENSMUSG00000036864.16	Proser3	protein_coding	mRNA	0.377835	1.29939	up	0.0158522	0.999729	7	30539134	30552299	-	480.39	461.217	451.986	572.848	597.717	640.783
ENSMUSG00000064125.14	Prr36	protein_coding	mRNA	1.52147	2.87084	up	0.0212376	0.999729	8	4209543	4217459	-	20.5371	6.20471	19.8331	47.2009	58.4628	28.1901
ENSMUSG00000034686.8	Prr7	protein_coding	mRNA	-0.610284	0.655068	down	0.0257736	0.999729	13	55464267	55473154	+	1073.29	1873.82	1582.47	1394.57	711.152	861.967
ENSMUSG00000015476.6	Prrt1	protein_coding	mRNA	-0.572952	0.67224	down	0.042548	0.999729	17	34629533	34633126	+	212.514	206.824	196.243	99.7656	144.848	169.141
ENSMUSG00000057163.3	Prss2	protein_coding	mRNA	-4.64528	0.0399605	down	4.01334e-05	0.0982761	6	41521787	41525079	+	83.9342	4.13647	85.5955	4.291	2.61774	0
ENSMUSG00000049184.6	Purg	protein_coding	mRNA	0.506272	1.42038	up	0.0321597	0.999729	8	33386325	33417467	+	157.153	177.868	191.024	228.496	231.234	287.322
ENSMUSG00000040511.14	Pvr	protein_coding	mRNA	-0.291313	0.817158	down	0.0469369	0.999729	7	19903578	19921160	-	1105.43	1312.3	1283.93	1044.86	1055.82	922.684
ENSMUSG00000032648.14	Pygm	protein_coding	mRNA	-0.605893	0.657065	down	0.0163998	0.999729	19	6384399	6398459	+	457.174	617.369	501.047	463.427	277.48	294.912
ENSMUSG00000020732.13	Rab37	protein_coding	mRNA	-0.389584	0.763349	down	0.0124625	0.999729	11	115091431	115162236	+	2129.61	1812.81	1752.62	1339.86	1343.77	1665.39
ENSMUSG00000055069.3	Rab39	protein_coding	mRNA	-0.345128	0.787238	down	0.0440637	0.999729	9	53684110	53706232	-	567.003	541.878	545.932	381.899	445.888	474.895
ENSMUSG00000038975.14	Rabggtb	protein_coding	mRNA	0.303686	1.23429	up	0.0307253	0.999729	3	153907287	153913009	-	2028.71	1662.86	1697.3	2131.55	2123.86	2398.33
ENSMUSG00000023015.14	Racgap1	protein_coding	mRNA	0.385292	1.30612	up	0.0160039	0.999729	15	99620496	99651656	-	1511.71	1652.52	1897.72	2119.75	2542.7	1946.2
ENSMUSG00000040594.19	Ranbp17	protein_coding	mRNA	1.04262	2.05996	up	0.0378382	0.999729	11	33211795	33513746	-	75.0051	59.9789	48.017	156.621	173.643	46.6221
ENSMUSG00000031060.16	Rbm10	protein_coding	mRNA	0.226275	1.16981	up	0.0383188	0.999729	X	20617503	20650901	+	4287.79	3938.96	4220.28	4611.75	5047.87	4900.74
ENSMUSG00000006456.10	Rbm14	protein_coding	mRNA	0.321775	1.24987	up	0.0232067	0.999729	19	4800569	4811634	-	5082.49	4627.68	5041.78	5165.29	6416.95	6855.62
ENSMUSG00000031167.16	Rbm3	protein_coding	mRNA	-0.281356	0.822817	down	0.0148739	0.999729	X	8138975	8145880	-	15652.8	14818.9	15686.9	12827.9	13710.8	11439.8
ENSMUSG00000049353.17	Rd3	protein_coding	mRNA	-1.81027	0.285137	down	0.0143695	0.999729	1	191977370	191988283	+	58.0396	35.16	28.1839	18.2367	13.0887	3.25271
ENSMUSG00000010362.9	Rdm1	protein_coding	mRNA	0.432771	1.34982	up	0.0222942	0.999729	11	101627195	101636100	+	733.978	578.072	597.081	746.633	814.989	1017.01
ENSMUSG00000022176.11	Rem2	protein_coding	mRNA	-1.62979	0.323136	down	0.017873	0.999729	14	54476100	54480431	+	23.2159	59.9789	42.7978	22.5277	9.59837	8.67388
ENSMUSG00000026482.13	Rgl1	protein_coding	mRNA	-0.420879	0.746969	down	0.0252126	0.999729	1	152516760	152766351	-	1627.79	1635.98	1567.86	1496.48	1186.71	925.937
ENSMUSG00000026475.7	Rgs16	protein_coding	mRNA	-0.815223	0.568321	down	0.0145015	0.999729	1	153740349	153745468	+	245.552	347.464	436.328	261.751	202.438	120.35
ENSMUSG00000047222.7	Rnase2a	protein_coding	mRNA	-5.8863	0.0169063	down	0.00109611	0.7444	14	51255262	51256112	-	8.92917	12.4094	11.4823	0	0	0
ENSMUSG00000066800.11	Rnasel	protein_coding	mRNA	0.319445	1.24785	up	0.0339291	0.999729	1	153749426	153764221	+	3074.31	2532.56	3452	3473.56	3866.4	3963.96
ENSMUSG00000055385.12	Rnf212	protein_coding	mRNA	2.57321	5.95134	up	0.0282889	0.999729	5	108729290	108774982	-	12.5008	0	4.17539	30.037	64.5709	5.42118
ENSMUSG00000033967.4	Rnf225	protein_coding	mRNA	-0.938718	0.521696	down	0.000509199	0.482041	7	12927416	12931072	+	258.946	342.293	270.357	186.658	151.829	116.013
ENSMUSG00000025900.13	Rp1	protein_coding	mRNA	-5.9249	0.0164599	down	0.000931229	0.676549	1	3999557	4409241	-	9.82209	13.4435	10.4385	0	0	0
ENSMUSG00000041453.12	Rpl21	protein_coding	mRNA	-0.353311	0.782785	down	0.0253525	0.999729	5	146832890	146837032	+	684.868	852.114	787.061	609.321	602.08	607.172
ENSMUSG00000058600.13	Rpl30	protein_coding	mRNA	-1.25633	0.418608	down	2.26632e-12	3.53999e-08	15	34440505	34443640	-	5033.38	6477.72	8003.18	2965.08	2550.55	2653.12
ENSMUSG00000074824.3	Rslcan18	protein_coding	mRNA	1.68456	3.21443	up	0.0141941	0.999729	13	67096613	67116263	-	50.0034	12.4094	9.39463	54.7102	58.4628	119.266
ENSMUSG00000037266.18	Rsrp1	protein_coding	mRNA	0.344597	1.2698	up	0.0496357	0.999729	4	134923592	134927671	+	27022.4	25421.7	23663	25613	30196.5	40832.3
ENSMUSG00000040026.8	Saa3	protein_coding	mRNA	-1.54835	0.341902	down	0.00265799	0.999729	7	46711998	46715700	-	68.7546	68.2518	135.7	19.3095	46.2467	27.1059
ENSMUSG00000046056.15	Sbsn	protein_coding	mRNA	-1.24152	0.422926	down	0.0389381	0.999729	7	30751471	30756134	+	100.007	84.7977	130.481	91.1837	16.579	26.0216
ENSMUSG00000074211.4	Sdhaf1	protein_coding	mRNA	-0.357741	0.780385	down	0.0200077	0.999729	7	30321406	30323895	-	818.805	827.295	800.631	602.885	712.025	593.077
ENSMUSG00000027200.17	Sema6d	protein_coding	mRNA	-0.394024	0.761004	down	0.01035	0.999729	2	124089969	124667770	+	1192.04	1326.77	1029.23	944.019	876.07	880.399
ENSMUSG00000052180.15	Serpinb6c	protein_coding	mRNA	-5.93815	0.0163094	down	0.00135356	0.813178	13	33879816	33905708	-	14.2867	15.5118	4.17539	0	0	0
ENSMUSG00000026715.12	Serpinc1	protein_coding	mRNA	-0.53605	0.689656	down	0.0376942	0.999729	1	160978585	161005863	+	250.91	389.863	308.979	254.241	218.145	182.152
ENSMUSG00000064326.13	Siva1	protein_coding	mRNA	0.393204	1.31331	up	0.0152324	0.999729	12	112644679	112649149	+	481.283	470.524	417.539	625.413	602.08	571.392
ENSMUSG00000022245.15	Skor1	protein_coding	mRNA	-5.83815	0.01748	down	0.00248006	0.999729	9	63138170	63148961	-	2.67875	12.4094	16.7016	0	0	0
ENSMUSG00000038179.13	Slamf7	protein_coding	mRNA	-0.316823	0.802836	down	0.0415134	0.999729	1	171632403	171653035	-	3360.94	3638.03	3769.33	3412.41	2807.09	2425.43
ENSMUSG00000035506.16	Slc12a8	protein_coding	mRNA	-1.16911	0.444695	down	0.0202429	0.999729	16	33517328	33664135	+	41.9671	100.31	96.034	47.2009	30.5403	28.1901
ENSMUSG00000001918.17	Slc1a5	protein_coding	mRNA	0.347573	1.27242	up	0.0345419	0.999729	7	16781340	16798274	+	4367.26	3695.94	4071.01	4592.44	6315.73	4529.93
ENSMUSG00000071253.8	Slc25a16	protein_coding	mRNA	-0.298413	0.813147	down	0.0324761	0.999729	10	62920633	62946498	+	1450.99	1304.02	1331.95	1033.06	1218.12	1071.22
ENSMUSG00000005107.13	Slc2a9	protein_coding	mRNA	-0.355851	0.781408	down	0.0083946	0.999729	5	38349273	38503143	-	1149.18	1126.16	1061.59	907.546	885.668	814.261
ENSMUSG00000032122.15	Slc37a2	protein_coding	mRNA	0.605819	1.52184	up	0.000775758	0.579684	9	37227585	37255738	-	552.716	490.172	577.248	789.543	714.642	962.801
ENSMUSG00000034006.17	Slc66a2	protein_coding	mRNA	0.507806	1.42189	up	0.0249207	0.999729	18	80253292	80292725	+	1809.05	1435.36	1048.02	2106.88	2407.45	1589.49
ENSMUSG00000030495.12	Slc7a10	protein_coding	mRNA	-1.05727	0.480541	down	0.0286739	0.999729	7	35186385	35201114	+	61.6113	47.5695	42.7978	24.6732	23.5596	24.9374
ENSMUSG00000036867.7	Smad6	protein_coding	mRNA	-4.61856	0.0407076	down	0.0157885	0.999729	9	63953076	64022059	-	8.92917	15.5118	2.0877	1.07275	0	0
ENSMUSG00000020439.17	Smtn	protein_coding	mRNA	0.540875	1.45485	up	0.0401825	0.999729	11	3517523	3540612	-	148.224	152.015	116.911	201.677	230.361	174.562
ENSMUSG00000038780.14	Smurf1	protein_coding	mRNA	-0.265085	0.83215	down	0.0351772	0.999729	5	144876495	144965847	-	3698.46	4108.55	4272.47	3437.09	3059.26	3556.29
ENSMUSG00000037972.7	Snn	protein_coding	mRNA	-0.343211	0.788285	down	0.0294164	0.999729	16	11060945	11074985	+	11138.3	12052.7	10453.1	9942.24	9553	7024.76
ENSMUSG00000026600.12	Soat1	protein_coding	mRNA	0.207564	1.15474	up	0.0312627	0.999729	1	156424525	156474331	-	5978.08	6149.9	5977.07	6938.54	6929.15	7038.86
ENSMUSG00000001948.10	Spa17	protein_coding	mRNA	-2.4921	0.177748	down	0.03677	0.999729	9	37603290	37613722	-	17.8583	9.30707	17.7454	5.36374	2.61774	0
ENSMUSG00000004359.16	Spic	protein_coding	mRNA	-0.333164	0.793794	down	0.0304303	0.999729	10	88674772	88685015	-	1937.63	1866.58	1557.42	1564.07	1429.28	1263.13
ENSMUSG00000058297.16	Spock2	protein_coding	mRNA	-0.429281	0.742632	down	0.0276668	0.999729	10	60106219	60135198	+	542.894	477.763	470.775	320.752	356.012	431.526
ENSMUSG00000037379.7	Spon2	protein_coding	mRNA	-1.73311	0.300804	down	0.00430916	0.999729	5	33198184	33218455	-	57.1467	98.2413	70.9816	34.328	27.05	6.50541
ENSMUSG00000054679.8	Srsf12	protein_coding	mRNA	-1.26317	0.416627	down	0.0187974	0.999729	4	33208991	33233340	+	76.7909	45.5012	82.464	18.2367	21.8145	45.5379
ENSMUSG00000035279.8	Ssc5d	protein_coding	mRNA	-1.35081	0.392071	down	0.00801067	0.999729	7	4925785	4944826	+	45.5388	42.3989	64.7186	20.3822	20.9419	18.432
ENSMUSG00000022885.16	St6gal1	protein_coding	mRNA	-0.246291	0.843061	down	0.0183162	0.999729	16	23224740	23360350	+	16852.9	18114.7	16783	15399.3	14157.6	14072.3
ENSMUSG00000009588.9	St6galnac1	protein_coding	mRNA	2.88159	7.36963	up	7.32823e-05	0.155214	11	116765025	116775507	-	32.145	17.58	12.5262	218.841	221.635	19.5162
ENSMUSG00000042286.13	Stab1	protein_coding	mRNA	-0.930717	0.524597	down	0.0135375	0.999729	14	31139013	31168641	-	92.8634	110.651	79.3324	56.8557	52.3548	39.0325
ENSMUSG00000012428.9	Steap4	protein_coding	mRNA	1.31137	2.48176	up	0.00807772	0.999729	5	7960457	7982213	+	35.7167	33.0918	43.8416	127.657	108.2	43.3694
ENSMUSG00000020546.14	Stxbp4	protein_coding	mRNA	0.400417	1.31989	up	0.0252057	0.999729	11	90476492	90638084	-	570.574	564.629	674.326	833.526	882.178	671.142
ENSMUSG00000022829.14	Stxbp5l	protein_coding	mRNA	-5.78101	0.0181863	down	0.00267416	0.999729	16	37114942	37384962	-	3.57167	17.58	9.39463	0	0	0
ENSMUSG00000016200.14	Syt14	protein_coding	mRNA	1.03409	2.04782	up	0.0263938	0.999729	1	192891233	193035775	-	241.981	183.039	128.393	228.496	719.878	184.32
ENSMUSG00000025400.11	Tac2	protein_coding	mRNA	1.59878	3.02887	up	0.0399718	0.999729	10	127724478	127731768	+	33.0379	20.6824	26.0962	83.6744	149.211	8.67388
ENSMUSG00000000782.16	Tcf7	protein_coding	mRNA	-0.279602	0.823818	down	0.0122922	0.999729	11	52252371	52283331	-	20046.9	18675.1	20752.7	15094.6	16606.9	17294.6
ENSMUSG00000029359.13	Tesc	protein_coding	mRNA	-0.476929	0.718505	down	0.0322739	0.999729	5	118027743	118061878	+	499.141	492.24	549.064	284.278	358.63	464.053
ENSMUSG00000040340.13	Tex45	protein_coding	mRNA	-2.2096	0.216194	down	0.00237422	0.999729	8	3470862	3487181	+	18.7513	106.514	42.7978	13.9457	10.471	11.9266
ENSMUSG00000029999.14	Tgfa	protein_coding	mRNA	1.30425	2.46955	up	0.0440324	0.999729	6	86195223	86275719	+	19.6442	7.23883	16.7016	46.1282	30.5403	31.4428
ENSMUSG00000020137.5	Thap2	protein_coding	mRNA	0.69837	1.62267	up	0.00947048	0.999729	10	115368404	115384443	-	979.53	664.938	718.167	814.216	1282.69	1738.03
ENSMUSG00000028047.11	Thbs3	protein_coding	mRNA	-0.565678	0.675638	down	0.0458621	0.999729	3	89215180	89226837	+	166.083	168.561	226.515	150.185	115.18	113.845
ENSMUSG00000031480.15	Thsd1	protein_coding	mRNA	-0.710621	0.611057	down	0.0376552	0.999729	8	22227313	22261334	+	115.186	156.152	117.955	98.6929	79.4047	59.6329
ENSMUSG00000030846.15	Tial1	protein_coding	mRNA	0.250263	1.18942	up	0.0429732	0.999729	7	128439777	128461717	-	5370.9	4957.56	4659.74	5519.29	5822.72	6486.98
ENSMUSG00000055546.6	Timd4	protein_coding	mRNA	-0.864636	0.549185	down	0.0023036	0.999729	11	46810800	46844332	+	153.582	182.005	175.366	78.3107	107.327	94.3285
ENSMUSG00000089847.8	Timm10b	protein_coding	mRNA	0.444833	1.36116	up	0.0224243	0.999729	7	105640056	105643637	+	917.026	684.586	686.852	853.908	1111.67	1150.37
ENSMUSG00000071229.3	Timm8a2	protein_coding	mRNA	-1.44337	0.367708	down	0.0231133	0.999729	14	122034674	122038420	+	28.5734	113.753	112.736	50.4192	27.05	16.2635
ENSMUSG00000028776.14	Tinagl1	protein_coding	mRNA	1.04746	2.06688	up	0.0316021	0.999729	4	130164454	130175122	-	191.084	167.527	110.648	316.461	553.215	99.7496
ENSMUSG00000030516.14	Tjp1	protein_coding	mRNA	0.83473	1.78352	up	0.0403275	0.999729	7	65296165	65527781	-	236.623	129.265	155.533	330.407	456.359	143.119
ENSMUSG00000052698.15	Tln2	protein_coding	mRNA	-0.635523	0.643707	down	0.00429609	0.999729	9	67217087	67559703	-	236.623	260.598	281.839	178.076	164.917	158.298
ENSMUSG00000079625.2	Tm4sf19	protein_coding	mRNA	1.63191	3.09922	up	0.0464793	0.999729	16	32400506	32408227	+	8.92917	4.13647	8.35078	32.1825	13.9613	20.6005
ENSMUSG00000091537.2	Tma7	protein_coding	mRNA	-0.261798	0.834048	down	0.032784	0.999729	9	109074568	109082587	-	3014.49	2558.41	2872.67	2296.76	2429.26	2318.09
ENSMUSG00000038497.7	Tmco3	protein_coding	mRNA	0.36947	1.29188	up	0.0146541	0.999729	8	13288190	13322924	+	900.061	835.568	864.306	1189.68	972.053	1199.16
ENSMUSG00000034947.13	Tmem106a	protein_coding	mRNA	-0.37368	0.771811	down	0.0456954	0.999729	11	101582242	101591788	+	558.966	624.608	654.492	546.029	472.065	400.083
ENSMUSG00000047090.13	Tmem198b	protein_coding	mRNA	-0.321263	0.800369	down	0.0441746	0.999729	10	128800036	128804370	-	549.144	556.356	583.511	436.609	481.664	432.61
ENSMUSG00000050270.12	Tmem220	protein_coding	mRNA	-1.16121	0.447137	down	0.0381353	0.999729	11	67025154	67035312	+	70.5405	48.6036	45.9293	38.619	13.9613	21.6847
ENSMUSG00000022753.15	Tmem30c	protein_coding	mRNA	-3.09254	0.117234	down	0.00425413	0.999729	16	57266139	57292865	-	8.92917	43.433	46.9731	7.50924	0	4.33694
ENSMUSG00000019961.17	Tmpo	protein_coding	mRNA	0.280698	1.21478	up	0.0414664	0.999729	10	91147571	91181315	-	12742.8	10884.1	9814.26	12471.8	14479.6	13673.3
ENSMUSG00000028965.13	Tnfrsf9	protein_coding	mRNA	-0.561997	0.677364	down	0.0354732	0.999729	4	150914562	150946102	+	325.022	283.348	289.146	243.514	224.253	139.866
ENSMUSG00000050395.9	Tnfsf15	protein_coding	mRNA	1.06084	2.08614	up	0.0364528	0.999729	4	63724603	63745113	-	27.6804	20.6824	42.7978	42.91	68.9338	78.0649
ENSMUSG00000061723.18	Tnnt3	protein_coding	mRNA	-0.807758	0.571269	down	0.0396793	0.999729	7	142498836	142516009	+	129.473	304.031	209.813	171.64	85.5128	110.592
ENSMUSG00000037003.16	Tns2	protein_coding	mRNA	-1.02233	0.492322	down	0.015223	0.999729	15	102100413	102116401	+	103.578	77.5589	75.157	32.1825	56.7177	36.864
ENSMUSG00000043668.13	Tox3	protein_coding	mRNA	-3.39696	0.0949323	down	0.0377652	0.999729	8	90247040	90348343	-	11.6079	6.20471	11.4823	0	2.61774	0
ENSMUSG00000029735.17	Tpk1	protein_coding	mRNA	0.358085	1.28172	up	0.0136907	0.999729	6	43345001	43666278	-	584.861	646.324	655.536	803.489	782.704	831.608
ENSMUSG00000028464.16	Tpm2	protein_coding	mRNA	-1.6228	0.324704	down	0.0471331	0.999729	4	43514711	43523765	-	18.7513	18.6141	29.2277	10.7275	3.49032	7.58965
ENSMUSG00000076848.3	Trav15-2-dv6-2	TR_V_gene	mRNA	1.26957	2.4109	up	0.0378071	0.999729	14	53649404	53649994	+	28.5734	31.0236	14.6139	24.6732	79.4047	74.8122
ENSMUSG00000076475.2	Trbv19	TR_V_gene	mRNA	-0.525086	0.694918	down	0.0251823	0.999729	6	41178375	41179048	+	328.594	375.385	517.748	292.86	260.029	295.996
ENSMUSG00000076479.3	Trbv26	TR_V_gene	mRNA	-1.16874	0.444809	down	0.025211	0.999729	6	41227505	41227993	+	350.024	313.338	331.944	54.7102	74.1692	314.428
ENSMUSG00000029535.4	Triap1	protein_coding	mRNA	0.435514	1.35239	up	0.0304815	0.999729	5	115341225	115343569	+	583.968	469.49	433.197	561.048	759.144	690.658
ENSMUSG00000052749.9	Trim30b	protein_coding	mRNA	0.284236	1.21777	up	0.0239089	0.999729	7	104355382	104369884	-	2660	2184.06	2382.06	2918.95	2903.07	2979.48
ENSMUSG00000054517.9	Trim65	protein_coding	mRNA	0.453483	1.36934	up	0.0323869	0.999729	11	116121846	116131128	-	2766.26	2043.42	2270.37	2321.43	3318.42	4056.12
ENSMUSG00000037085.8	Trmt12	protein_coding	mRNA	0.645384	1.56416	up	0.0148097	0.999729	15	58872674	58877127	+	612.541	345.396	352.821	548.175	729.476	774.144
ENSMUSG00000053286.11	Trmt1l	protein_coding	mRNA	0.293996	1.22603	up	0.0437472	0.999729	1	151428542	151458161	+	3068.96	2607.01	2680.6	3095.95	3223.31	3928.18
ENSMUSG00000032769.5	Trpa1	protein_coding	mRNA	-1.64386	0.319999	down	0.0137203	0.999729	1	14872648	14918862	-	20.5371	35.16	41.7539	10.7275	9.59837	10.8424
ENSMUSG00000103711.1	Tstd1	protein_coding	mRNA	0.955974	1.93989	up	0.0408284	0.999729	1	171418872	171420352	+	48.2175	22.7506	49.0608	57.9284	87.2579	87.8231
ENSMUSG00000073838.10	Tufm	protein_coding	mRNA	0.337069	1.26319	up	0.0199336	0.999729	7	126487361	126490731	+	1976.92	1583.24	1883.1	2343.96	2450.2	2081.73
ENSMUSG00000039512.12	Uhrf1bp1	protein_coding	mRNA	0.350087	1.27464	up	0.0358754	0.999729	17	27856441	27900041	+	1296.52	980.344	1050.11	1355.95	1582.86	1302.17
ENSMUSG00000030979.13	Uros	protein_coding	mRNA	0.498715	1.41295	up	0.0253852	0.999729	7	133686243	133710072	-	1095.61	753.872	849.692	1205.77	1617.76	989.907
ENSMUSG00000066735.8	Vkorc1l1	protein_coding	mRNA	0.524397	1.43833	up	0.000277432	0.333345	5	129941970	129986692	+	1500.99	1375.38	1511.49	2025.35	2398.72	1885.49
ENSMUSG00000066278.6	Vps37b	protein_coding	mRNA	-0.552988	0.681607	down	0.0389523	0.999729	5	124004641	124032270	-	3315.4	7233.66	6242.21	4781.24	2886.49	3777.48
ENSMUSG00000051721.6	Wdcp	protein_coding	mRNA	0.655091	1.57471	up	0.00349576	0.999729	12	4843303	4860043	+	590.218	562.561	573.072	640.431	920.571	1156.88
ENSMUSG00000042660.8	Wdr55	protein_coding	mRNA	0.296568	1.22822	up	0.0374022	0.999729	18	36760220	36763810	+	719.692	749.736	767.228	850.69	979.907	915.095
ENSMUSG00000051748.2	Wfdc21	protein_coding	mRNA	0.682196	1.60458	up	0.0441103	0.999729	11	83746940	83752642	+	258.053	494.309	176.41	572.848	465.085	452.126
ENSMUSG00000044177.4	Wfikkn2	protein_coding	mRNA	-0.638189	0.642519	down	0.0232653	0.999729	11	94235956	94246005	-	144.653	168.561	178.498	104.057	90.7482	121.434
ENSMUSG00000039814.15	Xkr5	protein_coding	mRNA	0.948362	1.92968	up	0.0387153	0.999729	8	18932729	18950975	-	56.2538	35.16	30.2716	105.129	69.8063	60.7172
ENSMUSG00000099481.6	Xndc1	protein_coding	mRNA	0.303459	1.2341	up	0.0488485	0.999729	7	102065511	102083765	+	1774.23	1784.89	1755.75	1810.8	2233.8	2514.34
ENSMUSG00000020171.8	Yeats4	protein_coding	mRNA	-0.321248	0.800377	down	0.0107086	0.999729	10	117215221	117224507	-	1776.91	1833.49	1921.72	1497.56	1563.66	1365.05
ENSMUSG00000091736.3	Yy2	protein_coding	mRNA	-1.26528	0.416019	down	0.000124251	0.204295	X	157566119	157568985	-	189.299	255.427	157.621	76.1652	106.455	67.2226
ENSMUSG00000042851.17	Zc3h6	protein_coding	mRNA	-0.397276	0.75929	down	0.0060871	0.999729	2	128967402	129018563	+	2395.7	1922.43	2378.93	1825.82	1655.28	1604.67
ENSMUSG00000062101.12	Zfp119b	protein_coding	mRNA	-0.503228	0.705526	down	0.0244366	0.999729	17	55938381	55949500	-	446.459	460.183	323.593	278.915	263.519	326.355
ENSMUSG00000061544.13	Zfp229	protein_coding	mRNA	0.4619	1.37735	up	0.036659	0.999729	17	21730795	21769342	+	249.124	194.414	221.296	307.879	336.816	271.059
ENSMUSG00000013419.7	Zfp651	protein_coding	mRNA	-1.36844	0.387311	down	0.00822559	0.999729	9	121759330	121771742	+	44.6459	135.47	101.253	33.2552	27.05	48.7906
ENSMUSG00000058883.16	Zfp708	protein_coding	mRNA	2.38897	5.23784	up	0.0322629	0.999729	13	67069399	67097976	-	4.46459	5.17059	0	16.0912	13.0887	21.6847
ENSMUSG00000067931.6	Zfp948	protein_coding	mRNA	0.649041	1.56813	up	0.028262	0.999729	17	21567008	21588699	+	285.734	204.755	250.523	240.296	441.525	480.316
ENSMUSG00000051278.12	Zgrf1	protein_coding	mRNA	0.444635	1.36097	up	0.0185195	0.999729	3	127553489	127618023	+	3294.87	3309.18	2348.66	4001.35	3355.07	4830.27

## Sheet: SL-miRNA
miRNA	log2FoldChange	foldchange	style	pvalue	padj	3_FRRN210075635-1a_normCounts	5_FRRN210075637-1a_normCounts	6_FRRN210075638-1a_normCounts	7_FRRN210075639-1a_normCounts	11_FRRN210075643-1a_normCounts	13_FRRN210075645-1a_normCounts
mmu-miR-375-3p	-1.47935	0.35865	down	0.00232586	0.987504	94.3977	68.6069	142.055	65.0564	23.961	22.0344
mmu-miR-451b	1.63456	3.10493	up	0.00265371	0.987504	42.2542	17.1517	22.9122	85.2961	138.32	31.6146
mmu-miR-217-5p	-4.55635	0.0425012	down	0.00995132	0.987504	9.88928	0	19.2462	0	1.08914	0
mmu-miR-7649-5p	1.04658	2.06563	up	0.0104892	0.987504	2087.54	744.981	912.82	1341.61	3065.92	3326.24
mmu-miR-6516-3p	1.25323	2.38374	up	0.010853	0.987504	24.2737	26.1004	36.6595	108.427	34.8524	65.1452
mmu-miR-3074-1-3p	-1.44955	0.366135	down	0.0183949	0.987504	14.3844	53.6923	68.7365	20.2398	10.8914	19.1604
mmu-miR-3535	0.727623	1.65591	up	0.0246122	0.987504	7970.76	6734.66	6981.79	10218.2	7646.83	18045.2
mmu-miR-542-3p	0.819832	1.7652	up	0.0299768	0.987504	151.935	181.957	98.064	147.461	269.017	344.887
mmu-miR-32-5p	0.870838	1.82872	up	0.0364378	0.987504	534.92	747.964	382.175	445.275	875.666	1722.52
mmu-miR-340-5p	0.717913	1.6448	up	0.0375192	0.987504	21083.1	22354.6	15934	16788.9	35047.3	45816.3
mmu-miR-3086-5p	-2.17314	0.221728	down	0.0477931	0.987504	11.6873	18.6432	3.66595	1.4457	1.08914	4.79009
mmu-miR-184-3p	-0.881048	0.542973	down	0.0479079	0.987504	138.45	360.932	186.047	208.18	92.5766	73.7674

## Sheet: SL-LncRNA
Transcript_ID_version	Transcript_ID	Ensembl_Gene_ID	Gene Symbol	Gene_Biotype	Gene_lncRNA_mRNA	Transcript_Biotype	Transcript_lncRNA_mRNA	log2FoldChange	foldchange	style	pvalue	padj	CHR	Start	End	Strand	X3_normCounts	X5_normCounts	X6_normCounts	X7_normCounts	X11_normCounts	X13_normCounts
ENSMUST00000205672.1	ENSMUST00000205672	ENSMUSG00000099098.4	1110035H17Rik	antisense	lncRNA	pseudogene	lncRNA	-3.35952	0.0974283	down	0.0481683	0.999994	7	29155680	29156918	+	1.83638	26.6606	2.04244	1.05754	0.880309	1.03981
ENSMUST00000209767.1	ENSMUST00000209767	ENSMUSG00000097595.2	1500002F19Rik	processed_transcript	lncRNA	bidirectional_promoter_lncRNA	lncRNA	3.79018	13.8343	up	0.0140846	0.748741	7	132874739	132931197	-	3.67275	0	0	8.46031	22.888	20.7963
ENSMUST00000160091.7	ENSMUST00000160091	ENSMUSG00000034764.15	1700006J14Rik	antisense	lncRNA	antisense	lncRNA	2.48163	5.5853	up	0.0286497	0.972584	10	120364158	120384336	+	23.8729	2.05082	3.06366	70.8551	78.3475	13.5176
ENSMUST00000202216.1	ENSMUST00000202216	ENSMUSG00000097321.5	1700028E10Rik	processed_transcript	lncRNA	lincRNA	lncRNA	-1.46571	0.362057	down	0.0442102	0.999994	5	151400144	151413876	+	33.973	55.372	23.488	22.2083	11.444	7.2787
ENSMUST00000189460.1	ENSMUST00000189460	ENSMUSG00000101702.1	1700072G22Rik	lincRNA	lncRNA	lincRNA	lncRNA	-4.95852	0.0321614	down	0.0333702		1	51457932	51458931	-	3.67275	9.22867	4.08487	0	0	0
ENSMUST00000154194.1	ENSMUST00000154194	ENSMUSG00000085614.1	1700123M08Rik	processed_transcript	lncRNA	processed_transcript	lncRNA	-6.04781	0.0151156	down	0.00160078	0.22879	4	11966565	11994280	+	15.6092	15.3811	5.10609	0	0	0
ENSMUST00000185555.6	ENSMUST00000185555	ENSMUSG00000100277.8	1810053B23Rik	processed_transcript	lncRNA	retained_intron	lncRNA	5.31435	39.7905	up	0.0134711	0.734631	16	93346057	93359543	-	0	0	0	4.23016	7.04247	10.3981
ENSMUST00000194331.1	ENSMUST00000194331	ENSMUSG00000103722.1	2700078F05Rik	TEC	lncRNA	TEC	lncRNA	-3.81103	0.0712466	down	0.0346143	0.999994	1	181950132	181953375	-	12.8546	9.22867	4.08487	0	1.76062	0
ENSMUST00000144421.7	ENSMUST00000144421	ENSMUSG00000086629.8	2810403D21Rik	processed_transcript	lncRNA	lincRNA	lncRNA	6.18881	72.9486	up	0.000432254	0.0966295	X	108834502	108886690	+	0	0	0	13.748	11.444	14.5574
ENSMUST00000151166.1	ENSMUST00000151166	ENSMUSG00000086629.8	2810403D21Rik	processed_transcript	lncRNA	lincRNA	lncRNA	-1.027	0.490728	down	0.00572199	0.492099	X	108834695	108874974	+	67.9459	75.8802	84.7611	40.1865	39.6139	32.2343
ENSMUST00000127129.7	ENSMUST00000127129	ENSMUSG00000085622.9	3110056K07Rik	processed_transcript	lncRNA	antisense	lncRNA	-1.04564	0.484429	down	0.0274821	0.95952	12	70991615	71015596	-	52.3367	81.0072	45.9548	25.3809	28.1699	33.2741
ENSMUST00000225426.1	ENSMUST00000225426	ENSMUSG00000071181.2	3830408C21Rik	processed_transcript	lncRNA	lincRNA	lncRNA	5.04129	32.929	up	7.37734e-05	0.0258567	13	107022570	107033518	+	0	0	4.08487	59.2222	50.1776	22.8759
ENSMUST00000188909.1	ENSMUST00000188909	ENSMUSG00000101731.1	3830432H09Rik	lincRNA	lncRNA	lincRNA	lncRNA	-3.1093	0.11588	down	0.00833421	0.58702	1	119529480	119536165	-	15.6092	21.5336	14.2971	4.23016	1.76062	0
ENSMUST00000217287.1	ENSMUST00000217287	ENSMUSG00000111605.1	4632418H02Rik	TEC	lncRNA	TEC	lncRNA	0.630584	1.54819	up	0.0135466	0.735282	9	122127294	122130014	+	487.558	345.562	411.551	525.597	670.796	730.99
ENSMUST00000187483.6	ENSMUST00000187483	ENSMUSG00000101517.6	4732465J04Rik	lincRNA	lncRNA	lincRNA	lncRNA	0.805944	1.74829	up	0.047888	0.999994	10	95746077	95796831	+	28.4638	38.9655	44.9336	70.8551	59.861	65.5083
ENSMUST00000138390.7	ENSMUST00000138390	ENSMUSG00000085558.7	4930412C18Rik	processed_transcript	lncRNA	processed_transcript	lncRNA	-3.65822	0.0792073	down	0.0188802	0.845209	4	9770585	9823411	+	8.26369	9.22867	7.14853	0	0.880309	1.03981
ENSMUST00000224552.1	ENSMUST00000224552	ENSMUSG00000114290.1	4930435F18Rik	lincRNA	lncRNA	lincRNA	lncRNA	-6.5943	0.0103495	down	0.00053915	0.109835	13	116802095	116838178	-	3.67275	25.6352	23.488	0	0	0
ENSMUST00000180527.1	ENSMUST00000180527	ENSMUSG00000097831.1	4930540M05Rik	lincRNA	lncRNA	lincRNA	lncRNA	-5.26212	0.0260581	down	0.01411	0.748741	6	119896159	119902653	-	4.59094	8.20326	8.16975	0	0	0
ENSMUST00000128652.1	ENSMUST00000128652	ENSMUSG00000086501.1	4930597A21Rik	lincRNA	lncRNA	lincRNA	lncRNA	-0.768013	0.587226	down	0.0453505	0.999994	11	44586317	44591229	+	82.6369	117.922	77.6126	64.5099	51.0579	47.8315
ENSMUST00000195992.1	ENSMUST00000195992	ENSMUSG00000105881.1	4932422M17Rik	lincRNA	lncRNA	lincRNA	lncRNA	0.608295	1.52446	up	0.0178856	0.826135	5	123138931	123141569	+	518.776	399.909	478.952	555.208	838.935	736.189
ENSMUST00000129721.1	ENSMUST00000129721	ENSMUSG00000037270.18	4932438A13Rik	protein_coding	mRNA	retained_intron	lncRNA	2.01155	4.03216	up	0.0336896	0.999994	3	36870011	36889052	+	3.67275	11.2795	7.14853	32.7837	47.5367	8.31852
ENSMUST00000129980.7	ENSMUST00000129980	ENSMUSG00000087396.7	4933407K13Rik	processed_transcript	lncRNA	processed_transcript	lncRNA	2.68894	6.44841	up	0.0180175	0.828246	X	75726369	75755601	-	4.59094	9.22867	14.2971	8.46031	151.413	20.7963
ENSMUST00000122963.1	ENSMUST00000122963	ENSMUSG00000086697.2	4933427G23Rik	antisense	lncRNA	antisense	lncRNA	-5.1061	0.0290344	down	0.0205819	0.873721	5	23815618	23831897	-	5.50913	5.12704	8.16975	0	0	0
ENSMUST00000189045.1	ENSMUST00000189045	ENSMUSG00000073147.3	5031425E22Rik	lincRNA	lncRNA	lincRNA	lncRNA	-0.340983	0.789503	down	0.0477914	0.999994	5	23432287	23434269	-	1184.46	1315.6	1331.67	1072.34	1059.01	893.201
ENSMUST00000225352.1	ENSMUST00000225352	ENSMUSG00000114554.1	5430425K12Rik	lincRNA	lncRNA	lincRNA	lncRNA	5.44399	43.5316	up	0.0162504	0.791225	13	80940411	80948286	+	0	0	0	9.51785	1.76062	12.4778
ENSMUST00000224538.1	ENSMUST00000224538	ENSMUSG00000114554.1	5430425K12Rik	lincRNA	lncRNA	lincRNA	lncRNA	-5.74809	0.0186059	down	0.0065343	0.525555	13	80941059	80948597	+	2.75456	16.4065	10.2122	0	0	0
ENSMUST00000209427.1	ENSMUST00000209427	ENSMUSG00000109953.1	5430430B14Rik	TEC	lncRNA	TEC	lncRNA	1.48174	2.79285	up	0.0390857	0.999994	8	27279441	27281070	+	14.691	39.9909	9.19097	39.129	71.305	67.588
ENSMUST00000200000.1	ENSMUST00000200000	ENSMUSG00000105421.1	5830411K02Rik	TEC	lncRNA	TEC	lncRNA	-1.27924	0.412011	down	0.0409334	0.999994	5	107688171	107689167	+	48.664	49.2196	72.5065	31.7262	9.6834	29.1148
ENSMUST00000059882.12	ENSMUST00000059882	ENSMUSG00000054672.13	5830411N06Rik	protein_coding	mRNA	retained_intron	lncRNA	2.54621	5.84098	up	0.0177045	0.822675	7	140247301	140297641	+	20.2001	16.4065	0	87.7758	47.5367	79.0259
ENSMUST00000218189.1	ENSMUST00000218189	ENSMUSG00000086236.9	5830418P13Rik	antisense	lncRNA	antisense	lncRNA	-2.10454	0.232525	down	0.0302137	0.994487	9	103441376	103443815	+	7.34551	23.5844	16.3395	4.23016	2.64093	4.15926
ENSMUST00000181813.1	ENSMUST00000181813	ENSMUSG00000097583.2	6430590A07Rik	processed_transcript	lncRNA	lincRNA	lncRNA	0.545513	1.45954	up	0.0472922	0.999994	3	40885897	40894123	-	161.601	144.582	201.18	211.508	279.938	248.516
ENSMUST00000154682.7	ENSMUST00000154682	ENSMUSG00000079499.9	6530402F18Rik	processed_transcript	lncRNA	processed_transcript	lncRNA	0.591426	1.50673	up	0.0363379	0.999994	2	29250910	29253006	-	126.71	124.074	124.589	152.286	186.626	226.68
ENSMUST00000202228.1	ENSMUST00000202228	ENSMUSG00000107005.1	9030607J07Rik	TEC	lncRNA	TEC	lncRNA	-4.87758	0.0340174	down	0.0398834		5	134929848	134931469	-	2.75456	8.20326	5.10609	0	0	0
ENSMUST00000187062.1	ENSMUST00000187062	ENSMUSG00000101892.1	9130401M01Rik	protein_coding	mRNA	processed_transcript	lncRNA	1.03086	2.04324	up	0.00345425	0.367822	15	58022270	58027895	-	43.1548	53.3212	39.8275	90.9484	83.6294	103.981
ENSMUST00000141882.1	ENSMUST00000141882	ENSMUSG00000059939.13	9430015G10Rik	protein_coding	mRNA	processed_transcript	lncRNA	0.811164	1.75463	up	0.0427303	0.999994	4	156113896	156119536	+	88.1461	61.5245	83.7399	94.121	134.687	180.928
ENSMUST00000127301.7	ENSMUST00000127301	ENSMUSG00000084808.7	9430091E24Rik	processed_transcript	lncRNA	processed_transcript	lncRNA	-1.63753	0.321405	down	0.00734566	0.551494	8	111128886	111145459	-	89.9824	166.116	65.358	20.0932	28.1699	55.1102
ENSMUST00000143332.1	ENSMUST00000143332	ENSMUSG00000044125.6	9530080O11Rik	processed_transcript	lncRNA	processed_transcript	lncRNA	-5.03449	0.0305118	down	0.0251501	0.934048	4	95960243	95967035	-	4.59094	8.20326	5.10609	0	0	0
ENSMUST00000203963.1	ENSMUST00000203963	ENSMUSG00000107742.1	9530085L11Rik	TEC	lncRNA	TEC	lncRNA	0.605581	1.52159	up	0.0294843	0.980731	8	13285352	13287466	-	284.638	185.599	295.132	356.391	404.942	403.448
ENSMUST00000180730.2	ENSMUST00000180730	ENSMUSG00000097493.3	9930014A18Rik	processed_transcript	lncRNA	antisense	lncRNA	-3.43363	0.0925494	down	0.000508576	0.106522	15	60822271	60828650	+	92.737	103.566	47.9973	0	14.0849	8.31852
ENSMUST00000192865.1	ENSMUST00000192865	ENSMUSG00000097493.3	9930014A18Rik	processed_transcript	lncRNA	TEC	lncRNA	1.18331	2.27097	up	0.0366849	0.999994	15	60822953	60825609	+	75.2914	37.9401	20.4244	107.869	92.4325	103.981
ENSMUST00000181655.1	ENSMUST00000181655	ENSMUSG00000096960.1	A230028O05Rik	lincRNA	lncRNA	lincRNA	lncRNA	-6.15581	0.0140255	down	0.000771537	0.142361	16	25059639	25069058	+	8.26369	11.2795	19.4032	0	0	0
ENSMUST00000180877.1	ENSMUST00000180877	ENSMUSG00000097322.8	A530083I20Rik	processed_transcript	lncRNA	antisense	lncRNA	-5.3596	0.0243557	down	0.0351507	0.999994	9	122895371	122903170	-	0.918188	18.4573	3.06366	0	0	0
ENSMUST00000105140.2	ENSMUST00000105140	ENSMUSG00000078349.3	AW011738	processed_transcript	lncRNA	processed_transcript	lncRNA	-1.66893	0.314486	down	0.0358933	0.999994	4	156203304	156205151	+	703.332	1055.14	1006.92	38.0714	629.421	201.724
ENSMUST00000181406.1	ENSMUST00000181406	ENSMUSG00000097428.1	AW047730	processed_transcript	lncRNA	processed_transcript	lncRNA	-5.52408	0.0217314	down	0.0102654	0.64937	3	88200623	88203481	+	3.67275	6.15245	15.3183	0	0	0
ENSMUST00000205995.1	ENSMUST00000205995	ENSMUSG00000074166.7	AW146154	protein_coding	mRNA	processed_transcript	lncRNA	0.454746	1.37054	up	0.036252	0.999994	7	41489847	41499408	-	227.711	235.844	208.329	272.845	308.988	338.98
ENSMUST00000232693.1	ENSMUST00000232693	ENSMUSG00000023938.8	Aars2	protein_coding	mRNA	retained_intron	lncRNA	-0.7293	0.603197	down	0.00708549	0.544578	17	45515618	45520843	+	185.474	171.243	180.756	94.121	127.645	101.902
ENSMUST00000123059.1	ENSMUST00000123059	ENSMUSG00000055923.16	Aasdh	protein_coding	mRNA	retained_intron	lncRNA	0.99328	1.99071	up	0.0498686	0.999994	5	76882832	76884629	-	56.0095	38.9655	35.7427	123.732	51.9382	85.2648
ENSMUST00000141233.1	ENSMUST00000141233	ENSMUSG00000004668.14	Abca13	protein_coding	mRNA	processed_transcript	lncRNA	2.00154	4.00428	up	0.0154301	0.775484	11	9191942	9224540	+	5.50913	25.6352	8.16975	35.9563	85.39	35.3537
ENSMUST00000134962.1	ENSMUST00000134962	ENSMUSG00000022822.16	Abcc5	protein_coding	mRNA	retained_intron	lncRNA	0.483539	1.39817	up	0.0218476	0.890593	16	20400760	20426324	-	1528.78	1535.04	1420.52	1715.33	2059.04	2495.56
ENSMUST00000221948.1	ENSMUST00000221948	ENSMUSG00000021240.6	Abcd4	protein_coding	mRNA	retained_intron	lncRNA	-2.09979	0.233292	down	0.025626	0.940695	12	84603094	84604052	-	23.8729	55.372	14.2971	5.2877	13.2046	3.11944
ENSMUST00000138608.7	ENSMUST00000138608	ENSMUSG00000032046.15	Abhd12	protein_coding	mRNA	processed_transcript	lncRNA	0.978027	1.96977	up	0.0056438	0.488385	2	150837359	150904662	-	128.546	79.9818	132.758	231.601	175.182	266.193
ENSMUST00000212321.1	ENSMUST00000212321	ENSMUSG00000007950.9	Abhd8	protein_coding	mRNA	retained_intron	lncRNA	1.43481	2.70346	up	0.0401952	0.999994	8	71457325	71458907	-	40.4003	16.4065	14.2971	46.5317	41.3745	105.021
ENSMUST00000138436.1	ENSMUST00000138436	ENSMUSG00000030965.19	Abraxas2	protein_coding	mRNA	retained_intron	lncRNA	0.619453	1.53629	up	0.00111463	0.183788	7	132879375	132885110	+	470.112	452.205	454.442	642.984	664.633	807.936
ENSMUST00000131122.1	ENSMUST00000131122	ENSMUSG00000032724.5	Abtb2	protein_coding	mRNA	processed_transcript	lncRNA	-0.730678	0.602621	down	0.0362818	0.999994	2	103715081	103718423	+	156.092	275.835	239.986	137.48	156.695	110.22
ENSMUST00000186537.1	ENSMUST00000186537	ENSMUSG00000026348.7	Acmsd	protein_coding	mRNA	processed_transcript	lncRNA	4.41716	21.3648	up	0.0419336	0.999994	1	127756757	127767978	+	0	8.20326	0	64.5099	110.039	0
ENSMUST00000128793.1	ENSMUST00000128793	ENSMUSG00000020777.16	Acox1	protein_coding	mRNA	processed_transcript	lncRNA	-0.786652	0.579688	down	0.037774	0.999994	11	116179720	116182416	-	102.837	150.735	107.228	53.9345	67.7838	87.3444
ENSMUST00000199346.1	ENSMUST00000199346	ENSMUSG00000028093.15	Acp6	protein_coding	mRNA	retained_intron	lncRNA	0.924415	1.89791	up	0.0455727	0.999994	3	97159096	97160395	+	41.3185	76.9056	37.7851	76.1428	108.278	111.26
ENSMUST00000140208.1	ENSMUST00000140208	ENSMUSG00000087569.1	Actb-ps1	transcribed_processed_pseudogene	lncRNA	processed_transcript	lncRNA	4.89639	29.7823	up	0.0390081		X	152489661	152491860	-	0	0	0	5.2877	2.64093	8.31852
ENSMUST00000188827.1	ENSMUST00000188827	ENSMUSG00000026341.16	Actr3	protein_coding	mRNA	retained_intron	lncRNA	0.873276	1.83182	up	0.0476985	0.999994	1	125416064	125435428	-	296.575	223.539	212.413	228.428	453.359	660.282
ENSMUST00000139797.1	ENSMUST00000139797	ENSMUSG00000002885.14	Adgre5	protein_coding	mRNA	retained_intron	lncRNA	-0.927571	0.525743	down	0.0266902	0.951231	8	83723818	83724809	-	255.256	549.618	465.676	232.659	286.1	148.694
ENSMUST00000098518.2	ENSMUST00000098518	ENSMUSG00000028184.12	Adgrl2	protein_coding	mRNA	retained_intron	lncRNA	-1.73453	0.300507	down	0.00485139	0.44996	3	148888941	148989316	-	60.6004	31.7876	32.679	15.8631	11.444	10.3981
ENSMUST00000132634.7	ENSMUST00000132634	ENSMUSG00000037605.16	Adgrl3	protein_coding	mRNA	processed_transcript	lncRNA	6.80077	111.49	up	5.45384e-05	0.0201264	5	81021791	81197587	+	0	0	0	19.0357	10.5637	31.1944
ENSMUST00000152540.7	ENSMUST00000152540	ENSMUSG00000039041.15	Adrm1	protein_coding	mRNA	retained_intron	lncRNA	-1.83386	0.280512	down	1.65424e-06	0.00102104	2	180171614	180176135	+	638.141	548.593	327.811	158.631	167.259	98.7824
ENSMUST00000139977.7	ENSMUST00000139977	ENSMUSG00000031189.12	Aff2	protein_coding	mRNA	processed_transcript	lncRNA	5.6855	51.4645	up	0.0104448	0.65453	X	69360505	69544623	+	0	0	0	7.40277	18.4865	2.07963
ENSMUST00000181062.7	ENSMUST00000181062	ENSMUSG00000041936.18	Agrn	protein_coding	mRNA	retained_intron	lncRNA	0.577623	1.49239	up	0.0276729	0.961618	4	156165294	156186107	-	211.183	183.548	282.878	334.182	332.757	344.179
ENSMUST00000142524.7	ENSMUST00000142524	ENSMUSG00000037692.14	Ahdc1	protein_coding	mRNA	processed_transcript	lncRNA	0.885107	1.8469	up	0.0427878	0.999994	4	133012092	133061776	+	88.1461	133.303	162.374	140.653	258.811	308.825
ENSMUST00000235205.1	ENSMUST00000235205	ENSMUSG00000024045.6	Akap8	protein_coding	mRNA	retained_intron	lncRNA	3.0165	8.09203	up	8.43227e-06	0.00429289	17	32303672	32321238	-	152.419	224.564	384.999	2583.57	3144.46	436.722
ENSMUST00000201392.1	ENSMUST00000201392	ENSMUSG00000001642.18	Akr1b3	protein_coding	mRNA	retained_intron	lncRNA	0.541434	1.45542	up	0.00997651	0.640824	6	34302434	34307457	-	391.148	430.671	330.875	577.416	507.058	593.734
ENSMUST00000201244.1	ENSMUST00000201244	ENSMUSG00000063810.7	Alms1	protein_coding	mRNA	retained_intron	lncRNA	0.842787	1.79351	up	0.0301404	0.993304	6	85639463	85642191	+	72.5369	53.3212	51.0609	98.3512	134.687	84.225
ENSMUST00000130520.1	ENSMUST00000130520	ENSMUSG00000036820.12	Amdhd2	protein_coding	mRNA	retained_intron	lncRNA	-1.07792	0.473712	down	0.0253924	0.936564	17	24155833	24163730	-	296.575	283.012	130.716	68.7401	147.892	119.579
ENSMUST00000220903.1	ENSMUST00000220903	ENSMUSG00000021278.7	Amn	protein_coding	mRNA	retained_intron	lncRNA	-4.1182	0.0575835	down	0.0272975	0.95952	12	111274514	111275000	+	3.67275	22.559	6.12731	0	1.76062	0
ENSMUST00000220551.1	ENSMUST00000220551	ENSMUSG00000021278.7	Amn	protein_coding	mRNA	retained_intron	lncRNA	-5.34593	0.0245876	down	0.0228822	0.905332	12	111274674	111276252	+	2.75456	16.4065	3.06366	0	0	0
ENSMUST00000162568.1	ENSMUST00000162568	ENSMUSG00000032607.12	Amt	protein_coding	mRNA	retained_intron	lncRNA	3.35568	10.2367	up	0.0458893	0.999994	9	108296910	108297531	+	2.75456	0	0	11.6329	7.04247	10.3981
ENSMUST00000032884.15	ENSMUST00000032884	ENSMUSG00000030649.18	Anapc15	protein_coding	mRNA	retained_intron	lncRNA	-0.659504	0.633096	down	0.0140242	0.748389	7	101896428	101899538	+	225.874	210.209	269.602	175.552	137.328	134.136
ENSMUST00000141334.1	ENSMUST00000141334	ENSMUSG00000050914.16	Ankrd37	protein_coding	mRNA	retained_intron	lncRNA	1.34264	2.53615	up	0.0339148	0.999994	8	45998132	45999849	-	58.764	28.7114	22.4668	44.4166	110.039	124.778
ENSMUST00000143878.1	ENSMUST00000143878	ENSMUSG00000032231.14	Anxa2	protein_coding	mRNA	retained_intron	lncRNA	-2.07868	0.236731	down	0.00591926	0.498721	9	69478465	69491795	+	571.113	98.4391	901.736	57.1071	156.695	158.052
ENSMUST00000198626.1	ENSMUST00000198626	ENSMUSG00000074238.6	Ap1ar	protein_coding	mRNA	retained_intron	lncRNA	1.28103	2.43012	up	0.0325646	0.999994	3	127807267	127808864	-	47.7458	62.5499	71.4853	182.954	51.0579	207.963
ENSMUST00000197232.1	ENSMUST00000197232	ENSMUSG00000015750.15	Aph1a	protein_coding	mRNA	retained_intron	lncRNA	0.686325	1.60918	up	0.0212479	0.884235	3	95894465	95897832	+	192.82	162.014	244.071	277.075	391.738	294.268
ENSMUST00000227654.1	ENSMUST00000227654	ENSMUSG00000022892.11	App	protein_coding	mRNA	retained_intron	lncRNA	-1.24419	0.422146	down	0.0188946	0.845314	16	84954438	84963381	-	30.3002	45.1179	53.1034	20.0932	18.4865	15.5972
ENSMUST00000237188.1	ENSMUST00000237188	ENSMUSG00000024451.9	Arap3	protein_coding	mRNA	processed_transcript	lncRNA	1.99441	3.98453	up	0.00265059	0.316559	18	37982806	37997555	-	12.8546	19.4827	31.6578	42.3016	73.946	138.295
ENSMUST00000152334.1	ENSMUST00000152334	ENSMUSG00000038671.15	Arfrp1	protein_coding	mRNA	retained_intron	lncRNA	0.583033	1.498	up	0.00185753	0.254532	2	181357885	181360140	-	788.724	691.125	720.98	950.728	1198.98	1146.92
ENSMUST00000137590.7	ENSMUST00000137590	ENSMUSG00000063506.14	Arhgap22	protein_coding	mRNA	processed_transcript	lncRNA	3.64729	12.5298	up	0.00113119	0.18564	14	33306118	33369932	+	1.83638	0	6.12731	26.4385	51.0579	21.8361
ENSMUST00000147510.7	ENSMUST00000147510	ENSMUSG00000031389.17	Arhgap4	protein_coding	mRNA	retained_intron	lncRNA	0.784606	1.72262	up	0.0385125	0.999994	X	73894532	73911271	-	503.167	401.96	472.824	533	627.66	1213.46
ENSMUST00000150022.1	ENSMUST00000150022	ENSMUSG00000035697.14	Arhgap45	protein_coding	mRNA	retained_intron	lncRNA	-0.427678	0.743458	down	0.0460601	0.999994	10	80021743	80031462	+	2342.3	2988.04	2809.37	2380.52	1757.1	1914.3
ENSMUST00000125834.7	ENSMUST00000125834	ENSMUSG00000051517.14	Arhgef39	protein_coding	mRNA	processed_transcript	lncRNA	1.23314	2.35078	up	0.0308177	0.996958	4	43496524	43499661	-	25.7093	26.6606	24.5092	60.2797	88.9112	31.1944
ENSMUST00000182609.1	ENSMUST00000182609	ENSMUSG00000004562.16	Arhgef40	protein_coding	mRNA	retained_intron	lncRNA	3.25563	9.55088	up	0.0342611	0.999994	14	51984912	51986072	+	0	0	10.2122	35.9563	36.0927	24.9556
ENSMUST00000212254.1	ENSMUST00000212254	ENSMUSG00000031776.17	Arl2bp	protein_coding	mRNA	retained_intron	lncRNA	-0.772578	0.58537	down	0.0489149	0.999994	8	94670043	94673284	+	77.1278	128.176	82.7187	61.3373	57.2201	49.9111
ENSMUST00000238076.1	ENSMUST00000238076	ENSMUSG00000025035.9	Arl3	protein_coding	mRNA	retained_intron	lncRNA	1.49947	2.82738	up	0.00276778	0.326576	19	46542095	46558392	-	19.282	17.4319	22.4668	57.1071	70.4247	39.513
ENSMUST00000138900.7	ENSMUST00000138900	ENSMUSG00000029622.16	Arpc1b	protein_coding	mRNA	processed_transcript	lncRNA	-6.93841	0.00815327	down	2.55569e-05	0.0104241	5	145123974	145126932	+	32.1366	11.2795	23.488	0	0	0
ENSMUST00000143008.1	ENSMUST00000143008	ENSMUSG00000008475.13	Arpc5	protein_coding	mRNA	retained_intron	lncRNA	-0.505055	0.704634	down	0.0289595	0.975296	1	152768499	152774395	+	522.449	641.905	553.5	461.087	416.386	332.741
ENSMUST00000219778.1	ENSMUST00000219778	ENSMUSG00000044475.14	Ascc1	protein_coding	mRNA	processed_transcript	lncRNA	1.05342	2.07544	up	0.0494943	0.999994	10	60002805	60026339	+	85.3915	130.227	71.4853	137.48	120.602	337.94
ENSMUST00000124174.1	ENSMUST00000124174	ENSMUSG00000005470.8	Asf1b	protein_coding	mRNA	retained_intron	lncRNA	2.78726	6.90317	up	0.0416845	0.999994	8	83965047	83968545	+	0.918188	3.07622	1.02122	4.23016	23.7683	6.23889
ENSMUST00000226526.1	ENSMUST00000226526	ENSMUSG00000022360.8	Atad2	protein_coding	mRNA	retained_intron	lncRNA	0.450723	1.36673	up	0.0394629	0.999994	15	58102754	58111343	-	525.204	599.863	418.7	693.746	682.24	734.109
ENSMUST00000185936.1	ENSMUST00000185936	ENSMUSG00000030213.12	Atf7ip	protein_coding	mRNA	retained_intron	lncRNA	0.620036	1.53691	up	0.027025	0.955254	6	136518846	136524397	+	3377.1	2250.77	2707.25	3198	4426.19	5186.6
ENSMUST00000137638.7	ENSMUST00000137638	ENSMUSG00000026289.15	Atg16l1	protein_coding	mRNA	retained_intron	lncRNA	1.82459	3.54206	up	0.000103212	0.0339562	1	87756076	87786199	+	17.4456	32.813	17.3607	76.1428	76.5869	86.3046
ENSMUST00000186495.1	ENSMUST00000186495	ENSMUSG00000032570.17	Atp2c1	protein_coding	mRNA	retained_intron	lncRNA	-2.21871	0.214833	down	0.0157018	0.783171	9	105520002	105521414	-	19.282	21.5336	9.19097	3.17262	4.40155	3.11944
ENSMUST00000153079.7	ENSMUST00000153079	ENSMUSG00000006273.14	Atp6v1b2	protein_coding	mRNA	retained_intron	lncRNA	0.654714	1.5743	up	0.0210166	0.881974	8	69088768	69107363	+	301.166	243.022	188.925	437.821	381.174	335.86
ENSMUST00000134964.7	ENSMUST00000134964	ENSMUSG00000027312.14	Atrn	protein_coding	mRNA	retained_intron	lncRNA	-1.55079	0.341322	down	0.000747283	0.14045	2	130906501	131005415	+	1321.27	613.194	424.827	271.788	233.282	300.506
ENSMUST00000132989.7	ENSMUST00000132989	ENSMUSG00000002602.16	Axl	protein_coding	mRNA	retained_intron	lncRNA	-1.15193	0.450022	down	0.0413776	0.999994	7	25763794	25788700	-	33.973	45.1179	33.7002	13.748	13.2046	23.9157
ENSMUST00000207479.1	ENSMUST00000207479	ENSMUSG00000109574.1	B230206I08Rik	TEC	lncRNA	TEC	lncRNA	-2.55183	0.170538	down	0.0352447	0.999994	7	92408184	92411374	+	12.8546	16.4065	34.7214	7.40277	3.52124	0
ENSMUST00000232204.1	ENSMUST00000232204	ENSMUSG00000068463.4	B630019A10Rik	antisense	lncRNA	antisense	lncRNA	2.94009	7.67457	up	0.000472618	0.102691	16	23175280	23204376	+	8.26369	6.15245	11.2334	54.992	19.3668	122.698
ENSMUST00000236819.1	ENSMUST00000236819	ENSMUSG00000117698.1	BC037704	processed_transcript	lncRNA	bidirectional_promoter_lncRNA	lncRNA	5.77278	54.674	up	0.00775103	0.56963	19	43675178	43677176	+	0	1.02541	0	1.05754	53.6989	3.11944
ENSMUST00000146574.1	ENSMUST00000146574	ENSMUSG00000030802.14	Bckdk	protein_coding	mRNA	retained_intron	lncRNA	2.88403	7.38211	up	0.0307254	0.996958	7	127904103	127905962	+	0	3.07622	2.04244	7.40277	19.3668	10.3981
ENSMUST00000136636.1	ENSMUST00000136636	ENSMUSG00000032556.11	Bfsp2	protein_coding	mRNA	processed_transcript	lncRNA	-0.866317	0.548545	down	0.0249227	0.933139	9	103424924	103449096	-	109.264	89.2105	108.249	65.5674	38.7336	64.4685
ENSMUST00000135899.1	ENSMUST00000135899	ENSMUSG00000024191.15	Bnip1	protein_coding	mRNA	retained_intron	lncRNA	-0.517424	0.698618	down	0.0196847	0.859705	17	26781091	26785934	+	709.76	750.598	670.941	524.539	399.66	565.659
ENSMUST00000123976.1	ENSMUST00000123976	ENSMUSG00000002345.18	Borcs8	protein_coding	mRNA	retained_intron	lncRNA	1.00362	2.00503	up	0.0199158	0.863499	8	70139707	70145535	+	56.0095	46.1433	82.7187	127.962	154.934	87.3444
ENSMUST00000221124.1	ENSMUST00000221124	ENSMUSG00000038286.11	Bphl	protein_coding	mRNA	retained_intron	lncRNA	-0.73672	0.600102	down	0.0185824	0.837253	13	34037639	34061886	+	190.065	153.811	212.413	116.329	88.0309	129.977
ENSMUST00000221680.1	ENSMUST00000221680	ENSMUSG00000011158.8	Brf1	protein_coding	mRNA	processed_transcript	lncRNA	0.482281	1.39695	up	0.0449723	0.999994	12	112970137	112986519	-	162.519	177.396	178.713	249.579	205.992	269.312
ENSMUST00000162071.7	ENSMUST00000162071	ENSMUSG00000071657.12	Bscl2	protein_coding	mRNA	retained_intron	lncRNA	-1.2776	0.412481	down	0.00694957	0.542601	19	8840535	8848666	+	595.904	399.909	246.114	142.768	116.201	253.715
ENSMUST00000209131.1	ENSMUST00000209131	ENSMUSG00000066979.6	Bub3	protein_coding	mRNA	retained_intron	lncRNA	0.652055	1.5714	up	0.0348003	0.999994	7	131560407	131571892	+	976.952	697.277	558.607	953.9	1120.63	1434.94
ENSMUST00000239047.1	ENSMUST00000239047	ENSMUSG00000063623.4	C230062I16Rik	transcribed_unprocessed_pseudogene	lncRNA	processed_transcript	lncRNA	3.54501	11.6723	up	0.0318578	0.999994	7	29956386	29970352	+	0	0	5.10609	8.46031	13.2046	37.4333
ENSMUST00000161797.7	ENSMUST00000161797	ENSMUSG00000015451.16	C4a	processed_transcript	lncRNA	retained_intron	lncRNA	1.81815	3.52628	up	0.0432663	0.999994	17	34809482	34811387	-	2.75456	5.12704	17.3607	37.0139	30.8108	20.7963
ENSMUST00000137435.1	ENSMUST00000137435	ENSMUSG00000056737.14	Capg	protein_coding	mRNA	retained_intron	lncRNA	1.10836	2.156	up	0.0182942	0.832432	6	72549432	72557741	+	25.7093	27.686	17.3607	48.6468	58.1004	45.7519
ENSMUST00000132385.1	ENSMUST00000132385	ENSMUSG00000028745.18	Capzb	protein_coding	mRNA	processed_transcript	lncRNA	-0.604512	0.657694	down	0.0332897	0.999994	4	139288946	139289815	+	267.193	378.375	426.869	237.946	209.514	257.874
ENSMUST00000222733.1	ENSMUST00000222733	ENSMUSG00000037960.11	Card19	protein_coding	mRNA	processed_transcript	lncRNA	-0.958822	0.514477	down	0.0207517	0.876686	13	49203837	49216037	-	92.737	59.4736	94.9733	35.9563	41.3745	49.9111
ENSMUST00000152358.7	ENSMUST00000152358	ENSMUSG00000031012.17	Cask	protein_coding	mRNA	retained_intron	lncRNA	-0.720254	0.606991	down	0.0414981	0.999994	X	13554584	13846578	-	157.928	168.167	122.546	118.444	72.1853	82.1454
ENSMUST00000235609.1	ENSMUST00000235609	ENSMUSG00000071855.5	Ccdc112	protein_coding	mRNA	retained_intron	lncRNA	0.939375	1.9177	up	0.044379	0.999994	18	46290771	46292536	-	38.5639	24.6098	32.679	45.4742	61.6216	76.9463
ENSMUST00000236631.1	ENSMUST00000236631	ENSMUSG00000040189.18	Ccdc114	protein_coding	mRNA	retained_intron	lncRNA	6.79885	111.342	up	5.83526e-05	0.0210876	7	45928398	45948963	+	0	0	0	27.496	23.7683	9.35833
ENSMUST00000199687.4	ENSMUST00000199687	ENSMUSG00000019659.8	Ccdc12	protein_coding	mRNA	retained_intron	lncRNA	-0.638082	0.642566	down	0.0394693	0.999994	9	110656542	110708737	+	89.9824	91.2613	103.143	65.5674	58.9807	58.2296
ENSMUST00000145702.1	ENSMUST00000145702	ENSMUSG00000049957.14	Ccdc137	protein_coding	mRNA	retained_intron	lncRNA	0.931121	1.90676	up	0.00568994	0.491057	11	120459801	120462532	+	96.4098	60.499	77.6126	127.962	152.293	167.41
ENSMUST00000215778.1	ENSMUST00000215778	ENSMUSG00000079084.10	Ccdc82	protein_coding	mRNA	processed_transcript	lncRNA	0.530262	1.44419	up	0.0147428	0.762595	9	13272331	13283580	+	699.659	737.268	755.702	944.383	933.128	1289.37
ENSMUST00000223416.1	ENSMUST00000223416	ENSMUSG00000021182.16	Ccdc88c	protein_coding	mRNA	processed_transcript	lncRNA	-1.69477	0.308903	down	0.00916413	0.612967	12	100969341	100982357	-	133.137	891.079	869.057	228.428	161.977	194.445
ENSMUST00000144090.7	ENSMUST00000144090	ENSMUSG00000073888.13	Ccl27a	protein_coding	mRNA	retained_intron	lncRNA	4.24733	18.9921	up	0.0122404	0.70614	4	41772895	41774101	-	0	2.05082	0	17.9782	14.9653	5.19907
ENSMUST00000147790.1	ENSMUST00000147790	ENSMUSG00000041431.16	Ccnb1	protein_coding	mRNA	retained_intron	lncRNA	1.32606	2.50718	up	0.0364647	0.999994	13	100778747	100781453	-	70.7005	44.0925	40.8487	235.831	97.7143	57.1898
ENSMUST00000133478.1	ENSMUST00000133478	ENSMUSG00000039578.17	Ccser1	protein_coding	mRNA	retained_intron	lncRNA	-3.9791	0.0634119	down	0.0480742	0.999994	6	61180537	61312977	+	0	52.2958	13.2758	3.17262	0	1.03981
ENSMUST00000167718.1	ENSMUST00000167718	ENSMUSG00000001416.13	Cct3	protein_coding	mRNA	retained_intron	lncRNA	0.733511	1.66268	up	0.0401062	0.999994	3	88297153	88321507	+	334.221	188.675	242.029	410.325	547.552	314.024
ENSMUST00000177485.1	ENSMUST00000177485	ENSMUSG00000025613.13	Cct8	protein_coding	mRNA	retained_intron	lncRNA	1.03989	2.05608	up	0.0371031	0.999994	16	87485439	87486070	-	39.4821	28.7114	40.8487	44.4166	99.4749	80.0657
ENSMUST00000237822.1	ENSMUST00000237822	ENSMUSG00000044201.10	Cdc25c	protein_coding	mRNA	retained_intron	lncRNA	2.02073	4.05789	up	0.0186336	0.838087	18	34734348	34736981	-	12.8546	14.3557	16.3395	82.4881	83.6294	10.3981
ENSMUST00000123456.1	ENSMUST00000123456	ENSMUSG00000006728.12	Cdk4	protein_coding	mRNA	retained_intron	lncRNA	1.0464	2.06538	up	0.0134925	0.734631	10	127064298	127065315	+	61.5186	35.8893	35.7427	88.8333	106.517	80.0657
ENSMUST00000131792.7	ENSMUST00000131792	ENSMUSG00000006191.17	Cdkal1	protein_coding	mRNA	retained_intron	lncRNA	0.829209	1.77671	up	0.0194207	0.855135	13	29473868	29855643	-	176.292	236.869	204.244	239.004	368.85	488.713
ENSMUST00000238079.1	ENSMUST00000238079	ENSMUSG00000024754.13	Cemip2	protein_coding	mRNA	retained_intron	lncRNA	-1.55755	0.339727	down	0.0451067	0.999994	19	21778388	21807902	+	19.282	84.0834	54.1246	8.46031	22.0077	22.8759
ENSMUST00000212184.1	ENSMUST00000212184	ENSMUSG00000031756.5	Cenpn	protein_coding	mRNA	retained_intron	lncRNA	0.865642	1.82215	up	0.0480272	0.999994	8	116926109	116941507	+	86.3097	85.1088	44.9336	119.502	171.66	102.942
ENSMUST00000138935.1	ENSMUST00000138935	ENSMUSG00000061533.16	Cep128	protein_coding	mRNA	retained_intron	lncRNA	0.858163	1.81273	up	0.0219653	0.890988	12	91362880	91384353	-	65.1914	45.1179	77.6126	100.466	108.278	132.056
ENSMUST00000224387.1	ENSMUST00000224387	ENSMUSG00000024542.9	Cep192	protein_coding	mRNA	retained_intron	lncRNA	0.464572	1.37991	up	0.0462461	0.999994	18	67800113	67805377	+	153.337	186.624	193.01	228.428	252.649	253.715
ENSMUST00000156850.2	ENSMUST00000156850	ENSMUSG00000015714.11	Cers2	protein_coding	mRNA	retained_intron	lncRNA	2.39735	5.26833	up	0.026138	0.945562	3	95317350	95320550	+	3.67275	3.07622	1.02122	8.46031	21.1274	11.438
ENSMUST00000183755.1	ENSMUST00000183755	ENSMUSG00000027035.10	Cers6	protein_coding	mRNA	retained_intron	lncRNA	0.492094	1.40648	up	0.0290387	0.977101	2	68861442	68862724	+	167.11	178.421	161.353	264.385	226.239	222.52
ENSMUST00000140940.7	ENSMUST00000140940	ENSMUSG00000026031.15	Cflar	protein_coding	mRNA	processed_transcript	lncRNA	1.72605	3.30821	up	0.0114697	0.687755	1	58711508	58754341	+	190.065	136.379	136.843	1101.96	184.865	246.436
ENSMUST00000156870.1	ENSMUST00000156870	ENSMUSG00000026031.15	Cflar	protein_coding	mRNA	processed_transcript	lncRNA	5.3463	40.6815	up	0.000143429	0.0448598	1	58711516	58714303	+	0.918188	2.05082	3.06366	115.272	127.645	1.03981
ENSMUST00000097723.2	ENSMUST00000097723	ENSMUSG00000026031.15	Cflar	protein_coding	mRNA	processed_transcript	lncRNA	4.4521	21.8884	up	0.00358495	0.374872	1	58711544	58717554	+	4.59094	0	0	28.5536	8.80309	65.5083
ENSMUST00000210887.1	ENSMUST00000210887	ENSMUSG00000056608.14	Chd9	protein_coding	mRNA	retained_intron	lncRNA	0.438176	1.35489	up	0.0352489	0.999994	8	90973717	90978039	+	545.404	489.119	464.654	579.532	686.641	765.304
ENSMUST00000209487.1	ENSMUST00000209487	ENSMUSG00000033916.5	Chmp2a	protein_coding	mRNA	retained_intron	lncRNA	-0.891076	0.539212	down	0.000427038	0.0957704	7	13032014	13034670	-	595.904	629.6	607.625	288.708	279.058	421.125
ENSMUST00000211946.1	ENSMUST00000211946	ENSMUSG00000074240.5	Cib3	protein_coding	mRNA	retained_intron	lncRNA	-1.82504	0.282234	down	0.0110552	0.669332	8	72204335	72212837	-	24.7911	50.245	19.4032	9.51785	8.80309	8.31852
ENSMUST00000147330.7	ENSMUST00000147330	ENSMUSG00000029516.19	Cit	protein_coding	mRNA	retained_intron	lncRNA	4.43427	21.6196	up	0.00883367	0.603462	5	115845278	115925702	+	0	1.02541	1.02122	2.11508	13.2046	28.075
ENSMUST00000203646.2	ENSMUST00000203646	ENSMUSG00000064302.13	Clasp1	protein_coding	mRNA	processed_transcript	lncRNA	-0.912391	0.531304	down	0.0428257	0.999994	1	118469771	118607099	+	76.2096	109.719	92.9309	43.3591	34.3321	70.7074
ENSMUST00000132830.7	ENSMUST00000132830	ENSMUSG00000068917.12	Clk2	protein_coding	mRNA	retained_intron	lncRNA	0.825328	1.77194	up	0.0324718	0.999994	3	89173955	89175747	+	101.919	76.9056	83.7399	109.984	143.49	212.122
ENSMUST00000226136.1	ENSMUST00000226136	ENSMUSG00000025545.10	Clybl	protein_coding	mRNA	processed_transcript	lncRNA	3.09424	8.54001	up	0.00277192	0.326576	14	122258041	122402227	+	5.50913	5.12704	9.19097	132.192	24.6487	12.4778
ENSMUST00000236029.1	ENSMUST00000236029	ENSMUSG00000024644.17	Cndp2	protein_coding	mRNA	retained_intron	lncRNA	-1.23445	0.425006	down	0.0267473	0.951325	18	84668931	84675208	-	34.8912	42.0417	28.5941	17.9782	11.444	15.5972
ENSMUST00000125504.7	ENSMUST00000125504	ENSMUSG00000045672.15	Col27a1	protein_coding	mRNA	retained_intron	lncRNA	-1.43186	0.370653	down	0.0218255	0.890593	4	63214004	63292831	+	48.664	23.5844	40.8487	9.51785	16.7259	15.5972
ENSMUST00000133685.7	ENSMUST00000133685	ENSMUSG00000051154.11	Commd3	protein_coding	mRNA	processed_transcript	lncRNA	-5.40147	0.0236589	down	0.0157917	0.783171	2	18673961	18675928	+	3.67275	4.10163	15.3183	0	0	0
ENSMUST00000140363.1	ENSMUST00000140363	ENSMUSG00000055681.14	Cope	protein_coding	mRNA	retained_intron	lncRNA	-1.52413	0.347689	down	0.0458672	0.999994	8	70302741	70306417	+	17.4456	117.922	110.292	25.3809	30.8108	29.1148
ENSMUST00000235085.1	ENSMUST00000235085	ENSMUSG00000024248.14	Cox7a2l	protein_coding	mRNA	retained_intron	lncRNA	2.15072	4.44049	up	0.0017352	0.24351	17	83502242	83504506	-	81.7188	76.9056	67.4004	457.914	66.9035	479.355
ENSMUST00000227018.1	ENSMUST00000227018	ENSMUSG00000039007.10	Cpq	protein_coding	mRNA	retained_intron	lncRNA	-6.63541	0.0100587	down	0.000173186	0.0522908	15	33083173	33091162	+	26.6275	7.17785	20.4244	0	0	0
ENSMUST00000195586.1	ENSMUST00000195586	ENSMUSG00000016481.15	Cr1l	protein_coding	mRNA	retained_intron	lncRNA	-0.582894	0.667623	down	0.018112	0.830001	1	195114655	195129462	-	502.249	547.568	633.156	410.325	416.386	296.347
ENSMUST00000198597.4	ENSMUST00000198597	ENSMUSG00000006360.11	Crip1	protein_coding	mRNA	processed_transcript	lncRNA	-2.29867	0.203251	down	0.0418844	0.999994	12	113146316	113153879	+	33.973	16.4065	33.7002	0	9.6834	7.2787
ENSMUST00000164180.7	ENSMUST00000164180	ENSMUSG00000023968.15	Crip3	protein_coding	mRNA	retained_intron	lncRNA	1.48105	2.79152	up	0.042744	0.999994	17	46428942	46431577	+	17.4456	7.17785	6.12731	22.2083	30.8108	33.2741
ENSMUST00000149658.1	ENSMUST00000149658	ENSMUSG00000031256.11	Cstf2	protein_coding	mRNA	retained_intron	lncRNA	-1.02365	0.49187	down	0.00148274	0.220088	X	134059334	134086819	+	1697.73	2734.76	3208.67	1086.09	1107.43	1564.92
ENSMUST00000132790.1	ENSMUST00000132790	ENSMUSG00000038545.13	Cul7	protein_coding	mRNA	retained_intron	lncRNA	-2.01563	0.247306	down	0.0310069	0.999833	17	46650572	46657070	+	25.7093	205.082	34.7214	24.3234	30.8108	10.3981
ENSMUST00000159846.1	ENSMUST00000159846	ENSMUSG00000024646.14	Cyb5a	protein_coding	mRNA	retained_intron	lncRNA	0.423815	1.34147	up	0.0444979	0.999994	18	84851407	84873582	+	322.284	306.597	335.981	365.909	468.324	459.598
ENSMUST00000163736.1	ENSMUST00000163736	ENSMUSG00000048440.16	Cyp4f16	protein_coding	mRNA	retained_intron	lncRNA	-0.551828	0.682155	down	0.0454256	0.999994	17	32542633	32544221	+	174.456	135.354	142.971	106.811	106.517	95.663
ENSMUST00000226727.1	ENSMUST00000226727	ENSMUSG00000033470.12	Cysltr2	protein_coding	mRNA	processed_transcript	lncRNA	2.12561	4.36389	up	0.0204446	0.871076	14	73025785	73049114	-	5.50913	7.17785	6.12731	10.5754	18.4865	53.0306
ENSMUST00000145439.1	ENSMUST00000145439	ENSMUSG00000046727.13	Cystm1	protein_coding	mRNA	retained_intron	lncRNA	-2.75557	0.148078	down	0.0376127	0.999994	18	36348763	36368255	+	23.8729	285.063	241.008	0	21.1274	60.3093
ENSMUST00000180800.1	ENSMUST00000180800	ENSMUSG00000097121.2	D130020L05Rik	antisense	lncRNA	antisense	lncRNA	-4.04045	0.0607721	down	0.0419196	0.999994	12	101082481	101088927	+	44.9912	3.07622	3.06366	3.17262	0	0
ENSMUST00000139056.2	ENSMUST00000139056	ENSMUSG00000073478.6	D730003I15Rik	lincRNA	lncRNA	lincRNA	lncRNA	3.02181	8.12187	up	0.000406143	0.0925726	1	191224454	191225835	+	8.26369	16.4065	8.16975	133.25	115.32	17.6769
ENSMUST00000192651.1	ENSMUST00000192651	ENSMUSG00000019039.14	Dalrd3	protein_coding	mRNA	retained_intron	lncRNA	0.934905	1.91177	up	0.0133624	0.733846	9	108570696	108571981	+	78.9642	78.9564	54.1246	101.524	135.568	168.45
ENSMUST00000172790.1	ENSMUST00000172790	ENSMUSG00000068921.14	Dap3	protein_coding	mRNA	processed_transcript	lncRNA	-1.76408	0.294415	down	0.0418722	0.999994	3	88950644	88951109	-	31.2184	18.4573	43.9124	9.51785	2.64093	15.5972
ENSMUST00000162654.7	ENSMUST00000162654	ENSMUSG00000026709.10	Dars2	protein_coding	mRNA	retained_intron	lncRNA	0.693008	1.61665	up	0.00376107	0.386908	1	161041190	161070642	-	352.584	405.036	294.111	508.676	538.749	653.004
ENSMUST00000129310.7	ENSMUST00000129310	ENSMUSG00000022214.15	Dcaf11	protein_coding	mRNA	retained_intron	lncRNA	-0.351105	0.783983	down	0.0243565	0.928809	14	55560121	55569535	+	1592.14	1753.45	1598.21	1332.5	1178.73	1365.28
ENSMUST00000131839.7	ENSMUST00000131839	ENSMUSG00000031516.11	Dctn6	protein_coding	mRNA	processed_transcript	lncRNA	1.16171	2.23723	up	0.0177029	0.822675	8	34090578	34107814	-	40.4003	45.1179	39.8275	114.214	50.1776	116.459
ENSMUST00000142661.1	ENSMUST00000142661	ENSMUSG00000031516.11	Dctn6	protein_coding	mRNA	retained_intron	lncRNA	1.0193	2.02693	up	0.00393494	0.398435	8	34092511	34097691	-	94.5734	76.9056	52.0821	162.861	150.533	140.375
ENSMUST00000196174.1	ENSMUST00000196174	ENSMUSG00000027708.14	Dcun1d1	protein_coding	mRNA	retained_intron	lncRNA	0.516823	1.4308	up	0.0248355	0.933139	3	35928510	35931458	-	977.87	907.486	897.651	1048.02	1327.51	1606.51
ENSMUST00000196021.1	ENSMUST00000196021	ENSMUSG00000029389.17	Ddx55	protein_coding	mRNA	retained_intron	lncRNA	1.36899	2.5829	up	0.0222679	0.893925	5	124555661	124557090	+	14.691	13.3303	17.3607	23.2659	51.0579	42.6324
ENSMUST00000206498.1	ENSMUST00000206498	ENSMUSG00000054499.9	Dedd2	protein_coding	mRNA	retained_intron	lncRNA	0.586959	1.50208	up	0.0116677	0.694554	7	25217028	25219871	-	860.342	678.82	758.765	951.785	1126.8	1373.6
ENSMUST00000131107.1	ENSMUST00000131107	ENSMUSG00000031730.18	Dhodh	protein_coding	mRNA	retained_intron	lncRNA	0.578624	1.49342	up	0.0442254	0.999994	8	109601331	109608420	-	185.474	162.014	198.116	206.22	286.1	322.343
ENSMUST00000128452.1	ENSMUST00000128452	ENSMUSG00000006019.15	Dhx34	protein_coding	mRNA	retained_intron	lncRNA	2.1231	4.3563	up	0.00644924	0.524057	7	16197147	16204201	-	16.5274	17.4319	14.2971	16.9206	110.919	82.1454
ENSMUST00000135389.7	ENSMUST00000135389	ENSMUSG00000031403.14	Dkc1	protein_coding	mRNA	retained_intron	lncRNA	0.648144	1.56715	up	0.0230814	0.908499	X	75096099	75098797	+	146.91	143.557	109.27	177.667	238.564	210.043
ENSMUST00000178717.1	ENSMUST00000178717	ENSMUSG00000031523.16	Dlc1	protein_coding	mRNA	retained_intron	lncRNA	-6.1007	0.0145715	down	5.21297e-05	0.0194433	8	36857711	36952422	-	14.691	31.7876	26.5517	1.05754	0	0
ENSMUST00000191650.1	ENSMUST00000191650	ENSMUSG00000097589.9	Dleu2	processed_transcript	lncRNA	TEC	lncRNA	1.06786	2.09632	up	0.032912	0.999994	14	61618195	61619751	-	201.083	140.481	105.186	149.113	335.398	452.319
ENSMUST00000129818.1	ENSMUST00000129818	ENSMUSG00000052572.19	Dlg2	protein_coding	mRNA	retained_intron	lncRNA	-5.35196	0.024485	down	0.0118125	0.696441	7	92180684	92288339	+	11.0183	5.12704	6.12731	0	0	0
ENSMUST00000127750.1	ENSMUST00000127750	ENSMUSG00000009640.11	Dmap1	protein_coding	mRNA	processed_transcript	lncRNA	2.80824	7.00429	up	0.0306978	0.996958	4	117681587	117682271	-	3.67275	0	2.04244	7.40277	12.3243	20.7963
ENSMUST00000148472.1	ENSMUST00000148472	ENSMUSG00000030409.16	Dmpk	protein_coding	mRNA	retained_intron	lncRNA	1.28324	2.43384	up	0.0480346	0.999994	7	19087746	19089358	+	23.8729	25.6352	7.14853	48.6468	39.6139	49.9111
ENSMUST00000146429.1	ENSMUST00000146429	ENSMUSG00000030410.16	Dmwd	protein_coding	mRNA	processed_transcript	lncRNA	0.930652	1.90614	up	0.0327638	0.999994	7	19077993	19082775	+	39.4821	44.0925	34.7214	98.3512	53.6989	73.8269
ENSMUST00000196708.1	ENSMUST00000196708	ENSMUSG00000038011.15	Dnah10	protein_coding	mRNA	retained_intron	lncRNA	-4.94886	0.0323777	down	0.0298052		5	124805338	124834125	+	4.59094	5.12704	7.14853	0	0	0
ENSMUST00000018719.3	ENSMUST00000018719	ENSMUSG00000033987.16	Dnah17	protein_coding	mRNA	processed_transcript	lncRNA	-1.70465	0.306796	down	0.0240159	0.922377	11	118087327	118093702	-	21.1183	37.9401	18.3819	5.2877	7.04247	11.438
ENSMUST00000195903.1	ENSMUST00000195903	ENSMUSG00000074212.7	Dnajb14	protein_coding	mRNA	retained_intron	lncRNA	0.784196	1.72213	up	0.0251494	0.934048	3	137905230	137908929	+	95.4916	82.0326	112.334	158.631	126.765	214.202
ENSMUST00000138738.1	ENSMUST00000138738	ENSMUSG00000039768.16	Dnajc11	protein_coding	mRNA	retained_intron	lncRNA	0.81975	1.7651	up	0.0363926	0.999994	4	151969815	151971539	+	45.9094	58.4482	51.0609	65.5674	107.398	100.862
ENSMUST00000125848.1	ENSMUST00000125848	ENSMUSG00000075467.4	Dnlz	protein_coding	mRNA	processed_transcript	lncRNA	1.32272	2.50138	up	0.000338226	0.0845528	2	26348121	26352100	-	145.074	118.947	249.177	355.333	463.043	464.797
ENSMUST00000211803.1	ENSMUST00000211803	ENSMUSG00000025558.19	Dock9	protein_coding	mRNA	processed_transcript	lncRNA	-0.907315	0.533177	down	0.0480124	0.999994	14	121542114	121592444	-	307.593	567.05	212.413	179.782	251.768	147.654
ENSMUST00000200274.1	ENSMUST00000200274	ENSMUSG00000061576.15	Dpp6	protein_coding	mRNA	retained_intron	lncRNA	-4.98494	0.0315778	down	0.0343431		5	27049393	27052130	+	10.1001	3.07622	4.08487	0	0	0
ENSMUST00000126908.8	ENSMUST00000126908	ENSMUSG00000024914.16	Drap1	protein_coding	mRNA	retained_intron	lncRNA	0.596684	1.51224	up	0.038597	0.999994	19	5422827	5424787	-	438.894	412.214	269.602	577.416	479.768	638.446
ENSMUST00000202980.1	ENSMUST00000202980	ENSMUSG00000009013.5	Dynll1	protein_coding	mRNA	retained_intron	lncRNA	0.580463	1.49533	up	0.0483312	0.999994	5	115298422	115300663	-	359.93	268.657	342.108	375.426	457.761	618.69
ENSMUST00000152646.1	ENSMUST00000152646	ENSMUSG00000033788.15	Dysf	protein_coding	mRNA	retained_intron	lncRNA	5.81094	56.1392	up	0.00356641	0.374055	6	84106551	84116879	+	0	0	0	13.748	4.40155	12.4778
ENSMUST00000227344.1	ENSMUST00000227344	ENSMUSG00000042156.16	Dzip1	protein_coding	mRNA	retained_intron	lncRNA	-1.09003	0.46975	down	0.0173908	0.816471	14	118876380	118913155	-	288.311	133.303	358.448	149.113	95.9537	121.658
ENSMUST00000208797.1	ENSMUST00000208797	ENSMUSG00000109251.1	E230032D23Rik	antisense	lncRNA	antisense	lncRNA	1.20264	2.3016	up	0.0173299	0.816044	7	143628024	143628879	+	41.3185	28.7114	21.4456	53.9345	62.5019	94.6232
ENSMUST00000126458.1	ENSMUST00000126458	ENSMUSG00000028729.15	Ebna1bp2	protein_coding	mRNA	processed_transcript	lncRNA	-2.77153	0.146449	down	0.030759	0.996958	4	118621226	118625618	+	5.50913	8.20326	49.0185	4.23016	0.880309	4.15926
ENSMUST00000208196.1	ENSMUST00000208196	ENSMUSG00000030619.10	Eed	protein_coding	mRNA	retained_intron	lncRNA	0.604448	1.5204	up	0.033728	0.999994	7	89964594	89972298	-	202.001	180.472	278.793	384.944	305.467	315.064
ENSMUST00000138500.1	ENSMUST00000138500	ENSMUSG00000013787.15	Ehmt2	protein_coding	mRNA	retained_intron	lncRNA	1.78452	3.44504	up	0.0102594	0.64937	17	34905203	34906251	+	5.50913	11.2795	10.2122	25.3809	43.1351	23.9157
ENSMUST00000150786.1	ENSMUST00000150786	ENSMUSG00000013787.15	Ehmt2	protein_coding	mRNA	retained_intron	lncRNA	1.17945	2.26491	up	0.0269613	0.955037	17	34905240	34906040	+	76.2096	31.7876	71.4853	78.2579	155.815	172.609
ENSMUST00000183430.1	ENSMUST00000183430	ENSMUSG00000062762.17	Ei24	protein_coding	mRNA	retained_intron	lncRNA	1.04361	2.06137	up	0.0224079	0.895233	9	36782783	36786013	-	29.382	25.6352	36.7639	50.7619	56.3398	82.1454
ENSMUST00000137469.7	ENSMUST00000137469	ENSMUSG00000027810.14	Eif2a	protein_coding	mRNA	retained_intron	lncRNA	-2.30124	0.202888	down	0.00879464	0.603048	3	58526042	58545823	+	100.083	14.3557	180.756	26.4385	15.8456	17.6769
ENSMUST00000229824.1	ENSMUST00000229824	ENSMUSG00000016554.9	Eif3d	protein_coding	mRNA	retained_intron	lncRNA	1.0818	2.11668	up	0.028091	0.965631	15	77959582	77960481	-	76.2096	34.8639	37.7851	81.4305	101.236	133.096
ENSMUST00000223437.1	ENSMUST00000223437	ENSMUSG00000021282.17	Eif5	protein_coding	mRNA	retained_intron	lncRNA	-2.65758	0.158485	down	0.00218662	0.281905	12	111539579	111540760	+	26.6275	225.59	57.1882	10.5754	17.6062	20.7963
ENSMUST00000227055.1	ENSMUST00000227055	ENSMUSG00000022337.7	Emc2	protein_coding	mRNA	retained_intron	lncRNA	0.978894	1.97095	up	0.0337746	0.999994	15	43494910	43496181	+	135.892	59.4736	83.7399	151.228	147.012	252.675
ENSMUST00000181402.1	ENSMUST00000181402	ENSMUSG00000031819.13	Emc8	protein_coding	mRNA	retained_intron	lncRNA	0.876601	1.83604	up	0.0347716	0.999994	8	120655978	120668012	-	270.866	148.684	121.525	421.958	307.228	265.153
ENSMUST00000141251.1	ENSMUST00000141251	ENSMUSG00000004268.11	Emg1	protein_coding	mRNA	retained_intron	lncRNA	0.684168	1.60678	up	0.0140728	0.748741	6	124704951	124712141	-	203.838	215.336	290.026	313.032	388.216	437.762
ENSMUST00000221107.1	ENSMUST00000221107	ENSMUSG00000051166.10	Eml5	protein_coding	mRNA	retained_intron	lncRNA	3.45758	10.9859	up	0.0452195	0.999994	12	98792553	98798980	-	0.918188	0	1.02122	12.6905	2.64093	6.23889
ENSMUST00000152786.7	ENSMUST00000152786	ENSMUSG00000025192.13	Entpd7	protein_coding	mRNA	retained_intron	lncRNA	1.09841	2.14119	up	0.0257789	0.940695	19	43689809	43692794	+	22.9547	18.4573	17.3607	34.8988	42.2548	48.8713
ENSMUST00000134737.1	ENSMUST00000134737	ENSMUSG00000026927.17	Entr1	protein_coding	mRNA	processed_transcript	lncRNA	0.972647	1.96244	up	0.0174167	0.816921	2	26383555	26385213	-	118.446	93.3121	135.822	144.883	213.915	323.382
ENSMUST00000225316.1	ENSMUST00000225316	ENSMUSG00000024044.19	Epb41l3	protein_coding	mRNA	retained_intron	lncRNA	-1.23497	0.424851	down	0.0265876	0.950002	17	69156778	69272848	+	74.3732	62.5499	67.4004	26.4385	14.9653	45.7519
ENSMUST00000162197.2	ENSMUST00000162197	ENSMUSG00000003549.9	Ercc1	protein_coding	mRNA	retained_intron	lncRNA	0.978432	1.97032	up	0.0416749	0.999994	7	19352173	19355179	+	36.7275	31.7876	61.2731	66.625	112.68	75.9065
ENSMUST00000148437.7	ENSMUST00000148437	ENSMUSG00000030304.11	Ergic2	protein_coding	mRNA	retained_intron	lncRNA	0.499162	1.41339	up	0.0307921	0.996958	6	148198958	148211977	-	164.356	194.827	186.883	251.694	234.162	285.949
ENSMUST00000159243.1	ENSMUST00000159243	ENSMUSG00000046324.12	Ermp1	protein_coding	mRNA	retained_intron	lncRNA	1.23515	2.35406	up	0.00050095	0.106312	19	29627998	29648390	-	86.3097	47.1687	66.3792	166.034	145.251	160.131
ENSMUST00000138828.7	ENSMUST00000138828	ENSMUSG00000019768.16	Esr1	protein_coding	mRNA	retained_intron	lncRNA	1.89806	3.72713	up	0.000600366	0.119298	10	4612013	4857509	+	21.1183	21.5336	54.1246	106.811	158.456	94.6232
ENSMUST00000203857.1	ENSMUST00000203857	ENSMUSG00000029687.16	Ezh2	protein_coding	mRNA	retained_intron	lncRNA	-1.70357	0.307026	down	0.0394884	0.999994	6	47530319	47532116	-	16.5274	18.4573	29.6153	10.5754	6.16216	3.11944
ENSMUST00000133125.2	ENSMUST00000133125	ENSMUSG00000078122.4	F630028O10Rik	antisense	lncRNA	antisense	lncRNA	0.536286	1.45023	up	0.0492836	0.999994	X	96239926	96243636	+	1246.9	1405.83	810.848	1826.37	1667.31	1529.57
ENSMUST00000134771.1	ENSMUST00000134771	ENSMUSG00000025384.15	Faap100	protein_coding	mRNA	processed_transcript	lncRNA	-5.78332	0.0181571	down	0.0041242	0.409758	11	120372971	120374167	-	5.50913	17.4319	7.14853	0	0	0
ENSMUST00000220453.1	ENSMUST00000220453	ENSMUSG00000025873.16	Faf2	protein_coding	mRNA	retained_intron	lncRNA	0.451357	1.36733	up	0.0434356	0.999994	13	54621801	54644609	+	808.006	681.896	699.535	864.01	925.205	1205.15
ENSMUST00000127285.1	ENSMUST00000127285	ENSMUSG00000043243.15	Fam129c	protein_coding	mRNA	retained_intron	lncRNA	1.26941	2.41063	up	0.0316939	0.999994	8	71602351	71607924	+	33.0548	45.1179	57.1882	118.444	45.7761	162.211
ENSMUST00000204616.1	ENSMUST00000204616	ENSMUSG00000037709.13	Fam13a	protein_coding	mRNA	retained_intron	lncRNA	4.27622	19.3763	up	0.0238993	0.920654	6	59020135	59024443	-	0	1.02541	0	8.46031	7.92278	4.15926
ENSMUST00000133230.7	ENSMUST00000133230	ENSMUSG00000021234.9	Fam161b	protein_coding	mRNA	retained_intron	lncRNA	3.68571	12.8679	up	0.0159451	0.784288	12	84346492	84361792	-	0	7.17785	0	21.1508	18.4865	51.9907
ENSMUST00000236842.1	ENSMUST00000236842	ENSMUSG00000057411.9	Fam173a	protein_coding	mRNA	retained_intron	lncRNA	0.667923	1.58878	up	0.0428179	0.999994	17	25790500	25792901	-	292.902	373.248	238.965	335.24	567.799	534.465
ENSMUST00000123332.7	ENSMUST00000123332	ENSMUSG00000028453.10	Fancg	protein_coding	mRNA	retained_intron	lncRNA	1.2447	2.36969	up	0.0203395	0.870873	4	43002343	43010488	-	226.792	129.201	197.095	244.292	785.236	280.75
ENSMUST00000223401.1	ENSMUST00000223401	ENSMUSG00000055884.8	Fancm	protein_coding	mRNA	retained_intron	lncRNA	0.416616	1.33479	up	0.0258268	0.940695	12	65075607	65101455	+	474.703	457.332	495.291	592.222	718.332	593.734
ENSMUST00000141480.1	ENSMUST00000141480	ENSMUSG00000003808.18	Farsa	protein_coding	mRNA	retained_intron	lncRNA	0.881111	1.84179	up	0.0154548	0.775484	8	84867563	84869010	+	85.3915	66.6515	95.9945	154.401	112.68	190.286
ENSMUST00000236021.1	ENSMUST00000236021	ENSMUSG00000038274.13	Fau	protein_coding	mRNA	retained_intron	lncRNA	-0.788612	0.578901	down	0.01805	0.828246	19	6057954	6058564	+	84.4733	83.058	83.7399	54.992	44.8958	45.7519
ENSMUST00000131521.7	ENSMUST00000131521	ENSMUSG00000020776.18	Fbf1	protein_coding	mRNA	processed_transcript	lncRNA	2.39248	5.25061	up	0.0395973	0.999994	11	116155977	116165883	-	2.75456	1.02541	2.04244	6.34524	14.9653	9.35833
ENSMUST00000206980.1	ENSMUST00000206980	ENSMUSG00000042423.9	Fbrs	protein_coding	mRNA	processed_transcript	lncRNA	-2.42486	0.186228	down	0.0458559	0.999994	7	127480015	127483221	+	11.0183	33.8385	3.06366	3.17262	2.64093	3.11944
ENSMUST00000151737.1	ENSMUST00000151737	ENSMUSG00000073633.9	Fbxo36	protein_coding	mRNA	processed_transcript	lncRNA	-1.94617	0.259504	down	0.00912046	0.611659	1	84869151	84900487	+	15.6092	27.686	25.5305	7.40277	5.28185	5.19907
ENSMUST00000162451.1	ENSMUST00000162451	ENSMUSG00000001366.14	Fbxo9	protein_coding	mRNA	retained_intron	lncRNA	0.729883	1.6585	up	0.035928	0.999994	9	78085698	78087636	-	79.8824	50.245	65.358	99.4087	117.961	107.101
ENSMUST00000211668.1	ENSMUST00000211668	ENSMUSG00000003420.8	Fcgrt	protein_coding	mRNA	retained_intron	lncRNA	-0.77002	0.58641	down	0.043029	0.999994	7	45095008	45103755	-	80.8006	71.7785	101.101	45.4742	43.1351	60.3093
ENSMUST00000155130.7	ENSMUST00000155130	ENSMUSG00000018861.8	Fdxr	protein_coding	mRNA	processed_transcript	lncRNA	-1.55781	0.339665	down	0.0418172	0.999994	11	115268024	115276914	-	67.9459	58.4482	19.4032	10.5754	27.2896	11.438
ENSMUST00000238011.1	ENSMUST00000238011	ENSMUSG00000024911.7	Fibp	protein_coding	mRNA	retained_intron	lncRNA	2.21323	4.63713	up	0.018865	0.845071	19	5462390	5463657	+	8.26369	2.05082	3.06366	19.0357	29.9305	13.5176
ENSMUST00000148295.7	ENSMUST00000148295	ENSMUSG00000032966.14	Fkbp1a	protein_coding	mRNA	retained_intron	lncRNA	-1.15372	0.449464	down	0.0281999	0.966172	2	151542615	151559828	+	505.004	134.328	294.111	108.927	168.139	142.455
ENSMUST00000194917.5	ENSMUST00000194917	ENSMUSG00000066595.9	Flvcr1	protein_coding	mRNA	retained_intron	lncRNA	-0.819975	0.566452	down	0.0276976	0.961618	1	191005847	191011911	-	167.11	224.564	320.663	129.02	163.737	110.22
ENSMUST00000194589.1	ENSMUST00000194589	ENSMUSG00000066595.9	Flvcr1	protein_coding	mRNA	retained_intron	lncRNA	-2.09254	0.234468	down	0.0294461	0.980731	1	191005850	191008455	-	71.6187	13.3303	17.3607	6.34524	5.28185	12.4778
ENSMUST00000133017.7	ENSMUST00000133017	ENSMUSG00000028088.14	Fmo5	protein_coding	mRNA	retained_intron	lncRNA	5.2657	38.4709	up	0.0148225	0.764662	3	97628848	97629932	+	0	0	0	5.2877	5.28185	10.3981
ENSMUST00000177410.1	ENSMUST00000177410	ENSMUSG00000030067.17	Foxp1	protein_coding	mRNA	processed_transcript	lncRNA	3.7555	13.5057	up	0.0307045	0.996958	6	98925415	98929785	-	0	0	2.04244	10.5754	6.16216	10.3981
ENSMUST00000131967.7	ENSMUST00000131967	ENSMUSG00000030067.17	Foxp1	protein_coding	mRNA	retained_intron	lncRNA	0.639602	1.5579	up	0.0398338	0.999994	6	99161940	99266532	-	1013.68	1207.93	1854.53	1863.38	1912.91	2573.54
ENSMUST00000203486.1	ENSMUST00000203486	ENSMUSG00000030064.16	Frmd4b	protein_coding	mRNA	retained_intron	lncRNA	0.622558	1.5396	up	0.0142903	0.75322	6	97287032	97291261	-	121.201	145.608	122.546	222.083	196.309	180.928
ENSMUST00000143698.7	ENSMUST00000143698	ENSMUSG00000030064.16	Frmd4b	protein_coding	mRNA	processed_transcript	lncRNA	1.28301	2.43346	up	0.00279402	0.327139	6	97287082	97312380	-	75.2914	107.668	72.5065	261.212	239.444	120.619
ENSMUST00000236107.1	ENSMUST00000236107	ENSMUSG00000086370.9	Ftx	lincRNA	lncRNA	lincRNA	lncRNA	2.75161	6.73469	up	0.0239083	0.920654	X	103562593	103616835	-	3.67275	3.07622	147.055	417.728	442.795	174.689
ENSMUST00000155041.1	ENSMUST00000155041	ENSMUSG00000036390.8	Gadd45a	protein_coding	mRNA	retained_intron	lncRNA	-2.70803	0.153039	down	0.0349148	0.999994	6	67036897	67037457	-	10.1001	10.2541	5.10609	1.05754	1.76062	1.03981
ENSMUST00000043755.13	ENSMUST00000043755	ENSMUSG00000062646.12	Ganc	protein_coding	mRNA	processed_transcript	lncRNA	-1.82494	0.282254	down	0.0220617	0.890988	2	120404224	120460850	+	290.147	114.846	1396.01	136.423	174.301	197.565
ENSMUST00000139778.7	ENSMUST00000139778	ENSMUSG00000038860.15	Garnl3	protein_coding	mRNA	processed_transcript	lncRNA	-1.7323	0.300971	down	0.00221406	0.283867	2	33008928	33105028	-	35.8093	67.6769	44.9336	19.0357	13.2046	12.4778
ENSMUST00000162163.7	ENSMUST00000162163	ENSMUSG00000053332.13	Gas5	processed_transcript	lncRNA	retained_intron	lncRNA	-0.740738	0.598433	down	0.0212166	0.884235	1	161035184	161038539	+	390.23	392.731	519.8	301.399	301.066	176.769
ENSMUST00000148426.7	ENSMUST00000148426	ENSMUSG00000028467.15	Gba2	protein_coding	mRNA	retained_intron	lncRNA	1.51319	2.85441	up	0.0498548	0.999994	4	43566929	43578089	-	39.4821	69.7277	73.5277	117.387	360.927	42.6324
ENSMUST00000132301.1	ENSMUST00000132301	ENSMUSG00000035125.10	Gcfc2	protein_coding	mRNA	retained_intron	lncRNA	0.775592	1.71189	up	0.00300138	0.341497	6	81923680	81944219	+	122.119	103.566	143.992	200.932	216.556	215.242
ENSMUST00000138441.1	ENSMUST00000138441	ENSMUSG00000030872.14	Gga2	protein_coding	mRNA	retained_intron	lncRNA	0.436038	1.35288	up	0.0391483	0.999994	7	121996596	121999049	-	410.43	351.715	377.851	438.879	568.68	534.465
ENSMUST00000148782.7	ENSMUST00000148782	ENSMUSG00000020740.13	Gga3	protein_coding	mRNA	processed_transcript	lncRNA	-3.4603	0.0908544	down	0.0118891	0.698594	11	115588477	115603888	-	6.42732	48.1942	142.971	12.6905	5.28185	0
ENSMUST00000147047.1	ENSMUST00000147047	ENSMUSG00000043505.8	Gimap5	protein_coding	mRNA	processed_transcript	lncRNA	-1.35383	0.391252	down	0.0481314	0.999994	6	48746198	48747485	+	28.4638	84.0834	54.1246	34.8988	15.8456	14.5574
ENSMUST00000220494.1	ENSMUST00000220494	ENSMUSG00000021102.4	Glrx5	protein_coding	mRNA	processed_transcript	lncRNA	1.34297	2.53672	up	0.0365776	0.999994	12	105035216	105040739	+	15.6092	13.3303	9.19097	32.7837	43.1351	20.7963
ENSMUST00000228255.1	ENSMUST00000228255	ENSMUSG00000021916.16	Glt8d1	protein_coding	mRNA	retained_intron	lncRNA	1.08112	2.11567	up	0.0215796	0.887971	14	31006459	31011987	+	24.7911	21.5336	32.679	51.8194	45.7761	69.6676
ENSMUST00000194270.1	ENSMUST00000194270	ENSMUSG00000104333.1	Gm10253	TEC	lncRNA	TEC	lncRNA	-1.67298	0.313605	down	0.0206211	0.87428	3	88738753	88739692	-	21.1183	24.6098	29.6153	4.23016	7.92278	11.438
ENSMUST00000226930.1	ENSMUST00000226930	ENSMUSG00000115150.1	Gm10370	TEC	lncRNA	TEC	lncRNA	-2.2412	0.211511	down	0.0187955	0.84304	15	55930702	55932415	+	17.4456	24.6098	9.19097	2.11508	3.52124	5.19907
ENSMUST00000238478.1	ENSMUST00000238478	ENSMUSG00000072612.3	Gm10382	antisense	lncRNA	antisense	lncRNA	2.74938	6.72427	up	0.000361254	0.0874815	5	125389322	125390555	+	69.7823	29.7368	31.6578	193.53	610.054	79.0259
ENSMUST00000181085.1	ENSMUST00000181085	ENSMUSG00000097081.1	Gm10425	antisense	lncRNA	antisense	lncRNA	-1.88798	0.270186	down	0.0164069	0.794125	12	111426874	111430946	-	28.4638	35.8893	20.4244	5.2877	13.2046	4.15926
ENSMUST00000193014.1	ENSMUST00000193014	ENSMUSG00000104190.1	Gm10472	TEC	lncRNA	TEC	lncRNA	-4.76335	0.0368205	down	0.0444434		5	24449608	24451709	-	4.59094	6.15245	4.08487	0	0	0
ENSMUST00000195796.1	ENSMUST00000195796	ENSMUSG00000104190.1	Gm10472	TEC	lncRNA	TEC	lncRNA	3.27461	9.67735	up	0.0438683	0.999994	5	24451174	24451707	-	0.918188	2.05082	0	7.40277	2.64093	18.7167
ENSMUST00000192625.1	ENSMUST00000192625	ENSMUSG00000103166.1	Gm10537	TEC	lncRNA	TEC	lncRNA	3.81189	14.0441	up	0.0409022	0.999994	1	133829528	133831225	+	1.83638	0	0	3.17262	7.92278	15.5972
ENSMUST00000098589.2	ENSMUST00000098589	ENSMUSG00000074213.3	Gm10642	antisense	lncRNA	antisense	lncRNA	2.94482	7.69981	up	0.0124083	0.709411	9	70656251	70657860	+	2.75456	2.05082	3.06366	27.496	29.9305	3.11944
ENSMUST00000238671.1	ENSMUST00000238671	ENSMUSG00000074213.3	Gm10642	antisense	lncRNA	antisense	lncRNA	-0.918593	0.529025	down	0.0384847	0.999994	9	70656251	70657862	+	87.2279	66.6515	61.2731	29.6111	33.4517	50.9509
ENSMUST00000098605.2	ENSMUST00000098605	ENSMUSG00000074228.3	Gm10645	TEC	lncRNA	TEC	lncRNA	-3.93227	0.065504	down	0.0209106	0.878586	8	83165081	83166170	-	0.918188	23.5844	19.4032	1.05754	1.76062	0
ENSMUST00000214985.1	ENSMUST00000214985	ENSMUSG00000111637.1	Gm10688	lincRNA	lncRNA	lincRNA	lncRNA	-0.820665	0.566181	down	0.0456043	0.999994	9	43978958	43979477	-	123.037	122.024	150.119	93.0635	44.8958	86.3046
ENSMUST00000098980.4	ENSMUST00000098980	ENSMUSG00000074506.4	Gm10705	processed_pseudogene	lncRNA	processed_pseudogene	lncRNA	1.27996	2.42832	up	0.00696476	0.542601	3	87207545	87208005	-	99.1643	249.174	89.8672	310.917	409.344	343.139
ENSMUST00000180505.2	ENSMUST00000180505	ENSMUSG00000097404.2	Gm10814	antisense	lncRNA	antisense	lncRNA	0.946108	1.92667	up	0.0364313	0.999994	19	6012620	6018462	+	51.4185	28.7114	38.8063	57.1071	81.8687	90.4639
ENSMUST00000238272.1	ENSMUST00000238272	ENSMUSG00000078091.2	Gm10912	TEC	lncRNA	TEC	lncRNA	3.25091	9.51968	up	0.00444817	0.427119	2	104065797	104067486	+	1.83638	5.12704	3.06366	4.23016	38.7336	51.9907
ENSMUST00000118337.1	ENSMUST00000118337	ENSMUSG00000082141.1	Gm11212	unprocessed_pseudogene	lncRNA	unprocessed_pseudogene	lncRNA	-4.86038	0.0344254	down	0.0468474		4	63350411	63353846	+	4.59094	9.22867	2.04244	0	0	0
ENSMUST00000144277.1	ENSMUST00000144277	ENSMUSG00000086893.1	Gm11365	antisense	lncRNA	antisense	lncRNA	5.12632	34.9281	up	0.02857	0.971415	13	29940283	29942261	+	0	0	0	6.34524	10.5637	2.07963
ENSMUST00000120047.1	ENSMUST00000120047	ENSMUSG00000081828.1	Gm11420	processed_pseudogene	lncRNA	processed_pseudogene	lncRNA	3.99536	15.9486	up	0.0477562	0.999994	11	82745804	82746205	-	0	0	1.02122	3.17262	4.40155	9.35833
ENSMUST00000118598.1	ENSMUST00000118598	ENSMUSG00000083876.1	Gm11439	processed_pseudogene	lncRNA	processed_pseudogene	lncRNA	1.18056	2.26665	up	0.0458593	0.999994	11	85095141	85095549	-	31.2184	61.5245	17.3607	63.4524	93.3128	92.5435
ENSMUST00000127006.1	ENSMUST00000127006	ENSMUSG00000085596.1	Gm11476	processed_transcript	lncRNA	processed_transcript	lncRNA	-5.09083	0.0293433	down	0.022049	0.890988	2	167553314	167607845	+	7.34551	4.10163	7.14853	0	0	0
ENSMUST00000120221.1	ENSMUST00000120221	ENSMUSG00000083014.1	Gm11764	processed_pseudogene	lncRNA	processed_pseudogene	lncRNA	-4.76296	0.0368303	down	0.0434667		2	145892082	145892704	+	4.59094	5.12704	5.10609	0	0	0
ENSMUST00000153718.1	ENSMUST00000153718	ENSMUSG00000086310.1	Gm12278	antisense	lncRNA	antisense	lncRNA	3.20201	9.2024	up	0.00312829	0.345953	11	62482797	62501704	+	2.75456	5.12704	0	20.0932	20.2471	32.2343
ENSMUST00000121384.2	ENSMUST00000121384	ENSMUSG00000082186.2	Gm12403	processed_pseudogene	lncRNA	processed_pseudogene	lncRNA	0.594269	1.50971	up	0.00641554	0.52386	4	41168646	41169604	+	237.811	234.818	210.371	318.319	389.977	322.343
ENSMUST00000150111.1	ENSMUST00000150111	ENSMUSG00000086000.1	Gm12493	antisense	lncRNA	antisense	lncRNA	0.803546	1.74539	up	0.0425118	0.999994	4	44967769	44971096	+	38.5639	41.0163	43.9124	74.0277	55.4595	86.3046
ENSMUST00000122162.1	ENSMUST00000122162	ENSMUSG00000100863.1	Gm12669	processed_pseudogene	lncRNA	processed_pseudogene	lncRNA	1.21557	2.32233	up	0.0415826	0.999994	4	91805547	91806555	-	24.7911	12.3049	12.2546	34.8988	33.4517	46.7917
ENSMUST00000137236.1	ENSMUST00000137236	ENSMUSG00000085334.7	Gm12940	processed_transcript	lncRNA	processed_transcript	lncRNA	1.10931	2.15743	up	0.0439257	0.999994	4	127035681	127049398	+	85.3915	56.3974	113.355	106.811	132.927	310.905
ENSMUST00000118892.1	ENSMUST00000118892	ENSMUSG00000083642.1	Gm13148	processed_pseudogene	lncRNA	processed_pseudogene	lncRNA	-2.78007	0.145584	down	0.0282848	0.966849	4	147745817	147746561	-	7.34551	27.686	19.4032	5.2877	2.64093	0
ENSMUST00000233708.1	ENSMUST00000233708	ENSMUSG00000086074.2	Gm13274	antisense	lncRNA	antisense	lncRNA	5.67914	51.2378	up	0.00423721	0.416831	4	88722763	88757579	-	0	0	0	6.34524	13.2046	8.31852
ENSMUST00000153559.1	ENSMUST00000153559	ENSMUSG00000085599.1	Gm13449	antisense	lncRNA	antisense	lncRNA	4.8993	29.8426	up	0.0378848		2	34993973	35013446	+	0	0	0	7.40277	2.64093	6.23889
ENSMUST00000149608.1	ENSMUST00000149608	ENSMUSG00000086849.1	Gm13840	sense_intronic	lncRNA	sense_intronic	lncRNA	0.93134	1.90705	up	0.0230199	0.907614	5	115515263	115515947	+	41.3185	31.7876	26.5517	65.5674	62.5019	62.3889
ENSMUST00000135186.1	ENSMUST00000135186	ENSMUSG00000090248.1	Gm14027	processed_transcript	lncRNA	processed_transcript	lncRNA	-0.881505	0.542801	down	0.0228842	0.905332	2	129016952	129021756	+	89.9824	60.499	70.4641	38.0714	41.3745	40.5528
ENSMUST00000144818.1	ENSMUST00000144818	ENSMUSG00000055494.5	Gm14168	lincRNA	lncRNA	lincRNA	lncRNA	-0.723343	0.605692	down	0.0118423	0.696716	2	156571792	156577457	+	237.811	316.851	226.711	171.321	171.66	129.977
ENSMUST00000156538.7	ENSMUST00000156538	ENSMUSG00000074912.10	Gm14207	processed_transcript	lncRNA	processed_transcript	lncRNA	-5.15265	0.0281123	down	0.0262587	0.947474	2	119321187	119326194	-	9.18188	2.05082	8.16975	0	0	0
ENSMUST00000125090.7	ENSMUST00000125090	ENSMUSG00000074527.11	Gm14296	protein_coding	mRNA	processed_transcript	lncRNA	3.16413	8.96391	up	0.00830211	0.58702	2	176915657	176927805	-	8.26369	4.10163	13.2758	2.11508	115.32	112.3
ENSMUST00000124513.1	ENSMUST00000124513	ENSMUSG00000086695.1	Gm15247	antisense	lncRNA	antisense	lncRNA	-1.27728	0.412572	down	0.042582	0.999994	X	169985801	169986939	-	32.1366	43.0671	33.7002	19.0357	18.4865	7.2787
ENSMUST00000127817.1	ENSMUST00000127817	ENSMUSG00000086111.1	Gm15326	lincRNA	lncRNA	lincRNA	lncRNA	-1.74287	0.298774	down	0.0446223	0.999994	13	111871140	111874730	+	12.8546	15.3811	18.3819	3.17262	3.52124	7.2787
ENSMUST00000134467.1	ENSMUST00000134467	ENSMUSG00000085166.1	Gm15522	antisense	lncRNA	antisense	lncRNA	-6.62192	0.0101532	down	7.54967e-05	0.0262978	5	34650718	34652477	+	22.0365	11.2795	20.4244	0	0	0
ENSMUST00000227272.1	ENSMUST00000227272	ENSMUSG00000115370.1	Gm15667	processed_pseudogene	lncRNA	processed_pseudogene	lncRNA	-0.802612	0.57331	down	0.0428168	0.999994	14	30804379	30805160	+	108.346	165.091	113.355	96.2361	70.4247	55.1102
ENSMUST00000144738.1	ENSMUST00000144738	ENSMUSG00000087263.1	Gm15726	antisense	lncRNA	antisense	lncRNA	-1.43395	0.370117	down	0.004313	0.420138	X	169979047	169985232	-	35.8093	56.3974	60.2519	20.0932	17.6062	18.7167
ENSMUST00000140892.2	ENSMUST00000140892	ENSMUSG00000087526.2	Gm15738	antisense	lncRNA	antisense	lncRNA	-5.58319	0.0208589	down	0.00795653	0.578522	16	13384174	13467268	-	3.67275	14.3557	8.16975	0	0	0
ENSMUST00000118049.1	ENSMUST00000118049	ENSMUSG00000080957.1	Gm15739	processed_pseudogene	lncRNA	processed_pseudogene	lncRNA	0.911457	1.88094	up	0.000101672	0.0336081	5	146248551	146249422	+	106.51	100.49	107.228	203.048	199.83	188.206
ENSMUST00000161109.1	ENSMUST00000161109	ENSMUSG00000089648.1	Gm15790	processed_pseudogene	lncRNA	processed_pseudogene	lncRNA	0.890972	1.85442	up	0.0369146	0.999994	1	129796608	129797858	-	28.4638	22.559	28.5941	50.7619	50.1776	46.7917
ENSMUST00000118291.1	ENSMUST00000118291	ENSMUSG00000082936.1	Gm16166	processed_pseudogene	lncRNA	processed_pseudogene	lncRNA	-4.60907	0.0409763	down	0.0101836	0.648063	10	120928186	120928972	+	5.50913	10.2541	10.2122	1.05754	0	0
ENSMUST00000210415.1	ENSMUST00000210415	ENSMUSG00000086742.8	Gm16201	processed_transcript	lncRNA	processed_transcript	lncRNA	-6.48966	0.011128	down	0.000146965	0.0455572	7	139962684	139968197	+	18.3638	10.2541	20.4244	0	0	0
ENSMUST00000125352.1	ENSMUST00000125352	ENSMUSG00000024571.15	Gm16286	protein_coding	mRNA	retained_intron	lncRNA	5.06474	33.4686	up	0.000166834	0.0509412	18	80206918	80207776	+	0	0	4.08487	29.6111	80.9884	23.9157
ENSMUST00000162724.1	ENSMUST00000162724	ENSMUSG00000089679.1	Gm16299	antisense	lncRNA	antisense	lncRNA	2.13381	4.38876	up	0.0364711	0.999994	19	53819354	53825128	-	3.67275	13.3303	22.4668	11.6329	45.7761	115.419
ENSMUST00000149300.7	ENSMUST00000149300	ENSMUSG00000090157.7	Gm16534	processed_transcript	lncRNA	processed_transcript	lncRNA	-0.895534	0.537548	down	0.0159749	0.7852	2	32050086	32064164	-	216.692	398.884	290.026	176.609	117.081	193.406
ENSMUST00000160334.7	ENSMUST00000160334	ENSMUSG00000090038.7	Gm16573	antisense	lncRNA	antisense	lncRNA	7.31071	158.761	up	9.35421e-07	0.000627335	14	56607261	56620497	-	0	0	0	22.2083	29.9305	34.3139
ENSMUST00000188854.1	ENSMUST00000188854	ENSMUSG00000097777.7	Gm16794	antisense	lncRNA	antisense	lncRNA	-4.32399	0.0499285	down	0.00251354	0.305955	9	95942931	95954641	-	14.691	11.2795	13.2758	1.05754	0.880309	0
ENSMUST00000168686.2	ENSMUST00000168686	ENSMUSG00000090561.2	Gm17207	sense_intronic	lncRNA	sense_intronic	lncRNA	0.404429	1.32356	up	0.0423868	0.999994	5	73210156	73212643	-	244.238	245.072	244.071	290.823	335.398	344.179
ENSMUST00000165535.3	ENSMUST00000165535	ENSMUSG00000090429.3	Gm17271	processed_pseudogene	lncRNA	processed_pseudogene	lncRNA	4.32301	20.015	up	0.0221617	0.893178	15	76797696	76798050	+	0.918188	0	0	4.23016	9.6834	7.2787
ENSMUST00000229708.1	ENSMUST00000229708	ENSMUSG00000115867.1	Gm17753	lincRNA	lncRNA	lincRNA	lncRNA	-4.89723	0.0335573	down	0.0433074		15	79015329	79025782	-	10.1001	3.07622	3.06366	0	0	0
ENSMUST00000217830.1	ENSMUST00000217830	ENSMUSG00000112239.1	Gm17823	processed_pseudogene	lncRNA	processed_pseudogene	lncRNA	-0.814505	0.568603	down	0.0417593	0.999994	10	53299137	53300142	-	132.219	171.243	220.583	133.25	70.4247	94.6232
ENSMUST00000197629.1	ENSMUST00000197629	ENSMUSG00000106484.1	Gm17833	processed_pseudogene	lncRNA	processed_pseudogene	lncRNA	0.733202	1.66232	up	0.0491225	0.999994	5	114108926	114109990	+	77.1278	61.5245	44.9336	93.0635	113.56	98.7824
ENSMUST00000178096.2	ENSMUST00000178096	ENSMUSG00000096192.2	Gm18856	transcribed_processed_pseudogene	lncRNA	transcribed_processed_pseudogene	lncRNA	6.6016	97.1136	up	6.37831e-05	0.0228138	13	13964487	13965860	-	0	0	0	22.2083	14.0849	16.637
ENSMUST00000194744.1	ENSMUST00000194744	ENSMUSG00000104493.1	Gm19552	TEC	lncRNA	TEC	lncRNA	-0.623799	0.64896	down	0.0199405	0.863846	1	82352217	82355049	+	424.203	339.41	300.238	246.407	252.649	191.326
ENSMUST00000168978.2	ENSMUST00000168978	ENSMUSG00000092595.2	Gm20427	processed_transcript	lncRNA	retained_intron	lncRNA	0.517373	1.43135	up	0.020984	0.881138	17	34026034	34031580	-	2092.55	1597.59	2068.99	3020.33	2265.92	2958.27
ENSMUST00000172972.1	ENSMUST00000172972	ENSMUSG00000092268.1	Gm20540	processed_transcript	lncRNA	processed_transcript	lncRNA	-5.57679	0.0209517	down	0.00638298	0.522528	17	49427938	49429240	-	4.59094	10.2541	11.2334	0	0	0
ENSMUST00000178791.2	ENSMUST00000178791	ENSMUSG00000074903.5	Gm2058	processed_pseudogene	lncRNA	processed_pseudogene	lncRNA	-0.716437	0.608599	down	0.00818698	0.58468	7	39588931	39589717	+	183.638	160.989	159.31	103.639	114.44	88.3843
ENSMUST00000176618.1	ENSMUST00000176618	ENSMUSG00000093394.1	Gm20621	sense_overlapping	lncRNA	sense_overlapping	lncRNA	-6.59262	0.0103616	down	0.000150181	0.0463481	15	88889780	88891516	-	22.9547	21.5336	8.16975	0	0	0
ENSMUST00000181428.1	ENSMUST00000181428	ENSMUSG00000093672.2	Gm20655	antisense	lncRNA	antisense	lncRNA	-6.16805	0.0139069	down	0.000505208	0.106312	10	17790522	17795328	-	14.691	10.2541	14.2971	0	0	0
ENSMUST00000189974.1	ENSMUST00000189974	ENSMUSG00000097154.2	Gm26510	lincRNA	lncRNA	lincRNA	lncRNA	2.22264	4.66745	up	0.0437158	0.999994	17	70874349	70875935	-	1.83638	6.15245	2.04244	6.34524	25.529	14.5574
ENSMUST00000180425.1	ENSMUST00000180425	ENSMUSG00000097464.1	Gm26736	TEC	lncRNA	TEC	lncRNA	6.17259	72.1333	up	0.0020252	0.268784	6	4946568	4947803	+	0	0	0	9.51785	25.529	4.15926
ENSMUST00000226854.1	ENSMUST00000226854	ENSMUSG00000115681.1	Gm2682	lincRNA	lncRNA	lincRNA	lncRNA	-7.14229	0.00707873	down	3.81489e-06	0.00212861	15	60128253	60187408	-	33.0548	26.6606	17.3607	0	0	0
ENSMUST00000184767.2	ENSMUST00000184767	ENSMUSG00000098796.2	Gm27163	processed_pseudogene	lncRNA	processed_pseudogene	lncRNA	-5.1232	0.0286922	down	0.0285346	0.971415	9	32629125	32629533	+	3.67275	12.3049	3.06366	0	0	0
ENSMUST00000185910.1	ENSMUST00000185910	ENSMUSG00000100764.1	Gm29155	antisense	lncRNA	antisense	lncRNA	-1.18806	0.438893	down	0.0197325	0.86113	1	43743584	43743852	-	46.8276	58.4482	46.9761	31.7262	17.6062	17.6769
ENSMUST00000213726.1	ENSMUST00000213726	ENSMUSG00000111334.1	Gm30015	processed_transcript	lncRNA	retained_intron	lncRNA	-4.05517	0.060155	down	0.0473459	0.999994	9	43745004	43746000	-	6.42732	2.05082	9.19097	1.05754	0	0
ENSMUST00000218662.1	ENSMUST00000218662	ENSMUSG00000112433.1	Gm30122	lincRNA	lncRNA	lincRNA	lncRNA	1.72173	3.29832	up	0.00637462	0.522456	10	78248880	78264139	-	19.282	39.9909	10.2122	90.9484	58.1004	80.0657
ENSMUST00000218143.1	ENSMUST00000218143	ENSMUSG00000112433.1	Gm30122	lincRNA	lncRNA	lincRNA	lncRNA	-8.96118	0.0020064	down	3.45269e-11	6.5085e-08	10	78248880	78264139	-	54.1731	125.1	92.9309	0	0	0
ENSMUST00000217507.1	ENSMUST00000217507	ENSMUSG00000111758.1	Gm30373	lincRNA	lncRNA	lincRNA	lncRNA	-0.734134	0.601179	down	0.000309588	0.0796784	9	43961859	43970171	-	444.403	526.034	489.164	298.226	261.452	318.183
ENSMUST00000186409.1	ENSMUST00000186409	ENSMUSG00000101462.2	Gm3052	transcribed_processed_pseudogene	lncRNA	transcribed_processed_pseudogene	lncRNA	-4.37492	0.0481967	down	0.0207819	0.87676	1	34415050	34415878	-	3.67275	9.22867	9.19097	0	0.880309	0
ENSMUST00000188254.2	ENSMUST00000188254	ENSMUSG00000101462.2	Gm3052	transcribed_processed_pseudogene	lncRNA	processed_transcript	lncRNA	-0.871336	0.54664	down	0.0370487	0.999994	1	34415763	34417986	-	58.764	47.1687	57.1882	33.8413	26.4093	29.1148
ENSMUST00000223261.1	ENSMUST00000223261	ENSMUSG00000113052.1	Gm31513	antisense	lncRNA	antisense	lncRNA	-1.59718	0.330522	down	0.026922	0.954615	12	84195969	84199580	+	22.0365	54.3466	39.8275	20.0932	7.04247	11.438
ENSMUST00000214060.1	ENSMUST00000214060	ENSMUSG00000111097.1	Gm34069	lincRNA	lncRNA	lincRNA	lncRNA	-1.07389	0.475037	down	0.0489678	0.999994	9	14259041	14263803	-	54.1731	103.566	40.8487	32.7837	27.2896	34.3139
ENSMUST00000161319.1	ENSMUST00000161319	ENSMUSG00000089746.1	Gm3513	sense_intronic	lncRNA	sense_intronic	lncRNA	1.84625	3.59564	up	0.0144917	0.7569	3	79551314	79552193	-	15.6092	15.3811	4.08487	41.244	58.9807	25.9954
ENSMUST00000196787.1	ENSMUST00000196787	ENSMUSG00000106478.1	Gm36551	antisense	lncRNA	antisense	lncRNA	4.24959	19.0219	up	0.00455348	0.433267	5	137857045	137860318	+	0.918188	0	1.02122	19.0357	7.92278	10.3981
ENSMUST00000209046.1	ENSMUST00000209046	ENSMUSG00000109383.1	Gm36584	lincRNA	lncRNA	lincRNA	lncRNA	5.3115	39.7118	up	0.0180261	0.828246	7	82852498	82867074	-	0	0	0	3.17262	13.2046	5.19907
ENSMUST00000220527.1	ENSMUST00000220527	ENSMUSG00000113246.1	Gm36752	lincRNA	lncRNA	lincRNA	lncRNA	-2.32636	0.199386	down	0.0312805	0.999994	12	17436618	17446443	+	8.26369	52.2958	25.5305	11.6329	3.52124	2.07963
ENSMUST00000126170.3	ENSMUST00000126170	ENSMUSG00000103436.1	Gm36995	processed_transcript	lncRNA	retained_intron	lncRNA	0.459897	1.37544	up	0.0387419	0.999994	X	7558602	7605381	-	464.603	494.246	463.633	587.992	576.602	792.339
ENSMUST00000236340.1	ENSMUST00000236340	ENSMUSG00000117780.1	Gm3734	lincRNA	lncRNA	lincRNA	lncRNA	-5.74437	0.0186541	down	0.00889704	0.603462	18	46630807	46642970	+	3.67275	21.5336	4.08487	0	0	0
ENSMUST00000193167.1	ENSMUST00000193167	ENSMUSG00000102218.1	Gm37493	processed_pseudogene	lncRNA	processed_pseudogene	lncRNA	-2.47408	0.179981	down	0.0151396	0.769637	3	86144937	86145369	-	21.1183	74.8548	9.19097	9.51785	5.28185	4.15926
ENSMUST00000192754.1	ENSMUST00000192754	ENSMUSG00000104467.1	Gm37660	TEC	lncRNA	TEC	lncRNA	-0.428991	0.742781	down	0.0396516	0.999994	9	71840005	71841736	-	426.958	532.187	533.076	396.577	340.68	371.214
ENSMUST00000192330.1	ENSMUST00000192330	ENSMUSG00000102617.1	Gm37842	TEC	lncRNA	TEC	lncRNA	-2.22935	0.213255	down	0.0413111	0.999994	9	56263599	56265167	+	23.8729	24.6098	9.19097	8.46031	0.880309	3.11944
ENSMUST00000195767.1	ENSMUST00000195767	ENSMUSG00000102370.1	Gm37973	TEC	lncRNA	TEC	lncRNA	-0.610665	0.654895	down	0.0479447	0.999994	3	79610538	79611826	-	132.219	119.973	102.122	85.6607	67.7838	79.0259
ENSMUST00000193214.1	ENSMUST00000193214	ENSMUSG00000104277.1	Gm38299	TEC	lncRNA	TEC	lncRNA	-1.75967	0.295315	down	0.0229187	0.905949	2	32998527	33002315	-	16.5274	26.6606	28.5941	9.51785	3.52124	8.31852
ENSMUST00000193473.1	ENSMUST00000193473	ENSMUSG00000103632.1	Gm38329	TEC	lncRNA	TEC	lncRNA	-0.870915	0.5468	down	0.0134821	0.734631	1	160727734	160728160	-	119.364	145.608	103.143	69.7976	52.8185	79.0259
ENSMUST00000195382.1	ENSMUST00000195382	ENSMUSG00000103313.1	Gm38357	TEC	lncRNA	TEC	lncRNA	0.44218	1.35866	up	0.0201044	0.867264	3	51231917	51234380	+	380.13	465.535	391.127	571.071	578.363	530.306
ENSMUST00000216894.1	ENSMUST00000216894	ENSMUSG00000111839.1	Gm39383	lincRNA	lncRNA	lincRNA	lncRNA	-1.08196	0.472385	down	0.0102563	0.64937	9	83008603	83042603	+	157.01	141.506	140.928	94.121	73.946	39.513
ENSMUST00000220040.1	ENSMUST00000220040	ENSMUSG00000112796.1	Gm40770	lincRNA	lncRNA	lincRNA	lncRNA	-5.21027	0.0270117	down	0.0330872	0.999994	10	117408872	117413904	-	1.83638	3.07622	15.3183	0	0	0
ENSMUST00000223275.1	ENSMUST00000223275	ENSMUSG00000113998.1	Gm40909	lincRNA	lncRNA	lincRNA	lncRNA	-2.07322	0.237629	down	0.00891993	0.603462	13	34500728	34506511	-	28.4638	126.125	31.6578	16.9206	15.8456	11.438
ENSMUST00000201457.1	ENSMUST00000201457	ENSMUSG00000107263.1	Gm42471	TEC	lncRNA	TEC	lncRNA	1.47426	2.77842	up	0.034806	0.999994	5	115902430	115904294	+	29.382	9.22867	23.488	57.1071	85.39	30.1546
ENSMUST00000202392.1	ENSMUST00000202392	ENSMUSG00000107320.1	Gm42549	TEC	lncRNA	TEC	lncRNA	0.511125	1.42516	up	0.0493192	0.999994	6	28219167	28226170	-	1006.33	1077.7	814.932	1052.25	1421.7	1657.46
ENSMUST00000201816.1	ENSMUST00000201816	ENSMUSG00000107319.1	Gm42670	antisense	lncRNA	antisense	lncRNA	1.54962	2.9274	up	0.0253598	0.936564	5	67259971	67261262	-	13.7728	11.2795	14.2971	64.5099	29.0502	21.8361
ENSMUST00000131222.1	ENSMUST00000131222	ENSMUSG00000085829.1	Gm4285	antisense	lncRNA	antisense	lncRNA	-0.608123	0.656049	down	0.04162	0.999994	14	75843379	75844964	-	206.592	240.971	174.628	135.365	161.097	111.26
ENSMUST00000198636.1	ENSMUST00000198636	ENSMUSG00000105973.1	Gm42881	TEC	lncRNA	TEC	lncRNA	-2.36376	0.194284	down	0.0436875	0.999994	3	131610437	131613780	-	18.3638	19.4827	15.3183	5.2877	0	5.19907
ENSMUST00000196407.1	ENSMUST00000196407	ENSMUSG00000106446.1	Gm42970	TEC	lncRNA	TEC	lncRNA	5.26627	38.4862	up	0.0217054	0.889324	3	127298322	127299673	-	0	0	0	7.40277	11.444	2.07963
ENSMUST00000197043.1	ENSMUST00000197043	ENSMUSG00000106320.1	Gm42992	TEC	lncRNA	TEC	lncRNA	-0.619275	0.650998	down	0.0257921	0.940695	5	131986549	131993384	-	203.838	250.199	239.986	182.954	126.765	142.455
ENSMUST00000196856.1	ENSMUST00000196856	ENSMUSG00000105985.1	Gm42993	TEC	lncRNA	TEC	lncRNA	-0.736606	0.60015	down	0.00819844	0.58468	5	132015610	132022934	-	232.302	291.216	317.599	159.688	199.83	144.534
ENSMUST00000199979.1	ENSMUST00000199979	ENSMUSG00000105586.1	Gm43009	TEC	lncRNA	TEC	lncRNA	0.46344	1.37883	up	0.0154369	0.775484	3	126644461	126648026	+	985.216	787.513	809.826	1076.57	1212.19	1272.73
ENSMUST00000198613.1	ENSMUST00000198613	ENSMUSG00000105004.1	Gm43075	TEC	lncRNA	TEC	lncRNA	1.17954	2.26505	up	0.0262147	0.946375	3	97609932	97613836	+	71.6187	47.1687	39.8275	60.2797	139.089	160.131
ENSMUST00000200537.1	ENSMUST00000200537	ENSMUSG00000104917.1	Gm43289	TEC	lncRNA	TEC	lncRNA	1.7218	3.29847	up	0.0319465	0.999994	5	65430106	65431580	-	9.18188	9.22867	20.4244	71.9127	16.7259	39.513
ENSMUST00000201586.1	ENSMUST00000201586	ENSMUSG00000106993.1	Gm43417	TEC	lncRNA	TEC	lncRNA	0.637992	1.55616	up	0.0431811	0.999994	5	74048299	74053505	-	251.584	178.421	178.713	240.061	383.815	323.382
ENSMUST00000196724.1	ENSMUST00000196724	ENSMUSG00000105289.1	Gm43483	TEC	lncRNA	TEC	lncRNA	-1.76092	0.295061	down	0.000767906	0.142143	5	131639948	131642807	-	85.3915	51.2704	52.0821	24.3234	14.9653	16.637
ENSMUST00000197084.1	ENSMUST00000197084	ENSMUSG00000104761.1	Gm43511	TEC	lncRNA	TEC	lncRNA	0.744719	1.67565	up	0.039766	0.999994	5	100798749	100801045	+	291.066	163.04	224.668	287.651	351.243	499.111
ENSMUST00000199279.1	ENSMUST00000199279	ENSMUSG00000105613.1	Gm43684	TEC	lncRNA	TEC	lncRNA	-2.27352	0.206825	down	0.00353825	0.372933	5	122779525	122786097	+	31.2184	20.5082	20.4244	4.23016	3.52124	7.2787
ENSMUST00000201539.1	ENSMUST00000201539	ENSMUSG00000107286.1	Gm43788	TEC	lncRNA	TEC	lncRNA	0.294665	1.2266	up	0.0387427	0.999994	5	118602716	118605132	+	1354.33	1443.77	1400.09	1651.88	1654.1	1843.59
ENSMUST00000203709.1	ENSMUST00000203709	ENSMUSG00000108067.1	Gm43953	TEC	lncRNA	TEC	lncRNA	-1.90022	0.267902	down	0.0174943	0.817813	6	101325339	101328205	-	13.7728	41.0163	22.4668	5.2877	7.04247	8.31852
ENSMUST00000203790.1	ENSMUST00000203790	ENSMUSG00000108048.1	Gm43990	TEC	lncRNA	TEC	lncRNA	-1.86863	0.273833	down	0.0344219	0.999994	6	15836089	15837779	+	11.0183	25.6352	14.2971	4.23016	3.52124	6.23889
ENSMUST00000204392.1	ENSMUST00000204392	ENSMUSG00000107750.1	Gm44013	TEC	lncRNA	TEC	lncRNA	-1.23186	0.425768	down	0.0429491	0.999994	6	140620162	140622423	-	43.1548	74.8548	67.4004	43.3591	21.1274	14.5574
ENSMUST00000203114.1	ENSMUST00000203114	ENSMUSG00000107508.1	Gm44083	processed_pseudogene	lncRNA	processed_pseudogene	lncRNA	5.42204	42.8742	up	0.0161096	0.787381	6	67417715	67418051	-	0	0	0	15.8631	4.40155	3.11944
ENSMUST00000205183.1	ENSMUST00000205183	ENSMUSG00000107556.1	Gm44237	TEC	lncRNA	TEC	lncRNA	2.56112	5.90165	up	0.0219399	0.890988	6	116389462	116390397	+	7.34551	2.05082	3.06366	9.51785	52.8185	11.438
ENSMUST00000209012.1	ENSMUST00000209012	ENSMUSG00000109249.1	Gm44610	TEC	lncRNA	TEC	lncRNA	-5.62234	0.0203005	down	0.00518409	0.468361	7	66615322	66619148	-	6.42732	13.3303	7.14853	0	0	0
ENSMUST00000207266.1	ENSMUST00000207266	ENSMUSG00000108955.1	Gm44775	TEC	lncRNA	TEC	lncRNA	-0.381997	0.767375	down	0.0317708	0.999994	8	3458039	3459494	+	1183.54	1515.55	1356.18	998.317	1079.26	1033.58
ENSMUST00000206666.1	ENSMUST00000206666	ENSMUSG00000108618.1	Gm44816	TEC	lncRNA	TEC	lncRNA	1.91196	3.7632	up	0.015078	0.768781	7	43448073	43448549	+	2.75456	15.3811	16.3395	48.6468	31.6911	48.8713
ENSMUST00000208513.1	ENSMUST00000208513	ENSMUSG00000109205.1	Gm44954	processed_pseudogene	lncRNA	processed_pseudogene	lncRNA	-1.9157	0.265044	down	0.0333212	0.999994	7	29764437	29764663	-	14.691	12.3049	14.2971	3.17262	2.64093	5.19907
ENSMUST00000207548.1	ENSMUST00000207548	ENSMUSG00000109274.1	Gm45133	TEC	lncRNA	TEC	lncRNA	-0.798064	0.57512	down	0.0222519	0.893925	7	5059277	5062049	-	120.283	142.532	142.971	75.0853	99.4749	58.2296
ENSMUST00000205745.1	ENSMUST00000205745	ENSMUSG00000108353.1	Gm45205	TEC	lncRNA	TEC	lncRNA	-0.795535	0.576129	down	0.00220788	0.283597	7	127993269	127996598	+	532.549	599.863	686.259	420.901	351.243	275.551
ENSMUST00000209393.1	ENSMUST00000209393	ENSMUSG00000109792.1	Gm45426	TEC	lncRNA	TEC	lncRNA	4.99288	31.8425	up	0.0355184	0.999994	7	136288656	136292327	+	0	0	0	10.5754	2.64093	4.15926
ENSMUST00000211613.1	ENSMUST00000211613	ENSMUSG00000109751.1	Gm45479	antisense	lncRNA	antisense	lncRNA	-1.41913	0.373939	down	0.0357415	0.999994	8	46763251	46764973	-	20.2001	32.813	22.4668	7.40277	12.3243	8.31852
ENSMUST00000205866.1	ENSMUST00000205866	ENSMUSG00000108578.1	Gm45700	processed_pseudogene	lncRNA	processed_pseudogene	lncRNA	-2.80643	0.142949	down	0.048896	0.999994	7	128126835	128127181	+	6.42732	10.2541	4.08487	1.05754	0.880309	1.03981
ENSMUST00000212701.1	ENSMUST00000212701	ENSMUSG00000110540.1	Gm45743	TEC	lncRNA	TEC	lncRNA	-0.679627	0.624327	down	0.0238802	0.920654	8	122826086	122828880	+	213.02	207.132	202.201	163.919	99.4749	125.818
ENSMUST00000212672.1	ENSMUST00000212672	ENSMUSG00000110638.1	Gm45887	TEC	lncRNA	TEC	lncRNA	3.68863	12.894	up	0.0237836	0.920041	8	104220612	104223609	+	0	0	3.06366	20.0932	10.5637	8.31852
ENSMUST00000217947.1	ENSMUST00000217947	ENSMUSG00000112907.1	Gm47015	lincRNA	lncRNA	lincRNA	lncRNA	-0.521104	0.696839	down	0.00705847	0.544494	10	79412962	79417905	-	3630.52	4103.68	4788.49	3176.85	2615.4	2934.36
ENSMUST00000216193.1	ENSMUST00000216193	ENSMUSG00000111656.1	Gm47232	lincRNA	lncRNA	lincRNA	lncRNA	0.612001	1.52838	up	0.0179253	0.826877	9	44598855	44599720	-	157.928	127.151	124.589	188.242	228	210.043
ENSMUST00000213585.1	ENSMUST00000213585	ENSMUSG00000111036.1	Gm47502	transcribed_processed_pseudogene	lncRNA	transcribed_processed_pseudogene	lncRNA	1.46337	2.75752	up	0.0340061	0.999994	10	45680957	45681368	+	8.26369	8.20326	7.14853	16.9206	27.2896	20.7963
ENSMUST00000214310.1	ENSMUST00000214310	ENSMUSG00000111260.1	Gm47714	processed_pseudogene	lncRNA	processed_pseudogene	lncRNA	-5.28414	0.0256635	down	0.0152816	0.771792	9	30489959	30490376	+	11.0183	4.10163	6.12731	0	0	0
ENSMUST00000224666.1	ENSMUST00000224666	ENSMUSG00000114539.1	Gm47921	sense_intronic	lncRNA	sense_intronic	lncRNA	0.73019	1.65886	up	0.0369879	0.999994	14	25480054	25481105	+	80.8006	52.2958	56.167	108.927	98.5946	107.101
ENSMUST00000214468.1	ENSMUST00000214468	ENSMUSG00000111069.1	Gm48646	sense_intronic	lncRNA	sense_intronic	lncRNA	1.66609	3.17354	up	0.0236438	0.918914	9	22370552	22371779	-	14.691	9.22867	7.14853	31.7262	49.2973	17.6769
ENSMUST00000220732.1	ENSMUST00000220732	ENSMUSG00000113812.1	Gm48699	TEC	lncRNA	TEC	lncRNA	-2.02121	0.246352	down	0.0450637	0.999994	13	62432866	62434390	-	19.282	32.813	14.2971	11.6329	1.76062	3.11944
ENSMUST00000218957.1	ENSMUST00000218957	ENSMUSG00000112307.1	Gm48751	TEC	lncRNA	TEC	lncRNA	-4.22166	0.0535987	down	0.0285796	0.971415	10	9482929	9487202	-	5.50913	10.2541	4.08487	0	0	1.03981
ENSMUST00000228677.1	ENSMUST00000228677	ENSMUSG00000115772.1	Gm48935	lincRNA	lncRNA	lincRNA	lncRNA	-1.97567	0.254251	down	0.0109426	0.667144	14	49217779	49220047	+	14.691	64.6007	43.9124	10.5754	12.3243	8.31852
ENSMUST00000226140.1	ENSMUST00000226140	ENSMUSG00000115564.1	Gm49199	TEC	lncRNA	TEC	lncRNA	0.656919	1.57671	up	0.0470216	0.999994	14	87428350	87429315	+	107.428	83.058	76.5914	151.228	112.68	158.052
ENSMUST00000071458.4	ENSMUST00000071458	ENSMUSG00000062365.4	Gm4968	processed_pseudogene	lncRNA	processed_pseudogene	lncRNA	-5.41396	0.023455	down	0.0220557	0.890988	6	127233762	127234619	+	1.83638	4.10163	17.3607	0	0	0
ENSMUST00000233942.1	ENSMUST00000233942	ENSMUSG00000117114.1	Gm49867	processed_pseudogene	lncRNA	processed_pseudogene	lncRNA	0.954475	1.93787	up	0.0389148	0.999994	17	65661327	65661578	-	19.282	27.686	25.5305	40.1865	51.0579	48.8713
ENSMUST00000235544.1	ENSMUST00000235544	ENSMUSG00000117743.1	Gm50232	antisense	lncRNA	antisense	lncRNA	-5.53845	0.0215159	down	0.0076645	0.565623	19	7364515	7370240	+	11.0183	10.2541	4.08487	0	0	0
ENSMUST00000237019.1	ENSMUST00000237019	ENSMUSG00000117751.1	Gm50256	TEC	lncRNA	TEC	lncRNA	4.85256	28.8912	up	0.039729		18	65810992	65811333	-	0	0	0	3.17262	5.28185	7.2787
ENSMUST00000238396.1	ENSMUST00000238396	ENSMUSG00000118445.1	Gm50469	antisense	lncRNA	antisense	lncRNA	-6.29717	0.0127164	down	0.000354721	0.0872966	13	95707494	95725547	+	9.18188	18.4573	15.3183	0	0	0
ENSMUST00000198555.2	ENSMUST00000198555	ENSMUSG00000105124.2	Gm5297	transcribed_processed_pseudogene	lncRNA	transcribed_processed_pseudogene	lncRNA	1.20575	2.30657	up	0.035891	0.999994	5	72626858	72628028	-	89.9824	57.4228	49.0185	62.3948	172.541	218.361
ENSMUST00000215494.1	ENSMUST00000215494	ENSMUSG00000111495.1	Gm5366	processed_pseudogene	lncRNA	processed_pseudogene	lncRNA	-5.83669	0.0174977	down	0.00487111	0.451189	9	75374611	75375948	-	4.59094	20.5082	6.12731	0	0	0
ENSMUST00000197183.1	ENSMUST00000197183	ENSMUSG00000105641.1	Gm5853	processed_pseudogene	lncRNA	processed_pseudogene	lncRNA	1.11071	2.15953	up	0.0386379	0.999994	3	98579767	98580398	-	22.0365	19.4827	25.5305	29.6111	53.6989	61.3491
ENSMUST00000096101.5	ENSMUST00000096101	ENSMUSG00000071568.5	Gm5874	processed_pseudogene	lncRNA	processed_pseudogene	lncRNA	-3.81781	0.0709129	down	0.0304394	0.996741	6	18824552	18825059	+	7.34551	15.3811	6.12731	2.11508	0	0
ENSMUST00000182046.1	ENSMUST00000182046	ENSMUSG00000098120.1	Gm5914	lincRNA	lncRNA	lincRNA	lncRNA	-1.87446	0.272728	down	0.0396118	0.999994	8	105624350	105637485	-	18.3638	25.6352	9.19097	4.23016	7.04247	3.11944
ENSMUST00000236132.1	ENSMUST00000236132	ENSMUSG00000118246.1	Gm6052	processed_pseudogene	lncRNA	processed_pseudogene	lncRNA	-2.57914	0.167341	down	0.0424081	0.999994	18	34046826	34047291	+	12.8546	10.2541	12.2546	0	1.76062	4.15926
ENSMUST00000235315.1	ENSMUST00000235315	ENSMUSG00000117962.1	Gm6402	processed_pseudogene	lncRNA	processed_pseudogene	lncRNA	-0.923494	0.527231	down	0.031883	0.999994	17	30395620	30396033	-	83.5551	111.769	109.27	75.0853	36.973	48.8713
ENSMUST00000160676.1	ENSMUST00000160676	ENSMUSG00000089999.1	Gm6485	transcribed_processed_pseudogene	lncRNA	transcribed_processed_pseudogene	lncRNA	-0.766763	0.587735	down	0.033466	0.999994	3	104752727	104753165	-	140.483	123.049	106.207	75.0853	88.9112	53.0306
ENSMUST00000232495.1	ENSMUST00000232495	ENSMUSG00000116702.1	Gm6553	processed_pseudogene	lncRNA	processed_pseudogene	lncRNA	-1.54494	0.34271	down	0.0414837	0.999994	17	7429287	7430242	-	33.0548	32.813	70.4641	26.4385	14.0849	6.23889
ENSMUST00000236712.1	ENSMUST00000236712	ENSMUSG00000118133.1	Gm6978	transcribed_processed_pseudogene	lncRNA	transcribed_processed_pseudogene	lncRNA	-1.68157	0.311743	down	0.0334593	0.999994	18	64611725	64612440	-	29.382	16.4065	16.3395	4.23016	8.80309	6.23889
ENSMUST00000192735.1	ENSMUST00000192735	ENSMUSG00000102573.1	Gm7265	TEC	lncRNA	TEC	lncRNA	0.681568	1.60388	up	0.00306706	0.344108	9	72691549	72695050	+	368.193	335.308	363.554	564.726	676.077	469.996
ENSMUST00000130251.1	ENSMUST00000130251	ENSMUSG00000087390.1	Gm7598	lincRNA	lncRNA	lincRNA	lncRNA	-1.51449	0.350021	down	0.045096	0.999994	X	38476461	38482486	+	22.9547	13.3303	39.8275	9.51785	8.80309	8.31852
ENSMUST00000189949.1	ENSMUST00000189949	ENSMUSG00000099779.1	Gm8228	processed_pseudogene	lncRNA	processed_pseudogene	lncRNA	1.63553	3.10701	up	0.0142339	0.751939	9	84973053	84976515	-	22.9547	23.5844	10.2122	49.7043	33.4517	93.5833
ENSMUST00000189635.6	ENSMUST00000189635	ENSMUSG00000058470.10	Gm8369	protein_coding	mRNA	processed_transcript	lncRNA	-0.443653	0.73527	down	0.0378393	0.999994	19	11485938	11506260	+	796.987	909.537	860.887	737.105	526.425	624.929
ENSMUST00000190498.1	ENSMUST00000190498	ENSMUSG00000058470.10	Gm8369	protein_coding	mRNA	processed_transcript	lncRNA	-0.419727	0.747566	down	0.0200185	0.866687	19	11486040	11487176	+	801.578	922.867	774.084	583.762	609.174	674.84
ENSMUST00000092020.3	ENSMUST00000092020	ENSMUSG00000069439.3	Gm8444	processed_pseudogene	lncRNA	processed_pseudogene	lncRNA	3.58737	12.02	up	0.0455693	0.999994	15	81843346	81843713	-	0	0	2.04244	10.5754	5.28185	8.31852
ENSMUST00000120293.1	ENSMUST00000120293	ENSMUSG00000081689.1	Gm9166	processed_pseudogene	lncRNA	processed_pseudogene	lncRNA	-4.05766	0.0600514	down	0.0151708	0.770102	X	103925536	103926984	-	12.8546	7.17785	11.2334	0	1.76062	0
ENSMUST00000178707.2	ENSMUST00000178707	ENSMUSG00000095478.2	Gm9824	processed_pseudogene	lncRNA	processed_pseudogene	lncRNA	0.583565	1.49855	up	0.0376268	0.999994	10	29030128	29030688	+	326.875	270.708	235.901	343.7	514.101	390.97
ENSMUST00000132488.1	ENSMUST00000132488	ENSMUSG00000048603.8	Gm9828	bidirectional_promoter_lncRNA	lncRNA	bidirectional_promoter_lncRNA	lncRNA	5.58548	48.0172	up	0.00521807	0.46917	13	98318706	98321541	+	0	0	0	7.40277	11.444	7.2787
ENSMUST00000206983.1	ENSMUST00000206983	ENSMUSG00000052769.7	Gm9889	lincRNA	lncRNA	pseudogene	lncRNA	-0.763121	0.58922	down	0.0218708	0.890988	3	115715150	115716727	+	196.492	306.597	358.448	177.667	183.985	145.574
ENSMUST00000148544.1	ENSMUST00000148544	ENSMUSG00000053749.12	Gm9920	processed_transcript	lncRNA	processed_transcript	lncRNA	-5.22726	0.0266954	down	0.000444646	0.0983873	15	55110276	55113677	-	11.0183	27.686	36.7639	0	0	2.07963
ENSMUST00000151472.7	ENSMUST00000151472	ENSMUSG00000086537.7	Gnasas1	antisense	lncRNA	antisense	lncRNA	0.879589	1.83985	up	0.0408434	0.999994	2	174281237	174295436	-	25.7093	31.7876	26.5517	57.1071	53.6989	43.6722
ENSMUST00000167225.1	ENSMUST00000167225	ENSMUSG00000029713.15	Gnb2	protein_coding	mRNA	retained_intron	lncRNA	2.17202	4.50654	up	0.0393626	0.999994	5	137528128	137528920	-	1.83638	11.2795	2.04244	11.6329	28.1699	28.075
ENSMUST00000141343.1	ENSMUST00000141343	ENSMUSG00000035311.16	Gnptab	protein_coding	mRNA	processed_transcript	lncRNA	-1.05792	0.480324	down	0.0259395	0.942783	10	88433361	88440862	+	116.61	79.9818	73.5277	52.877	26.4093	50.9509
ENSMUST00000126276.7	ENSMUST00000126276	ENSMUSG00000002546.17	Golga2	protein_coding	mRNA	retained_intron	lncRNA	-1.1249	0.458533	down	3.74479e-10	5.33036e-07	2	32297080	32307910	+	552.749	597.813	539.203	258.04	272.016	244.356
ENSMUST00000136900.1	ENSMUST00000136900	ENSMUSG00000029502.14	Golga3	protein_coding	mRNA	retained_intron	lncRNA	1.07979	2.11373	up	0.038987	0.999994	5	110176857	110186500	+	66.1096	68.7023	64.3368	67.6825	127.645	225.64
ENSMUST00000143331.7	ENSMUST00000143331	ENSMUSG00000032745.18	Gpbp1	protein_coding	mRNA	processed_transcript	lncRNA	7.12742	139.82	up	0.000860104	0.153035	13	111440672	111453382	-	0	0	0	1.05754	15.8456	59.2694
ENSMUST00000159689.7	ENSMUST00000159689	ENSMUSG00000029510.15	Gpc2	protein_coding	mRNA	retained_intron	lncRNA	5.79658	55.5834	up	0.0101997	0.648447	5	138273657	138279962	-	0	2.05082	0	17.9782	0	94.6232
ENSMUST00000161055.2	ENSMUST00000161055	ENSMUSG00000029510.15	Gpc2	protein_coding	mRNA	retained_intron	lncRNA	-3.57077	0.0841573	down	0.045322	0.999994	5	138275528	138278237	-	2.75456	22.559	23.488	0	0	4.15926
ENSMUST00000220647.1	ENSMUST00000220647	ENSMUSG00000097715.2	Gpr137b-ps	transcribed_unprocessed_pseudogene	lncRNA	transcribed_unprocessed_pseudogene	lncRNA	-0.815609	0.568169	down	0.0267814	0.95205	13	12615738	12650286	-	182.719	168.167	123.567	67.6825	116.201	85.2648
ENSMUST00000151006.1	ENSMUST00000151006	ENSMUSG00000040372.2	Gpr63	protein_coding	mRNA	processed_transcript	lncRNA	4.46158	22.0328	up	0.0344504	0.999994	4	24966407	25007300	+	0	1.02541	0	1.05754	14.9653	7.2787
ENSMUST00000135533.1	ENSMUST00000135533	ENSMUSG00000028096.13	Gpr89	protein_coding	mRNA	retained_intron	lncRNA	-0.899627	0.536025	down	0.0301493	0.993304	3	96871486	96876208	-	54.1731	76.9056	92.9309	40.1865	42.2548	37.4333
ENSMUST00000152895.7	ENSMUST00000152895	ENSMUSG00000026930.15	Gpsm1	protein_coding	mRNA	processed_transcript	lncRNA	1.70404	3.25811	up	0.00983028	0.636628	2	26325844	26340450	+	7.34551	14.3557	7.14853	35.9563	24.6487	33.2741
ENSMUST00000135622.1	ENSMUST00000135622	ENSMUSG00000031153.16	Gripap1	protein_coding	mRNA	retained_intron	lncRNA	0.418402	1.33645	up	0.022462	0.895233	X	7798447	7810848	+	440.73	538.339	533.076	660.962	700.726	658.203
ENSMUST00000160402.7	ENSMUST00000160402	ENSMUSG00000028018.15	Gstcd	protein_coding	mRNA	retained_intron	lncRNA	-1.2158	0.430535	down	0.0181549	0.830875	3	132996111	133005677	-	33.0548	38.9655	35.7427	13.748	14.9653	17.6769
ENSMUST00000162926.1	ENSMUST00000162926	ENSMUSG00000028018.15	Gstcd	protein_coding	mRNA	retained_intron	lncRNA	1.72204	3.29902	up	0.0350288	0.999994	3	133081229	133091778	-	31.2184	14.3557	8.16975	27.496	42.2548	108.141
ENSMUST00000162604.1	ENSMUST00000162604	ENSMUSG00000001524.14	Gtf2h4	protein_coding	mRNA	retained_intron	lncRNA	1.63524	3.10639	up	0.0429042	0.999994	17	35671884	35673298	-	7.34551	4.10163	10.2122	13.748	32.5714	20.7963
ENSMUST00000167404.7	ENSMUST00000167404	ENSMUSG00000023952.13	Gtpbp2	protein_coding	mRNA	retained_intron	lncRNA	0.719649	1.64678	up	0.027266	0.959495	17	46163033	46164821	+	140.483	221.488	249.177	285.536	329.236	390.97
ENSMUST00000166663.1	ENSMUST00000166663	ENSMUSG00000023952.13	Gtpbp2	protein_coding	mRNA	retained_intron	lncRNA	1.70402	3.25808	up	0.0294646	0.980731	17	46167636	46168410	+	22.0365	8.20326	9.19097	17.9782	59.861	50.9509
ENSMUST00000184850.7	ENSMUST00000184850	ENSMUSG00000073406.10	H2-Bl	polymorphic_pseudogene	lncRNA	retained_intron	lncRNA	4.70261	26.0391	up	0.0349752	0.999994	17	36080115	36081987	-	7.34551	0	0	20.0932	172.541	0
ENSMUST00000170644.7	ENSMUST00000170644	ENSMUSG00000073422.11	H2-Ke6	protein_coding	mRNA	retained_intron	lncRNA	-1.1214	0.459647	down	0.000452152	0.0989971	17	34026036	34028046	-	528.876	628.575	436.06	169.206	297.544	265.153
ENSMUST00000173425.8	ENSMUST00000173425	ENSMUSG00000073422.11	H2-Ke6	protein_coding	mRNA	retained_intron	lncRNA	-1.75666	0.295933	down	0.0415603	0.999994	17	34026115	34027511	-	40.4003	42.0417	26.5517	4.23016	5.28185	22.8759
ENSMUST00000172633.7	ENSMUST00000172633	ENSMUSG00000056116.18	H2-T22	protein_coding	mRNA	retained_intron	lncRNA	-0.341345	0.789305	down	0.0361472	0.999994	17	36037128	36042500	-	1501.24	1374.05	1376.6	1002.55	1163.77	1189.55
ENSMUST00000145147.1	ENSMUST00000145147	ENSMUSG00000027018.11	Hat1	protein_coding	mRNA	processed_transcript	lncRNA	-0.725788	0.604667	down	0.0149666	0.768347	2	71420092	71438812	+	136.81	194.827	164.416	90.9484	111.799	96.7028
ENSMUST00000220369.1	ENSMUST00000220369	ENSMUSG00000035181.6	Heatr5a	protein_coding	mRNA	retained_intron	lncRNA	1.93691	3.82885	up	0.00746173	0.556019	12	51876970	51939950	-	52.3367	58.4482	40.8487	62.3948	111.799	406.568
ENSMUST00000155049.1	ENSMUST00000155049	ENSMUSG00000027580.17	Helz2	protein_coding	mRNA	retained_intron	lncRNA	1.03212	2.04503	up	0.0415365	0.999994	2	181237157	181242025	-	482.967	186.624	226.711	334.182	671.676	827.693
ENSMUST00000195957.4	ENSMUST00000195957	ENSMUSG00000028864.7	Hgf	protein_coding	mRNA	retained_intron	lncRNA	2.30694	4.94834	up	0.0490415	0.999994	5	16553495	16573434	+	0	15.3811	7.14853	47.5893	40.4942	22.8759
ENSMUST00000202095.1	ENSMUST00000202095	ENSMUSG00000039959.13	Hip1	protein_coding	mRNA	retained_intron	lncRNA	1.38106	2.6046	up	0.0236491	0.918914	5	135452402	135458205	-	11.0183	16.4065	10.2122	25.3809	29.9305	42.6324
ENSMUST00000135634.1	ENSMUST00000135634	ENSMUSG00000008730.17	Hipk1	protein_coding	mRNA	retained_intron	lncRNA	1.19267	2.28576	up	0.000289954	0.0754606	3	103754157	103791275	-	1339.64	1763.7	850.675	2820.46	3603.99	2613.05
ENSMUST00000128532.1	ENSMUST00000128532	ENSMUSG00000044783.16	Hjurp	protein_coding	mRNA	retained_intron	lncRNA	0.802313	1.74389	up	0.008333	0.58702	1	88269337	88273119	-	75.2914	87.1596	66.3792	141.71	141.73	115.419
ENSMUST00000135644.1	ENSMUST00000135644	ENSMUSG00000028672.13	Hmgcl	protein_coding	mRNA	processed_transcript	lncRNA	0.883703	1.8451	up	0.0216836	0.889215	4	135960332	135962216	+	82.6369	44.0925	64.3368	102.581	121.483	128.937
ENSMUST00000156642.7	ENSMUST00000156642	ENSMUSG00000007850.16	Hnrnph1	protein_coding	mRNA	processed_transcript	lncRNA	2.0942	4.26989	up	0.00262003	0.316017	11	50383179	50386321	+	89.9824	73.8293	215.477	146.998	569.56	902.559
ENSMUST00000125627.7	ENSMUST00000125627	ENSMUSG00000028572.13	Hook1	protein_coding	mRNA	processed_transcript	lncRNA	-1.03579	0.487749	down	0.00905988	0.60818	4	95967363	96015480	+	200.165	304.546	307.387	153.343	80.9884	162.211
ENSMUST00000156910.1	ENSMUST00000156910	ENSMUSG00000028572.13	Hook1	protein_coding	mRNA	processed_transcript	lncRNA	-0.775305	0.584265	down	0.0125447	0.711494	4	96021241	96025391	+	268.111	466.56	371.724	216.796	242.965	186.127
ENSMUST00000209996.1	ENSMUST00000209996	ENSMUSG00000037234.17	Hook3	protein_coding	mRNA	retained_intron	lncRNA	0.769729	1.70495	up	0.0201189	0.867264	8	26071250	26073581	-	85.3915	61.5245	81.6975	112.099	124.124	153.893
ENSMUST00000164340.1	ENSMUST00000164340	ENSMUSG00000001249.14	Hpn	protein_coding	mRNA	retained_intron	lncRNA	2.65343	6.29162	up	0.0159416	0.784288	7	31099238	31100283	-	5.50913	1.02541	1.02122	12.6905	15.8456	19.7565
ENSMUST00000145776.7	ENSMUST00000145776	ENSMUSG00000014418.16	Hps5	protein_coding	mRNA	retained_intron	lncRNA	0.422117	1.33989	up	0.0138085	0.742563	7	46760979	46795678	-	1464.51	1641.68	1728.92	1951.16	2167.32	2359.34
ENSMUST00000128993.1	ENSMUST00000128993	ENSMUSG00000025499.18	Hras	protein_coding	mRNA	retained_intron	lncRNA	1.88923	3.70438	up	0.00849838	0.593924	7	141190926	141193994	-	28.4638	8.20326	64.3368	104.696	132.046	137.256
ENSMUST00000146770.7	ENSMUST00000146770	ENSMUSG00000023944.14	Hsp90ab1	protein_coding	mRNA	retained_intron	lncRNA	1.45398	2.73963	up	0.0446256	0.999994	17	45570445	45571582	-	172.619	73.8293	92.9309	84.6031	228	617.65
ENSMUST00000134628.1	ENSMUST00000134628	ENSMUSG00000073676.4	Hspe1	protein_coding	mRNA	retained_intron	lncRNA	1.39517	2.63019	up	0.0100355	0.642742	1	55088314	55089915	+	109.264	94.3375	66.3792	115.272	192.788	402.408
ENSMUST00000201431.3	ENSMUST00000201431	ENSMUSG00000029657.15	Hsph1	protein_coding	mRNA	retained_intron	lncRNA	0.837295	1.7867	up	0.0303074	0.996161	5	149620682	149636338	-	516.94	841.86	1235.67	1882.42	1156.73	1596.12
ENSMUST00000201666.1	ENSMUST00000201666	ENSMUSG00000029657.15	Hsph1	protein_coding	mRNA	processed_transcript	lncRNA	1.45773	2.74676	up	0.0349359	0.999994	5	149632098	149633887	-	17.4456	46.1433	34.7214	41.244	70.4247	158.052
ENSMUST00000132882.1	ENSMUST00000132882	ENSMUSG00000006395.16	Hyi	polymorphic_pseudogene	lncRNA	retained_intron	lncRNA	-0.770675	0.586143	down	0.0283402	0.967047	4	118361322	118362495	+	242.402	228.666	203.223	156.516	84.5097	154.932
ENSMUST00000186322.6	ENSMUST00000186322	ENSMUSG00000035941.15	Ibtk	protein_coding	mRNA	retained_intron	lncRNA	0.568343	1.48282	up	0.0100101	0.641703	9	85687557	85720823	-	1346.06	1151.53	1253.04	2020.96	2078.41	1461.98
ENSMUST00000185353.1	ENSMUST00000185353	ENSMUSG00000035941.15	Ibtk	protein_coding	mRNA	retained_intron	lncRNA	1.09323	2.13351	up	0.0165349	0.797195	9	85720183	85749314	-	768.524	737.268	460.57	1272.22	2205.17	717.472
ENSMUST00000222087.1	ENSMUST00000222087	ENSMUSG00000031838.8	Ifi30	processed_transcript	lncRNA	processed_transcript	lncRNA	2.31814	4.9869	up	0.000851373	0.152356	8	70762774	70766663	-	524.285	413.239	653.58	431.476	4536.23	2966.59
ENSMUST00000135956.2	ENSMUST00000135956	ENSMUSG00000029469.14	Ift81	protein_coding	mRNA	retained_intron	lncRNA	4.29389	19.6151	up	0.028731	0.973239	5	122550208	122560841	-	1.83638	0	0	7.40277	1.76062	28.075
ENSMUST00000141888.1	ENSMUST00000141888	ENSMUSG00000037995.15	Igsf9	protein_coding	mRNA	retained_intron	lncRNA	-4.77728	0.0364667	down	0.0157698	0.783171	1	172491087	172491980	+	4.59094	21.5336	3.06366	0	0	1.03981
ENSMUST00000223643.1	ENSMUST00000223643	ENSMUSG00000015966.17	Il17rb	protein_coding	mRNA	processed_transcript	lncRNA	6.58487	95.9935	up	0.000382147	0.0904991	14	29996471	30000094	-	0	0	0	16.9206	5.28185	30.1546
ENSMUST00000136606.7	ENSMUST00000136606	ENSMUSG00000044244.18	Il20rb	protein_coding	mRNA	retained_intron	lncRNA	-4.35868	0.0487423	down	0.00245525	0.303629	9	100457721	100466875	-	56.9277	174.319	108.249	0	0	16.637
ENSMUST00000152756.7	ENSMUST00000152756	ENSMUSG00000044244.18	Il20rb	protein_coding	mRNA	processed_transcript	lncRNA	-5.52586	0.0217045	down	0.00947291	0.626263	9	100459077	100470609	-	3.67275	14.3557	7.14853	0	0	0
ENSMUST00000122880.1	ENSMUST00000122880	ENSMUSG00000044244.18	Il20rb	protein_coding	mRNA	retained_intron	lncRNA	-4.09394	0.0585601	down	0.00719206	0.547625	9	100465708	100486385	-	28.4638	140.481	100.079	15.8631	0	0
ENSMUST00000224070.1	ENSMUST00000224070	ENSMUSG00000050377.8	Il31ra	protein_coding	mRNA	processed_transcript	lncRNA	-3.29192	0.102102	down	0.0485017	0.999994	13	112529376	112594360	-	8.26369	8.20326	19.4032	0	3.52124	0
ENSMUST00000128084.1	ENSMUST00000128084	ENSMUSG00000022900.14	Ildr1	protein_coding	mRNA	retained_intron	lncRNA	-3.39784	0.0948742	down	0.0344817	0.999994	16	36715538	36722260	+	9.18188	12.3049	26.5517	0	4.40155	0
ENSMUST00000144534.7	ENSMUST00000144534	ENSMUSG00000029670.12	Ing3	protein_coding	mRNA	retained_intron	lncRNA	-0.578071	0.669859	down	0.0228836	0.905332	6	21949649	21974530	+	770.36	776.234	573.925	479.065	389.977	552.142
ENSMUST00000152574.7	ENSMUST00000152574	ENSMUSG00000030330.15	Ing4	protein_coding	mRNA	retained_intron	lncRNA	1.04249	2.05979	up	0.019246	0.853	6	125039848	125047572	+	44.073	48.1942	28.5941	88.8333	60.7413	99.8222
ENSMUST00000153764.7	ENSMUST00000153764	ENSMUSG00000030689.15	Ino80e	protein_coding	mRNA	processed_transcript	lncRNA	-3.71969	0.0759035	down	0.0204146	0.870873	7	126852682	126861732	-	44.073	55.372	9.19097	0	0	8.31852
ENSMUST00000137054.7	ENSMUST00000137054	ENSMUSG00000040738.10	Ints8	protein_coding	mRNA	processed_transcript	lncRNA	-4.05836	0.0600221	down	0.0194811	0.856175	4	11204381	11235558	-	19.282	175.345	12.2546	0	0	12.4778
ENSMUST00000145677.1	ENSMUST00000145677	ENSMUSG00000031392.18	Irak1	protein_coding	mRNA	retained_intron	lncRNA	-0.799382	0.574595	down	0.0298396	0.989446	X	74022618	74023808	-	80.8006	85.1088	111.313	58.1647	43.1351	58.2296
ENSMUST00000223089.1	ENSMUST00000223089	ENSMUSG00000021241.7	Isca2	protein_coding	mRNA	retained_intron	lncRNA	1.01903	2.02656	up	0.00465375	0.439875	12	84773291	84774336	+	52.3367	52.2958	44.9336	87.7758	89.7915	125.818
ENSMUST00000131247.7	ENSMUST00000131247	ENSMUSG00000034664.13	Itga2b	protein_coding	mRNA	processed_transcript	lncRNA	-3.04124	0.121477	down	0.0304024	0.996465	11	102457200	102458359	-	6.42732	21.5336	13.2758	0	0.880309	4.15926
ENSMUST00000137938.1	ENSMUST00000137938	ENSMUSG00000030287.15	Itpr2	protein_coding	mRNA	processed_transcript	lncRNA	-0.696205	0.617194	down	0.0332139	0.999994	6	146120595	146147208	-	157.928	185.599	225.689	145.94	111.799	93.5833
ENSMUST00000206210.1	ENSMUST00000206210	ENSMUSG00000038695.13	Josd2	protein_coding	mRNA	retained_intron	lncRNA	0.565777	1.48018	up	0.00877623	0.603048	7	44468006	44470178	+	468.276	362.994	487.121	667.307	688.402	595.814
ENSMUST00000126299.1	ENSMUST00000126299	ENSMUSG00000020918.14	Kat2a	protein_coding	mRNA	processed_transcript	lncRNA	-0.739175	0.599082	down	0.00627296	0.517219	11	100704746	100712449	-	1399.32	814.174	977.306	645.099	623.259	643.645
ENSMUST00000235788.1	ENSMUST00000235788	ENSMUSG00000024926.10	Kat5	protein_coding	mRNA	retained_intron	lncRNA	-0.832225	0.561662	down	0.000625959	0.122637	19	5605066	5610044	-	313.102	328.13	294.111	192.472	190.147	142.455
ENSMUST00000111906.1	ENSMUST00000111906	ENSMUSG00000025221.16	Kcnip2	protein_coding	mRNA	retained_intron	lncRNA	-0.930571	0.52465	down	0.0353649	0.999994	19	45792346	45816022	-	88.1461	170.218	145.013	92.0059	50.1776	69.6676
ENSMUST00000161016.7	ENSMUST00000161016	ENSMUSG00000033287.16	Kctd17	protein_coding	mRNA	retained_intron	lncRNA	-1.51361	0.350235	down	0.0432517	0.999994	15	78428691	78435860	+	59.6822	17.4319	63.3156	9.51785	22.888	16.637
ENSMUST00000123479.7	ENSMUST00000123479	ENSMUSG00000029475.17	Kdm2b	protein_coding	mRNA	retained_intron	lncRNA	-0.550562	0.682754	down	0.0428669	0.999994	5	122887847	122989092	-	522.449	358.893	447.294	340.528	321.313	245.396
ENSMUST00000184843.2	ENSMUST00000184843	ENSMUSG00000098832.2	Kdm4dl	unprocessed_pseudogene	lncRNA	unprocessed_pseudogene	lncRNA	-5.37047	0.0241728	down	0.0116317	0.693401	9	14450836	14452022	-	8.26369	4.10163	10.2122	0	0	0
ENSMUST00000224677.1	ENSMUST00000224677	ENSMUSG00000060012.9	Kif13b	protein_coding	mRNA	retained_intron	lncRNA	-0.711344	0.610751	down	0.0100651	0.643454	14	64788003	64803940	+	139.565	127.151	141.949	76.1428	80.9884	92.5435
ENSMUST00000216491.1	ENSMUST00000216491	ENSMUSG00000036768.6	Kif15	protein_coding	mRNA	retained_intron	lncRNA	1.09021	2.12905	up	0.0181737	0.831189	9	122990507	122992757	+	43.1548	35.8893	36.7639	106.811	88.9112	50.9509
ENSMUST00000224603.1	ENSMUST00000224603	ENSMUSG00000024795.11	Kif20b	protein_coding	mRNA	retained_intron	lncRNA	2.22302	4.6687	up	0.0390767	0.999994	19	34929772	34930458	+	13.7728	1.02541	3.06366	17.9782	43.1351	22.8759
ENSMUST00000172608.1	ENSMUST00000172608	ENSMUSG00000079553.11	Kifc1	protein_coding	mRNA	retained_intron	lncRNA	1.74824	3.35949	up	0.0175416	0.818379	17	33886197	33890596	-	14.691	8.20326	12.2546	43.3591	58.1004	16.637
ENSMUST00000199234.1	ENSMUST00000199234	ENSMUSG00000000600.15	Krit1	protein_coding	mRNA	retained_intron	lncRNA	0.39608	1.31593	up	0.0428852	0.999994	5	3823158	3825071	+	438.894	485.018	476.909	543.575	603.892	695.636
ENSMUST00000132818.1	ENSMUST00000132818	ENSMUSG00000042747.12	Krtcap2	protein_coding	mRNA	retained_intron	lncRNA	2.38567	5.22585	up	0.0272838	0.95952	3	89248867	89249722	+	3.67275	1.02541	5.10609	7.40277	15.8456	28.075
ENSMUST00000124608.1	ENSMUST00000124608	ENSMUSG00000021998.16	Lcp1	protein_coding	mRNA	processed_transcript	lncRNA	-0.597908	0.660711	down	0.0388913	0.999994	14	75131159	75148080	+	134.055	176.37	135.822	96.2361	91.5521	107.101
ENSMUST00000126320.7	ENSMUST00000126320	ENSMUSG00000025223.15	Ldb1	protein_coding	mRNA	retained_intron	lncRNA	0.803814	1.74571	up	0.0115562	0.690076	19	46033745	46034878	-	67.0277	54.3466	57.1882	93.0635	112.68	106.061
ENSMUST00000236082.1	ENSMUST00000236082	ENSMUSG00000044857.8	Lemd2	protein_coding	mRNA	retained_intron	lncRNA	0.422009	1.33979	up	0.0408751	0.999994	17	27189600	27200471	-	613.35	590.635	570.861	737.105	940.17	699.795
ENSMUST00000218179.1	ENSMUST00000218179	ENSMUSG00000112023.1	Lilr4b	protein_coding	mRNA	retained_intron	lncRNA	-1.27211	0.414054	down	0.00316767	0.347114	10	51480673	51482408	+	56.9277	79.9818	62.2943	27.496	22.888	32.2343
ENSMUST00000131255.2	ENSMUST00000131255	ENSMUSG00000030427.17	Lilra6	protein_coding	mRNA	retained_intron	lncRNA	4.40548	21.1924	up	1.12807e-07	9.47945e-05	7	3908280	3915503	-	22.9547	11.2795	18.3819	564.726	46.6564	505.35
ENSMUST00000194373.5	ENSMUST00000194373	ENSMUSG00000058729.13	Lin9	protein_coding	mRNA	processed_transcript	lncRNA	1.24336	2.36749	up	0.0473282	0.999994	1	180641355	180649193	+	14.691	15.3811	21.4456	21.1508	47.5367	53.0306
ENSMUST00000193162.5	ENSMUST00000193162	ENSMUSG00000058729.13	Lin9	protein_coding	mRNA	retained_intron	lncRNA	0.602527	1.51837	up	0.0435512	0.999994	1	180679460	180688867	+	118.446	159.964	118.461	240.061	179.583	183.007
ENSMUST00000231087.1	ENSMUST00000231087	ENSMUSG00000022999.15	Lmbr1l	protein_coding	mRNA	retained_intron	lncRNA	-0.634381	0.644217	down	0.0434021	0.999994	15	98904437	98906504	-	132.219	171.243	187.904	122.675	88.0309	106.061
ENSMUST00000101463.2	ENSMUST00000101463	ENSMUSG00000015568.16	Lpl	protein_coding	mRNA	retained_intron	lncRNA	-2.35693	0.195206	down	0.027377	0.95952	8	68880657	68889681	+	7.34551	21.5336	20.4244	3.17262	5.28185	1.03981
ENSMUST00000231352.1	ENSMUST00000231352	ENSMUSG00000033306.15	Lpp	protein_coding	mRNA	retained_intron	lncRNA	-0.318479	0.801915	down	0.0460081	0.999994	16	24393507	24685183	+	967.77	963.883	865.993	798.442	721.853	723.711
ENSMUST00000146552.8	ENSMUST00000146552	ENSMUSG00000028613.15	Lrp8	protein_coding	mRNA	processed_transcript	lncRNA	-3.66614	0.0787736	down	0.00549039	0.484586	4	107802868	107872816	+	11.9364	43.0671	10.2122	3.17262	0	2.07963
ENSMUST00000148475.7	ENSMUST00000148475	ENSMUSG00000029703.10	Lrwd1	protein_coding	mRNA	retained_intron	lncRNA	-0.598283	0.660539	down	0.00213404	0.277175	5	136129401	136136022	-	422.367	433.747	368.66	254.867	276.417	277.631
ENSMUST00000139908.1	ENSMUST00000139908	ENSMUSG00000029703.10	Lrwd1	protein_coding	mRNA	retained_intron	lncRNA	0.635993	1.55401	up	0.0344083	0.999994	5	136131675	136136062	-	110.183	99.4645	113.355	146.998	207.753	146.614
ENSMUST00000188503.1	ENSMUST00000188503	ENSMUSG00000022587.14	Ly6e	protein_coding	mRNA	retained_intron	lncRNA	1.09723	2.13944	up	0.00151405	0.220474	15	74955668	74959331	+	277.293	374.274	599.455	994.087	789.637	892.161
ENSMUST00000191260.1	ENSMUST00000191260	ENSMUSG00000025779.10	Ly96	protein_coding	mRNA	retained_intron	lncRNA	-1.52794	0.346772	down	0.0116726	0.694554	1	16688051	16691947	+	46.8276	101.515	82.7187	38.0714	13.2046	29.1148
ENSMUST00000225085.1	ENSMUST00000225085	ENSMUSG00000032688.9	Malt1	protein_coding	mRNA	retained_intron	lncRNA	1.25471	2.38619	up	0.00900076	0.605377	18	65431008	65454746	+	886.97	731.116	643.368	1327.21	912.881	3156.88
ENSMUST00000105472.2	ENSMUST00000105472	ENSMUSG00000024235.11	Map3k8	protein_coding	mRNA	processed_transcript	lncRNA	0.974369	1.96478	up	0.0286559	0.972584	18	4331341	4336295	-	55.0913	30.7622	39.8275	61.3373	93.3128	92.5435
ENSMUST00000133688.7	ENSMUST00000133688	ENSMUSG00000034761.15	Map4k5	protein_coding	mRNA	retained_intron	lncRNA	0.435107	1.35201	up	0.0144587	0.756231	12	69848567	69893123	-	405.839	426.57	426.869	583.762	606.533	511.589
ENSMUST00000156967.7	ENSMUST00000156967	ENSMUSG00000038696.14	Mapkap1	protein_coding	mRNA	processed_transcript	lncRNA	-1.64111	0.320609	down	0.00705166	0.544494	2	34406872	34478768	+	235.974	172.268	253.262	132.192	27.2896	53.0306
ENSMUST00000154628.1	ENSMUST00000154628	ENSMUSG00000029454.15	Mapkapk5	protein_coding	mRNA	retained_intron	lncRNA	1.03061	2.04288	up	0.0285537	0.971415	5	121526554	121531581	-	123.955	99.4645	72.5065	115.272	190.147	299.467
ENSMUST00000133889.1	ENSMUST00000133889	ENSMUSG00000024513.16	Mbd2	protein_coding	mRNA	retained_intron	lncRNA	0.494269	1.40861	up	0.0321338	0.999994	18	70593255	70617233	+	172.619	205.082	212.413	289.766	248.247	293.228
ENSMUST00000195832.1	ENSMUST00000195832	ENSMUSG00000027763.13	Mbnl1	protein_coding	mRNA	retained_intron	lncRNA	0.255575	1.19381	up	0.0371402	0.999994	3	60473068	60475795	+	4340.28	4094.45	4096.11	4882.66	4885.72	5191.8
ENSMUST00000235578.1	ENSMUST00000235578	ENSMUSG00000025732.6	Mcrip2	protein_coding	mRNA	retained_intron	lncRNA	-1.84429	0.278492	down	0.0384842	0.999994	17	25864279	25868737	-	11.0183	18.4573	13.2758	5.2877	3.52124	3.11944
ENSMUST00000163125.1	ENSMUST00000163125	ENSMUSG00000013833.15	Med16	protein_coding	mRNA	retained_intron	lncRNA	-0.784752	0.580452	down	0.00982109	0.636628	10	79901838	79908818	-	179.047	217.386	191.989	135.365	119.722	86.3046
ENSMUST00000144048.1	ENSMUST00000144048	ENSMUSG00000017210.14	Med24	protein_coding	mRNA	retained_intron	lncRNA	-1.8064	0.285904	down	0.0435846	0.999994	11	98718638	98729403	-	18.3638	11.2795	14.2971	3.17262	6.16216	3.11944
ENSMUST00000144057.2	ENSMUST00000144057	ENSMUSG00000030557.17	Mef2a	protein_coding	mRNA	retained_intron	lncRNA	0.440511	1.35708	up	0.0453389	0.999994	7	67345592	67372827	-	960.425	845.961	816.975	951.785	1330.15	1277.93
ENSMUST00000238038.1	ENSMUST00000238038	ENSMUSG00000024947.17	Men1	protein_coding	mRNA	retained_intron	lncRNA	1.04186	2.05888	up	0.0302957	0.996161	19	6338915	6339829	+	40.4003	25.6352	24.5092	54.992	51.9382	80.0657
ENSMUST00000181894.1	ENSMUST00000181894	ENSMUSG00000036112.15	Metap2	protein_coding	mRNA	retained_intron	lncRNA	0.824535	1.77096	up	0.0022309	0.285502	10	93859826	93864070	-	245.156	280.962	253.262	437.821	577.483	363.935
ENSMUST00000147404.1	ENSMUST00000147404	ENSMUSG00000020818.16	Mfsd11	protein_coding	mRNA	retained_intron	lncRNA	1.55381	2.93591	up	0.0224505	0.895233	11	116859141	116861669	+	7.34551	11.2795	10.2122	30.6686	17.6062	36.3935
ENSMUST00000146073.7	ENSMUST00000146073	ENSMUSG00000035299.16	Mid1	protein_coding	mRNA	processed_transcript	lncRNA	-0.740367	0.598587	down	0.021956	0.890988	X	169972885	169983974	+	195.574	246.098	179.734	104.696	158.456	108.141
ENSMUST00000181496.1	ENSMUST00000181496	ENSMUSG00000097391.8	Mirg	lincRNA	lncRNA	lincRNA	lncRNA	-5.03354	0.0305318	down	0.0251734	0.934051	12	109737780	109741503	+	4.59094	5.12704	8.16975	0	0	0
ENSMUST00000236192.1	ENSMUST00000236192	ENSMUSG00000097636.8	Mirt1	processed_transcript	lncRNA	lincRNA	lncRNA	-10.1134	0.000902747	down	1.12131e-14	4.1162e-11	19	53450204	53454103	-	113.855	205.082	285.941	0	0	0
ENSMUST00000147345.7	ENSMUST00000147345	ENSMUSG00000026766.16	Mmadhc	protein_coding	mRNA	processed_transcript	lncRNA	0.792569	1.73216	up	0.0423213	0.999994	2	50279881	50296695	-	84.4733	74.8548	112.334	135.365	213.915	120.619
ENSMUST00000130944.1	ENSMUST00000130944	ENSMUSG00000029061.2	Mmp23	protein_coding	mRNA	retained_intron	lncRNA	4.9955	31.9003	up	0.0280067		4	155652253	155653207	-	0	0	0	4.23016	7.92278	5.19907
ENSMUST00000237567.1	ENSMUST00000237567	ENSMUSG00000049670.9	Morn4	protein_coding	mRNA	retained_intron	lncRNA	2.03046	4.08534	up	0.00556093	0.484822	19	42074939	42079133	-	12.8546	6.15245	19.4032	72.9702	58.9807	24.9556
ENSMUST00000224993.1	ENSMUST00000224993	ENSMUSG00000074813.14	Morrbid	lincRNA	lncRNA	lincRNA	lncRNA	-3.1948	0.109211	down	0.0446398	0.999994	2	128189259	128429234	-	13.7728	17.4319	16.3395	5.2877	0	0
ENSMUST00000239270.1	ENSMUST00000239270	ENSMUSG00000074813.14	Morrbid	lincRNA	lncRNA	lincRNA	lncRNA	2.45793	5.49429	up	0.0375189	0.999994	2	128372111	128402965	-	2.75456	7.17785	0	19.0357	16.7259	18.7167
ENSMUST00000140926.1	ENSMUST00000140926	ENSMUSG00000003199.16	Mpnd	protein_coding	mRNA	retained_intron	lncRNA	0.643432	1.56204	up	0.0442589	0.999994	17	56009933	56011667	+	98.2461	63.5753	78.6338	129.02	122.363	124.778
ENSMUST00000150035.1	ENSMUST00000150035	ENSMUSG00000074627.11	Mroh8	protein_coding	mRNA	processed_transcript	lncRNA	-5.91754	0.0165441	down	0.00202704	0.268784	2	157264121	157279549	-	6.42732	10.2541	16.3395	0	0	0
ENSMUST00000236040.1	ENSMUST00000236040	ENSMUSG00000024181.9	Mrpl28	protein_coding	mRNA	retained_intron	lncRNA	2.26811	4.81691	up	0.00696456	0.542601	17	26123520	26126613	+	35.8093	36.9147	5.10609	171.321	44.0155	160.131
ENSMUST00000201483.3	ENSMUST00000201483	ENSMUSG00000106918.3	Mrpl33	protein_coding	mRNA	processed_transcript	lncRNA	-3.70389	0.0767395	down	0.0134255	0.734631	5	31614017	31622637	+	60.6004	20.5082	24.5092	0	7.92278	0
ENSMUST00000224313.1	ENSMUST00000224313	ENSMUSG00000021967.4	Mrpl57	protein_coding	mRNA	retained_intron	lncRNA	-0.915801	0.53005	down	0.00621175	0.513939	14	57826430	57826948	+	106.51	124.074	146.034	74.0277	71.305	54.0704
ENSMUST00000213011.1	ENSMUST00000213011	ENSMUSG00000041124.11	Msantd4	protein_coding	mRNA	retained_intron	lncRNA	1.72525	3.30638	up	0.0486062	0.999994	9	4376569	4378468	+	18.3638	2.05082	10.2122	26.4385	44.0155	31.1944
ENSMUST00000186392.1	ENSMUST00000186392	ENSMUSG00000014850.15	Msh3	protein_coding	mRNA	retained_intron	lncRNA	-0.945357	0.519301	down	0.0143865	0.754446	13	92211886	92250073	-	96.4098	101.515	85.7824	59.2222	53.6989	34.3139
ENSMUST00000234856.1	ENSMUST00000234856	ENSMUSG00000024012.18	Mtch1	protein_coding	mRNA	processed_transcript	lncRNA	1.98928	3.9704	up	0.0179084	0.826644	17	29333581	29346829	-	3.67275	7.17785	4.08487	12.6905	19.3668	27.0352
ENSMUST00000130179.1	ENSMUST00000130179	ENSMUSG00000015214.14	Mtmr1	protein_coding	mRNA	retained_intron	lncRNA	-1.6032	0.329147	down	0.0271897	0.959231	X	71393991	71418664	+	181.801	882.876	2080.22	269.673	326.595	438.802
ENSMUST00000173071.1	ENSMUST00000173071	ENSMUSG00000039458.15	Mtmr12	protein_coding	mRNA	processed_transcript	lncRNA	-0.880807	0.543064	down	0.0410765	0.999994	15	12223354	12245052	+	68.8641	90.2359	75.5702	50.7619	28.1699	48.8713
ENSMUST00000127486.1	ENSMUST00000127486	ENSMUSG00000022272.17	Myo10	protein_coding	mRNA	retained_intron	lncRNA	-1.37196	0.386366	down	0.0459482	0.999994	15	25622549	25701950	+	23.8729	26.6606	16.3395	10.5754	7.04247	8.31852
ENSMUST00000145367.1	ENSMUST00000145367	ENSMUSG00000018417.14	Myo1b	protein_coding	mRNA	retained_intron	lncRNA	3.17907	9.05723	up	0.0438694	0.999994	1	51760353	51764470	-	0.918188	1.02541	1.02122	11.6329	14.0849	1.03981
ENSMUST00000146419.1	ENSMUST00000146419	ENSMUSG00000017774.19	Myo1c	protein_coding	mRNA	retained_intron	lncRNA	1.0529	2.07469	up	0.0391851	0.999994	11	75668094	75670254	+	30.3002	16.4065	22.4668	39.129	47.5367	57.1898
ENSMUST00000173426.1	ENSMUST00000173426	ENSMUSG00000024300.17	Myo1f	protein_coding	mRNA	retained_intron	lncRNA	1.05635	2.07966	up	0.0214458	0.886066	17	33582603	33607764	+	595.904	697.277	685.238	1279.62	2212.22	621.809
ENSMUST00000190591.7	ENSMUST00000190591	ENSMUSG00000022253.15	Nadk2	protein_coding	mRNA	processed_transcript	lncRNA	0.802063	1.74359	up	0.0467297	0.999994	15	9071260	9110891	+	695.068	601.914	471.803	821.708	1605.68	656.123
ENSMUST00000186069.1	ENSMUST00000186069	ENSMUSG00000022253.15	Nadk2	protein_coding	mRNA	retained_intron	lncRNA	1.38336	2.60875	up	0.0185373	0.836388	15	9102988	9106770	+	15.6092	12.3049	15.3183	28.5536	52.8185	31.1944
ENSMUST00000230268.1	ENSMUST00000230268	ENSMUSG00000022453.8	Naga	protein_coding	mRNA	retained_intron	lncRNA	-0.688863	0.620342	down	0.0220394	0.890988	15	82329687	82330922	-	134.055	133.303	157.268	102.581	88.0309	72.787
ENSMUST00000236914.1	ENSMUST00000236914	ENSMUSG00000024581.13	Napg	protein_coding	mRNA	retained_intron	lncRNA	0.754976	1.6876	up	0.0129778	0.725873	18	62989976	62992050	+	235.056	195.853	180.756	274.96	310.749	447.12
ENSMUST00000149204.2	ENSMUST00000149204	ENSMUSG00000018995.12	Nars2	protein_coding	mRNA	processed_transcript	lncRNA	-5.16121	0.0279461	down	0.0178533	0.825741	7	96951521	97002815	+	8.26369	6.15245	5.10609	0	0	0
ENSMUST00000137050.7	ENSMUST00000137050	ENSMUSG00000027185.15	Nat10	protein_coding	mRNA	retained_intron	lncRNA	-2.46974	0.180524	down	0.0442911	0.999994	2	103721260	103761241	-	191.901	35.8893	58.2095	29.6111	22.0077	0
ENSMUST00000153796.1	ENSMUST00000153796	ENSMUSG00000015542.17	Nat9	protein_coding	mRNA	processed_transcript	lncRNA	1.06633	2.0941	up	0.0364154	0.999994	11	115184500	115187262	-	29.382	34.8639	16.3395	66.625	55.4595	46.7917
ENSMUST00000140965.7	ENSMUST00000140965	ENSMUSG00000022774.13	Ncbp2	protein_coding	mRNA	retained_intron	lncRNA	1.40926	2.656	up	0.00530396	0.471857	16	31948601	31957148	+	26.6275	16.4065	14.2971	53.9345	51.0579	47.8315
ENSMUST00000233552.1	ENSMUST00000233552	ENSMUSG00000024056.10	Ndc80	protein_coding	mRNA	processed_transcript	lncRNA	1.59044	3.01141	up	0.00299543	0.341376	17	71496103	71513108	-	21.1183	33.8385	14.2971	59.2222	59.861	89.4241
ENSMUST00000150497.7	ENSMUST00000150497	ENSMUSG00000035674.13	Ndufa3	protein_coding	mRNA	retained_intron	lncRNA	-0.710727	0.611012	down	0.0211699	0.884235	7	3617380	3620152	+	256.175	205.082	253.262	119.502	187.506	128.937
ENSMUST00000132588.7	ENSMUST00000132588	ENSMUSG00000023089.12	Ndufa5	protein_coding	mRNA	retained_intron	lncRNA	-1.54098	0.343651	down	0.00969651	0.635385	6	24518666	24522866	-	35.8093	42.0417	32.679	7.40277	15.8456	14.5574
ENSMUST00000184386.1	ENSMUST00000184386	ENSMUSG00000032216.15	Nedd4	protein_coding	mRNA	processed_transcript	lncRNA	1.43153	2.69732	up	0.0122096	0.705967	9	72662490	72663299	+	26.6275	10.2541	28.5941	49.7043	67.7838	59.2694
ENSMUST00000228392.1	ENSMUST00000228392	ENSMUSG00000021918.10	Nek4	protein_coding	mRNA	retained_intron	lncRNA	0.589177	1.50439	up	0.0315593	0.999994	14	30951411	30987587	+	294.738	228.666	352.32	507.619	382.934	427.364
ENSMUST00000126397.7	ENSMUST00000126397	ENSMUSG00000003847.16	Nfat5	protein_coding	mRNA	retained_intron	lncRNA	0.821584	1.76735	up	0.0258257	0.940695	8	107338508	107367405	+	54.1731	52.2958	55.1458	122.675	80.1081	83.1852
ENSMUST00000134951.1	ENSMUST00000134951	ENSMUSG00000038615.17	Nfe2l1	protein_coding	mRNA	processed_transcript	lncRNA	0.888855	1.85171	up	0.0432658	0.999994	11	96821346	96822725	-	44.9912	36.9147	61.2731	67.6825	80.9884	116.459
ENSMUST00000161686.1	ENSMUST00000161686	ENSMUSG00000023994.13	Nfya	protein_coding	mRNA	retained_intron	lncRNA	0.59079	1.50607	up	0.0499992	0.999994	17	48397927	48409750	-	452.667	535.263	549.416	555.208	731.537	1028.38
ENSMUST00000178973.1	ENSMUST00000178973	ENSMUSG00000095930.1	Nim1k	protein_coding	mRNA	retained_intron	lncRNA	-1.31024	0.403253	down	0.00854361	0.594702	13	119723483	119738394	-	43.1548	59.4736	58.2095	14.8055	22.888	27.0352
ENSMUST00000163478.2	ENSMUST00000163478	ENSMUSG00000049871.14	Nlrc3	protein_coding	mRNA	retained_intron	lncRNA	1.17508	2.25805	up	0.00036158	0.0874815	16	3948879	3964207	-	251.584	280.962	237.944	368.024	707.769	663.402
ENSMUST00000198201.4	ENSMUST00000198201	ENSMUSG00000032478.14	Nme6	protein_coding	mRNA	processed_transcript	lncRNA	7.13004	140.073	up	4.41993e-05	0.0166636	9	109832787	109842956	+	0	0	0	43.3591	7.04247	25.9954
ENSMUST00000156786.1	ENSMUST00000156786	ENSMUSG00000061411.12	Nol4l	protein_coding	mRNA	processed_transcript	lncRNA	5.13448	35.1264	up	0.0259183	0.942504	2	153463545	153479726	-	0	0	0	11.6329	4.40155	3.11944
ENSMUST00000147498.1	ENSMUST00000147498	ENSMUSG00000031311.17	Nono	protein_coding	mRNA	retained_intron	lncRNA	0.858556	1.81322	up	0.0384979	0.999994	X	101442591	101444331	+	225.874	92.2867	161.353	234.774	286.981	348.338
ENSMUST00000134783.1	ENSMUST00000134783	ENSMUSG00000031311.17	Nono	protein_coding	mRNA	retained_intron	lncRNA	0.546252	1.46029	up	0.0359347	0.999994	X	101445823	101447818	+	134.055	110.744	119.483	156.516	182.224	193.406
ENSMUST00000161543.1	ENSMUST00000161543	ENSMUSG00000027405.16	Nop56	protein_coding	mRNA	retained_intron	lncRNA	-1.31455	0.40205	down	0.0200667	0.867264	2	130274446	130278983	+	132.219	619.346	366.617	134.307	131.166	184.047
ENSMUST00000163950.1	ENSMUST00000163950	ENSMUSG00000001441.13	Npepps	protein_coding	mRNA	retained_intron	lncRNA	0.607733	1.52386	up	0.0281499	0.966172	11	97257378	97280554	-	169.865	137.405	115.398	230.544	216.556	197.565
ENSMUST00000144165.1	ENSMUST00000144165	ENSMUSG00000056209.7	Npm3	protein_coding	mRNA	retained_intron	lncRNA	-0.821612	0.565809	down	0.0065894	0.527659	19	45748543	45749549	-	163.438	214.31	206.286	86.7182	120.602	122.698
ENSMUST00000155228.1	ENSMUST00000155228	ENSMUSG00000053510.12	Nrd1	protein_coding	mRNA	retained_intron	lncRNA	0.793859	1.73371	up	0.0461662	0.999994	4	109024206	109032718	+	66.1096	64.6007	56.167	85.6607	88.9112	149.733
ENSMUST00000220323.1	ENSMUST00000220323	ENSMUSG00000052798.13	Nup107	protein_coding	mRNA	processed_transcript	lncRNA	-2.12468	0.229302	down	0.0148598	0.765454	10	117777128	117792651	-	22.0365	11.2795	18.3819	3.17262	3.52124	5.19907
ENSMUST00000218810.1	ENSMUST00000218810	ENSMUSG00000052798.13	Nup107	protein_coding	mRNA	retained_intron	lncRNA	-1.21326	0.431292	down	0.0281878	0.966172	10	117777251	117792698	-	68.8641	171.243	123.567	30.6686	50.1776	75.9065
ENSMUST00000133603.1	ENSMUST00000133603	ENSMUSG00000052533.14	Nup188	protein_coding	mRNA	retained_intron	lncRNA	1.68407	3.21332	up	0.0242283	0.925865	2	30286429	30326686	+	42.2367	17.4319	42.8912	154.401	146.131	29.1148
ENSMUST00000162346.1	ENSMUST00000162346	ENSMUSG00000040034.15	Nup43	protein_coding	mRNA	retained_intron	lncRNA	1.43935	2.71198	up	0.0187722	0.842747	10	7667514	7668291	+	9.18188	10.2541	11.2334	33.8413	26.4093	22.8759
ENSMUST00000129615.1	ENSMUST00000129615	ENSMUSG00000040667.11	Nup88	protein_coding	mRNA	retained_intron	lncRNA	0.550371	1.46446	up	0.0303858	0.996417	11	70944683	70948815	-	200.165	245.072	209.35	289.766	285.22	383.692
ENSMUST00000196898.4	ENSMUST00000196898	ENSMUSG00000028256.16	Odf2l	protein_coding	mRNA	retained_intron	lncRNA	0.782752	1.72041	up	0.00379906	0.389666	3	145118608	145137287	+	124.874	113.82	143.992	247.464	185.745	225.64
ENSMUST00000199045.4	ENSMUST00000199045	ENSMUSG00000028256.16	Odf2l	protein_coding	mRNA	retained_intron	lncRNA	2.88219	7.37269	up	0.0194186	0.855135	3	145132616	145149077	+	2.75456	4.10163	3.06366	52.877	2.64093	17.6769
ENSMUST00000203412.1	ENSMUST00000203412	ENSMUSG00000040328.16	Olfr56	protein_coding	mRNA	retained_intron	lncRNA	-1.30126	0.405773	down	0.0133246	0.732542	11	49087034	49126445	+	86.3097	67.6769	71.4853	47.5893	26.4093	17.6769
ENSMUST00000137627.1	ENSMUST00000137627	ENSMUSG00000037606.18	Osbpl5	protein_coding	mRNA	retained_intron	lncRNA	-2.4476	0.183315	down	0.000190202	0.055562	7	143688762	143694561	-	134.974	688.048	396.233	63.4524	117.081	42.6324
ENSMUST00000140454.7	ENSMUST00000140454	ENSMUSG00000035399.12	Oser1	protein_coding	mRNA	processed_transcript	lncRNA	-1.08829	0.470317	down	0.0353119	0.999994	2	163406552	163419144	-	96.4098	81.0072	206.286	77.2004	55.4595	47.8315
ENSMUST00000150115.1	ENSMUST00000150115	ENSMUSG00000026096.14	Osgepl1	protein_coding	mRNA	retained_intron	lncRNA	0.9597	1.94491	up	0.0140396	0.748639	1	53319709	53326175	+	57.8459	55.372	35.7427	80.373	100.355	109.181
ENSMUST00000145604.7	ENSMUST00000145604	ENSMUSG00000074063.10	Osgin1	protein_coding	mRNA	retained_intron	lncRNA	-1.65203	0.318193	down	8.15201e-05	0.0278715	8	119437167	119446256	+	123.037	154.837	168.501	67.6825	42.2548	32.2343
ENSMUST00000235130.1	ENSMUST00000235130	ENSMUSG00000024855.10	Pacs1	protein_coding	mRNA	retained_intron	lncRNA	-0.835858	0.56025	down	0.040883	0.999994	19	5138478	5273102	-	870.442	1227.41	1016.11	745.565	290.502	709.154
ENSMUST00000154823.1	ENSMUST00000154823	ENSMUSG00000003437.14	Paf1	protein_coding	mRNA	retained_intron	lncRNA	-0.772428	0.585431	down	0.0224233	0.895233	7	28394763	28395799	+	99.1643	133.303	127.652	84.6031	59.861	66.5482
ENSMUST00000219255.1	ENSMUST00000219255	ENSMUSG00000005682.9	Pan2	protein_coding	mRNA	retained_intron	lncRNA	-0.736254	0.600296	down	0.0197904	0.861306	10	128303398	128321353	+	919.106	533.212	630.092	361.678	515.861	372.254
ENSMUST00000202884.3	ENSMUST00000202884	ENSMUSG00000029647.15	Pan3	protein_coding	mRNA	processed_transcript	lncRNA	2.41413	5.32997	up	0.0195816	0.858429	5	147430896	147453731	+	2.75456	4.10163	1.02122	19.0357	10.5637	12.4778
ENSMUST00000212634.1	ENSMUST00000212634	ENSMUSG00000005699.16	Pard6a	protein_coding	mRNA	processed_transcript	lncRNA	-3.45797	0.0910014	down	0.00521471	0.46917	8	105701148	105702923	+	27.5456	5.12704	22.4668	3.17262	0.880309	1.03981
ENSMUST00000228672.1	ENSMUST00000228672	ENSMUSG00000036023.6	Parp2	protein_coding	mRNA	retained_intron	lncRNA	-0.660136	0.632819	down	0.0267343	0.951325	14	50807946	50821300	+	1372.69	723.938	1074.32	622.891	729.776	654.044
ENSMUST00000228872.1	ENSMUST00000228872	ENSMUSG00000036023.6	Parp2	protein_coding	mRNA	retained_intron	lncRNA	1.33182	2.5172	up	0.0127128	0.716736	14	50820279	50820919	+	17.4456	16.4065	13.2758	48.6468	30.8108	39.513
ENSMUST00000193631.1	ENSMUST00000193631	ENSMUSG00000102748.1	Pcdhgb2	protein_coding	mRNA	retained_intron	lncRNA	1.33331	2.51981	up	0.0278391	0.964098	18	37689835	37692590	+	8.26369	17.4319	22.4668	39.129	36.0927	45.7519
ENSMUST00000160250.1	ENSMUST00000160250	ENSMUSG00000019795.17	Pcmt1	protein_coding	mRNA	retained_intron	lncRNA	-0.510936	0.701767	down	0.036539	0.999994	10	7639659	7663608	-	216.692	183.548	215.477	148.055	154.934	128.937
ENSMUST00000142989.1	ENSMUST00000142989	ENSMUSG00000027589.14	Pcmtd2	protein_coding	mRNA	processed_transcript	lncRNA	0.982612	1.97604	up	0.0249977	0.933139	2	181851000	181855255	+	94.5734	114.846	70.4641	125.847	154.934	272.431
ENSMUST00000140440.1	ENSMUST00000140440	ENSMUSG00000032177.17	Pde4a	protein_coding	mRNA	retained_intron	lncRNA	1.24318	2.36719	up	0.0229815	0.906612	9	21184101	21193498	+	35.8093	13.3303	26.5517	56.0496	70.4247	53.0306
ENSMUST00000152450.1	ENSMUST00000152450	ENSMUSG00000022680.14	Pdxdc1	protein_coding	mRNA	processed_transcript	lncRNA	-5.6536	0.0198654	down	0.00733496	0.551494	16	13834276	13837081	-	10.1001	3.07622	14.2971	0	0	0
ENSMUST00000144643.7	ENSMUST00000144643	ENSMUSG00000015668.13	Pdzd11	protein_coding	mRNA	retained_intron	lncRNA	-0.880455	0.543196	down	0.004459	0.427201	X	100622883	100625938	-	470.112	286.089	289.005	185.069	181.344	201.724
ENSMUST00000155653.1	ENSMUST00000155653	ENSMUSG00000028796.17	Phc2	protein_coding	mRNA	retained_intron	lncRNA	0.55385	1.468	up	0.038153	0.999994	4	128710164	128724424	+	204.756	184.573	274.708	334.182	291.382	349.378
ENSMUST00000167805.1	ENSMUST00000167805	ENSMUSG00000023883.13	Phf10	protein_coding	mRNA	retained_intron	lncRNA	1.14934	2.21812	up	0.0250325	0.933139	17	14955711	14959527	-	17.4456	13.3303	20.4244	35.9563	36.0927	41.5926
ENSMUST00000188868.6	ENSMUST00000188868	ENSMUSG00000032253.13	Phip	protein_coding	mRNA	retained_intron	lncRNA	0.840849	1.7911	up	0.00712463	0.546067	9	82894031	82975408	-	358.093	358.893	491.206	887.275	772.031	504.31
ENSMUST00000152885.7	ENSMUST00000152885	ENSMUSG00000041064.14	Pif1	protein_coding	mRNA	retained_intron	lncRNA	3.73912	13.3533	up	0.0110023	0.667318	9	65587205	65590492	+	11.0183	0	0	32.7837	77.4672	38.4731
ENSMUST00000138038.7	ENSMUST00000138038	ENSMUSG00000017721.15	Pigt	protein_coding	mRNA	retained_intron	lncRNA	0.884161	1.84569	up	0.00623345	0.515124	2	164497546	164503396	+	337.893	305.571	266.538	398.692	761.467	518.868
ENSMUST00000131976.1	ENSMUST00000131976	ENSMUSG00000017721.15	Pigt	protein_coding	mRNA	retained_intron	lncRNA	0.741114	1.67147	up	0.0497091	0.999994	2	164499916	164501639	+	41.3185	47.1687	39.8275	58.1647	80.1081	75.9065
ENSMUST00000218386.1	ENSMUST00000218386	ENSMUSG00000025417.8	Pip4k2c	protein_coding	mRNA	retained_intron	lncRNA	0.600119	1.51584	up	0.0192499	0.853	10	127204351	127211585	-	337.893	264.555	337.002	394.462	462.162	567.739
ENSMUST00000151957.7	ENSMUST00000151957	ENSMUSG00000024851.14	Pitpnm1	protein_coding	mRNA	retained_intron	lncRNA	0.354877	1.27888	up	0.0315807	0.999994	19	4100046	4113965	+	6026.99	4814.29	5617.72	6675.19	7428.05	6945.96
ENSMUST00000177299.7	ENSMUST00000177299	ENSMUSG00000019876.15	Pkib	protein_coding	mRNA	retained_intron	lncRNA	0.348036	1.27283	up	0.0371768	0.999994	10	57632056	57710369	+	562.849	642.931	602.519	801.615	786.116	713.313
ENSMUST00000166330.7	ENSMUST00000166330	ENSMUSG00000004591.16	Pkn2	protein_coding	mRNA	processed_transcript	lncRNA	-1.12085	0.459823	down	0.0212222	0.884235	3	142799952	142881920	-	149.665	233.793	431.975	163.919	109.158	101.902
ENSMUST00000146018.7	ENSMUST00000146018	ENSMUSG00000039943.16	Plcb4	protein_coding	mRNA	retained_intron	lncRNA	-2.51506	0.17494	down	0.0338698	0.999994	2	135659615	135877821	+	20.2001	16.4065	47.9973	9.51785	5.28185	0
ENSMUST00000017077.13	ENSMUST00000017077	ENSMUSG00000016933.17	Plcg1	protein_coding	mRNA	processed_transcript	lncRNA	-1.43919	0.368774	down	0.0124253	0.709411	2	160740987	160762506	+	240.565	843.91	990.582	180.839	200.71	383.692
ENSMUST00000147442.1	ENSMUST00000147442	ENSMUSG00000022474.15	Pmm1	protein_coding	mRNA	retained_intron	lncRNA	-2.66046	0.158169	down	0.0242046	0.925865	15	81957341	81960764	-	9.18188	7.17785	15.3183	2.11508	0.880309	2.07963
ENSMUST00000132082.7	ENSMUST00000132082	ENSMUSG00000036833.16	Pnpla7	protein_coding	mRNA	retained_intron	lncRNA	-1.21204	0.431658	down	0.0253229	0.936479	2	25039506	25054057	+	493.985	272.758	252.241	185.069	59.861	195.485
ENSMUST00000221039.1	ENSMUST00000221039	ENSMUSG00000021671.9	Poc5	protein_coding	mRNA	retained_intron	lncRNA	0.464614	1.37995	up	0.0205051	0.872587	13	96388360	96399716	+	271.784	249.174	306.366	362.736	384.695	394.09
ENSMUST00000238075.1	ENSMUST00000238075	ENSMUSG00000024833.15	Pola2	protein_coding	mRNA	retained_intron	lncRNA	1.03819	2.05365	up	0.00975565	0.635986	19	5946276	5964169	-	35.8093	45.1179	42.8912	99.4087	62.5019	92.5435
ENSMUST00000138746.7	ENSMUST00000138746	ENSMUSG00000038644.14	Pold1	protein_coding	mRNA	retained_intron	lncRNA	2.18568	4.54942	up	0.00935611	0.620895	7	44532751	44548849	-	44.073	89.2105	55.1458	72.9702	108.278	675.88
ENSMUST00000233924.1	ENSMUST00000233924	ENSMUSG00000023953.9	Polh	protein_coding	mRNA	retained_intron	lncRNA	0.725806	1.65382	up	0.0367996	0.999994	17	46192563	46195489	-	238.729	167.141	132.758	229.486	324.834	336.9
ENSMUST00000182163.1	ENSMUST00000182163	ENSMUSG00000034206.15	Polq	protein_coding	mRNA	retained_intron	lncRNA	1.42788	2.69051	up	0.017792	0.825094	16	37011815	37017590	+	12.8546	9.22867	21.4456	44.4166	41.3745	31.1944
ENSMUST00000154684.7	ENSMUST00000154684	ENSMUSG00000039254.16	Pomt1	protein_coding	mRNA	retained_intron	lncRNA	-0.958179	0.514706	down	0.00200352	0.268214	2	32236672	32243997	+	123.037	176.37	164.416	79.3154	86.2703	72.787
ENSMUST00000128830.4	ENSMUST00000128830	ENSMUSG00000060152.14	Pop5	protein_coding	mRNA	processed_transcript	lncRNA	-9.37125	0.00150998	down	1.24879e-13	4.1476e-10	5	115238035	115240944	+	112.937	112.795	135.822	0	0	0
ENSMUST00000207852.1	ENSMUST00000207852	ENSMUSG00000036528.16	Ppfibp2	protein_coding	mRNA	retained_intron	lncRNA	0.528679	1.44261	up	0.0463063	0.999994	7	107595207	107657644	+	232.302	238.92	291.047	444.166	353.884	301.546
ENSMUST00000232397.1	ENSMUST00000232397	ENSMUSG00000022771.17	Ppil2	protein_coding	mRNA	processed_transcript	lncRNA	3.86504	14.5711	up	0.00865722	0.598128	16	17088651	17097414	-	0	0	20.4244	93.0635	121.483	82.1454
ENSMUST00000142364.7	ENSMUST00000142364	ENSMUSG00000033526.16	Ppip5k1	protein_coding	mRNA	retained_intron	lncRNA	1.15275	2.22338	up	0.0453208	0.999994	2	121334224	121341985	-	35.8093	12.3049	38.8063	70.8551	57.2201	65.5083
ENSMUST00000164110.8	ENSMUST00000164110	ENSMUSG00000032827.15	Ppp1r9a	protein_coding	mRNA	retained_intron	lncRNA	6.44037	86.8452	up	7.41012e-06	0.00380025	6	4903432	5164516	+	0	0	3.06366	198.817	20.2471	42.6324
ENSMUST00000205879.1	ENSMUST00000205879	ENSMUSG00000030697.7	Ppp4c	protein_coding	mRNA	retained_intron	lncRNA	1.14817	2.21633	up	0.00667932	0.5312	7	126790537	126792482	-	157.01	163.04	72.5065	354.276	220.077	296.347
ENSMUST00000141164.7	ENSMUST00000141164	ENSMUSG00000039410.16	Prdm16	protein_coding	mRNA	processed_transcript	lncRNA	-1.85798	0.275861	down	0.0383203	0.999994	4	154316125	154636866	-	282.802	263.53	296.153	111.042	117.081	4.15926
ENSMUST00000191324.1	ENSMUST00000191324	ENSMUSG00000042320.17	Prox2	protein_coding	mRNA	retained_intron	lncRNA	1.34822	2.54599	up	0.0304856	0.996849	12	85094023	85095615	-	16.5274	12.3049	19.4032	25.3809	60.7413	36.3935
ENSMUST00000156808.1	ENSMUST00000156808	ENSMUSG00000027881.14	Prpf38b	protein_coding	mRNA	processed_transcript	lncRNA	1.25577	2.38795	up	0.0419627	0.999994	3	108904621	108907981	-	37.6457	33.8385	23.488	30.6686	94.1931	101.902
ENSMUST00000153110.7	ENSMUST00000153110	ENSMUSG00000070371.11	Prss36	protein_coding	mRNA	processed_transcript	lncRNA	-3.68949	0.0775093	down	0.0119496	0.699201	7	127932638	127935479	-	24.7911	42.0417	40.8487	8.46031	0	0
ENSMUST00000221399.1	ENSMUST00000221399	ENSMUSG00000021482.10	Prxl2c	protein_coding	mRNA	processed_transcript	lncRNA	-1.24253	0.42263	down	0.0405673	0.999994	13	64275280	64279724	-	55.0913	72.8039	107.228	48.6468	36.0927	14.5574
ENSMUST00000135482.7	ENSMUST00000135482	ENSMUSG00000030603.16	Psmc4	protein_coding	mRNA	retained_intron	lncRNA	0.900763	1.86705	up	0.0115162	0.688869	7	28041717	28050056	-	72.5369	109.719	99.0582	167.091	220.958	136.216
ENSMUST00000162496.7	ENSMUST00000162496	ENSMUSG00000079197.10	Psme2	protein_coding	mRNA	retained_intron	lncRNA	1.44514	2.72289	up	0.0354225	0.999994	14	55589194	55590973	-	80.8006	70.7531	23.488	58.1647	203.351	215.242
ENSMUST00000159845.7	ENSMUST00000159845	ENSMUSG00000079197.10	Psme2	protein_coding	mRNA	retained_intron	lncRNA	2.206	4.61396	up	0.000575787	0.11507	14	55589317	55590948	-	16.5274	13.3303	6.12731	35.9563	72.1853	58.2296
ENSMUST00000169580.1	ENSMUST00000169580	ENSMUSG00000006498.16	Ptbp1	protein_coding	mRNA	retained_intron	lncRNA	-1.02313	0.492049	down	0.000425149	0.0956545	10	79862017	79864432	+	1640.8	2435.34	1793.26	905.254	1228.03	753.866
ENSMUST00000198733.1	ENSMUST00000198733	ENSMUSG00000028134.11	Ptbp2	protein_coding	mRNA	retained_intron	lncRNA	-0.791091	0.577907	down	0.0184363	0.836378	3	119720809	119724387	-	119.364	156.887	155.225	104.696	73.0657	71.7472
ENSMUST00000227435.1	ENSMUST00000227435	ENSMUSG00000022607.18	Ptk2	protein_coding	mRNA	retained_intron	lncRNA	0.696428	1.62049	up	0.0214179	0.886066	15	73390282	73423125	-	105.592	164.065	157.268	248.522	200.71	242.277
ENSMUST00000218797.1	ENSMUST00000218797	ENSMUSG00000009291.13	Pttg1ip	protein_coding	mRNA	retained_intron	lncRNA	1.11793	2.17035	up	0.015728	0.783171	10	77581723	77590193	+	60.6004	47.1687	88.846	105.754	116.201	204.844
ENSMUST00000181416.8	ENSMUST00000181416	ENSMUSG00000097039.8	Pvt1	lincRNA	lncRNA	lincRNA	lncRNA	-6.39884	0.0118511	down	0.000437405	0.097398	15	62038050	62378096	+	8.26369	11.2795	26.5517	0	0	0
ENSMUST00000130467.1	ENSMUST00000130467	ENSMUSG00000044950.7	Pwwp2a	protein_coding	mRNA	processed_transcript	lncRNA	0.947885	1.92904	up	0.0148573	0.765454	11	43717656	43720832	+	53.2549	74.8548	69.4429	120.559	94.1931	166.37
ENSMUST00000133630.7	ENSMUST00000133630	ENSMUSG00000059277.12	R74862	processed_transcript	lncRNA	processed_transcript	lncRNA	0.739621	1.66974	up	0.0385531	0.999994	7	143021784	143053417	-	91.8188	93.3121	92.9309	115.272	139.089	210.043
ENSMUST00000131129.1	ENSMUST00000131129	ENSMUSG00000059277.12	R74862	processed_transcript	lncRNA	processed_transcript	lncRNA	4.46168	22.0343	up	0.00913211	0.611851	7	143033284	143053677	-	0	2.05082	0	4.23016	20.2471	19.7565
ENSMUST00000140354.7	ENSMUST00000140354	ENSMUSG00000004768.14	Rab23	protein_coding	mRNA	retained_intron	lncRNA	0.656639	1.57641	up	0.041984	0.999994	1	33719887	33726891	+	109.264	118.947	111.313	143.825	157.575	233.958
ENSMUST00000233860.1	ENSMUST00000233860	ENSMUSG00000064147.7	Rab44	protein_coding	mRNA	retained_intron	lncRNA	1.15273	2.22334	up	0.0459632	0.999994	17	29135056	29148976	+	88.1461	23.5844	99.0582	181.897	148.772	138.295
ENSMUST00000152753.7	ENSMUST00000152753	ENSMUSG00000053291.15	Rab4b	protein_coding	mRNA	processed_transcript	lncRNA	0.578696	1.4935	up	0.0187233	0.841427	7	27168695	27178888	-	233.22	296.343	212.413	389.174	329.236	389.931
ENSMUST00000131278.1	ENSMUST00000131278	ENSMUSG00000053291.15	Rab4b	protein_coding	mRNA	retained_intron	lncRNA	0.861577	1.81702	up	0.0150482	0.768781	7	27172399	27174512	-	67.9459	68.7023	83.7399	104.696	124.124	171.569
ENSMUST00000206941.1	ENSMUST00000206941	ENSMUSG00000003380.11	Rabac1	protein_coding	mRNA	processed_transcript	lncRNA	-0.711547	0.610665	down	0.0467497	0.999994	7	24969762	24972227	-	95.4916	106.642	88.846	69.7976	44.8958	63.4287
ENSMUST00000197147.1	ENSMUST00000197147	ENSMUSG00000038975.14	Rabggtb	protein_coding	mRNA	processed_transcript	lncRNA	1.34041	2.53223	up	0.0417026	0.999994	3	153911986	153912931	-	12.8546	14.3557	14.2971	22.2083	55.4595	27.0352
ENSMUST00000170369.7	ENSMUST00000170369	ENSMUSG00000023015.14	Racgap1	protein_coding	mRNA	retained_intron	lncRNA	1.10529	2.15143	up	0.0063434	0.521122	15	99628558	99651582	-	275.456	203.031	212.413	266.5	647.907	571.898
ENSMUST00000160877.7	ENSMUST00000160877	ENSMUSG00000030166.14	Rad52	protein_coding	mRNA	retained_intron	lncRNA	0.94805	1.92926	up	0.0371095	0.999994	6	119902705	119913724	+	66.1096	35.8893	47.9973	69.7976	94.1931	125.818
ENSMUST00000219542.1	ENSMUST00000219542	ENSMUSG00000021027.17	Ralgapa1	protein_coding	mRNA	retained_intron	lncRNA	2.04295	4.12088	up	0.000598058	0.119179	12	55722179	55821167	-	15.6092	35.8893	24.5092	167.091	67.7838	77.9861
ENSMUST00000122930.1	ENSMUST00000122930	ENSMUSG00000032946.16	Rasgrp2	protein_coding	mRNA	processed_transcript	lncRNA	-2.71516	0.152284	down	0.00976988	0.636247	19	6401695	6402446	+	14.691	149.71	24.5092	9.51785	14.9653	4.15926
ENSMUST00000149205.1	ENSMUST00000149205	ENSMUSG00000032946.16	Rasgrp2	protein_coding	mRNA	retained_intron	lncRNA	3.7045	13.0367	up	0.00134696	0.211127	19	6408405	6415211	+	12.8546	6.15245	24.5092	4.23016	285.22	277.631
ENSMUST00000235103.1	ENSMUST00000235103	ENSMUSG00000071042.12	Rasgrp3	protein_coding	mRNA	processed_transcript	lncRNA	-5.4771	0.0224506	down	0.0147467	0.762595	17	75435896	75491790	+	1.83638	10.2541	12.2546	0	0	0
ENSMUST00000231942.1	ENSMUST00000231942	ENSMUSG00000031586.17	Rbpms	protein_coding	mRNA	retained_intron	lncRNA	0.869696	1.82728	up	0.0369142	0.999994	8	33926859	33929392	-	34.8912	43.0671	39.8275	70.8551	89.7915	54.0704
ENSMUST00000193664.1	ENSMUST00000193664	ENSMUSG00000037395.15	Rcor3	protein_coding	mRNA	retained_intron	lncRNA	0.622719	1.53977	up	0.0111955	0.676064	1	192106186	192108851	-	206.592	162.014	167.48	243.234	285.22	297.387
ENSMUST00000237361.1	ENSMUST00000237361	ENSMUSG00000024927.8	Rela	protein_coding	mRNA	retained_intron	lncRNA	0.951434	1.93379	up	0.0450592	0.999994	19	5641146	5647076	+	32.1366	52.2958	63.3156	129.02	71.305	85.2648
ENSMUST00000133294.1	ENSMUST00000133294	ENSMUSG00000025978.14	Rftn2	protein_coding	mRNA	processed_transcript	lncRNA	1.73341	3.32514	up	0.00246874	0.304035	1	55203945	55206489	-	9.18188	11.2795	9.19097	33.8413	33.4517	31.1944
ENSMUST00000148803.7	ENSMUST00000148803	ENSMUSG00000005774.12	Rfx5	protein_coding	mRNA	retained_intron	lncRNA	-0.695675	0.61742	down	0.0413538	0.999994	3	94954201	94961346	+	1671.1	1471.46	954.839	836.514	1089.82	603.093
ENSMUST00000236882.1	ENSMUST00000236882	ENSMUSG00000017686.17	Rhot1	protein_coding	mRNA	retained_intron	lncRNA	0.800254	1.74141	up	0.0475112	0.999994	11	80264051	80266751	+	68.8641	51.2704	63.3156	76.1428	102.116	141.415
ENSMUST00000133876.1	ENSMUST00000133876	ENSMUSG00000048330.14	Ric3	protein_coding	mRNA	retained_intron	lncRNA	-2.22796	0.213461	down	0.0475011	0.999994	7	109045382	109083311	-	21.1183	18.4573	18.3819	0	7.04247	5.19907
ENSMUST00000132895.7	ENSMUST00000132895	ENSMUSG00000032890.17	Rims3	protein_coding	mRNA	processed_transcript	lncRNA	-1.14241	0.453003	down	0.0158286	0.783171	4	120854816	120884444	+	95.4916	63.5753	67.4004	23.2659	45.7761	33.2741
ENSMUST00000208149.1	ENSMUST00000208149	ENSMUSG00000051735.7	Rinl	protein_coding	mRNA	retained_intron	lncRNA	2.81045	7.01503	up	0.00021334	0.061487	7	28796972	28798910	+	87.2279	136.379	10.2122	430.418	466.564	743.468
ENSMUST00000234918.1	ENSMUST00000234918	ENSMUSG00000024404.7	Riok3	protein_coding	mRNA	retained_intron	lncRNA	0.373821	1.29578	up	0.0422152	0.999994	18	12128774	12130834	+	687.723	755.725	787.36	895.736	904.077	1090.77
ENSMUST00000148566.1	ENSMUST00000148566	ENSMUSG00000019763.11	Rmnd1	protein_coding	mRNA	retained_intron	lncRNA	1.5902	3.01091	up	0.0273419	0.95952	10	4428536	4432301	-	10.1001	10.2541	13.2758	14.8055	46.6564	39.513
ENSMUST00000127071.1	ENSMUST00000127071	ENSMUSG00000024925.11	Rnaseh2c	protein_coding	mRNA	retained_intron	lncRNA	1.00911	2.01268	up	0.0314367	0.999994	19	5601887	5602867	+	122.119	54.3466	53.1034	134.307	143.49	185.087
ENSMUST00000178816.7	ENSMUST00000178816	ENSMUSG00000026269.14	Rnpepl1	protein_coding	mRNA	retained_intron	lncRNA	1.17206	2.25333	up	0.0431699	0.999994	1	92915844	92920572	+	242.402	119.973	79.6551	177.667	288.741	530.306
ENSMUST00000234832.1	ENSMUST00000234832	ENSMUSG00000034681.17	Rnps1	protein_coding	mRNA	retained_intron	lncRNA	0.771685	1.70726	up	0.0331552	0.999994	17	24420113	24425178	+	38.5639	44.0925	52.0821	83.5456	76.5869	69.6676
ENSMUST00000200583.1	ENSMUST00000200583	ENSMUSG00000028187.10	Rpf1	protein_coding	mRNA	retained_intron	lncRNA	-0.680328	0.624023	down	0.0272327	0.959495	3	146506423	146508492	-	255.256	241.996	183.819	175.552	117.961	132.056
ENSMUST00000155734.7	ENSMUST00000155734	ENSMUSG00000031174.17	Rpgr	protein_coding	mRNA	retained_intron	lncRNA	-0.779179	0.582698	down	0.0472215	0.999994	X	10180968	10216758	-	76.2096	137.405	135.822	69.7976	72.1853	61.3491
ENSMUST00000211185.1	ENSMUST00000211185	ENSMUSG00000033282.14	Rpgrip1l	protein_coding	mRNA	retained_intron	lncRNA	0.754697	1.68728	up	0.00537839	0.476049	8	91276702	91281506	-	79.8824	75.8802	80.6763	127.962	127.645	143.494
ENSMUST00000125775.7	ENSMUST00000125775	ENSMUSG00000008682.13	Rpl10	protein_coding	mRNA	retained_intron	lncRNA	-1.14739	0.45144	down	0.00865354	0.598128	X	74270986	74272925	+	389.312	470.662	789.402	245.349	152.293	347.298
ENSMUST00000134330.1	ENSMUST00000134330	ENSMUSG00000008682.13	Rpl10	protein_coding	mRNA	retained_intron	lncRNA	-0.851488	0.554213	down	0.0115318	0.689208	X	74271409	74273044	+	3319.25	4287.23	5938.39	3293.18	1821.36	2392.61
ENSMUST00000125726.7	ENSMUST00000125726	ENSMUSG00000059291.15	Rpl11	protein_coding	mRNA	processed_transcript	lncRNA	-1.44934	0.36619	down	0.0120568	0.70249	4	136049990	136052996	-	1224.86	5587.45	7234.31	1808.39	1390.89	1944.45
ENSMUST00000132275.7	ENSMUST00000132275	ENSMUSG00000000740.12	Rpl13	protein_coding	mRNA	retained_intron	lncRNA	-0.846147	0.556268	down	0.013866	0.744471	8	123102653	123104464	+	133.137	135.354	114.376	92.0059	58.9807	62.3889
ENSMUST00000194092.1	ENSMUST00000194092	ENSMUSG00000039221.10	Rpl22l1	protein_coding	mRNA	retained_intron	lncRNA	-2.66705	0.157448	down	0.0132831	0.732542	3	28806458	28807415	+	25.7093	5.12704	52.0821	5.2877	2.64093	5.19907
ENSMUST00000135417.1	ENSMUST00000135417	ENSMUSG00000058600.13	Rpl30	protein_coding	mRNA	retained_intron	lncRNA	-0.671067	0.628042	down	0.00023065	0.0635108	15	34440505	34443160	-	3285.28	3983.71	4105.3	2633.27	2280.88	2229.36
ENSMUST00000136653.1	ENSMUST00000136653	ENSMUSG00000058600.13	Rpl30	protein_coding	mRNA	retained_intron	lncRNA	-8.68102	0.00243643	down	2.11685e-10	3.20964e-07	15	34440575	34441665	-	44.073	89.2105	90.8885	0	0	0
ENSMUST00000227674.1	ENSMUST00000227674	ENSMUSG00000041841.8	Rpl37	protein_coding	mRNA	retained_intron	lncRNA	-2.18665	0.21966	down	0.0377044	0.999994	15	5117081	5117860	+	12.8546	9.22867	73.5277	9.51785	5.28185	6.23889
ENSMUST00000234721.1	ENSMUST00000234721	ENSMUSG00000040446.4	Rprd1a	protein_coding	mRNA	retained_intron	lncRNA	-2.09184	0.234581	down	9.01703e-05	0.0303822	18	24487950	24530094	-	56.9277	96.3883	54.1246	21.1508	14.0849	13.5176
ENSMUST00000218185.1	ENSMUST00000218185	ENSMUSG00000061983.7	Rps12	protein_coding	mRNA	retained_intron	lncRNA	-1.64689	0.319328	down	0.0399516	0.999994	10	23785626	23786512	-	16.5274	64.6007	121.525	28.5536	18.4865	17.6769
ENSMUST00000206712.1	ENSMUST00000206712	ENSMUSG00000090862.3	Rps13	protein_coding	mRNA	retained_intron	lncRNA	-1.68314	0.311404	down	0.0267347	0.951325	7	116331511	116333182	-	112.019	131.252	683.195	98.3512	133.807	56.15
ENSMUST00000206748.1	ENSMUST00000206748	ENSMUSG00000090862.3	Rps13	protein_coding	mRNA	retained_intron	lncRNA	-2.4692	0.180592	down	0.00834867	0.58702	7	116333040	116334122	-	33.0548	75.8802	71.4853	20.0932	11.444	1.03981
ENSMUST00000134270.1	ENSMUST00000134270	ENSMUSG00000008683.16	Rps15a	protein_coding	mRNA	retained_intron	lncRNA	-0.491991	0.711043	down	0.0323789	0.999994	7	118109663	118115228	-	374.621	479.891	412.572	338.413	299.305	263.073
ENSMUST00000134425.7	ENSMUST00000134425	ENSMUSG00000061787.15	Rps17	protein_coding	mRNA	retained_intron	lncRNA	-0.758327	0.591181	down	0.000239082	0.0643831	7	81342740	81345234	-	12577.3	10005.9	11349.8	6859.2	5572.36	7630.16
ENSMUST00000156346.1	ENSMUST00000156346	ENSMUSG00000061787.15	Rps17	protein_coding	mRNA	retained_intron	lncRNA	1.37386	2.59163	up	3.28409e-06	0.0018591	7	81343417	81345232	-	526.122	365.045	331.896	1228.86	1115.35	826.653
ENSMUST00000138662.1	ENSMUST00000138662	ENSMUSG00000040952.16	Rps19	protein_coding	mRNA	retained_intron	lncRNA	0.770989	1.70644	up	0.0403369	0.999994	7	24884635	24887759	+	883.297	496.297	639.283	722.299	1211.31	1511.89
ENSMUST00000234017.1	ENSMUST00000234017	ENSMUSG00000067288.13	Rps28	protein_coding	mRNA	retained_intron	lncRNA	-0.595327	0.661894	down	0.0143799	0.754446	17	33823052	33824494	-	1014.6	1042.84	1298.99	865.067	766.749	589.575
ENSMUST00000071745.3	ENSMUST00000071745	ENSMUSG00000063171.4	Rps4l	transcribed_processed_pseudogene	lncRNA	processed_transcript	lncRNA	-3.63121	0.0807041	down	0.00244397	0.30277	6	148354656	148355598	+	42.2367	52.2958	3.06366	2.11508	2.64093	3.11944
ENSMUST00000123229.7	ENSMUST00000123229	ENSMUSG00000028495.14	Rps6	protein_coding	mRNA	processed_transcript	lncRNA	-0.44117	0.736537	down	0.0199201	0.863499	4	86855752	86857354	-	419.612	499.373	475.888	361.678	325.714	340.019
ENSMUST00000130001.1	ENSMUST00000130001	ENSMUSG00000028495.14	Rps6	protein_coding	mRNA	processed_transcript	lncRNA	-0.584468	0.666895	down	0.0279212	0.964227	4	86855862	86857332	-	320.448	366.071	261.432	184.012	243.846	203.804
ENSMUST00000236175.1	ENSMUST00000236175	ENSMUSG00000024952.13	Rps6ka4	protein_coding	mRNA	retained_intron	lncRNA	1.3965	2.63262	up	0.0331014	0.999994	19	6837610	6839585	-	9.18188	10.2541	8.16975	17.9782	25.529	29.1148
ENSMUST00000154307.7	ENSMUST00000154307	ENSMUSG00000024830.17	Rps6kb2	protein_coding	mRNA	retained_intron	lncRNA	1.05397	2.07624	up	0.00108838	0.18074	19	4156795	4163316	-	139.565	106.642	160.331	338.413	290.502	215.242
ENSMUST00000162500.7	ENSMUST00000162500	ENSMUSG00000089872.10	Rps6kc1	protein_coding	mRNA	retained_intron	lncRNA	1.4756	2.781	up	0.0247243	0.931629	1	190798448	190911734	-	22.0365	102.541	31.6578	151.228	173.421	109.181
ENSMUST00000147076.7	ENSMUST00000147076	ENSMUSG00000058392.13	Rrp1b	protein_coding	mRNA	retained_intron	lncRNA	-0.795287	0.576228	down	0.00690214	0.53995	17	32048285	32062856	+	520.613	516.805	640.304	345.815	392.618	227.719
ENSMUST00000149003.1	ENSMUST00000149003	ENSMUSG00000037266.18	Rsrp1	protein_coding	mRNA	processed_transcript	lncRNA	2.03547	4.09955	up	0.0308169	0.996958	4	134925446	134926953	+	4.59094	3.07622	9.19097	41.244	12.3243	15.5972
ENSMUST00000124486.1	ENSMUST00000124486	ENSMUSG00000000339.14	Rtca	protein_coding	mRNA	retained_intron	lncRNA	1.41771	2.6716	up	0.01508	0.768781	3	116489240	116495965	-	25.7093	16.4065	18.3819	29.6111	62.5019	69.6676
ENSMUST00000146330.7	ENSMUST00000146330	ENSMUSG00000006575.14	Rundc3a	protein_coding	mRNA	retained_intron	lncRNA	-1.72358	0.302796	down	0.0227657	0.902754	11	102397864	102402555	+	39.4821	39.9909	28.5941	3.17262	15.8456	13.5176
ENSMUST00000177274.2	ENSMUST00000177274	ENSMUSG00000032547.12	Ryk	protein_coding	mRNA	retained_intron	lncRNA	1.39421	2.62844	up	0.0448102	0.999994	9	102898555	102899546	+	7.34551	16.4065	11.2334	44.4166	25.529	21.8361
ENSMUST00000221916.1	ENSMUST00000221916	ENSMUSG00000021313.16	Ryr2	protein_coding	mRNA	retained_intron	lncRNA	-3.11748	0.115225	down	0.0114301	0.687255	13	11634566	11646542	-	5.50913	27.686	28.5941	5.2877	0.880309	1.03981
ENSMUST00000221941.1	ENSMUST00000221941	ENSMUSG00000021313.16	Ryr2	protein_coding	mRNA	retained_intron	lncRNA	-1.78039	0.291104	down	0.0203883	0.870873	13	11639604	11687915	-	19.282	24.6098	29.6153	8.46031	9.6834	3.11944
ENSMUST00000144334.7	ENSMUST00000144334	ENSMUSG00000056055.13	Sag	protein_coding	mRNA	processed_transcript	lncRNA	-3.61778	0.0814591	down	0.0427964	0.999994	1	87812164	87824459	+	25.7093	5.12704	7.14853	3.17262	0	0
ENSMUST00000123203.1	ENSMUST00000123203	ENSMUSG00000062110.14	Scfd2	protein_coding	mRNA	processed_transcript	lncRNA	-0.530482	0.692323	down	0.040068	0.999994	5	74515163	74531742	-	179.965	233.793	224.668	134.307	145.251	162.211
ENSMUST00000130511.7	ENSMUST00000130511	ENSMUSG00000044770.14	Scml4	protein_coding	mRNA	retained_intron	lncRNA	-0.632265	0.645163	down	0.0440819	0.999994	10	42934338	42958770	+	1129.37	1917.51	1925	970.821	899.676	1337.2
ENSMUST00000197291.4	ENSMUST00000197291	ENSMUSG00000039234.11	Sec24d	protein_coding	mRNA	retained_intron	lncRNA	-1.71748	0.30408	down	0.019359	0.855135	3	123290398	123365636	+	71.6187	117.922	37.7851	25.3809	35.2124	8.31852
ENSMUST00000148745.1	ENSMUST00000148745	ENSMUSG00000025816.15	Sec61a2	protein_coding	mRNA	processed_transcript	lncRNA	9.01175	516.186	up	8.49731e-12	2.00891e-08	2	5876474	5878371	-	0	0	0	119.502	65.1429	96.7028
ENSMUST00000162102.1	ENSMUST00000162102	ENSMUSG00000026580.16	Selp	protein_coding	mRNA	retained_intron	lncRNA	-5.6966	0.0192821	down	0.00707287	0.544494	1	164146763	164149154	+	2.75456	14.3557	11.2334	0	0	0
ENSMUST00000135539.7	ENSMUST00000135539	ENSMUSG00000028064.17	Sema4a	protein_coding	mRNA	retained_intron	lncRNA	1.1695	2.24934	up	4.02098e-06	0.0022258	3	88435962	88448630	-	144.156	131.252	149.098	301.399	275.537	378.493
ENSMUST00000123023.2	ENSMUST00000123023	ENSMUSG00000030539.13	Sema4b	protein_coding	mRNA	retained_intron	lncRNA	0.776265	1.71269	up	0.0286791	0.97259	7	80198536	80214065	+	343.402	238.92	312.493	329.952	523.784	678.999
ENSMUST00000231408.1	ENSMUST00000231408	ENSMUSG00000022855.9	Senp2	protein_coding	mRNA	retained_intron	lncRNA	-0.566718	0.675151	down	0.0376638	0.999994	16	22009535	22011139	+	726.287	1024.38	953.818	766.716	540.51	518.868
ENSMUST00000201218.1	ENSMUST00000201218	ENSMUSG00000052917.15	Senp7	protein_coding	mRNA	processed_transcript	lncRNA	-6.65288	0.00993763	down	0.000167255	0.0509412	16	56048338	56076431	+	11.9364	32.813	10.2122	0	0	0
ENSMUST00000198266.4	ENSMUST00000198266	ENSMUSG00000029439.14	Sfswap	protein_coding	mRNA	retained_intron	lncRNA	0.379259	1.30067	up	0.0474773	0.999994	5	129548941	129571381	+	636.304	515.78	524.906	705.379	692.803	784.02
ENSMUST00000139963.1	ENSMUST00000139963	ENSMUSG00000026860.16	Sh3glb2	protein_coding	mRNA	retained_intron	lncRNA	0.618176	1.53493	up	0.0261039	0.945562	2	30349740	30359260	-	169.865	129.201	193.01	243.234	230.641	281.79
ENSMUST00000142426.7	ENSMUST00000142426	ENSMUSG00000040990.17	Sh3kbp1	protein_coding	mRNA	processed_transcript	lncRNA	-0.772885	0.585246	down	0.0380161	0.999994	X	159942912	159974167	+	267.193	173.294	184.841	164.976	98.5946	102.942
ENSMUST00000124502.7	ENSMUST00000124502	ENSMUSG00000030468.12	Siglecg	protein_coding	mRNA	retained_intron	lncRNA	0.299982	1.23113	up	0.0303258	0.996293	7	43408268	43418358	+	4663.48	3989.86	4249.29	5213.67	5312.67	5359.21
ENSMUST00000213079.1	ENSMUST00000213079	ENSMUSG00000031622.16	Sin3b	protein_coding	mRNA	processed_transcript	lncRNA	1.00639	2.00888	up	0.0216843	0.889215	8	72740851	72741915	+	115.692	104.592	78.6338	138.538	156.695	305.706
ENSMUST00000212256.1	ENSMUST00000212256	ENSMUSG00000031622.16	Sin3b	protein_coding	mRNA	processed_transcript	lncRNA	0.542561	1.45656	up	0.0262114	0.946375	8	72753325	72755416	+	231.383	209.183	244.071	319.377	284.34	394.09
ENSMUST00000182223.7	ENSMUST00000182223	ENSMUSG00000030583.16	Sipa1l3	protein_coding	mRNA	retained_intron	lncRNA	-2.12498	0.229255	down	0.00170377	0.240553	7	29320378	29354297	-	184.556	82.0326	335.981	77.2004	23.7683	37.4333
ENSMUST00000207322.1	ENSMUST00000207322	ENSMUSG00000015149.14	Sirt2	protein_coding	mRNA	retained_intron	lncRNA	0.424819	1.3424	up	0.0239055	0.920654	7	28775704	28777817	+	235.974	229.691	249.177	319.377	310.749	329.621
ENSMUST00000210706.1	ENSMUST00000210706	ENSMUSG00000025486.17	Sirt3	protein_coding	mRNA	retained_intron	lncRNA	0.623049	1.54013	up	0.0217821	0.890192	7	140873841	140877046	-	167.11	156.887	193.01	210.45	286.981	298.427
ENSMUST00000222729.1	ENSMUST00000222729	ENSMUSG00000064326.13	Siva1	protein_coding	mRNA	retained_intron	lncRNA	1.1818	2.26859	up	0.00722482	0.548921	12	112647832	112649148	+	58.764	32.813	56.167	140.653	81.8687	113.34
ENSMUST00000126581.1	ENSMUST00000126581	ENSMUSG00000004642.13	Slbp	protein_coding	mRNA	retained_intron	lncRNA	-0.65296	0.635974	down	0.0475981	0.999994	5	33651625	33652301	-	76.2096	89.2105	91.9097	58.1647	55.4595	49.9111
ENSMUST00000149865.1	ENSMUST00000149865	ENSMUSG00000085747.1	Slc13a2os	antisense	lncRNA	antisense	lncRNA	5.12679	34.9396	up	0.0211201	0.884191	11	78394485	78405657	+	0	0	0	5.2877	4.40155	9.35833
ENSMUST00000133636.7	ENSMUST00000133636	ENSMUSG00000045775.15	Slc16a5	protein_coding	mRNA	processed_transcript	lncRNA	1.28176	2.43136	up	0.0387098	0.999994	11	115463800	115474398	+	210.265	71.7785	41.87	211.508	311.629	265.153
ENSMUST00000198119.1	ENSMUST00000198119	ENSMUSG00000054099.11	Slc25a40	protein_coding	mRNA	retained_intron	lncRNA	-0.632075	0.645248	down	0.0281478	0.966172	5	8443765	8449915	+	168.947	139.455	187.904	106.811	94.1931	119.579
ENSMUST00000134714.1	ENSMUST00000134714	ENSMUSG00000045973.18	Slc25a51	protein_coding	mRNA	processed_transcript	lncRNA	0.786141	1.72446	up	0.00289953	0.333732	4	45407172	45408735	-	306.675	223.539	255.305	409.268	544.911	400.329
ENSMUST00000237267.1	ENSMUST00000237267	ENSMUSG00000024891.6	Slc29a2	protein_coding	mRNA	retained_intron	lncRNA	-2.35329	0.1957	down	0.04869	0.999994	19	5026177	5028044	+	7.34551	6.15245	16.3395	1.05754	2.64093	2.07963
ENSMUST00000144290.1	ENSMUST00000144290	ENSMUSG00000005107.13	Slc2a9	protein_coding	mRNA	processed_transcript	lncRNA	-1.19411	0.437055	down	0.0330642	0.999994	5	38415440	38440829	-	85.3915	46.1433	65.358	44.4166	21.1274	20.7963
ENSMUST00000224559.1	ENSMUST00000224559	ENSMUSG00000037089.11	Slc35b2	protein_coding	mRNA	retained_intron	lncRNA	-0.60599	0.657021	down	0.04844	0.999994	17	45563964	45567669	+	407.676	423.493	312.493	299.284	180.463	272.431
ENSMUST00000141328.1	ENSMUST00000141328	ENSMUSG00000002105.15	Slc39a13	protein_coding	mRNA	processed_transcript	lncRNA	1.1463	2.21345	up	0.0260463	0.944205	2	91063125	91064386	-	25.7093	17.4319	24.5092	40.1865	42.2548	67.588
ENSMUST00000201294.1	ENSMUST00000201294	ENSMUSG00000029141.16	Slc4a1ap	protein_coding	mRNA	retained_intron	lncRNA	-0.506975	0.703696	down	0.0286508	0.972584	5	31526995	31529405	+	202.001	240.971	248.156	154.401	167.259	164.291
ENSMUST00000144777.7	ENSMUST00000144777	ENSMUSG00000027953.13	Slc50a1	protein_coding	mRNA	retained_intron	lncRNA	0.560967	1.47526	up	0.0249572	0.933139	3	89268248	89270525	-	538.976	537.314	507.546	578.474	864.464	893.201
ENSMUST00000022049.4	ENSMUST00000022049	ENSMUSG00000021566.7	Slc6a19os	antisense	lncRNA	antisense	lncRNA	4.8263	28.3701	up	0.0404207		13	73699826	73709853	+	0	0	0	4.23016	7.04247	4.15926
ENSMUST00000148454.1	ENSMUST00000148454	ENSMUSG00000039463.14	Slc9a8	protein_coding	mRNA	processed_transcript	lncRNA	1.24593	2.37172	up	0.00660805	0.528545	2	167451155	167476999	+	255.256	241.996	103.143	427.246	656.711	340.019
ENSMUST00000236356.1	ENSMUST00000236356	ENSMUSG00000036097.8	Slf2	protein_coding	mRNA	retained_intron	lncRNA	0.470263	1.38536	up	0.0368133	0.999994	19	44931163	44932054	+	136.81	138.43	131.737	186.127	181.344	196.525
ENSMUST00000204165.1	ENSMUST00000204165	ENSMUSG00000029920.9	Smarcad1	protein_coding	mRNA	retained_intron	lncRNA	0.566102	1.48052	up	0.0073822	0.551861	6	65077348	65080409	+	255.256	261.479	217.52	329.952	384.695	372.254
ENSMUST00000156354.1	ENSMUST00000156354	ENSMUSG00000034349.14	Smc4	protein_coding	mRNA	retained_intron	lncRNA	-0.694516	0.617917	down	0.0212401	0.884235	3	69018915	69021400	+	229.547	283.012	274.708	192.472	175.182	118.539
ENSMUST00000205825.1	ENSMUST00000205825	ENSMUSG00000108414.1	Snhg1	processed_transcript	lncRNA	lincRNA	lncRNA	-6.61826	0.010179	down	0.000451553	0.0989971	19	8724147	8726345	+	4.59094	16.4065	32.679	0	0	0
ENSMUST00000206926.1	ENSMUST00000206926	ENSMUSG00000108414.1	Snhg1	processed_transcript	lncRNA	retained_intron	lncRNA	-2.89517	0.134421	down	0.00479601	0.44917	19	8724403	8725522	+	35.8093	74.8548	204.244	10.5754	1.76062	30.1546
ENSMUST00000126380.3	ENSMUST00000126380	ENSMUSG00000086290.9	Snhg12	lincRNA	lncRNA	lincRNA	lncRNA	-1.12093	0.459799	down	0.0210829	0.883301	4	132308635	132311024	+	202.92	128.176	143.992	53.9345	48.417	116.459
ENSMUST00000239281.1	ENSMUST00000239281	ENSMUSG00000020812.18	Snhg16	antisense	lncRNA	antisense	lncRNA	-2.68092	0.155942	down	0.0134539	0.734631	11	116671688	116675799	+	4.59094	25.6352	33.7002	4.23016	2.64093	3.11944
ENSMUST00000144049.7	ENSMUST00000144049	ENSMUSG00000020812.18	Snhg16	antisense	lncRNA	antisense	lncRNA	-0.912442	0.531285	down	0.034139	0.999994	11	116671708	116674587	+	72.5369	133.303	145.013	56.0496	74.8263	55.1102
ENSMUST00000149451.7	ENSMUST00000149451	ENSMUSG00000041540.16	Sox5	protein_coding	mRNA	processed_transcript	lncRNA	-0.980868	0.506675	down	0.0494994	0.999994	6	144104452	144781919	-	44.073	63.5753	57.1882	34.8988	30.8108	17.6769
ENSMUST00000146068.7	ENSMUST00000146068	ENSMUSG00000002055.9	Spag5	protein_coding	mRNA	retained_intron	lncRNA	1.31524	2.48844	up	0.0273105	0.95952	11	78301655	78314863	+	42.2367	30.7622	29.6153	48.6468	146.131	60.3093
ENSMUST00000149711.1	ENSMUST00000149711	ENSMUSG00000002055.9	Spag5	protein_coding	mRNA	retained_intron	lncRNA	2.11658	4.33665	up	0.0130004	0.726275	11	78315900	78319898	+	9.18188	8.20326	2.04244	23.2659	41.3745	19.7565
ENSMUST00000233323.1	ENSMUST00000233323	ENSMUSG00000023935.10	Spats1	protein_coding	mRNA	processed_transcript	lncRNA	-5.19751	0.0272517	down	0.0182883	0.832432	17	45440578	45475415	-	3.67275	9.22867	7.14853	0	0	0
ENSMUST00000150505.1	ENSMUST00000150505	ENSMUSG00000005233.16	Spc25	protein_coding	mRNA	processed_transcript	lncRNA	5.97871	63.0623	up	0.0010677	0.178026	2	69205638	69206179	-	0	0	0	10.5754	12.3243	11.438
ENSMUST00000155661.7	ENSMUST00000155661	ENSMUSG00000043065.12	Spice1	protein_coding	mRNA	processed_transcript	lncRNA	-5.40397	0.023618	down	0.0121018	0.702606	16	44347414	44370768	+	12.8546	4.10163	6.12731	0	0	0
ENSMUST00000133168.7	ENSMUST00000133168	ENSMUSG00000043065.12	Spice1	protein_coding	mRNA	retained_intron	lncRNA	0.93801	1.91588	up	0.0498387	0.999994	16	44370024	44385706	+	45.9094	61.5245	41.87	75.0853	68.6641	142.455
ENSMUST00000145315.1	ENSMUST00000145315	ENSMUSG00000020315.18	Sptbn1	protein_coding	mRNA	retained_intron	lncRNA	-0.833588	0.561132	down	0.00645854	0.524057	11	30099396	30103249	-	1353.41	723.938	1099.85	509.734	669.915	603.093
ENSMUST00000162142.1	ENSMUST00000162142	ENSMUSG00000022351.14	Sqle	protein_coding	mRNA	retained_intron	lncRNA	-1.08129	0.472606	down	0.0397918	0.999994	15	59315077	59328958	+	130.383	420.417	494.27	137.48	162.857	193.406
ENSMUST00000145661.7	ENSMUST00000145661	ENSMUSG00000021716.14	Srek1ip1	protein_coding	mRNA	processed_transcript	lncRNA	-6.33428	0.0123935	down	0.000351204	0.0868632	13	104792484	104838360	+	8.26369	18.4573	17.3607	0	0	0
ENSMUST00000218128.1	ENSMUST00000218128	ENSMUSG00000112449.1	Srp54b	protein_coding	mRNA	retained_intron	lncRNA	1.26766	2.40771	up	0.0328171	0.999994	12	55180190	55183711	+	33.0548	14.3557	18.3819	34.8988	56.3398	67.588
ENSMUST00000142318.2	ENSMUST00000142318	ENSMUSG00000029538.14	Srsf9	protein_coding	mRNA	processed_transcript	lncRNA	1.69907	3.24692	up	0.00217352	0.280735	5	115327659	115333080	+	36.7275	46.1433	93.9521	141.71	134.687	297.387
ENSMUST00000148842.7	ENSMUST00000148842	ENSMUSG00000061887.14	Ssbp3	protein_coding	mRNA	processed_transcript	lncRNA	0.69724	1.6214	up	0.0412534	0.999994	4	106923185	107031021	+	58.764	56.3974	52.0821	81.4305	81.8687	108.141
ENSMUST00000180545.1	ENSMUST00000180545	ENSMUSG00000037926.15	Ssh2	protein_coding	mRNA	retained_intron	lncRNA	0.89724	1.8625	up	0.027701	0.961618	11	77391437	77394003	+	367.275	466.56	403.381	486.468	595.089	1222.82
ENSMUST00000141103.1	ENSMUST00000141103	ENSMUSG00000036825.12	Ssx2ip	protein_coding	mRNA	retained_intron	lncRNA	2.63489	6.21127	up	0.0341489	0.999994	3	146430529	146432579	+	4.59094	1.02541	2.04244	3.17262	22.888	21.8361
ENSMUST00000129639.1	ENSMUST00000129639	ENSMUSG00000031749.12	St3gal2	protein_coding	mRNA	processed_transcript	lncRNA	1.48269	2.79469	up	0.0424478	0.999994	8	110919958	110956987	+	16.5274	11.2795	11.2334	14.8055	41.3745	53.0306
ENSMUST00000129105.1	ENSMUST00000129105	ENSMUSG00000029534.17	St7	protein_coding	mRNA	retained_intron	lncRNA	1.35469	2.55741	up	0.00809921	0.581631	6	17692933	17820447	+	33.973	22.559	25.5305	79.3154	88.0309	42.6324
ENSMUST00000199186.1	ENSMUST00000199186	ENSMUSG00000045576.16	St7l	protein_coding	mRNA	retained_intron	lncRNA	-0.37496	0.771127	down	0.030439	0.996741	3	104864005	104866459	+	751.078	716.76	761.829	614.43	594.209	510.549
ENSMUST00000136323.7	ENSMUST00000136323	ENSMUSG00000025862.14	Stag2	protein_coding	mRNA	retained_intron	lncRNA	0.393685	1.31374	up	0.0468702	0.999994	X	42149541	42212680	+	342.484	432.722	430.954	539.345	524.664	519.907
ENSMUST00000205648.1	ENSMUST00000205648	ENSMUSG00000006906.10	Stambp	protein_coding	mRNA	retained_intron	lncRNA	0.524974	1.43891	up	0.0402816	0.999994	6	83543211	83572427	-	794.233	521.932	632.134	814.305	908.479	1081.41
ENSMUST00000144687.7	ENSMUST00000144687	ENSMUSG00000027367.16	Stard7	protein_coding	mRNA	retained_intron	lncRNA	0.580721	1.4956	up	0.0292622	0.977937	2	127290075	127297313	+	220.365	190.726	174.628	263.327	258.811	354.577
ENSMUST00000126663.7	ENSMUST00000126663	ENSMUSG00000027030.15	Stk39	protein_coding	mRNA	retained_intron	lncRNA	-1.0963	0.467714	down	0.00239998	0.298621	2	68210448	68366519	-	157.928	115.871	95.9945	59.2222	53.6989	60.3093
ENSMUST00000123965.7	ENSMUST00000123965	ENSMUSG00000026027.13	Stradb	protein_coding	mRNA	retained_intron	lncRNA	1.22435	2.33649	up	0.0306919	0.996958	1	58973522	58981475	+	51.4185	39.9909	43.9124	45.4742	160.216	110.22
ENSMUST00000209435.1	ENSMUST00000209435	ENSMUSG00000003271.17	Sult2b1	protein_coding	mRNA	processed_transcript	lncRNA	-5.41671	0.0234104	down	0.00934312	0.620895	7	45735181	45742746	-	11.0183	6.15245	6.12731	0	0	0
ENSMUST00000131210.7	ENSMUST00000131210	ENSMUSG00000024236.18	Svil	protein_coding	mRNA	retained_intron	lncRNA	-0.609989	0.655202	down	0.0213844	0.886066	18	4920567	5058390	+	156.092	190.726	207.307	129.02	114.44	119.579
ENSMUST00000131312.1	ENSMUST00000131312	ENSMUSG00000052748.14	Swt1	protein_coding	mRNA	retained_intron	lncRNA	0.493685	1.40804	up	0.0309082	0.998495	1	151416319	151423344	-	803.415	741.37	731.193	869.297	1031.72	1303.93
ENSMUST00000148901.1	ENSMUST00000148901	ENSMUSG00000034940.15	Synrg	protein_coding	mRNA	processed_transcript	lncRNA	4.23251	18.798	up	0.0242236	0.925865	11	83981452	83989811	+	0.918188	0	0	7.40277	5.28185	7.2787
ENSMUST00000142966.1	ENSMUST00000142966	ENSMUSG00000034940.15	Synrg	protein_coding	mRNA	retained_intron	lncRNA	1.26204	2.39834	up	0.0279811	0.964227	11	83989811	83991287	+	16.5274	15.3811	35.7427	44.4166	51.0579	66.5482
ENSMUST00000233681.1	ENSMUST00000233681	ENSMUSG00000024218.13	Taf11	protein_coding	mRNA	processed_transcript	lncRNA	5.3298	40.2189	up	0.0112995	0.681164	17	27907809	27909139	-	0	0	0	9.51785	6.16216	6.23889
ENSMUST00000223503.1	ENSMUST00000223503	ENSMUSG00000059669.8	Taf1b	protein_coding	mRNA	retained_intron	lncRNA	-0.722248	0.606152	down	0.00860817	0.596813	12	24498629	24549725	+	322.284	433.747	525.928	264.385	241.205	271.392
ENSMUST00000212929.1	ENSMUST00000212929	ENSMUSG00000031832.15	Taf1c	protein_coding	mRNA	retained_intron	lncRNA	0.782158	1.7197	up	0.0213752	0.886066	8	119597871	119605206	-	516.022	297.368	463.633	668.365	957.776	569.819
ENSMUST00000129389.7	ENSMUST00000129389	ENSMUSG00000029174.18	Tbc1d1	protein_coding	mRNA	retained_intron	lncRNA	0.783926	1.72181	up	0.00227976	0.289629	5	64160211	64174258	+	220.365	237.895	269.602	332.067	433.992	486.633
ENSMUST00000232681.1	ENSMUST00000232681	ENSMUSG00000004462.7	Tbccd1	protein_coding	mRNA	retained_intron	lncRNA	0.968767	1.95717	up	0.0326169	0.999994	16	22825495	22857542	-	49.5822	59.4736	86.8036	100.466	182.224	99.8222
ENSMUST00000232009.1	ENSMUST00000232009	ENSMUSG00000004462.7	Tbccd1	protein_coding	mRNA	retained_intron	lncRNA	0.831794	1.7799	up	0.0414007	0.999994	16	22838332	22840199	-	82.6369	45.1179	71.4853	94.121	115.32	145.574
ENSMUST00000202105.1	ENSMUST00000202105	ENSMUSG00000002486.15	Tchp	protein_coding	mRNA	retained_intron	lncRNA	0.964778	1.95176	up	0.0266341	0.950152	5	114711066	114713898	+	133.137	66.6515	73.5277	125.847	198.07	210.043
ENSMUST00000212418.1	ENSMUST00000212418	ENSMUSG00000031708.17	Tecr	protein_coding	mRNA	retained_intron	lncRNA	6.20711	73.8797	up	0.00269882	0.320672	8	83572663	83594477	-	0	0	0	2.11508	19.3668	18.7167
ENSMUST00000137648.7	ENSMUST00000137648	ENSMUSG00000024118.14	Tedc2	protein_coding	mRNA	retained_intron	lncRNA	1.06348	2.08996	up	0.015446	0.775484	17	24215239	24220851	-	56.9277	51.2704	66.3792	88.8333	178.703	96.7028
ENSMUST00000131541.1	ENSMUST00000131541	ENSMUSG00000048078.16	Tenm4	protein_coding	mRNA	retained_intron	lncRNA	-1.1257	0.458279	down	0.0193952	0.855135	7	96644172	96732280	+	62.4368	66.6515	55.1458	40.1865	24.6487	19.7565
ENSMUST00000210518.1	ENSMUST00000210518	ENSMUSG00000038482.11	Tfdp1	protein_coding	mRNA	retained_intron	lncRNA	1.1336	2.19406	up	0.0348126	0.999994	8	13365170	13370264	+	18.3638	31.7876	51.0609	60.2797	73.946	87.3444
ENSMUST00000205654.1	ENSMUST00000205654	ENSMUSG00000030782.17	Tgfb1i1	protein_coding	mRNA	retained_intron	lncRNA	5.69477	51.7959	up	0.0143753	0.754446	7	128248018	128253711	+	0	0	0	9.51785	17.6062	1.03981
ENSMUST00000189173.1	ENSMUST00000189173	ENSMUSG00000026279.14	Thap4	protein_coding	mRNA	retained_intron	lncRNA	0.754338	1.68686	up	0.0026503	0.316559	1	93724649	93754650	-	96.4098	111.769	104.164	182.954	161.977	181.968
ENSMUST00000231676.1	ENSMUST00000231676	ENSMUSG00000022760.17	Thap7	protein_coding	mRNA	retained_intron	lncRNA	-1.98651	0.252349	down	0.00651066	0.525555	16	17528344	17530681	-	74.3732	30.7622	60.2519	21.1508	5.28185	15.5972
ENSMUST00000214910.1	ENSMUST00000214910	ENSMUSG00000035443.10	Thyn1	protein_coding	mRNA	retained_intron	lncRNA	1.16482	2.24205	up	0.0419592	0.999994	9	26999710	27005931	+	24.7911	30.7622	13.2758	69.7976	43.1351	41.5926
ENSMUST00000226748.1	ENSMUST00000226748	ENSMUSG00000023800.15	Tiam2	protein_coding	mRNA	retained_intron	lncRNA	-5.2707	0.0259037	down	0.0225981	0.899115	17	3439773	3440905	+	3.67275	14.3557	3.06366	0	0	0
ENSMUST00000228264.1	ENSMUST00000228264	ENSMUSG00000007589.9	Tinf2	protein_coding	mRNA	retained_intron	lncRNA	0.52952	1.44345	up	0.0287787	0.973264	14	55677812	55681786	-	236.893	177.396	208.329	268.615	326.595	303.626
ENSMUST00000153872.1	ENSMUST00000153872	ENSMUSG00000025574.13	Tk1	protein_coding	mRNA	retained_intron	lncRNA	1.11944	2.17262	up	0.00349805	0.371352	11	117815905	117817424	-	43.1548	55.372	36.7639	95.1785	116.201	82.1454
ENSMUST00000160189.1	ENSMUST00000160189	ENSMUSG00000021957.7	Tkt	protein_coding	mRNA	retained_intron	lncRNA	0.510829	1.42487	up	0.00360515	0.375387	14	30549181	30562400	+	453.585	422.468	470.782	628.178	596.85	694.596
ENSMUST00000129798.7	ENSMUST00000129798	ENSMUSG00000034771.15	Tle2	protein_coding	mRNA	retained_intron	lncRNA	1.43694	2.70746	up	0.0117693	0.694991	10	81575260	81590470	+	13.7728	26.6606	26.5517	43.3591	86.2703	50.9509
ENSMUST00000125439.1	ENSMUST00000125439	ENSMUSG00000042066.16	Tmcc2	protein_coding	mRNA	processed_transcript	lncRNA	2.19867	4.59056	up	0.043087	0.999994	1	132361026	132364948	-	36.7275	6.15245	7.14853	39.129	174.301	16.637
ENSMUST00000136742.7	ENSMUST00000136742	ENSMUSG00000029571.14	Tmem106b	protein_coding	mRNA	retained_intron	lncRNA	1.27936	2.42732	up	0.00710376	0.545067	6	13069851	13075385	+	29.382	27.686	27.5729	57.1071	51.9382	96.7028
ENSMUST00000230005.1	ENSMUST00000230005	ENSMUSG00000052369.8	Tmem106c	protein_coding	mRNA	retained_intron	lncRNA	-1.38021	0.384163	down	0.0440929	0.999994	15	97964585	97968674	+	22.0365	29.7368	53.1034	16.9206	14.9653	8.31852
ENSMUST00000129052.1	ENSMUST00000129052	ENSMUSG00000034659.14	Tmem109	protein_coding	mRNA	retained_intron	lncRNA	2.32855	5.02299	up	0.0307355	0.996958	19	10873928	10881711	-	5.50913	4.10163	1.02122	8.46031	14.0849	31.1944
ENSMUST00000163549.1	ENSMUST00000163549	ENSMUSG00000002845.14	Tmem39a	protein_coding	mRNA	retained_intron	lncRNA	0.985542	1.98006	up	0.0470686	0.999994	16	38585416	38586890	+	61.5186	61.5245	25.5305	81.4305	92.4325	120.619
ENSMUST00000147746.7	ENSMUST00000147746	ENSMUSG00000049488.14	Tmem67	protein_coding	mRNA	retained_intron	lncRNA	2.02798	4.07834	up	0.0137122	0.740338	4	12068463	12087927	-	11.0183	7.17785	15.3183	62.3948	13.2046	61.3491
ENSMUST00000214581.1	ENSMUST00000214581	ENSMUSG00000032186.15	Tmod2	protein_coding	mRNA	retained_intron	lncRNA	6.01987	64.8874	up	0.00148587	0.220088	9	75587664	75599168	-	0	0	0	9.51785	18.4865	7.2787
ENSMUST00000124175.1	ENSMUST00000124175	ENSMUSG00000062210.13	Tnfaip8	protein_coding	mRNA	processed_transcript	lncRNA	-2.89275	0.134647	down	0.0417706	0.999994	18	50031028	50046427	+	3.67275	8.20326	10.2122	1.05754	0.880309	1.03981
ENSMUST00000192205.1	ENSMUST00000192205	ENSMUSG00000027692.16	Tnik	protein_coding	mRNA	retained_intron	lncRNA	-0.683697	0.622568	down	0.0462727	0.999994	3	28666846	28668749	+	331.466	516.805	360.49	309.859	266.734	175.729
ENSMUST00000150047.7	ENSMUST00000150047	ENSMUSG00000060126.14	Tpt1	protein_coding	mRNA	retained_intron	lncRNA	-0.970778	0.510231	down	2.6596e-06	0.00157203	14	75845331	75846892	+	3777.43	3533.55	3565.07	2073.83	2007.99	1467.18
ENSMUST00000154533.7	ENSMUST00000154533	ENSMUSG00000060126.14	Tpt1	protein_coding	mRNA	retained_intron	lncRNA	-1.41167	0.375875	down	1.15137e-05	0.00550029	14	75845355	75847088	+	5048.2	7913.07	9049.02	3598.81	2326.66	2347.9
ENSMUST00000161145.7	ENSMUST00000161145	ENSMUSG00000037318.10	Traf3ip3	protein_coding	mRNA	processed_transcript	lncRNA	3.69023	12.9083	up	0.00250347	0.305261	1	193198028	193201498	-	10.1001	3.07622	2.04244	112.099	3.52124	82.1454
ENSMUST00000140882.1	ENSMUST00000140882	ENSMUSG00000036989.16	Trim3	protein_coding	mRNA	processed_transcript	lncRNA	2.55356	5.8708	up	0.00830154	0.58702	7	105619106	105633571	-	9.18188	2.05082	2.04244	14.8055	31.6911	32.2343
ENSMUST00000109688.8	ENSMUST00000109688	ENSMUSG00000033088.19	Triobp	protein_coding	mRNA	retained_intron	lncRNA	1.22015	2.32972	up	0.0161056	0.787381	15	78983106	79005862	+	380.13	414.265	452.4	465.317	1755.34	683.158
ENSMUST00000124807.1	ENSMUST00000124807	ENSMUSG00000033439.12	Trmt13	protein_coding	mRNA	retained_intron	lncRNA	0.886661	1.84889	up	0.0421831	0.999994	3	116591988	116594801	-	39.4821	35.8893	42.8912	48.6468	84.5097	85.2648
ENSMUST00000147336.7	ENSMUST00000147336	ENSMUSG00000037376.14	Trmt6	protein_coding	mRNA	processed_transcript	lncRNA	0.822849	1.7689	up	0.0137285	0.740338	2	132804207	132816055	-	517.858	262.504	292.069	611.258	622.379	664.442
ENSMUST00000211411.1	ENSMUST00000211411	ENSMUSG00000038260.10	Trpm4	protein_coding	mRNA	retained_intron	lncRNA	0.849116	1.8014	up	0.0485129	0.999994	7	45330157	45333740	-	52.3367	84.0834	50.0397	78.2579	124.124	133.096
ENSMUST00000144729.1	ENSMUST00000144729	ENSMUSG00000017679.16	Ttpal	protein_coding	mRNA	retained_intron	lncRNA	0.429244	1.34653	up	0.045509	0.999994	2	163602349	163612853	+	594.068	737.268	642.347	741.335	946.332	969.107
ENSMUST00000132904.1	ENSMUST00000132904	ENSMUSG00000017679.16	Ttpal	protein_coding	mRNA	retained_intron	lncRNA	0.865399	1.82184	up	0.0122045	0.705967	2	163611520	163615426	+	116.61	137.405	191.989	212.565	260.571	338.98
ENSMUST00000144076.7	ENSMUST00000144076	ENSMUSG00000027263.12	Tubgcp4	protein_coding	mRNA	retained_intron	lncRNA	-1.31615	0.401605	down	0.0135287	0.735056	2	121171240	121198769	+	109.264	193.802	97.0158	59.2222	73.0657	28.075
ENSMUST00000176340.1	ENSMUST00000176340	ENSMUSG00000032596.14	Uba7	protein_coding	mRNA	retained_intron	lncRNA	-3.22585	0.106886	down	0.0461817	0.999994	9	107983035	107983951	+	11.9364	9.22867	21.4456	0	4.40155	0
ENSMUST00000131130.7	ENSMUST00000131130	ENSMUSG00000083844.8	Ube2d-ps	transcribed_unprocessed_pseudogene	lncRNA	processed_transcript	lncRNA	-2.67202	0.156907	down	0.0192492	0.853	11	5762150	5782240	+	20.2001	41.0163	24.5092	5.2877	0	8.31852
ENSMUST00000159150.1	ENSMUST00000159150	ENSMUSG00000027078.14	Ube2l6	protein_coding	mRNA	retained_intron	lncRNA	2.05142	4.14513	up	0.048856	0.999994	2	84806229	84809234	+	4.59094	1.02541	3.06366	9.51785	13.2046	13.5176
ENSMUST00000201139.3	ENSMUST00000201139	ENSMUSG00000001687.15	Ubl3	protein_coding	mRNA	processed_transcript	lncRNA	5.05876	33.3301	up	0.00158529	0.227508	5	148509269	148551664	-	2.75456	0	1.02122	1.05754	52.8185	73.8269
ENSMUST00000215592.1	ENSMUST00000215592	ENSMUSG00000055720.10	Ubl7	protein_coding	mRNA	processed_transcript	lncRNA	-2.19728	0.218049	down	0.0150462	0.768781	9	57911008	57920561	+	16.5274	84.0834	58.2095	22.2083	5.28185	7.2787
ENSMUST00000135760.7	ENSMUST00000135760	ENSMUSG00000030979.13	Uros	protein_coding	mRNA	retained_intron	lncRNA	0.842631	1.79332	up	0.0166414	0.799772	7	133686243	133709094	-	585.804	343.512	511.631	671.537	1187.54	724.751
ENSMUST00000159371.1	ENSMUST00000159371	ENSMUSG00000026641.13	Usf1	protein_coding	mRNA	retained_intron	lncRNA	2.24685	4.74646	up	0.00763146	0.564011	1	171417460	171418431	+	4.59094	8.20326	3.06366	35.9563	24.6487	14.5574
ENSMUST00000167285.7	ENSMUST00000167285	ENSMUSG00000058239.13	Usf2	protein_coding	mRNA	processed_transcript	lncRNA	-1.58212	0.333992	down	0.0365461	0.999994	7	30945252	30956176	-	1067.85	285.063	292.069	230.544	45.7761	273.471
ENSMUST00000196811.1	ENSMUST00000196811	ENSMUSG00000025437.15	Usp33	protein_coding	mRNA	retained_intron	lncRNA	0.566387	1.48081	up	0.00885813	0.603462	3	152363901	152367156	+	421.448	333.257	416.657	525.597	561.637	647.805
ENSMUST00000186315.1	ENSMUST00000186315	ENSMUSG00000005501.14	Usp40	protein_coding	mRNA	retained_intron	lncRNA	-1.63543	0.321874	down	0.0226136	0.89922	1	87985755	88008528	-	90.9006	220.463	66.3792	35.9563	68.6641	16.637
ENSMUST00000095333.5	ENSMUST00000095333	ENSMUSG00000020020.8	Usp44	protein_coding	mRNA	processed_transcript	lncRNA	2.51426	5.71306	up	0.0450825	0.999994	10	93831555	93848538	+	2.75456	7.17785	0	9.51785	27.2896	19.7565
ENSMUST00000162445.8	ENSMUST00000162445	ENSMUSG00000022710.17	Usp7	protein_coding	mRNA	processed_transcript	lncRNA	0.408942	1.32771	up	0.033641	0.999994	16	8690780	8721656	-	1429.62	1390.45	1623.74	1890.88	1737.73	2272
ENSMUST00000219116.1	ENSMUST00000219116	ENSMUSG00000047712.8	Ust	protein_coding	mRNA	processed_transcript	lncRNA	-2.59369	0.165661	down	0.00838507	0.587222	10	8204756	8302242	-	73.4551	143.557	157.268	2.11508	50.1776	9.35833
ENSMUST00000200682.1	ENSMUST00000200682	ENSMUSG00000037355.14	Uvssa	protein_coding	mRNA	retained_intron	lncRNA	-0.430963	0.741766	down	0.0441744	0.999994	5	33378549	33410519	+	646.405	628.575	830.251	499.159	494.734	567.739
ENSMUST00000123478.7	ENSMUST00000123478	ENSMUSG00000030315.15	Vgll4	protein_coding	mRNA	processed_transcript	lncRNA	0.68717	1.61012	up	0.0201997	0.869134	6	114862191	114864757	-	81.7188	87.1596	64.3368	125.847	125.004	124.778
ENSMUST00000223897.1	ENSMUST00000223897	ENSMUSG00000046230.11	Vps13a	protein_coding	mRNA	retained_intron	lncRNA	-0.80876	0.570872	down	0.0424407	0.999994	19	16645578	16677979	-	101.919	90.2359	146.034	52.877	58.1004	82.1454
ENSMUST00000199086.1	ENSMUST00000199086	ENSMUSG00000029462.18	Vps29	protein_coding	mRNA	retained_intron	lncRNA	0.559687	1.47395	up	0.0328956	0.999994	5	122357627	122360990	+	514.185	359.918	436.06	537.23	625.019	769.463
ENSMUST00000131281.1	ENSMUST00000131281	ENSMUSG00000015747.5	Vps45	protein_coding	mRNA	retained_intron	lncRNA	0.692421	1.61599	up	0.00812288	0.582268	3	96045091	96057830	-	104.673	93.3121	90.8885	169.206	151.413	146.614
ENSMUST00000184780.7	ENSMUST00000184780	ENSMUSG00000001376.17	Vps50	protein_coding	mRNA	retained_intron	lncRNA	-0.630759	0.645837	down	0.00880185	0.603048	6	3498426	3521345	+	243.32	193.802	234.88	152.286	142.61	139.335
ENSMUST00000170143.7	ENSMUST00000170143	ENSMUSG00000017288.15	Vps53	protein_coding	mRNA	retained_intron	lncRNA	-2.60816	0.164009	down	0.0382208	0.999994	11	76121447	76179587	-	7.34551	58.4482	9.19097	4.23016	0.880309	7.2787
ENSMUST00000135783.1	ENSMUST00000135783	ENSMUSG00000002205.16	Vrk3	protein_coding	mRNA	processed_transcript	lncRNA	6.25899	76.5852	up	0.00597462	0.50108	7	44752115	44759407	+	0	0	0	32.7837	7.92278	1.03981
ENSMUST00000141598.2	ENSMUST00000141598	ENSMUSG00000030216.12	Wbp11	protein_coding	mRNA	retained_intron	lncRNA	-0.748725	0.595129	down	0.0132823	0.732542	6	136824355	136828135	-	177.21	271.733	281.856	153.343	146.131	135.176
ENSMUST00000143422.7	ENSMUST00000143422	ENSMUSG00000042055.13	Wdr11	protein_coding	mRNA	retained_intron	lncRNA	-0.935366	0.52291	down	0.0279507	0.964227	7	129591908	129625640	+	191.901	250.199	480.994	171.321	140.849	170.53
ENSMUST00000220560.1	ENSMUST00000220560	ENSMUSG00000021400.8	Wrnip1	protein_coding	mRNA	retained_intron	lncRNA	0.815564	1.75999	up	0.00231592	0.291742	13	32802116	32822607	+	760.26	556.796	811.869	982.454	1322.22	1442.22
ENSMUST00000198673.1	ENSMUST00000198673	ENSMUSG00000063430.9	Wscd2	protein_coding	mRNA	processed_transcript	lncRNA	-0.841908	0.557905	down	0.025752	0.940695	5	113578788	113581866	+	84.4733	93.3121	99.0582	42.3016	66.9035	44.712
ENSMUST00000141316.7	ENSMUST00000141316	ENSMUSG00000025860.15	Xiap	protein_coding	mRNA	processed_transcript	lncRNA	0.515152	1.42915	up	0.0333402	0.999994	X	42059679	42072637	+	755.669	603.965	627.028	783.637	904.077	1152.11
ENSMUST00000151488.1	ENSMUST00000151488	ENSMUSG00000071074.9	Yipf3	protein_coding	mRNA	retained_intron	lncRNA	0.674695	1.59626	up	0.0040409	0.404362	17	46248145	46252001	+	675.787	609.092	642.347	883.045	1282.61	909.838
ENSMUST00000193598.4	ENSMUST00000193598	ENSMUSG00000047213.14	Ythdf3	protein_coding	mRNA	processed_transcript	lncRNA	-1.03002	0.489704	down	0.037069	0.999994	3	16183236	16203924	+	171.701	276.86	550.437	204.105	136.448	148.694
ENSMUST00000134789.1	ENSMUST00000134789	ENSMUSG00000027091.14	Zc3h15	protein_coding	mRNA	processed_transcript	lncRNA	-0.893088	0.53846	down	0.0105735	0.656699	2	83660010	83664622	+	1249.65	1193.57	779.19	535.115	409.344	791.299
ENSMUST00000199875.1	ENSMUST00000199875	ENSMUSG00000029427.11	Zcchc8	protein_coding	mRNA	retained_intron	lncRNA	1.46595	2.76245	up	0.00725175	0.54977	5	123699799	123703418	-	202.92	143.557	189.947	239.004	329.236	913.997
ENSMUST00000183798.1	ENSMUST00000183798	ENSMUSG00000039795.14	Zfand1	protein_coding	mRNA	processed_transcript	lncRNA	1.22379	2.33559	up	0.0497717	0.999994	3	10345932	10351314	-	26.6275	17.4319	20.4244	38.0714	30.8108	82.1454
ENSMUST00000137929.1	ENSMUST00000137929	ENSMUSG00000083674.3	Zfp133-ps	transcribed_unitary_pseudogene	lncRNA	processed_transcript	lncRNA	5.09215	34.1108	up	0.0207374	0.876686	2	144465176	144466732	+	0	0	0	5.2877	7.04247	6.23889
ENSMUST00000205736.1	ENSMUST00000205736	ENSMUSG00000047603.9	Zfp235	protein_coding	mRNA	processed_transcript	lncRNA	4.01722	16.1921	up	0.00469645	0.442653	7	24134174	24136910	+	9.18188	0	0	27.496	48.417	74.8667
ENSMUST00000134619.7	ENSMUST00000134619	ENSMUSG00000042097.17	Zfp239	protein_coding	mRNA	processed_transcript	lncRNA	5.15849	35.7157	up	0.0292087	0.977488	6	117863077	117870739	+	0	2.05082	0	64.5099	7.92278	0
ENSMUST00000161555.1	ENSMUST00000161555	ENSMUSG00000047003.15	Zfp41	protein_coding	mRNA	processed_transcript	lncRNA	3.71604	13.1413	up	0.020412	0.870873	15	75621711	75623830	+	0	1.02541	1.02122	9.51785	4.40155	12.4778
ENSMUST00000225090.1	ENSMUST00000225090	ENSMUSG00000055341.10	Zfp457	protein_coding	mRNA	processed_transcript	lncRNA	2.39907	5.27462	up	0.0401008	0.999994	13	67292632	67306485	-	6.42732	9.22867	3.06366	35.9563	2.64093	60.3093
ENSMUST00000148192.1	ENSMUST00000148192	ENSMUSG00000049606.16	Zfp644	protein_coding	mRNA	processed_transcript	lncRNA	3.75978	13.5459	up	0.0292137	0.977488	5	106690604	106696544	-	0.918188	1.02541	0	2.11508	8.80309	15.5972
ENSMUST00000126222.7	ENSMUST00000126222	ENSMUSG00000019338.13	Zfp687	protein_coding	mRNA	retained_intron	lncRNA	-0.986027	0.504866	down	0.0396083	0.999994	3	95006832	95015223	-	392.985	1214.08	465.676	356.391	306.348	383.692
ENSMUST00000203848.2	ENSMUST00000203848	ENSMUSG00000107476.3	Zfp862-ps	transcribed_unitary_pseudogene	lncRNA	processed_transcript	lncRNA	1.06472	2.09176	up	0.0488145	0.999994	6	48504337	48524412	+	42.2367	32.813	30.6366	98.3512	85.39	37.4333
ENSMUST00000154309.1	ENSMUST00000154309	ENSMUSG00000074282.10	Zfp94	protein_coding	mRNA	processed_transcript	lncRNA	-3.59168	0.082946	down	0.0283101	0.966849	7	24308986	24316582	-	26.6275	3.07622	6.12731	2.11508	0.880309	0
ENSMUST00000135661.1	ENSMUST00000135661	ENSMUSG00000079509.10	Zfx	protein_coding	mRNA	processed_transcript	lncRNA	-4.85821	0.0344774	down	0.0406838		X	94098672	94123702	-	4.59094	3.07622	8.16975	0	0	0
ENSMUST00000123323.1	ENSMUST00000123323	ENSMUSG00000068580.11	Zfyve19	protein_coding	mRNA	retained_intron	lncRNA	1.14701	2.21454	up	0.0232527	0.91164	2	119214456	119216397	+	30.3002	43.0671	21.4456	50.7619	68.6641	90.4639
ENSMUST00000135967.1	ENSMUST00000135967	ENSMUSG00000039501.14	Znfx1	protein_coding	mRNA	retained_intron	lncRNA	0.673302	1.59472	up	0.0245308	0.931629	2	167049571	167062639	-	133.137	208.158	166.459	235.831	316.031	256.834
ENSMUST00000225197.1	ENSMUST00000225197	ENSMUSG00000032846.10	Zswim6	protein_coding	mRNA	processed_transcript	lncRNA	1.15087	2.22048	up	0.000218144	0.0615986	13	107724796	107748282	-	95.4916	74.8548	79.6551	212.565	196.309	146.614
