# Supplementary material for: Transcriptomic Analysis of Immune Tolerance Induction in NOD Mice Following Oral Vaccination with GAD65-Lactococcus lactis
Source: Vaccines (Basel). 2025 Aug 30;13(9):927. doi: 10.3390/vaccines13090927 (PMC12474109; doi:10.3390/vaccines13090927)
Supplement: Supplementary file 1 [file vaccines-13-00927-s001.zip › Table S3.XLSX]

## Sheet: qPCR-primers
Validation of Differentially Expressed miRNA，mRNA，LncRNA
primer	sequence
Mosue Fmo2 F	ACTTCGCATCTTCTGGGCAA
Mouse Fmo2 R	ATACTGGCCTCGGAACCTCT
Mouse Lrrc7 F	CCTCCCAGAGTTGCCAAGAG
Mouse Lrrc7 R	AGGGATAAGGGCCTTGGACT
Mouse Serpinb6c F	TCTCTTCAGCGCTGGTCATG
Mouse Serpinb6c R	GCCAGTCTTGTTCACTTCGC
Mouse Skor1 F	CCGACGACTTGGAAACCAGA
Mouse Skor1 R	CTTCTCTGGCCAGGTTCTCG
mmu-miR-217-5p F	CGCGTACTGCATCAGGAACTG
mmu-miR-217-5p RT	GTCGTATCCAGTGCAGGGTCCGAGGTATTCGCACTGGATACGACTCCAGT
mmu-miR-7649-5p F	CGCGTGACAGCAGTGCTGTA
mmu-miR-7649-5p RT	GTCGTATCCAGTGCAGGGTCCGAGGTATTCGCACTGGATACGACCATGTC
mmu-miR-143-5p F	CGGGTGCAGTGCTGCAT
mmu-miR-143-5p RT	GTCGTATCCAGTGCAGGGTCCGAGGTATTCGCACTGGATACGACCCAGAG
mmu-miR-542-3p F	GCCGCTGTGACAGATTGATAA
mmu-miR-542-3p RT	GTCGTATCCAGTGCAGGGTCCGAGGTATTCGCACTGGATACGATTTCTGTT
Mouse Gm47147 F	ACCGAATGGCTGAGAAGCAC
Mouse Gm47147 R	TCTGACTGGTGTGAGGTGGA
Mouse 1700001K23Rik F	GGTCTGCTGTGCCAGAAGAT
Mouse 1700001K23Rik R	TCCTGGAGATGCTCTGGTGA
Mouse Gm47714 F	CGCAGAACACATAATATACAAAACG
Mouse Gm47714 R	CTGGTGAACTATCCTTTACTTGGTA
Mouse Cdk4 F	TTCGTGAGGTGGCTTTACTG
Mouse Cdk4 R	GATATGTCCTTAGGTCCTGGTCT
Mouse GAPDH F	TGATGGGTGTGAACCACGAG
Mouse GAPDH F	AGTGATGGCATGGACTGTGG
U6 F	CTTCGGCAGCACATATACTA
U6 R	GAATTTGCGTGTCATCCTTG
qPCR for cytokine IL-10，TGF-β
Mouse IL-10 F	GCTCTTACTGACTGGCATGA
Mouse IL-10 R	CGCAGCTCTAGGAGCATGTG
Mouse TGF-β F	CTAATGGTGGAAACCCACAACG
Mouse TGF-β R	TATCGCCAGGAATTGTTGCTG

## Sheet: T and B-cell associated genes
Irf7
Trafd1
Stat2
Il15ra
Irf1
Il17b
Nt5e
Ifngr2
Irf6
Il15
Rorc
Id3
Akt1s1
Xbp1
Sdc1
Il7
Tgfb2
Tgfb3
Kras
Akt1
Klf10
Ybx3
Myb
Cd38
Ifngr1
Gzma
Gzmb
Traf4
Bcl2l1
Ifnk
Il2
Il17a
Irf9
Stat1
Ap4s1
Il21
S1pr2
Aicda
Ccnd2
Traf3ip1
Ifnar2
Bcl6
Stat6
Cd3g
Cd3e
Cd40lg
Cd4
Cd27
Tcf7
Cd3d
Tnfrsf9
Id2
Cd8a
Relb
Uhrf1
S1pr3
S1pr5
Zeb2
Cd44
Blnk
Traf3ip2
Traf7
Ccnd3
CbL
Syk
Traf1
Akt2
Stat5b
Il6ra
Bcl2
Stat5a
Rela
Zeb1
Akt3
Rel
Pten
Tgfb1
Eomes
Ebf1
Cd86
Traf3
Nfkb2
Traf6
Cxcr5
Cd19
Pax5
Fcer2a
Ifnar1
Ifng
Junb
Myc
S1pr1
Ccr7
Cxcr4
Klf2
Cd69
Irf4
Cd28
Icos
Traf5
Cd84
Sell
Cd40
Irf5
Tnfrsf13b
Cd22
Cd79a
Cd79b
S1pr4
Il17ra
Cxcr3
Il7r
Stat4
Ptprc
Il2rg
Traf3ip3
Il21r
Nfkb1
Bach2
Foxo1
Irf8
Il2rb
Prf1
Tbx21
Lyn
Irf2
Il2ra
Pdcd1
Sh2d1a
Batf
Foxp3
Tnfrsf4
Tnfrsf18
Gata3
Traf2
Irf3
Stat3
Jun
Il6
Prdm1
Itgax
