# Supplementary material for: Transcriptomic Analysis of Immune Tolerance Induction in NOD Mice Following Oral Vaccination with GAD65-Lactococcus lactis
Source: Vaccines (Basel). 2025 Aug 30;13(9):927. doi: 10.3390/vaccines13090927 (PMC12474109; doi:10.3390/vaccines13090927)
Supplement: Supplementary file 1 [file vaccines-13-00927-s001.zip › Table S4.XLSX]

## Sheet: up-regulated gene function 
go_id	go_name	go_diffgene_count	go_gene_count	enrichment	pvalue	FDR
GO:0007155	cell adhesion	124	574	15.0644	9.60261e-106	3.70853e-102
GO:0030198	extracellular matrix organization	69	176	27.3388	6.02779e-79	1.16397e-75
GO:0007275	multicellular organism development	122	1096	7.76234	9.8222e-69	1.26444e-65
GO:0001525	angiogenesis	66	259	17.77	3.28934e-61	3.17586e-58
GO:0007165	signal transduction	115	1167	6.87179	4.78552e-59	3.69633e-56
GO:0030154	cell differentiation	91	992	6.39695	4.91115e-44	3.16114e-41
GO:0008284	positive regulation of cell proliferation	66	551	8.35287	4.37951e-39	2.41624e-36
GO:0030335	positive regulation of cell migration	46	251	12.7799	8.02646e-36	3.87477e-33
GO:0008285	negative regulation of cell proliferation	51	396	8.98087	7.31818e-32	3.14031e-29
GO:0030199	collagen fibril organization	24	51	32.8159	2.80508e-30	1.08332e-27
GO:0010628	positive regulation of gene expression	55	537	7.14219	3.76554e-29	1.32205e-26
GO:0007411	axon guidance	35	179	13.6351	1.88731e-28	5.68043e-26
GO:0045766	positive regulation of angiogenesis	33	152	15.1396	1.91211e-28	5.68043e-26
GO:0016477	cell migration	40	266	10.4863	8.9609e-28	2.47193e-25
GO:0007507	heart development	38	256	10.3511	3.27208e-26	8.42451e-24
GO:0070374	positive regulation of ERK1 and ERK2 cascade	36	224	11.2072	4.13182e-26	9.97318e-24
GO:0006954	inflammatory response	43	357	8.39931	8.92823e-26	2.02828e-23
GO:0016525	negative regulation of angiogenesis	26	98	18.5008	4.97079e-25	1.06651e-22
GO:0007204	positive regulation of cytosolic calcium ion concentration	31	171	12.6418	3.07307e-24	6.24641e-22
GO:0001568	blood vessel development	23	77	20.8296	1.47064e-23	2.8398e-21
GO:0098609	cell-cell adhesion	29	155	13.047	3.89617e-23	7.16525e-21
GO:0002376	immune system process	45	491	6.39108	5.37938e-22	9.44325e-20
GO:0007399	nervous system development	42	422	6.94033	6.05617e-22	1.01691e-19
GO:0001503	ossification	24	102	16.4079	8.38086e-22	1.34862e-19
GO:0045087	innate immune response	48	574	5.8314	1.03286e-21	1.59556e-19
GO:0008217	regulation of blood pressure	20	61	22.8635	1.62149e-21	2.40853e-19
GO:0001938	positive regulation of endothelial cell proliferation	21	72	20.339	2.46786e-21	3.52995e-19
GO:0007156	homophilic cell adhesion via plasma membrane adhesion molecules	24	111	15.0776	7.30946e-21	1.00818e-18
GO:0045944	positive regulation of transcription by RNA polymerase II	65	1160	3.9075	1.01909e-19	1.35715e-17
GO:0009887	animal organ morphogenesis	26	158	11.4752	2.37286e-19	3.05466e-17
GO:0006935	chemotaxis	24	131	12.7757	4.60467e-19	5.73653e-17
GO:0030324	lung development	23	118	13.5922	6.09044e-19	7.3504e-17
GO:0006508	proteolysis	42	508	5.76539	6.57795e-19	7.69819e-17
GO:0001822	kidney development	25	151	11.5453	1.04983e-18	1.19248e-16
GO:0001934	positive regulation of protein phosphorylation	30	240	8.71672	1.10263e-18	1.21667e-16
GO:0007160	cell-matrix adhesion	20	85	16.4079	2.64139e-18	2.83362e-16
GO:0030336	negative regulation of cell migration	23	128	12.5303	4.18349e-18	4.36666e-16
GO:0010629	negative regulation of gene expression	35	361	6.76089	4.6997e-18	4.77638e-16
GO:0001649	osteoblast differentiation	19	78	16.9864	9.73499e-18	9.64014e-16
GO:0043065	positive regulation of apoptotic process	34	356	6.65997	2.32598e-17	2.23718e-15
GO:0000122	negative regulation of transcription by RNA polymerase II	53	888	4.16204	2.37505e-17	2.23718e-15
GO:0060326	cell chemotaxis	19	83	15.9632	3.46598e-17	3.18705e-15
GO:0002040	sprouting angiogenesis	14	34	28.7139	6.09143e-17	5.47095e-15
GO:0001501	skeletal system development	21	116	12.6242	1.13406e-16	9.95395e-15
GO:0010811	positive regulation of cell-substrate adhesion	15	44	23.7729	1.26163e-16	1.08276e-14
GO:0007166	cell surface receptor signaling pathway	25	187	9.3227	2.06746e-16	1.73577e-14
GO:0006811	ion transport	41	593	4.82139	9.66264e-16	7.93982e-14
GO:0001570	vasculogenesis	17	72	16.4649	1.04644e-15	8.41945e-14
GO:0006955	immune response	33	385	5.97718	1.75019e-15	1.37943e-13
GO:0043066	negative regulation of apoptotic process	39	551	4.93578	2.40085e-15	1.85442e-13
GO:0050679	positive regulation of epithelial cell proliferation	17	78	15.1984	4.46689e-15	3.38257e-13
GO:0007169	transmembrane receptor protein tyrosine kinase signaling pathway	19	112	11.8298	1.28826e-14	9.56778e-13
GO:0016055	Wnt signaling pathway	25	225	7.7482	1.6929e-14	1.23358e-12
GO:0043410	positive regulation of MAPK cascade	20	131	10.6464	2e-14	1.43037e-12
GO:0048251	elastic fiber assembly	9	12	52.3003	2.0988e-14	1.47374e-12
GO:0050731	positive regulation of peptidyl-tyrosine phosphorylation	19	115	11.5212	2.1382e-14	1.4746e-12
GO:0045669	positive regulation of osteoblast differentiation	16	74	15.0776	3.53759e-14	2.39687e-12
GO:0001569	branching involved in blood vessel morphogenesis	13	41	22.1107	4.90269e-14	3.26452e-12
GO:0014068	positive regulation of phosphatidylinositol 3-kinase signaling	16	77	14.4901	6.90782e-14	4.52169e-12
GO:0007186	G protein-coupled receptor signaling pathway	68	1658	2.86001	9.12518e-14	5.87357e-12
GO:0048010	vascular endothelial growth factor receptor signaling pathway	10	20	34.8669	2.28752e-13	1.44826e-11
GO:0030334	regulation of cell migration	18	114	11.0106	2.51243e-13	1.565e-11
GO:0007179	transforming growth factor beta receptor signaling pathway	16	84	13.2826	2.93945e-13	1.80193e-11
GO:0006958	complement activation, classical pathway	20	160	8.71672	9.8667e-13	5.95394e-11
GO:0090090	negative regulation of canonical Wnt signaling pathway	18	126	9.96197	1.49346e-12	8.87344e-11
GO:0060348	bone development	15	78	13.4103	1.52405e-12	8.91798e-11
GO:0042742	defense response to bacterium	26	303	5.98376	2.19362e-12	1.26444e-10
GO:0048661	positive regulation of smooth muscle cell proliferation	15	80	13.0751	2.25457e-12	1.28046e-10
GO:0006813	potassium ion transport	18	132	9.50915	3.38308e-12	1.89355e-10
GO:0033674	positive regulation of kinase activity	14	68	14.357	3.43433e-12	1.89477e-10
GO:0010976	positive regulation of neuron projection development	20	171	8.156	3.49525e-12	1.90122e-10
GO:0010718	positive regulation of epithelial to mesenchymal transition	12	44	19.0183	3.93441e-12	2.11037e-10
GO:0051897	positive regulation of protein kinase B signaling	17	117	10.1323	5.05367e-12	2.6736e-10
GO:0001654	eye development	12	47	17.8044	9.37048e-12	4.82517e-10
GO:0045907	positive regulation of vasoconstriction	12	47	17.8044	9.37048e-12	4.82517e-10
GO:0007613	memory	16	105	10.6261	1.08875e-11	5.53257e-10
GO:0048514	blood vessel morphogenesis	11	37	20.7317	1.2187e-11	6.11248e-10
GO:0009617	response to bacterium	24	277	6.04192	1.38242e-11	6.84477e-10
GO:0007157	heterophilic cell-cell adhesion via plasma membrane cell adhesion molecules	12	49	17.0777	1.61168e-11	7.87889e-10
GO:0019233	sensory perception of pain	14	77	12.6789	2.0776e-11	9.979e-10
GO:0007162	negative regulation of cell adhesion	12	50	16.7361	2.09295e-11	9.979e-10
GO:0043542	endothelial cell migration	10	29	24.0461	2.20654e-11	1.03923e-09
GO:0030308	negative regulation of cell growth	17	128	9.26152	2.2432e-11	1.04377e-09
GO:0007189	adenylate cyclase-activating G protein-coupled receptor signaling pathway	16	111	10.0517	2.61833e-11	1.20381e-09
GO:0060021	roof of mouth development	14	79	12.3579	2.99695e-11	1.36167e-09
GO:0008360	regulation of cell shape	18	150	8.36805	3.08904e-11	1.3872e-09
GO:0043536	positive regulation of blood vessel endothelial cell migration	11	41	18.7091	4.27416e-11	1.89734e-09
GO:0030178	negative regulation of Wnt signaling pathway	12	54	15.4964	5.61076e-11	2.46236e-09
GO:0030514	negative regulation of BMP signaling pathway	12	55	15.2146	7.0829e-11	3.0735e-09
GO:0003151	outflow tract morphogenesis	12	56	14.943	8.89698e-11	3.73929e-09
GO:0034446	substrate adhesion-dependent cell spreading	12	56	14.943	8.89698e-11	3.73929e-09
GO:0018108	peptidyl-tyrosine phosphorylation	13	70	12.9506	9.00451e-11	3.73929e-09
GO:0019722	calcium-mediated signaling	13	70	12.9506	9.00451e-11	3.73929e-09
GO:0030574	collagen catabolic process	10	33	21.1314	9.6811e-11	3.97209e-09
GO:0035556	intracellular signal transduction	28	416	4.69362	9.81635e-11	3.97209e-09
GO:0042060	wound healing	14	86	11.352	9.96312e-11	3.97209e-09
GO:0060412	ventricular septum morphogenesis	11	44	17.4334	9.97651e-11	3.97209e-09
GO:0045892	negative regulation of transcription, DNA-templated	32	541	4.12473	1.10285e-10	4.34615e-09
GO:0001701	in utero embryonic development	25	333	5.23527	1.12473e-10	4.3876e-09
GO:0016339	calcium-dependent cell-cell adhesion via plasma membrane cell adhesion molecules	10	34	20.5099	1.35382e-10	5.22845e-09
GO:0007420	brain development	19	186	7.12334	1.4249e-10	5.44846e-09
GO:0001657	ureteric bud development	11	46	16.6755	1.69067e-10	6.40136e-09
GO:0007596	blood coagulation	13	76	11.9281	2.67675e-10	9.96851e-09
GO:0003203	endocardial cushion morphogenesis	8	18	30.9928	2.68443e-10	9.96851e-09
GO:0010862	positive regulation of pathway-restricted SMAD protein phosphorylation	11	48	15.9807	2.78968e-10	1.02607e-08
GO:0045666	positive regulation of neuron differentiation	15	111	9.42348	3.05859e-10	1.11437e-08
GO:0038063	collagen-activated tyrosine kinase receptor signaling pathway	7	12	40.678	3.63797e-10	1.31307e-08
GO:0009190	cyclic nucleotide biosynthetic process	8	19	29.3616	4.57816e-10	1.63712e-08
GO:0006915	apoptotic process	32	575	3.88084	5.17389e-10	1.83317e-08
GO:0007229	integrin-mediated signaling pathway	13	80	11.3317	5.23945e-10	1.83952e-08
GO:0007626	locomotory behavior	15	116	9.0173	5.7953e-10	2.01635e-08
GO:0030513	positive regulation of BMP signaling pathway	10	39	17.8805	6.15171e-10	2.12124e-08
GO:0010466	negative regulation of peptidase activity	15	117	8.94023	6.55983e-10	2.24195e-08
GO:0007416	synapse assembly	11	52	14.7514	7.07827e-10	2.39792e-08
GO:0003180	aortic valve morphogenesis	8	20	27.8935	7.5339e-10	2.53008e-08
GO:0045893	positive regulation of transcription, DNA-templated	33	619	3.71763	8.04659e-10	2.67896e-08
GO:0019800	peptide cross-linking via chondroitin 4-sulfate glycosaminoglycan	6	8	52.3003	9.37003e-10	3.09291e-08
GO:0001819	positive regulation of cytokine production	12	68	12.306	9.91158e-10	3.21668e-08
GO:0030512	negative regulation of transforming growth factor beta receptor signaling pathway	12	68	12.306	9.91158e-10	3.21668e-08
GO:0001666	response to hypoxia	15	121	8.64468	1.06378e-09	3.42358e-08
GO:0007268	chemical synaptic transmission	18	186	6.74843	1.13341e-09	3.61754e-08
GO:0050808	synapse organization	12	69	12.1276	1.18418e-09	3.74861e-08
GO:0032331	negative regulation of chondrocyte differentiation	8	21	26.5652	1.20165e-09	3.75653e-08
GO:0002244	hematopoietic progenitor cell differentiation	14	103	9.47838	1.20613e-09	3.75653e-08
GO:0032967	positive regulation of collagen biosynthetic process	9	31	20.2453	1.50632e-09	4.65393e-08
GO:0006468	protein phosphorylation	31	568	3.80589	1.60879e-09	4.93107e-08
GO:0034097	response to cytokine	11	58	13.2254	2.46726e-09	7.5028e-08
GO:0071805	potassium ion transmembrane transport	14	109	8.95663	2.59579e-09	7.83199e-08
GO:0001937	negative regulation of endothelial cell proliferation	9	33	19.0183	2.80857e-09	8.32909e-08
GO:0003184	pulmonary valve morphogenesis	7	15	32.5424	2.84681e-09	8.32909e-08
GO:0032963	collagen metabolic process	7	15	32.5424	2.84681e-09	8.32909e-08
GO:0048566	embryonic digestive tract development	7	15	32.5424	2.84681e-09	8.32909e-08
GO:0019221	cytokine-mediated signaling pathway	15	131	7.98478	3.29357e-09	9.56372e-08
GO:0007599	hemostasis	10	46	15.1595	3.60244e-09	1.03825e-07
GO:0010759	positive regulation of macrophage chemotaxis	8	24	23.2446	4.18067e-09	1.18719e-07
GO:1904706	negative regulation of vascular smooth muscle cell proliferation	8	24	23.2446	4.18067e-09	1.18719e-07
GO:0071346	cellular response to interferon-gamma	13	97	9.34576	6.19374e-09	1.746e-07
GO:0001764	neuron migration	15	138	7.57976	6.84663e-09	1.91606e-07
GO:0048008	platelet-derived growth factor receptor signaling pathway	9	37	16.9623	8.60593e-09	2.38831e-07
GO:0010575	positive regulation of vascular endothelial growth factor production	8	26	21.4565	8.6578e-09	2.38831e-07
GO:0006910	phagocytosis, recognition	15	143	7.31473	1.12444e-08	3.07986e-07
GO:0032760	positive regulation of tumor necrosis factor production	13	102	8.88764	1.16366e-08	3.16483e-07
GO:0006897	endocytosis	17	190	6.23934	1.17473e-08	3.17259e-07
GO:0035988	chondrocyte proliferation	6	11	38.0366	1.4901e-08	3.99636e-07
GO:0090263	positive regulation of canonical Wnt signaling pathway	13	105	8.63371	1.66978e-08	4.44737e-07
GO:0060976	coronary vasculature development	9	40	15.6901	1.82014e-08	4.81464e-07
GO:0006874	cellular calcium ion homeostasis	13	106	8.55226	1.8783e-08	4.93468e-07
GO:0048286	lung alveolus development	10	54	12.9137	1.90678e-08	4.97567e-07
GO:0003007	heart morphogenesis	11	70	10.9582	2.00517e-08	5.1973e-07
GO:0009888	tissue development	9	41	15.3074	2.30232e-08	5.92771e-07
GO:0007611	learning or memory	11	72	10.6538	2.72864e-08	6.9788e-07
GO:0030036	actin cytoskeleton organization	16	177	6.30362	2.93985e-08	7.46954e-07
GO:0003148	outflow tract septum morphogenesis	8	30	18.5957	3.08298e-08	7.78201e-07
GO:0051145	smooth muscle cell differentiation	7	20	24.4068	3.22136e-08	8.07849e-07
GO:0030282	bone mineralization	9	43	14.5954	3.61201e-08	8.99973e-07
GO:0050728	negative regulation of inflammatory response	13	112	8.0941	3.70576e-08	9.17413e-07
GO:0010595	positive regulation of endothelial cell migration	10	58	12.0231	3.94793e-08	9.64995e-07
GO:0043406	positive regulation of MAP kinase activity	10	58	12.0231	3.94793e-08	9.64995e-07
GO:0001974	blood vessel remodeling	9	44	14.2637	4.48294e-08	1.08888e-06
GO:0090026	positive regulation of monocyte chemotaxis	7	21	23.2446	4.77195e-08	1.14468e-06
GO:0090050	positive regulation of cell migration involved in sprouting angiogenesis	7	21	23.2446	4.77195e-08	1.14468e-06
GO:0008347	glial cell migration	6	13	32.1848	5.40036e-08	1.27952e-06
GO:0038084	vascular endothelial growth factor signaling pathway	6	13	32.1848	5.40036e-08	1.27952e-06
GO:0007267	cell-cell signaling	11	77	9.96197	5.65216e-08	1.32295e-06
GO:0060070	canonical Wnt signaling pathway	11	77	9.96197	5.65216e-08	1.32295e-06
GO:0007219	Notch signaling pathway	13	116	7.81499	5.69377e-08	1.32466e-06
GO:0071347	cellular response to interleukin-1	10	61	11.4318	6.56321e-08	1.51779e-06
GO:0120162	positive regulation of cold-induced thermogenesis	12	97	8.62686	6.63441e-08	1.52513e-06
GO:0010001	glial cell differentiation	7	22	22.188	6.91185e-08	1.57021e-06
GO:0019934	cGMP-mediated signaling	7	22	22.188	6.91185e-08	1.57021e-06
GO:0001958	endochondral ossification	8	33	16.9052	7.04025e-08	1.59003e-06
GO:0048839	inner ear development	10	62	11.2474	7.72484e-08	1.7345e-06
GO:0070098	chemokine-mediated signaling pathway	9	47	13.3533	8.29159e-08	1.85099e-06
GO:0050729	positive regulation of inflammatory response	11	80	9.58839	8.52376e-08	1.89188e-06
GO:0051968	positive regulation of synaptic transmission, glutamatergic	8	34	16.4079	9.09045e-08	2.00613e-06
GO:0042593	glucose homeostasis	14	143	6.82708	9.18067e-08	2.01453e-06
GO:0001945	lymph vessel development	6	14	29.8859	9.33532e-08	2.03599e-06
GO:0031175	neuron projection development	15	167	6.26351	9.38392e-08	2.03599e-06
GO:2000573	positive regulation of DNA biosynthetic process	7	23	21.2233	9.81229e-08	2.11704e-06
GO:0001936	regulation of endothelial cell proliferation	5	8	43.5836	1.29825e-07	2.78546e-06
GO:0048598	embryonic morphogenesis	7	24	20.339	1.36805e-07	2.91901e-06
GO:1904707	positive regulation of vascular smooth muscle cell proliferation	8	36	15.4964	1.47714e-07	3.13445e-06
GO:0042733	embryonic digit morphogenesis	10	67	10.408	1.67024e-07	3.52484e-06
GO:0007154	cell communication	8	37	15.0776	1.86088e-07	3.84317e-06
GO:0048754	branching morphogenesis of an epithelial tube	8	37	15.0776	1.86088e-07	3.84317e-06
GO:0051924	regulation of calcium ion transport	8	37	15.0776	1.86088e-07	3.84317e-06
GO:0071526	semaphorin-plexin signaling pathway	8	37	15.0776	1.86088e-07	3.84317e-06
GO:0048146	positive regulation of fibroblast proliferation	10	68	10.255	1.93307e-07	3.97102e-06
GO:0006355	regulation of transcription, DNA-templated	40	1065	2.61911	2.28497e-07	4.66907e-06
GO:0010863	positive regulation of phospholipase C activity	5	9	38.741	2.88635e-07	5.83616e-06
GO:0032964	collagen biosynthetic process	5	9	38.741	2.88635e-07	5.83616e-06
GO:0035725	sodium ion transmembrane transport	10	71	9.82166	2.95317e-07	5.94018e-06
GO:0071356	cellular response to tumor necrosis factor	12	111	7.53879	3.05588e-07	6.11492e-06
GO:0035924	cellular response to vascular endothelial growth factor stimulus	7	27	18.0791	3.38094e-07	6.66183e-06
GO:0048565	digestive tract development	7	27	18.0791	3.38094e-07	6.66183e-06
GO:0048843	negative regulation of axon extension involved in axon guidance	7	27	18.0791	3.38094e-07	6.66183e-06
GO:0009968	negative regulation of signal transduction	9	55	11.411	3.49209e-07	6.84592e-06
GO:0014911	positive regulation of smooth muscle cell migration	8	40	13.9468	3.56847e-07	6.96033e-06
GO:0048745	smooth muscle tissue development	6	17	24.6119	3.70824e-07	7.1966e-06
GO:0042493	response to drug	13	136	6.66573	3.84852e-07	7.43148e-06
GO:0006911	phagocytosis, engulfment	14	161	6.06381	4.10614e-07	7.8895e-06
GO:0034765	regulation of ion transmembrane transport	13	137	6.61707	4.19649e-07	8.0232e-06
GO:0001944	vasculature development	7	28	17.4334	4.45194e-07	8.38703e-06
GO:0035904	aorta development	7	28	17.4334	4.45194e-07	8.38703e-06
GO:0043552	positive regulation of phosphatidylinositol 3-kinase activity	7	28	17.4334	4.45194e-07	8.38703e-06
GO:0006979	response to oxidative stress	12	116	7.21384	4.99237e-07	9.35949e-06
GO:0060307	regulation of ventricular cardiac muscle cell membrane repolarization	6	18	23.2446	5.49456e-07	1.02512e-05
GO:0030593	neutrophil chemotaxis	10	76	9.1755	5.72322e-07	1.06265e-05
GO:0045765	regulation of angiogenesis	7	29	16.8323	5.79562e-07	1.07094e-05
GO:0060548	negative regulation of cell death	11	97	7.90795	6.48664e-07	1.19292e-05
GO:0007200	phospholipase C-activating G protein-coupled receptor signaling pathway	9	59	10.6374	6.55666e-07	1.20009e-05
GO:0031290	retinal ganglion cell axon guidance	6	19	22.0212	7.93266e-07	1.44509e-05
GO:0035886	vascular smooth muscle cell differentiation	4	5	55.787	8.31403e-07	1.50041e-05
GO:1902462	positive regulation of mesenchymal stem cell proliferation	4	5	55.787	8.31403e-07	1.50041e-05
GO:2000379	positive regulation of reactive oxygen species metabolic process	7	31	15.7463	9.52349e-07	1.70347e-05
GO:0006814	sodium ion transport	12	123	6.8033	9.52746e-07	1.70347e-05
GO:0007519	skeletal muscle tissue development	9	62	10.1226	1.01867e-06	1.80463e-05
GO:0030326	embryonic limb morphogenesis	9	62	10.1226	1.01867e-06	1.80463e-05
GO:0097435	supramolecular fiber organization	5	11	31.6972	1.03334e-06	1.82226e-05
GO:0051216	cartilage development	10	81	8.60911	1.05588e-06	1.85355e-05
GO:0000902	cell morphogenesis	11	102	7.52031	1.08871e-06	1.89396e-05
GO:0032755	positive regulation of interleukin-6 production	11	102	7.52031	1.08871e-06	1.89396e-05
GO:0050921	positive regulation of chemotaxis	6	20	20.9201	1.11943e-06	1.93867e-05
GO:0061098	positive regulation of protein tyrosine kinase activity	7	32	15.2543	1.20388e-06	2.07562e-05
GO:0030097	hemopoiesis	10	83	8.40166	1.33243e-06	2.28192e-05
GO:0001658	branching involved in ureteric bud morphogenesis	8	47	11.8696	1.33535e-06	2.28192e-05
GO:0043547	positive regulation of GTPase activity	13	153	5.92509	1.5231e-06	2.59128e-05
GO:0002042	cell migration involved in sprouting angiogenesis	6	21	19.9239	1.54812e-06	2.62229e-05
GO:0021915	neural tube development	8	48	11.6223	1.58227e-06	2.66845e-05
GO:0030900	forebrain development	10	85	8.20397	1.6705e-06	2.80499e-05
GO:0006182	cGMP biosynthetic process	5	12	29.0557	1.75041e-06	2.92644e-05
GO:0048663	neuron fate commitment	7	34	14.357	1.87672e-06	3.12409e-05
GO:0001755	neural crest cell migration	8	50	11.1574	2.19496e-06	3.6072e-05
GO:0007188	adenylate cyclase-modulating G protein-coupled receptor signaling pathway	8	50	11.1574	2.19496e-06	3.6072e-05
GO:0071560	cellular response to transforming growth factor beta stimulus	8	50	11.1574	2.19496e-06	3.6072e-05
GO:0002548	monocyte chemotaxis	7	35	13.9468	2.31681e-06	3.79132e-05
GO:0006631	fatty acid metabolic process	14	186	5.24878	2.41426e-06	3.93413e-05
GO:0038033	positive regulation of endothelial cell chemotaxis by VEGF-activated vascular endothelial growth factor receptor signaling pathway	4	6	46.4892	2.46572e-06	3.96775e-05
GO:0050819	negative regulation of coagulation	4	6	46.4892	2.46572e-06	3.96775e-05
GO:0097119	postsynaptic density protein 95 clustering	4	6	46.4892	2.46572e-06	3.96775e-05
GO:0010596	negative regulation of endothelial cell migration	6	23	18.1914	2.81025e-06	4.45917e-05
GO:0097120	receptor localization to synapse	5	13	26.8207	2.81067e-06	4.45917e-05
GO:0002053	positive regulation of mesenchymal cell proliferation	7	36	13.5593	2.84038e-06	4.45917e-05
GO:0042832	defense response to protozoan	7	36	13.5593	2.84038e-06	4.45917e-05
GO:0086091	regulation of heart rate by cardiac conduction	7	36	13.5593	2.84038e-06	4.45917e-05
GO:0098742	cell-cell adhesion via plasma-membrane adhesion molecules	7	36	13.5593	2.84038e-06	4.45917e-05
GO:0006357	regulation of transcription by RNA polymerase II	47	1493	2.19524	3.15717e-06	4.93644e-05
GO:0001837	epithelial to mesenchymal transition	7	37	13.1929	3.45972e-06	5.36603e-05
GO:0048662	negative regulation of smooth muscle cell proliferation	7	37	13.1929	3.45972e-06	5.36603e-05
GO:0045600	positive regulation of fat cell differentiation	8	53	10.5259	3.48871e-06	5.38936e-05
GO:0050871	positive regulation of B cell activation	12	139	6.02018	3.58161e-06	5.51083e-05
GO:0035567	non-canonical Wnt signaling pathway	6	24	17.4334	3.7014e-06	5.67254e-05
GO:0030177	positive regulation of Wnt signaling pathway	7	38	12.8457	4.18839e-06	6.3935e-05
GO:0001946	lymphangiogenesis	5	14	24.9049	4.32028e-06	6.51755e-05
GO:0006940	regulation of smooth muscle contraction	5	14	24.9049	4.32028e-06	6.51755e-05
GO:0061337	cardiac conduction	5	14	24.9049	4.32028e-06	6.51755e-05
GO:0006816	calcium ion transport	12	142	5.893	4.49752e-06	6.75853e-05
GO:0001932	regulation of protein phosphorylation	9	74	8.48114	4.76056e-06	7.09857e-05
GO:0051965	positive regulation of synapse assembly	9	74	8.48114	4.76056e-06	7.09857e-05
GO:0007015	actin filament organization	12	143	5.85179	4.84589e-06	7.198e-05
GO:0050680	negative regulation of epithelial cell proliferation	9	75	8.36805	5.34108e-06	7.90316e-05
GO:0051496	positive regulation of stress fiber assembly	8	56	9.96197	5.38325e-06	7.93515e-05
GO:0032224	positive regulation of synaptic transmission, cholinergic	4	7	39.8479	5.68764e-06	8.28894e-05
GO:0042297	vocal learning	4	7	39.8479	5.68764e-06	8.28894e-05
GO:2000491	positive regulation of hepatic stellate cell activation	4	7	39.8479	5.68764e-06	8.28894e-05
GO:0001656	metanephros development	7	40	12.2034	6.03504e-06	8.69676e-05
GO:0001816	cytokine production	7	40	12.2034	6.03504e-06	8.69676e-05
GO:0050772	positive regulation of axonogenesis	7	40	12.2034	6.03504e-06	8.69676e-05
GO:0016322	neuron remodeling	5	15	23.2446	6.40358e-06	9.12569e-05
GO:0048771	tissue remodeling	5	15	23.2446	6.40358e-06	9.12569e-05
GO:0050930	induction of positive chemotaxis	5	15	23.2446	6.40358e-06	9.12569e-05
GO:0048844	artery morphogenesis	6	27	15.4964	7.84684e-06	0.0001106
GO:0051894	positive regulation of focal adhesion assembly	6	27	15.4964	7.84684e-06	0.0001106
GO:0099560	synaptic membrane adhesion	6	27	15.4964	7.84684e-06	0.0001106
GO:0043010	camera-type eye development	9	79	7.94435	8.31656e-06	0.000115952
GO:0060041	retina development in camera-type eye	9	79	7.94435	8.31656e-06	0.000115952
GO:0060395	SMAD protein signal transduction	9	79	7.94435	8.31656e-06	0.000115952
GO:0045880	positive regulation of smoothened signaling pathway	7	42	11.6223	8.5181e-06	0.000118334
GO:0001843	neural tube closure	10	102	6.83664	9.13476e-06	0.000126446
GO:0060766	negative regulation of androgen receptor signaling pathway	5	16	21.7918	9.20389e-06	0.000126496
GO:0071625	vocalization behavior	5	16	21.7918	9.20389e-06	0.000126496
GO:0009954	proximal/distal pattern formation	6	28	14.943	9.86547e-06	0.000134631
GO:0060045	positive regulation of cardiac muscle cell proliferation	6	28	14.943	9.86547e-06	0.000134631
GO:0046777	protein autophosphorylation	13	182	4.98098	1.08329e-05	0.000147312
GO:0017185	peptidyl-lysine hydroxylation	4	8	34.8669	1.12455e-05	0.000151324
GO:0048048	embryonic eye morphogenesis	4	8	34.8669	1.12455e-05	0.000151324
GO:0099641	anterograde axonal protein transport	4	8	34.8669	1.12455e-05	0.000151324
GO:0038098	sequestering of BMP from receptor via BMP binding	3	3	69.7338	1.17626e-05	0.000155026
GO:0048841	regulation of axon extension involved in axon guidance	3	3	69.7338	1.17626e-05	0.000155026
GO:0072277	metanephric glomerular capillary formation	3	3	69.7338	1.17626e-05	0.000155026
GO:0090500	endocardial cushion to mesenchymal transition	3	3	69.7338	1.17626e-05	0.000155026
GO:2000721	positive regulation of transcription from RNA polymerase II promoter involved in smooth muscle cell differentiation	3	3	69.7338	1.17626e-05	0.000155026
GO:2000860	positive regulation of aldosterone secretion	3	3	69.7338	1.17626e-05	0.000155026
GO:0002062	chondrocyte differentiation	7	44	11.094	1.18016e-05	0.000155026
GO:0030511	positive regulation of transforming growth factor beta receptor signaling pathway	6	29	14.4277	1.22879e-05	0.000160867
GO:0001886	endothelial cell morphogenesis	5	17	20.5099	1.28843e-05	0.000166977
GO:0061298	retina vasculature development in camera-type eye	5	17	20.5099	1.28843e-05	0.000166977
GO:0086004	regulation of cardiac muscle cell contraction	5	17	20.5099	1.28843e-05	0.000166977
GO:0030155	regulation of cell adhesion	7	45	10.8475	1.38026e-05	0.000177686
GO:0051781	positive regulation of cell division	7	45	10.8475	1.38026e-05	0.000177686
GO:0045444	fat cell differentiation	9	84	7.47148	1.39565e-05	0.000179069
GO:0045785	positive regulation of cell adhesion	8	64	8.71672	1.5162e-05	0.00019276
GO:0048666	neuron development	8	64	8.71672	1.5162e-05	0.00019276
GO:0048738	cardiac muscle tissue development	6	30	13.9468	1.51732e-05	0.00019276
GO:0014002	astrocyte development	5	18	19.3705	1.76285e-05	0.000221763
GO:0035641	locomotory exploration behavior	5	18	19.3705	1.76285e-05	0.000221763
GO:0048265	response to pain	5	18	19.3705	1.76285e-05	0.000221763
GO:0050853	B cell receptor signaling pathway	12	162	5.16547	1.78958e-05	0.000224395
GO:0045879	negative regulation of smoothened signaling pathway	6	31	13.4969	1.85862e-05	0.000231704
GO:0035458	cellular response to interferon-beta	7	47	10.3859	1.86587e-05	0.000231704
GO:0051930	regulation of sensory perception of pain	7	47	10.3859	1.86587e-05	0.000231704
GO:0003416	endochondral bone growth	4	9	30.9928	2.00109e-05	0.000244564
GO:0006929	substrate-dependent cell migration	4	9	30.9928	2.00109e-05	0.000244564
GO:0033622	integrin activation	4	9	30.9928	2.00109e-05	0.000244564
GO:0043567	regulation of insulin-like growth factor receptor signaling pathway	4	9	30.9928	2.00109e-05	0.000244564
GO:0060346	bone trabecula formation	4	9	30.9928	2.00109e-05	0.000244564
GO:0045668	negative regulation of osteoblast differentiation	8	67	8.32642	2.15128e-05	0.00026209
GO:2000352	negative regulation of endothelial cell apoptotic process	6	32	13.0751	2.25975e-05	0.000273717
GO:0030509	BMP signaling pathway	9	89	7.05173	2.2609e-05	0.000273717
GO:0048484	enteric nervous system development	5	19	18.351	2.36411e-05	0.000285318
GO:0007612	learning	8	68	8.20397	2.40756e-05	0.000289657
GO:0071222	cellular response to lipopolysaccharide	15	258	4.05429	2.4258e-05	0.000290946
GO:0016310	phosphorylation	24	587	2.85113	2.47805e-05	0.000296291
GO:0071230	cellular response to amino acid stimulus	11	140	5.47908	2.53132e-05	0.000301728
GO:0009953	dorsal/ventral pattern formation	7	50	9.76273	2.85481e-05	0.000338199
GO:0045597	positive regulation of cell differentiation	7	50	9.76273	2.85481e-05	0.000338199
GO:0050829	defense response to Gram-negative bacterium	10	116	6.01153	2.92182e-05	0.000345079
GO:0009612	response to mechanical stimulus	5	20	17.4334	3.11483e-05	0.000362334
GO:0032332	positive regulation of chondrocyte differentiation	5	20	17.4334	3.11483e-05	0.000362334
GO:0042310	vasoconstriction	5	20	17.4334	3.11483e-05	0.000362334
GO:0048557	embryonic digestive tract morphogenesis	5	20	17.4334	3.11483e-05	0.000362334
GO:0090280	positive regulation of calcium ion import	5	20	17.4334	3.11483e-05	0.000362334
GO:0032496	response to lipopolysaccharide	10	117	5.96015	3.1541e-05	0.0003658
GO:0071773	cellular response to BMP stimulus	6	34	12.306	3.27283e-05	0.00037562
GO:0097746	regulation of blood vessel diameter	6	34	12.306	3.27283e-05	0.00037562
GO:0035633	maintenance of permeability of blood-brain barrier	4	10	27.8935	3.29713e-05	0.00037562
GO:0061037	negative regulation of cartilage development	4	10	27.8935	3.29713e-05	0.00037562
GO:0085029	extracellular matrix assembly	4	10	27.8935	3.29713e-05	0.00037562
GO:0090091	positive regulation of extracellular matrix disassembly	4	10	27.8935	3.29713e-05	0.00037562
GO:0050804	modulation of chemical synaptic transmission	9	94	6.67664	3.54993e-05	0.000403231
GO:0035116	embryonic hindlimb morphogenesis	6	35	11.9544	3.90203e-05	0.000441925
GO:0032731	positive regulation of interleukin-1 beta production	7	53	9.21012	4.24428e-05	0.000477884
GO:0042307	positive regulation of protein import into nucleus	7	53	9.21012	4.24428e-05	0.000477884
GO:0050919	negative chemotaxis	6	36	11.6223	4.62563e-05	0.000516552
GO:0010649	regulation of cell communication by electrical coupling	3	4	52.3003	4.65459e-05	0.000516552
GO:0072137	condensed mesenchymal cell proliferation	3	4	52.3003	4.65459e-05	0.000516552
GO:0097116	gephyrin clustering involved in postsynaptic density assembly	3	4	52.3003	4.65459e-05	0.000516552
GO:1903010	regulation of bone development	3	4	52.3003	4.65459e-05	0.000516552
GO:0007601	visual perception	11	150	5.11381	4.88348e-05	0.000540401
GO:0000904	cell morphogenesis involved in differentiation	4	11	25.3577	5.12215e-05	0.000554111
GO:0001763	morphogenesis of a branching structure	4	11	25.3577	5.12215e-05	0.000554111
GO:0009312	oligosaccharide biosynthetic process	4	11	25.3577	5.12215e-05	0.000554111
GO:0010656	negative regulation of muscle cell apoptotic process	4	11	25.3577	5.12215e-05	0.000554111
GO:0043568	positive regulation of insulin-like growth factor receptor signaling pathway	4	11	25.3577	5.12215e-05	0.000554111
GO:0043949	regulation of cAMP-mediated signaling	4	11	25.3577	5.12215e-05	0.000554111
GO:0060317	cardiac epithelial to mesenchymal transition	4	11	25.3577	5.12215e-05	0.000554111
GO:0060840	artery development	4	11	25.3577	5.12215e-05	0.000554111
GO:0043524	negative regulation of neuron apoptotic process	12	180	4.64892	5.232e-05	0.000564413
GO:0060349	bone morphogenesis	6	37	11.3082	5.45395e-05	0.000586717
GO:0033138	positive regulation of peptidyl-serine phosphorylation	9	101	6.2139	6.37537e-05	0.000683936
GO:0048701	embryonic cranial skeleton morphogenesis	6	38	11.0106	6.39803e-05	0.000684465
GO:0007417	central nervous system development	9	102	6.15298	6.90394e-05	0.000736548
GO:0035023	regulation of Rho protein signal transduction	8	79	7.06165	7.39741e-05	0.000787019
GO:0006956	complement activation	4	12	23.2446	7.59571e-05	0.000797136
GO:0030949	positive regulation of vascular endothelial growth factor receptor signaling pathway	4	12	23.2446	7.59571e-05	0.000797136
GO:0055003	cardiac myofibril assembly	4	12	23.2446	7.59571e-05	0.000797136
GO:0060740	prostate gland epithelium morphogenesis	4	12	23.2446	7.59571e-05	0.000797136
GO:1902287	semaphorin-plexin signaling pathway involved in axon guidance	4	12	23.2446	7.59571e-05	0.000797136
GO:0032091	negative regulation of protein binding	8	80	6.97338	8.11654e-05	0.000849487
GO:0031643	positive regulation of myelination	5	24	14.5279	8.14239e-05	0.000849889
GO:0055085	transmembrane transport	19	432	3.06699	8.29773e-05	0.000863769
GO:0007528	neuromuscular junction development	6	40	10.4601	8.68132e-05	0.000898854
GO:0060325	face morphogenesis	6	40	10.4601	8.68132e-05	0.000898854
GO:0042127	regulation of cell proliferation	13	221	4.10199	8.78613e-05	0.000907274
GO:0007608	sensory perception of smell	2	1139	0.122447	9.013e-05	0.000928219
GO:0009966	regulation of signal transduction	6	41	10.2049	0.000100463	0.00103031
GO:0034332	adherens junction organization	5	25	13.9468	0.000100577	0.00103031
GO:0010951	negative regulation of endopeptidase activity	8	83	6.72133	0.000106351	0.00108658
GO:0003198	epithelial to mesenchymal transition involved in endocardial cushion formation	4	13	21.4565	0.000108467	0.00110527
GO:0007044	cell-substrate junction assembly	3	5	41.8403	0.000115118	0.00114289
GO:0010574	regulation of vascular endothelial growth factor production	3	5	41.8403	0.000115118	0.00114289
GO:0018057	peptidyl-lysine oxidation	3	5	41.8403	0.000115118	0.00114289
GO:0021637	trigeminal nerve structural organization	3	5	41.8403	0.000115118	0.00114289
GO:0021938	smoothened signaling pathway involved in regulation of cerebellar granule cell precursor cell proliferation	3	5	41.8403	0.000115118	0.00114289
GO:0030947	regulation of vascular endothelial growth factor receptor signaling pathway	3	5	41.8403	0.000115118	0.00114289
GO:0048592	eye morphogenesis	3	5	41.8403	0.000115118	0.00114289
GO:0060666	dichotomous subdivision of terminal units involved in salivary gland branching	3	5	41.8403	0.000115118	0.00114289
GO:0061044	negative regulation of vascular wound healing	3	5	41.8403	0.000115118	0.00114289
GO:0061304	retinal blood vessel morphogenesis	3	5	41.8403	0.000115118	0.00114289
GO:0031623	receptor internalization	6	42	9.96197	0.000115787	0.00114366
GO:1900026	positive regulation of substrate adhesion-dependent cell spreading	6	42	9.96197	0.000115787	0.00114366
GO:0050885	neuromuscular process controlling balance	7	62	7.87317	0.000121096	0.00119304
GO:0042981	regulation of apoptotic process	12	196	4.26942	0.000121834	0.00119705
GO:0008585	female gonad development	5	26	13.4103	0.000123053	0.00119705
GO:0030500	regulation of bone mineralization	5	26	13.4103	0.000123053	0.00119705
GO:0042476	odontogenesis	5	26	13.4103	0.000123053	0.00119705
GO:0061484	hematopoietic stem cell homeostasis	5	26	13.4103	0.000123053	0.00119705
GO:0051480	regulation of cytosolic calcium ion concentration	6	43	9.73029	0.000132934	0.00128993
GO:0071260	cellular response to mechanical stimulus	7	63	7.7482	0.000134554	0.00130237
GO:0010977	negative regulation of neuron projection development	8	86	6.48686	0.00013777	0.00133017
GO:0030879	mammary gland development	7	64	7.62713	0.000149216	0.00143156
GO:0032092	positive regulation of protein binding	8	87	6.4123	0.000149826	0.00143156
GO:0001935	endothelial cell proliferation	4	14	19.9239	0.000150125	0.00143156
GO:0030239	myofibril assembly	4	14	19.9239	0.000150125	0.00143156
GO:0062009	secondary palate development	4	14	19.9239	0.000150125	0.00143156
GO:0060173	limb development	6	44	9.50915	0.000152061	0.00144645
GO:0050766	positive regulation of phagocytosis	7	65	7.50979	0.000165164	0.00156723
GO:0048015	phosphatidylinositol-mediated signaling	6	45	9.29784	0.000173331	0.00163669
GO:0048469	cell maturation	6	45	9.29784	0.000173331	0.00163669
GO:0009653	anatomical structure morphogenesis	7	66	7.39601	0.000182484	0.00171472
GO:0070830	bicellular tight junction assembly	7	66	7.39601	0.000182484	0.00171472
GO:0051091	positive regulation of DNA-binding transcription factor activity	9	116	5.41038	0.000192341	0.00180296
GO:0006939	smooth muscle contraction	4	15	18.5957	0.000202387	0.00187439
GO:0030195	negative regulation of blood coagulation	4	15	18.5957	0.000202387	0.00187439
GO:0060347	heart trabecula formation	4	15	18.5957	0.000202387	0.00187439
GO:0060445	branching involved in salivary gland morphogenesis	4	15	18.5957	0.000202387	0.00187439
GO:0071711	basement membrane organization	4	15	18.5957	0.000202387	0.00187439
GO:0120163	negative regulation of cold-induced thermogenesis	6	47	8.90218	0.000223006	0.00205046
GO:0001957	intramembranous ossification	3	6	34.8669	0.000227769	0.00205046
GO:0003150	muscular septum morphogenesis	3	6	34.8669	0.000227769	0.00205046
GO:0021785	branchiomotor neuron axon guidance	3	6	34.8669	0.000227769	0.00205046
GO:0033631	cell-cell adhesion mediated by integrin	3	6	34.8669	0.000227769	0.00205046
GO:0048263	determination of dorsal identity	3	6	34.8669	0.000227769	0.00205046
GO:0060836	lymphatic endothelial cell differentiation	3	6	34.8669	0.000227769	0.00205046
GO:0072378	blood coagulation, fibrin clot formation	3	6	34.8669	0.000227769	0.00205046
GO:0090027	negative regulation of monocyte chemotaxis	3	6	34.8669	0.000227769	0.00205046
GO:0097114	NMDA glutamate receptor clustering	3	6	34.8669	0.000227769	0.00205046
GO:0098883	synapse pruning	3	6	34.8669	0.000227769	0.00205046
GO:1905475	regulation of protein localization to membrane	3	6	34.8669	0.000227769	0.00205046
GO:0042552	myelination	7	69	7.07444	0.000243579	0.00218768
GO:0045429	positive regulation of nitric oxide biosynthetic process	6	48	8.71672	0.000251782	0.0022561
GO:0007043	cell-cell junction assembly	5	30	11.6223	0.000254218	0.00227266
GO:0003181	atrioventricular valve morphogenesis	4	16	17.4334	0.000266782	0.00234695
GO:0014912	negative regulation of smooth muscle cell migration	4	16	17.4334	0.000266782	0.00234695
GO:0030502	negative regulation of bone mineralization	4	16	17.4334	0.000266782	0.00234695
GO:0035729	cellular response to hepatocyte growth factor stimulus	4	16	17.4334	0.000266782	0.00234695
GO:0060391	positive regulation of SMAD protein signal transduction	4	16	17.4334	0.000266782	0.00234695
GO:0061045	negative regulation of wound healing	4	16	17.4334	0.000266782	0.00234695
GO:0097178	ruffle assembly	4	16	17.4334	0.000266782	0.00234695
GO:0007193	adenylate cyclase-inhibiting G protein-coupled receptor signaling pathway	6	49	8.53883	0.000283445	0.00247662
GO:0016358	dendrite development	6	49	8.53883	0.000283445	0.00247662
GO:0060048	cardiac muscle contraction	6	49	8.53883	0.000283445	0.00247662
GO:0060828	regulation of canonical Wnt signaling pathway	5	31	11.2474	0.000299532	0.00261127
GO:0050830	defense response to Gram-positive bacterium	10	152	4.58775	0.000302699	0.00263294
GO:0042472	inner ear morphogenesis	7	72	6.77967	0.000320452	0.00278109
GO:0002281	macrophage activation involved in immune response	4	17	16.4079	0.000344904	0.00295348
GO:0032966	negative regulation of collagen biosynthetic process	4	17	16.4079	0.000344904	0.00295348
GO:0035909	aorta morphogenesis	4	17	16.4079	0.000344904	0.00295348
GO:0060038	cardiac muscle cell proliferation	4	17	16.4079	0.000344904	0.00295348
GO:1990869	cellular response to chemokine	4	17	16.4079	0.000344904	0.00295348
GO:2000649	regulation of sodium ion transmembrane transporter activity	4	17	16.4079	0.000344904	0.00295348
GO:0051497	negative regulation of stress fiber assembly	5	32	10.8959	0.000350816	0.00297769
GO:0070371	ERK1 and ERK2 cascade	5	32	10.8959	0.000350816	0.00297769
GO:1905606	regulation of presynapse assembly	5	32	10.8959	0.000350816	0.00297769
GO:2001238	positive regulation of extrinsic apoptotic signaling pathway	5	32	10.8959	0.000350816	0.00297769
GO:0001558	regulation of cell growth	6	51	8.20397	0.000356274	0.00301739
GO:0009952	anterior/posterior pattern specification	9	126	4.98098	0.000365947	0.00309253
GO:0001955	blood vessel maturation	3	7	29.8859	0.000394331	0.00323334
GO:0003272	endocardial cushion formation	3	7	29.8859	0.000394331	0.00323334
GO:0010544	negative regulation of platelet activation	3	7	29.8859	0.000394331	0.00323334
GO:0014031	mesenchymal cell development	3	7	29.8859	0.000394331	0.00323334
GO:0021957	corticospinal tract morphogenesis	3	7	29.8859	0.000394331	0.00323334
GO:0033629	negative regulation of cell adhesion mediated by integrin	3	7	29.8859	0.000394331	0.00323334
GO:0034440	lipid oxidation	3	7	29.8859	0.000394331	0.00323334
GO:0038001	paracrine signaling	3	7	29.8859	0.000394331	0.00323334
GO:0045606	positive regulation of epidermal cell differentiation	3	7	29.8859	0.000394331	0.00323334
GO:0071447	cellular response to hydroperoxide	3	7	29.8859	0.000394331	0.00323334
GO:0072126	positive regulation of glomerular mesangial cell proliferation	3	7	29.8859	0.000394331	0.00323334
GO:0097084	vascular smooth muscle cell development	3	7	29.8859	0.000394331	0.00323334
GO:1901166	neural crest cell migration involved in autonomic nervous system development	3	7	29.8859	0.000394331	0.00323334
GO:1903348	positive regulation of bicellular tight junction assembly	3	7	29.8859	0.000394331	0.00323334
GO:0072659	protein localization to plasma membrane	10	157	4.44164	0.00039635	0.00323497
GO:0006936	muscle contraction	6	52	8.04621	0.000397879	0.00323497
GO:0050714	positive regulation of protein secretion	6	52	8.04621	0.000397879	0.00323497
GO:0071333	cellular response to glucose stimulus	6	52	8.04621	0.000397879	0.00323497
GO:0051209	release of sequestered calcium ion into cytosol	5	33	10.5657	0.000408589	0.00331507
GO:0007409	axonogenesis	8	101	5.52347	0.000434668	0.00351275
GO:0001709	cell fate determination	4	18	15.4964	0.000438412	0.00351275
GO:0002523	leukocyte migration involved in inflammatory response	4	18	15.4964	0.000438412	0.00351275
GO:0045019	negative regulation of nitric oxide biosynthetic process	4	18	15.4964	0.000438412	0.00351275
GO:0050732	negative regulation of peptidyl-tyrosine phosphorylation	4	18	15.4964	0.000438412	0.00351275
GO:2000310	regulation of NMDA receptor activity	4	18	15.4964	0.000438412	0.00351275
GO:0048705	skeletal system morphogenesis	6	53	7.89439	0.000443254	0.0035442
GO:0016485	protein processing	7	76	6.42285	0.000452608	0.00361151
GO:0001818	negative regulation of cytokine production	5	34	10.255	0.000473393	0.00376182
GO:1904646	cellular response to amyloid-beta	5	34	10.255	0.000473393	0.00376182
GO:0007566	embryo implantation	6	54	7.7482	0.000492641	0.00390673
GO:0007026	negative regulation of microtubule depolymerization	5	35	9.96197	0.000545789	0.00428422
GO:0008045	motor neuron axon guidance	5	35	9.96197	0.000545789	0.00428422
GO:0019228	neuronal action potential	5	35	9.96197	0.000545789	0.00428422
GO:0030316	osteoclast differentiation	5	35	9.96197	0.000545789	0.00428422
GO:0035025	positive regulation of Rho protein signal transduction	5	35	9.96197	0.000545789	0.00428422
GO:2000147	positive regulation of cell motility	4	19	14.6808	0.000549017	0.00430082
GO:0045165	cell fate commitment	7	79	6.17894	0.00057828	0.00451175
GO:0045665	negative regulation of neuron differentiation	7	79	6.17894	0.00057828	0.00451175
GO:0001756	somitogenesis	6	56	7.47148	0.000604463	0.00469705
GO:0043588	skin development	6	56	7.47148	0.000604463	0.00469705
GO:0002693	positive regulation of cellular extravasation	3	8	26.1502	0.000624182	0.00474313
GO:0006930	substrate-dependent cell migration, cell extension	3	8	26.1502	0.000624182	0.00474313
GO:0035912	dorsal aorta morphogenesis	3	8	26.1502	0.000624182	0.00474313
GO:0045446	endothelial cell differentiation	3	8	26.1502	0.000624182	0.00474313
GO:0045986	negative regulation of smooth muscle contraction	3	8	26.1502	0.000624182	0.00474313
GO:0048846	axon extension involved in axon guidance	3	8	26.1502	0.000624182	0.00474313
GO:0060371	regulation of atrial cardiac muscle cell membrane depolarization	3	8	26.1502	0.000624182	0.00474313
GO:0061299	retina vasculature morphogenesis in camera-type eye	3	8	26.1502	0.000624182	0.00474313
GO:0061518	microglial cell proliferation	3	8	26.1502	0.000624182	0.00474313
GO:0070831	basement membrane assembly	3	8	26.1502	0.000624182	0.00474313
GO:1904783	positive regulation of NMDA glutamate receptor activity	3	8	26.1502	0.000624182	0.00474313
GO:0035115	embryonic forelimb morphogenesis	5	36	9.68525	0.000626358	0.00474313
GO:2000463	positive regulation of excitatory postsynaptic potential	5	36	9.68525	0.000626358	0.00474313
GO:0008283	cell proliferation	10	167	4.17568	0.000658468	0.00497653
GO:0042475	odontogenesis of dentin-containing tooth	6	57	7.3404	0.000667427	0.00502456
GO:0071407	cellular response to organic cyclic compound	6	57	7.3404	0.000667427	0.00502456
GO:0031589	cell-substrate adhesion	4	20	13.9468	0.000678484	0.00504876
GO:0045721	negative regulation of gluconeogenesis	4	20	13.9468	0.000678484	0.00504876
GO:0045742	positive regulation of epidermal growth factor receptor signaling pathway	4	20	13.9468	0.000678484	0.00504876
GO:0045987	positive regulation of smooth muscle contraction	4	20	13.9468	0.000678484	0.00504876
GO:0048245	eosinophil chemotaxis	4	20	13.9468	0.000678484	0.00504876
GO:0048678	response to axon injury	4	20	13.9468	0.000678484	0.00504876
GO:0043627	response to estrogen	5	37	9.42348	0.000715705	0.00531549
GO:0040008	regulation of growth	7	82	5.95288	0.000730828	0.00541738
GO:0010942	positive regulation of cell death	6	59	7.09157	0.000808849	0.00577051
GO:0035249	synaptic transmission, glutamatergic	5	38	9.1755	0.000814451	0.00577051
GO:0045595	regulation of cell differentiation	5	38	9.1755	0.000814451	0.00577051
GO:0000226	microtubule cytoskeleton organization	9	140	4.48289	0.000815108	0.00577051
GO:0001970	positive regulation of activation of membrane attack complex	2	2	69.7338	0.000821798	0.00577051
GO:0002225	positive regulation of antimicrobial peptide production	2	2	69.7338	0.000821798	0.00577051
GO:0002540	leukotriene production involved in inflammatory response	2	2	69.7338	0.000821798	0.00577051
GO:0003057	regulation of the force of heart contraction by chemical signal	2	2	69.7338	0.000821798	0.00577051
GO:0003294	atrial ventricular junction remodeling	2	2	69.7338	0.000821798	0.00577051
GO:0007418	ventral midline development	2	2	69.7338	0.000821798	0.00577051
GO:0010652	positive regulation of cell communication by chemical coupling	2	2	69.7338	0.000821798	0.00577051
GO:0021636	trigeminal nerve morphogenesis	2	2	69.7338	0.000821798	0.00577051
GO:0035295	tube development	2	2	69.7338	0.000821798	0.00577051
GO:0044339	canonical Wnt signaling pathway involved in osteoblast differentiation	2	2	69.7338	0.000821798	0.00577051
GO:0046851	negative regulation of bone remodeling	2	2	69.7338	0.000821798	0.00577051
GO:0050925	negative regulation of negative chemotaxis	2	2	69.7338	0.000821798	0.00577051
GO:0060032	notochord regression	2	2	69.7338	0.000821798	0.00577051
GO:0072111	cell proliferation involved in kidney development	2	2	69.7338	0.000821798	0.00577051
GO:0072180	mesonephric duct morphogenesis	2	2	69.7338	0.000821798	0.00577051
GO:0072262	metanephric glomerular mesangial cell proliferation involved in metanephros development	2	2	69.7338	0.000821798	0.00577051
GO:0090210	regulation of establishment of blood-brain barrier	2	2	69.7338	0.000821798	0.00577051
GO:0097117	guanylate kinase-associated protein clustering	2	2	69.7338	0.000821798	0.00577051
GO:0099642	retrograde axonal protein transport	2	2	69.7338	0.000821798	0.00577051
GO:1902548	negative regulation of cellular response to vascular endothelial growth factor stimulus	2	2	69.7338	0.000821798	0.00577051
GO:1902748	positive regulation of lens fiber cell differentiation	2	2	69.7338	0.000821798	0.00577051
GO:1903225	negative regulation of endodermal cell differentiation	2	2	69.7338	0.000821798	0.00577051
GO:1904026	regulation of collagen fibril organization	2	2	69.7338	0.000821798	0.00577051
GO:1904956	regulation of midbrain dopaminergic neuron differentiation	2	2	69.7338	0.000821798	0.00577051
GO:2000724	positive regulation of cardiac vascular smooth muscle cell differentiation	2	2	69.7338	0.000821798	0.00577051
GO:0005977	glycogen metabolic process	5	39	8.94023	0.000923239	0.00632022
GO:0009725	response to hormone	5	39	8.94023	0.000923239	0.00632022
GO:0001867	complement activation, lectin pathway	3	9	23.2446	0.000926267	0.00632022
GO:0003208	cardiac ventricle morphogenesis	3	9	23.2446	0.000926267	0.00632022
GO:0009308	amine metabolic process	3	9	23.2446	0.000926267	0.00632022
GO:0010764	negative regulation of fibroblast migration	3	9	23.2446	0.000926267	0.00632022
GO:0010881	regulation of cardiac muscle contraction by regulation of the release of sequestered calcium ion	3	9	23.2446	0.000926267	0.00632022
GO:0032836	glomerular basement membrane development	3	9	23.2446	0.000926267	0.00632022
GO:0043569	negative regulation of insulin-like growth factor receptor signaling pathway	3	9	23.2446	0.000926267	0.00632022
GO:0043931	ossification involved in bone maturation	3	9	23.2446	0.000926267	0.00632022
GO:0060426	lung vasculature development	3	9	23.2446	0.000926267	0.00632022
GO:0060732	positive regulation of inositol phosphate biosynthetic process	3	9	23.2446	0.000926267	0.00632022
GO:0061032	visceral serous pericardium development	3	9	23.2446	0.000926267	0.00632022
GO:0070474	positive regulation of uterine smooth muscle contraction	3	9	23.2446	0.000926267	0.00632022
GO:0097094	craniofacial suture morphogenesis	3	9	23.2446	0.000926267	0.00632022
GO:0097104	postsynaptic membrane assembly	3	9	23.2446	0.000926267	0.00632022
GO:0010033	response to organic substance	6	61	6.85906	0.000972885	0.00661493
GO:0048856	anatomical structure development	6	61	6.85906	0.000972885	0.00661493
GO:0002687	positive regulation of leukocyte migration	4	22	12.6789	0.00100128	0.00670181
GO:0007413	axonal fasciculation	4	22	12.6789	0.00100128	0.00670181
GO:0030902	hindbrain development	4	22	12.6789	0.00100128	0.00670181
GO:0048646	anatomical structure formation involved in morphogenesis	4	22	12.6789	0.00100128	0.00670181
GO:0051770	positive regulation of nitric-oxide synthase biosynthetic process	4	22	12.6789	0.00100128	0.00670181
GO:0071425	hematopoietic stem cell proliferation	4	22	12.6789	0.00100128	0.00670181
GO:0098655	cation transmembrane transport	4	22	12.6789	0.00100128	0.00670181
GO:1903672	positive regulation of sprouting angiogenesis	4	22	12.6789	0.00100128	0.00670181
GO:2000353	positive regulation of endothelial cell apoptotic process	4	22	12.6789	0.00100128	0.00670181
GO:0030501	positive regulation of bone mineralization	5	40	8.71672	0.00104273	0.00695512
GO:0050873	brown fat cell differentiation	5	40	8.71672	0.00104273	0.00695512
GO:0032720	negative regulation of tumor necrosis factor production	6	62	6.74843	0.00106415	0.00708576
GO:0007422	peripheral nervous system development	4	23	12.1276	0.00119834	0.00791111
GO:0009948	anterior/posterior axis specification	4	23	12.1276	0.00119834	0.00791111
GO:0035050	embryonic heart tube development	4	23	12.1276	0.00119834	0.00791111
GO:0043277	apoptotic cell clearance	4	23	12.1276	0.00119834	0.00791111
GO:0050730	regulation of peptidyl-tyrosine phosphorylation	4	23	12.1276	0.00119834	0.00791111
GO:0050821	protein stabilization	10	181	3.85269	0.00125899	0.00829728
GO:0002675	positive regulation of acute inflammatory response	3	10	20.9201	0.00130911	0.00844036
GO:0003149	membranous septum morphogenesis	3	10	20.9201	0.00130911	0.00844036
GO:0010828	positive regulation of glucose transmembrane transport	3	10	20.9201	0.00130911	0.00844036
GO:0021612	facial nerve structural organization	3	10	20.9201	0.00130911	0.00844036
GO:0044406	adhesion of symbiont to host	3	10	20.9201	0.00130911	0.00844036
GO:0044794	positive regulation by host of viral process	3	10	20.9201	0.00130911	0.00844036
GO:0051001	negative regulation of nitric-oxide synthase activity	3	10	20.9201	0.00130911	0.00844036
GO:0051926	negative regulation of calcium ion transport	3	10	20.9201	0.00130911	0.00844036
GO:0060670	branching involved in labyrinthine layer morphogenesis	3	10	20.9201	0.00130911	0.00844036
GO:0061626	pharyngeal arch artery morphogenesis	3	10	20.9201	0.00130911	0.00844036
GO:0090129	positive regulation of synapse maturation	3	10	20.9201	0.00130911	0.00844036
GO:1904753	negative regulation of vascular associated smooth muscle cell migration	3	10	20.9201	0.00130911	0.00844036
GO:2000727	positive regulation of cardiac muscle cell differentiation	3	10	20.9201	0.00130911	0.00844036
GO:0034504	protein localization to nucleus	5	42	8.30164	0.00131655	0.00846006
GO:0043491	protein kinase B signaling	5	42	8.30164	0.00131655	0.00846006
GO:0006898	receptor-mediated endocytosis	6	65	6.43696	0.0013788	0.00883071
GO:0007517	muscle organ development	6	65	6.43696	0.0013788	0.00883071
GO:0006883	cellular sodium ion homeostasis	4	24	11.6223	0.00142173	0.00901594
GO:0017015	regulation of transforming growth factor beta receptor signaling pathway	4	24	11.6223	0.00142173	0.00901594
GO:0033627	cell adhesion mediated by integrin	4	24	11.6223	0.00142173	0.00901594
GO:0050482	arachidonic acid secretion	4	24	11.6223	0.00142173	0.00901594
GO:0060441	epithelial tube branching involved in lung morphogenesis	4	24	11.6223	0.00142173	0.00901594
GO:2000311	regulation of AMPA receptor activity	4	24	11.6223	0.00142173	0.00901594
GO:0051607	defense response to virus	10	184	3.78988	0.00143431	0.00908084
GO:0006629	lipid metabolic process	19	539	2.45815	0.00145879	0.00922069
GO:0010975	regulation of neuron projection development	5	43	8.10858	0.00147228	0.00926052
GO:0046627	negative regulation of insulin receptor signaling pathway	5	43	8.10858	0.00147228	0.00926052
GO:1990573	potassium ion import across plasma membrane	5	43	8.10858	0.00147228	0.00926052
GO:0001964	startle response	4	25	11.1574	0.00167337	0.0104912
GO:0046597	negative regulation of viral entry into host cell	4	25	11.1574	0.00167337	0.0104912
GO:0030307	positive regulation of cell growth	7	94	5.19294	0.001697	0.010622
GO:0034220	ion transmembrane transport	6	68	6.15298	0.00176193	0.0108478
GO:0001780	neutrophil homeostasis	3	11	19.0183	0.00178082	0.0108478
GO:0006171	cAMP biosynthetic process	3	11	19.0183	0.00178082	0.0108478
GO:0006957	complement activation, alternative pathway	3	11	19.0183	0.00178082	0.0108478
GO:0007158	neuron cell-cell adhesion	3	11	19.0183	0.00178082	0.0108478
GO:0019372	lipoxygenase pathway	3	11	19.0183	0.00178082	0.0108478
GO:0032000	positive regulation of fatty acid beta-oxidation	3	11	19.0183	0.00178082	0.0108478
GO:0032835	glomerulus development	3	11	19.0183	0.00178082	0.0108478
GO:0033689	negative regulation of osteoblast proliferation	3	11	19.0183	0.00178082	0.0108478
GO:0035987	endodermal cell differentiation	3	11	19.0183	0.00178082	0.0108478
GO:0045603	positive regulation of endothelial cell differentiation	3	11	19.0183	0.00178082	0.0108478
GO:0048660	regulation of smooth muscle cell proliferation	3	11	19.0183	0.00178082	0.0108478
GO:0051901	positive regulation of mitochondrial depolarization	3	11	19.0183	0.00178082	0.0108478
GO:0060907	positive regulation of macrophage cytokine production	3	11	19.0183	0.00178082	0.0108478
GO:0098693	regulation of synaptic vesicle cycle	3	11	19.0183	0.00178082	0.0108478
GO:2001028	positive regulation of endothelial cell chemotaxis	3	11	19.0183	0.00178082	0.0108478
GO:2001214	positive regulation of vasculogenesis	3	11	19.0183	0.00178082	0.0108478
GO:0032722	positive regulation of chemokine production	5	45	7.7482	0.00182507	0.0110999
GO:0043154	negative regulation of cysteine-type endopeptidase activity involved in apoptotic process	6	69	6.06381	0.00190654	0.0115771
GO:0007009	plasma membrane organization	4	26	10.7283	0.00195525	0.011762
GO:0032502	developmental process	4	26	10.7283	0.00195525	0.011762
GO:0046579	positive regulation of Ras protein signal transduction	4	26	10.7283	0.00195525	0.011762
GO:0048260	positive regulation of receptor-mediated endocytosis	4	26	10.7283	0.00195525	0.011762
GO:0048593	camera-type eye morphogenesis	4	26	10.7283	0.00195525	0.011762
GO:0048747	muscle fiber development	4	26	10.7283	0.00195525	0.011762
GO:0008543	fibroblast growth factor receptor signaling pathway	5	46	7.57976	0.00202362	0.0121355
GO:0045773	positive regulation of axon extension	5	46	7.57976	0.00202362	0.0121355
GO:0045671	negative regulation of osteoclast differentiation	4	27	10.3309	0.00226934	0.0134146
GO:0090023	positive regulation of neutrophil chemotaxis	4	27	10.3309	0.00226934	0.0134146
GO:0003094	glomerular filtration	3	12	17.4334	0.0023491	0.0134146
GO:0007168	receptor guanylyl cyclase signaling pathway	3	12	17.4334	0.0023491	0.0134146
GO:0030510	regulation of BMP signaling pathway	3	12	17.4334	0.0023491	0.0134146
GO:0030857	negative regulation of epithelial cell differentiation	3	12	17.4334	0.0023491	0.0134146
GO:0034638	phosphatidylcholine catabolic process	3	12	17.4334	0.0023491	0.0134146
GO:0040011	locomotion	3	12	17.4334	0.0023491	0.0134146
GO:0045348	positive regulation of MHC class II biosynthetic process	3	12	17.4334	0.0023491	0.0134146
GO:0046688	response to copper ion	3	12	17.4334	0.0023491	0.0134146
GO:0048009	insulin-like growth factor receptor signaling pathway	3	12	17.4334	0.0023491	0.0134146
GO:0060013	righting reflex	3	12	17.4334	0.0023491	0.0134146
GO:0060402	calcium ion transport into cytosol	3	12	17.4334	0.0023491	0.0134146
GO:0072006	nephron development	3	12	17.4334	0.0023491	0.0134146
GO:1903800	positive regulation of production of miRNAs involved in gene silencing by miRNA	3	12	17.4334	0.0023491	0.0134146
GO:2000273	positive regulation of signaling receptor activity	3	12	17.4334	0.0023491	0.0134146
GO:0022008	neurogenesis	6	72	5.81115	0.00239634	0.0134146
GO:0001560	regulation of cell growth by extracellular stimulus	2	3	46.4892	0.00244187	0.0134146
GO:0002826	negative regulation of T-helper 1 type immune response	2	3	46.4892	0.00244187	0.0134146
GO:0003347	epicardial cell to mesenchymal cell transition	2	3	46.4892	0.00244187	0.0134146
GO:0009991	response to extracellular stimulus	2	3	46.4892	0.00244187	0.0134146
GO:0010643	cell communication by chemical coupling	2	3	46.4892	0.00244187	0.0134146
GO:0014012	peripheral nervous system axon regeneration	2	3	46.4892	0.00244187	0.0134146
GO:0014707	branchiomeric skeletal muscle development	2	3	46.4892	0.00244187	0.0134146
GO:0019371	cyclooxygenase pathway	2	3	46.4892	0.00244187	0.0134146
GO:0021775	smoothened signaling pathway involved in ventral spinal cord interneuron specification	2	3	46.4892	0.00244187	0.0134146
GO:0021776	smoothened signaling pathway involved in spinal cord motor neuron cell fate specification	2	3	46.4892	0.00244187	0.0134146
GO:0031114	regulation of microtubule depolymerization	2	3	46.4892	0.00244187	0.0134146
GO:0032349	positive regulation of aldosterone biosynthetic process	2	3	46.4892	0.00244187	0.0134146
GO:0032387	negative regulation of intracellular transport	2	3	46.4892	0.00244187	0.0134146
GO:0035793	positive regulation of metanephric mesenchymal cell migration by platelet-derived growth factor receptor-beta signaling pathway	2	3	46.4892	0.00244187	0.0134146
GO:0035846	oviduct epithelium development	2	3	46.4892	0.00244187	0.0134146
GO:0038091	positive regulation of cell proliferation by VEGF-activated platelet derived growth factor receptor signaling pathway	2	3	46.4892	0.00244187	0.0134146
GO:0044338	canonical Wnt signaling pathway involved in mesenchymal stem cell differentiation	2	3	46.4892	0.00244187	0.0134146
GO:0045226	extracellular polysaccharide biosynthetic process	2	3	46.4892	0.00244187	0.0134146
GO:0055096	low-density lipoprotein particle mediated signaling	2	3	46.4892	0.00244187	0.0134146
GO:0060312	regulation of blood vessel remodeling	2	3	46.4892	0.00244187	0.0134146
GO:0061005	cell differentiation involved in kidney development	2	3	46.4892	0.00244187	0.0134146
GO:0061047	positive regulation of branching involved in lung morphogenesis	2	3	46.4892	0.00244187	0.0134146
GO:0072104	glomerular capillary formation	2	3	46.4892	0.00244187	0.0134146
GO:0072125	negative regulation of glomerular mesangial cell proliferation	2	3	46.4892	0.00244187	0.0134146
GO:0072138	mesenchymal cell proliferation involved in ureteric bud development	2	3	46.4892	0.00244187	0.0134146
GO:0086053	AV node cell to bundle of His cell communication by electrical coupling	2	3	46.4892	0.00244187	0.0134146
GO:0090265	positive regulation of immune complex clearance by monocytes and macrophages	2	3	46.4892	0.00244187	0.0134146
GO:0097530	granulocyte migration	2	3	46.4892	0.00244187	0.0134146
GO:0098903	regulation of membrane repolarization during action potential	2	3	46.4892	0.00244187	0.0134146
GO:0098910	regulation of atrial cardiac muscle cell action potential	2	3	46.4892	0.00244187	0.0134146
GO:0150020	basal dendrite arborization	2	3	46.4892	0.00244187	0.0134146
GO:0150064	vertebrate eye-specific patterning	2	3	46.4892	0.00244187	0.0134146
GO:1901534	positive regulation of hematopoietic progenitor cell differentiation	2	3	46.4892	0.00244187	0.0134146
GO:1902174	positive regulation of keratinocyte apoptotic process	2	3	46.4892	0.00244187	0.0134146
GO:1902947	regulation of tau-protein kinase activity	2	3	46.4892	0.00244187	0.0134146
GO:1903375	facioacoustic ganglion development	2	3	46.4892	0.00244187	0.0134146
GO:1904237	positive regulation of substrate-dependent cell migration, cell attachment to substrate	2	3	46.4892	0.00244187	0.0134146
GO:2000041	negative regulation of planar cell polarity pathway involved in axis elongation	2	3	46.4892	0.00244187	0.0134146
GO:2000050	regulation of non-canonical Wnt signaling pathway	2	3	46.4892	0.00244187	0.0134146
GO:2000297	negative regulation of synapse maturation	2	3	46.4892	0.00244187	0.0134146
GO:2000298	regulation of Rho-dependent protein serine/threonine kinase activity	2	3	46.4892	0.00244187	0.0134146
GO:2000439	positive regulation of monocyte extravasation	2	3	46.4892	0.00244187	0.0134146
GO:0008584	male gonad development	7	101	4.83303	0.00261617	0.0142787
GO:0006693	prostaglandin metabolic process	4	28	9.96197	0.00261764	0.0142787
GO:0019933	cAMP-mediated signaling	4	28	9.96197	0.00261764	0.0142787
GO:0030517	negative regulation of axon extension	4	28	9.96197	0.00261764	0.0142787
GO:0048041	focal adhesion assembly	4	28	9.96197	0.00261764	0.0142787
GO:0050890	cognition	5	49	7.11569	0.00271729	0.0148014
GO:0007224	smoothened signaling pathway	6	74	5.65409	0.0027735	0.0150711
GO:0001933	negative regulation of protein phosphorylation	7	102	4.78565	0.00277462	0.0150711
GO:0002092	positive regulation of receptor internalization	4	29	9.61845	0.00300216	0.0160719
GO:0006953	acute-phase response	4	29	9.61845	0.00300216	0.0160719
GO:0045216	cell-cell junction organization	4	29	9.61845	0.00300216	0.0160719
GO:0045672	positive regulation of osteoclast differentiation	4	29	9.61845	0.00300216	0.0160719
GO:0002430	complement receptor mediated signaling pathway	3	13	16.0924	0.00302129	0.0160719
GO:0003214	cardiac left ventricle morphogenesis	3	13	16.0924	0.00302129	0.0160719
GO:0016331	morphogenesis of embryonic epithelium	3	13	16.0924	0.00302129	0.0160719
GO:0019370	leukotriene biosynthetic process	3	13	16.0924	0.00302129	0.0160719
GO:0021670	lateral ventricle development	3	13	16.0924	0.00302129	0.0160719
GO:0044342	type B pancreatic cell proliferation	3	13	16.0924	0.00302129	0.0160719
GO:0051549	positive regulation of keratinocyte migration	3	13	16.0924	0.00302129	0.0160719
GO:0060389	pathway-restricted SMAD protein phosphorylation	3	13	16.0924	0.00302129	0.0160719
GO:0060394	negative regulation of pathway-restricted SMAD protein phosphorylation	3	13	16.0924	0.00302129	0.0160719
GO:0090179	planar cell polarity pathway involved in neural tube closure	3	13	16.0924	0.00302129	0.0160719
GO:2001223	negative regulation of neuron migration	3	13	16.0924	0.00302129	0.0160719
GO:0048812	neuron projection morphogenesis	6	76	5.5053	0.00319501	0.0169726
GO:0097190	apoptotic signaling pathway	5	51	6.83664	0.00326946	0.0173443
GO:0048247	lymphocyte chemotaxis	4	30	9.29784	0.00342492	0.0181193
GO:1902042	negative regulation of extrinsic apoptotic signaling pathway via death domain receptors	4	30	9.29784	0.00342492	0.0181193
GO:0032024	positive regulation of insulin secretion	5	52	6.70517	0.00357495	0.0188871
GO:0032956	regulation of actin cytoskeleton organization	6	78	5.36414	0.00366427	0.0193325
GO:0002250	adaptive immune response	9	173	3.62777	0.00380037	0.0198814
GO:0006518	peptide metabolic process	3	14	14.943	0.00380434	0.0198814
GO:0035815	positive regulation of renal sodium excretion	3	14	14.943	0.00380434	0.0198814
GO:0046888	negative regulation of hormone secretion	3	14	14.943	0.00380434	0.0198814
GO:0086002	cardiac muscle cell action potential involved in contraction	3	14	14.943	0.00380434	0.0198814
GO:0090331	negative regulation of platelet aggregation	3	14	14.943	0.00380434	0.0198814
GO:1900025	negative regulation of substrate adhesion-dependent cell spreading	3	14	14.943	0.00380434	0.0198814
GO:0045807	positive regulation of endocytosis	4	31	8.99791	0.00388795	0.0202635
GO:0048535	lymph node development	4	31	8.99791	0.00388795	0.0202635
GO:0070373	negative regulation of ERK1 and ERK2 cascade	6	79	5.29624	0.00391791	0.0203922
GO:0030182	neuron differentiation	9	175	3.58631	0.00412001	0.0214152
GO:0001942	hair follicle development	5	54	6.45683	0.00424897	0.0219967
GO:0007266	Rho protein signal transduction	5	54	6.45683	0.00424897	0.0219967
GO:0048167	regulation of synaptic plasticity	5	54	6.45683	0.00424897	0.0219967
GO:0031032	actomyosin structure organization	4	32	8.71672	0.00439325	0.0225922
GO:0031214	biomineral tissue development	4	32	8.71672	0.00439325	0.0225922
GO:0034394	protein localization to cell surface	4	32	8.71672	0.00439325	0.0225922
GO:0050806	positive regulation of synaptic transmission	4	32	8.71672	0.00439325	0.0225922
GO:0051928	positive regulation of calcium ion transport	4	32	8.71672	0.00439325	0.0225922
GO:0043280	positive regulation of cysteine-type endopeptidase activity involved in apoptotic process	5	55	6.33943	0.00461924	0.0228098
GO:0001759	organ induction	3	15	13.9468	0.00470483	0.0228098
GO:0001778	plasma membrane repair	3	15	13.9468	0.00470483	0.0228098
GO:0003084	positive regulation of systemic arterial blood pressure	3	15	13.9468	0.00470483	0.0228098
GO:0003197	endocardial cushion development	3	15	13.9468	0.00470483	0.0228098
GO:0007194	negative regulation of adenylate cyclase activity	3	15	13.9468	0.00470483	0.0228098
GO:0010524	positive regulation of calcium ion transport into cytosol	3	15	13.9468	0.00470483	0.0228098
GO:0022407	regulation of cell-cell adhesion	3	15	13.9468	0.00470483	0.0228098
GO:0030194	positive regulation of blood coagulation	3	15	13.9468	0.00470483	0.0228098
GO:0031115	negative regulation of microtubule polymerization	3	15	13.9468	0.00470483	0.0228098
GO:0033147	negative regulation of intracellular estrogen receptor signaling pathway	3	15	13.9468	0.00470483	0.0228098
GO:0042574	retinal metabolic process	3	15	13.9468	0.00470483	0.0228098
GO:0048143	astrocyte activation	3	15	13.9468	0.00470483	0.0228098
GO:0043087	regulation of GTPase activity	6	82	5.10247	0.00476032	0.0228098
GO:0001781	neutrophil apoptotic process	2	4	34.8669	0.00483719	0.0228098
GO:0002118	aggressive behavior	2	4	34.8669	0.00483719	0.0228098
GO:0003104	positive regulation of glomerular filtration	2	4	34.8669	0.00483719	0.0228098
GO:0003199	endocardial cushion to mesenchymal transition involved in heart valve formation	2	4	34.8669	0.00483719	0.0228098
GO:0003257	positive regulation of transcription from RNA polymerase II promoter involved in myocardial precursor cell differentiation	2	4	34.8669	0.00483719	0.0228098
GO:0003273	cell migration involved in endocardial cushion formation	2	4	34.8669	0.00483719	0.0228098
GO:0007442	hindgut morphogenesis	2	4	34.8669	0.00483719	0.0228098
GO:0021828	gonadotrophin-releasing hormone neuronal migration to the hypothalamus	2	4	34.8669	0.00483719	0.0228098
GO:0032227	negative regulation of synaptic transmission, dopaminergic	2	4	34.8669	0.00483719	0.0228098
GO:0032348	negative regulation of aldosterone biosynthetic process	2	4	34.8669	0.00483719	0.0228098
GO:0032878	regulation of establishment or maintenance of cell polarity	2	4	34.8669	0.00483719	0.0228098
GO:0033007	negative regulation of mast cell activation involved in immune response	2	4	34.8669	0.00483719	0.0228098
GO:0034381	plasma lipoprotein particle clearance	2	4	34.8669	0.00483719	0.0228098
GO:0035582	sequestering of BMP in extracellular matrix	2	4	34.8669	0.00483719	0.0228098
GO:0035583	sequestering of TGFbeta in extracellular matrix	2	4	34.8669	0.00483719	0.0228098
GO:0036486	ventral trunk neural crest cell migration	2	4	34.8669	0.00483719	0.0228098
GO:0038165	oncostatin-M-mediated signaling pathway	2	4	34.8669	0.00483719	0.0228098
GO:0046546	development of primary male sexual characteristics	2	4	34.8669	0.00483719	0.0228098
GO:0048871	multicellular organismal homeostasis	2	4	34.8669	0.00483719	0.0228098
GO:0051150	regulation of smooth muscle cell differentiation	2	4	34.8669	0.00483719	0.0228098
GO:0051938	L-glutamate import	2	4	34.8669	0.00483719	0.0228098
GO:0060244	negative regulation of cell proliferation involved in contact inhibition	2	4	34.8669	0.00483719	0.0228098
GO:0060279	positive regulation of ovulation	2	4	34.8669	0.00483719	0.0228098
GO:0060437	lung growth	2	4	34.8669	0.00483719	0.0228098
GO:0060686	negative regulation of prostatic bud formation	2	4	34.8669	0.00483719	0.0228098
GO:0070278	extracellular matrix constituent secretion	2	4	34.8669	0.00483719	0.0228098
GO:0071635	negative regulation of transforming growth factor beta production	2	4	34.8669	0.00483719	0.0228098
GO:0072162	metanephric mesenchymal cell differentiation	2	4	34.8669	0.00483719	0.0228098
GO:0090244	Wnt signaling pathway involved in somitogenesis	2	4	34.8669	0.00483719	0.0228098
GO:0090594	inflammatory response to wounding	2	4	34.8669	0.00483719	0.0228098
GO:0097118	neuroligin clustering involved in postsynaptic membrane assembly	2	4	34.8669	0.00483719	0.0228098
GO:0097241	hematopoietic stem cell migration to bone marrow	2	4	34.8669	0.00483719	0.0228098
GO:0097350	neutrophil clearance	2	4	34.8669	0.00483719	0.0228098
GO:0097400	interleukin-17-mediated signaling pathway	2	4	34.8669	0.00483719	0.0228098
GO:0097490	sympathetic neuron projection extension	2	4	34.8669	0.00483719	0.0228098
GO:0097491	sympathetic neuron projection guidance	2	4	34.8669	0.00483719	0.0228098
GO:0098904	regulation of AV node cell action potential	2	4	34.8669	0.00483719	0.0228098
GO:0099010	modification of postsynaptic structure	2	4	34.8669	0.00483719	0.0228098
GO:0150062	complement-mediated synapse pruning	2	4	34.8669	0.00483719	0.0228098
GO:1901201	regulation of extracellular matrix assembly	2	4	34.8669	0.00483719	0.0228098
GO:1901620	regulation of smoothened signaling pathway involved in dorsal/ventral neural tube patterning	2	4	34.8669	0.00483719	0.0228098
GO:1901842	negative regulation of high voltage-gated calcium channel activity	2	4	34.8669	0.00483719	0.0228098
GO:1902219	negative regulation of intrinsic apoptotic signaling pathway in response to osmotic stress	2	4	34.8669	0.00483719	0.0228098
GO:1902285	semaphorin-plexin signaling pathway involved in neuron projection guidance	2	4	34.8669	0.00483719	0.0228098
GO:1903278	positive regulation of sodium ion export across plasma membrane	2	4	34.8669	0.00483719	0.0228098
GO:1905072	cardiac jelly development	2	4	34.8669	0.00483719	0.0228098
GO:1990410	adrenomedullin receptor signaling pathway	2	4	34.8669	0.00483719	0.0228098
GO:2000065	negative regulation of cortisol biosynthetic process	2	4	34.8669	0.00483719	0.0228098
GO:2000345	regulation of hepatocyte proliferation	2	4	34.8669	0.00483719	0.0228098
GO:2000427	positive regulation of apoptotic cell clearance	2	4	34.8669	0.00483719	0.0228098
GO:2000546	positive regulation of endothelial cell chemotaxis to fibroblast growth factor	2	4	34.8669	0.00483719	0.0228098
GO:2000669	negative regulation of dendritic cell apoptotic process	2	4	34.8669	0.00483719	0.0228098
GO:2001170	negative regulation of ATP biosynthetic process	2	4	34.8669	0.00483719	0.0228098
GO:2001258	negative regulation of cation channel activity	2	4	34.8669	0.00483719	0.0228098
GO:0010468	regulation of gene expression	16	462	2.41502	0.00491729	0.0231386
GO:0002027	regulation of heart rate	4	33	8.45258	0.00494286	0.0231386
GO:0010719	negative regulation of epithelial to mesenchymal transition	4	33	8.45258	0.00494286	0.0231386
GO:0030168	platelet activation	4	33	8.45258	0.00494286	0.0231386
GO:0045777	positive regulation of blood pressure	4	33	8.45258	0.00494286	0.0231386
GO:0051491	positive regulation of filopodium assembly	4	33	8.45258	0.00494286	0.0231386
GO:0035176	social behavior	5	56	6.22623	0.00501285	0.0234095
GO:0070301	cellular response to hydrogen peroxide	5	56	6.22623	0.00501285	0.0234095
GO:0042391	regulation of membrane potential	7	114	4.2819	0.00533552	0.0248862
GO:0034613	cellular protein localization	6	84	4.98098	0.00539447	0.0251308
GO:0008286	insulin receptor signaling pathway	5	57	6.117	0.00543068	0.025269
GO:0043388	positive regulation of DNA binding	4	34	8.20397	0.00553879	0.0255565
GO:0045746	negative regulation of Notch signaling pathway	4	34	8.20397	0.00553879	0.0255565
GO:0045776	negative regulation of blood pressure	4	34	8.20397	0.00553879	0.0255565
GO:0048147	negative regulation of fibroblast proliferation	4	34	8.20397	0.00553879	0.0255565
GO:0048709	oligodendrocyte differentiation	4	34	8.20397	0.00553879	0.0255565
GO:0051281	positive regulation of release of sequestered calcium ion into cytosol	4	34	8.20397	0.00553879	0.0255565
GO:0055074	calcium ion homeostasis	4	34	8.20397	0.00553879	0.0255565
GO:0003222	ventricular trabecula myocardium morphogenesis	3	16	13.0751	0.00572899	0.0261482
GO:0007512	adult heart development	3	16	13.0751	0.00572899	0.0261482
GO:0021675	nerve development	3	16	13.0751	0.00572899	0.0261482
GO:0043116	negative regulation of vascular permeability	3	16	13.0751	0.00572899	0.0261482
GO:0060259	regulation of feeding behavior	3	16	13.0751	0.00572899	0.0261482
GO:0061053	somite development	3	16	13.0751	0.00572899	0.0261482
GO:0086010	membrane depolarization during action potential	3	16	13.0751	0.00572899	0.0261482
GO:0097623	potassium ion export across plasma membrane	3	16	13.0751	0.00572899	0.0261482
GO:1905564	positive regulation of vascular endothelial cell proliferation	3	16	13.0751	0.00572899	0.0261482
GO:0007218	neuropeptide signaling pathway	6	85	4.92238	0.00573473	0.0261482
GO:0014065	phosphatidylinositol 3-kinase signaling	4	35	7.96957	0.00618305	0.0279613
GO:0031640	killing of cells of other organism	4	35	7.96957	0.00618305	0.0279613
GO:0032689	negative regulation of interferon-gamma production	4	35	7.96957	0.00618305	0.0279613
GO:0043113	receptor clustering	4	35	7.96957	0.00618305	0.0279613
GO:0045740	positive regulation of DNA replication	4	35	7.96957	0.00618305	0.0279613
GO:0070372	regulation of ERK1 and ERK2 cascade	4	35	7.96957	0.00618305	0.0279613
GO:1900182	positive regulation of protein localization to nucleus	4	35	7.96957	0.00618305	0.0279613
GO:0007389	pattern specification process	5	59	5.90964	0.00634258	0.0286492
GO:0006869	lipid transport	7	119	4.10199	0.00683228	0.0306587
GO:0008277	regulation of G protein-coupled receptor signaling pathway	4	36	7.7482	0.00687763	0.0306587
GO:0003323	type B pancreatic cell development	3	17	12.306	0.00688272	0.0306587
GO:0019395	fatty acid oxidation	3	17	12.306	0.00688272	0.0306587
GO:0035418	protein localization to synapse	3	17	12.306	0.00688272	0.0306587
GO:0036120	cellular response to platelet-derived growth factor stimulus	3	17	12.306	0.00688272	0.0306587
GO:0048268	clathrin coat assembly	3	17	12.306	0.00688272	0.0306587
GO:0050678	regulation of epithelial cell proliferation	3	17	12.306	0.00688272	0.0306587
GO:0051895	negative regulation of focal adhesion assembly	3	17	12.306	0.00688272	0.0306587
GO:0070528	protein kinase C signaling	3	17	12.306	0.00688272	0.0306587
GO:1902894	negative regulation of pri-miRNA transcription by RNA polymerase II	3	17	12.306	0.00688272	0.0306587
GO:2000279	negative regulation of DNA biosynthetic process	3	17	12.306	0.00688272	0.0306587
GO:0007605	sensory perception of sound	11	267	2.87293	0.00730219	0.0324897
GO:0050807	regulation of synapse organization	4	37	7.53879	0.00762453	0.0334842
GO:0051482	positive regulation of cytosolic calcium ion concentration involved in phospholipase C-activating G protein-coupled signaling pathway	4	37	7.53879	0.00762453	0.0334842
GO:0055007	cardiac muscle cell differentiation	4	37	7.53879	0.00762453	0.0334842
GO:0060999	positive regulation of dendritic spine development	4	37	7.53879	0.00762453	0.0334842
GO:0000187	activation of MAPK activity	6	90	4.64892	0.00768752	0.0334842
GO:0002282	microglial cell activation involved in immune response	2	5	27.8935	0.00798524	0.0334842
GO:0003253	cardiac neural crest cell migration involved in outflow tract morphogenesis	2	5	27.8935	0.00798524	0.0334842
GO:0008065	establishment of blood-nerve barrier	2	5	27.8935	0.00798524	0.0334842
GO:0008228	opsonization	2	5	27.8935	0.00798524	0.0334842
GO:0010560	positive regulation of glycoprotein biosynthetic process	2	5	27.8935	0.00798524	0.0334842
GO:0010644	cell communication by electrical coupling	2	5	27.8935	0.00798524	0.0334842
GO:0016199	axon midline choice point recognition	2	5	27.8935	0.00798524	0.0334842
GO:0021678	third ventricle development	2	5	27.8935	0.00798524	0.0334842
GO:0021891	olfactory bulb interneuron development	2	5	27.8935	0.00798524	0.0334842
GO:0021940	positive regulation of cerebellar granule cell precursor proliferation	2	5	27.8935	0.00798524	0.0334842
GO:0032677	regulation of interleukin-8 production	2	5	27.8935	0.00798524	0.0334842
GO:0032747	positive regulation of interleukin-23 production	2	5	27.8935	0.00798524	0.0334842
GO:0035021	negative regulation of Rac protein signal transduction	2	5	27.8935	0.00798524	0.0334842
GO:0035481	positive regulation of Notch signaling pathway involved in heart induction	2	5	27.8935	0.00798524	0.0334842
GO:0035791	platelet-derived growth factor receptor-beta signaling pathway	2	5	27.8935	0.00798524	0.0334842
GO:0040036	regulation of fibroblast growth factor receptor signaling pathway	2	5	27.8935	0.00798524	0.0334842
GO:0042482	positive regulation of odontogenesis	2	5	27.8935	0.00798524	0.0334842
GO:0043084	penile erection	2	5	27.8935	0.00798524	0.0334842
GO:0043114	regulation of vascular permeability	2	5	27.8935	0.00798524	0.0334842
GO:0045636	positive regulation of melanocyte differentiation	2	5	27.8935	0.00798524	0.0334842
GO:0048014	Tie signaling pathway	2	5	27.8935	0.00798524	0.0334842
GO:0050793	regulation of developmental process	2	5	27.8935	0.00798524	0.0334842
GO:0051490	negative regulation of filopodium assembly	2	5	27.8935	0.00798524	0.0334842
GO:0060160	negative regulation of dopamine receptor signaling pathway	2	5	27.8935	0.00798524	0.0334842
GO:0060354	negative regulation of cell adhesion molecule production	2	5	27.8935	0.00798524	0.0334842
GO:0060355	positive regulation of cell adhesion molecule production	2	5	27.8935	0.00798524	0.0334842
GO:0060363	cranial suture morphogenesis	2	5	27.8935	0.00798524	0.0334842
GO:0060438	trachea development	2	5	27.8935	0.00798524	0.0334842
GO:0060665	regulation of branching involved in salivary gland morphogenesis by mesenchymal-epithelial signaling	2	5	27.8935	0.00798524	0.0334842
GO:0060841	venous blood vessel development	2	5	27.8935	0.00798524	0.0334842
GO:0060977	coronary vasculature morphogenesis	2	5	27.8935	0.00798524	0.0334842
GO:0061551	trigeminal ganglion development	2	5	27.8935	0.00798524	0.0334842
GO:0070252	actin-mediated cell contraction	2	5	27.8935	0.00798524	0.0334842
GO:0070836	caveola assembly	2	5	27.8935	0.00798524	0.0334842
GO:0086003	cardiac muscle cell contraction	2	5	27.8935	0.00798524	0.0334842
GO:0090184	positive regulation of kidney development	2	5	27.8935	0.00798524	0.0334842
GO:0090272	negative regulation of fibroblast growth factor production	2	5	27.8935	0.00798524	0.0334842
GO:0097107	postsynaptic density assembly	2	5	27.8935	0.00798524	0.0334842
GO:0097112	gamma-aminobutyric acid receptor clustering	2	5	27.8935	0.00798524	0.0334842
GO:0098900	regulation of action potential	2	5	27.8935	0.00798524	0.0334842
GO:0120041	positive regulation of macrophage proliferation	2	5	27.8935	0.00798524	0.0334842
GO:1900127	positive regulation of hyaluronan biosynthetic process	2	5	27.8935	0.00798524	0.0334842
GO:1901388	regulation of transforming growth factor beta activation	2	5	27.8935	0.00798524	0.0334842
GO:1902512	positive regulation of apoptotic DNA fragmentation	2	5	27.8935	0.00798524	0.0334842
GO:1905007	positive regulation of epithelial to mesenchymal transition involved in endocardial cushion formation	2	5	27.8935	0.00798524	0.0334842
GO:1990034	calcium ion export across plasma membrane	2	5	27.8935	0.00798524	0.0334842
GO:2000121	regulation of removal of superoxide radicals	2	5	27.8935	0.00798524	0.0334842
GO:2000340	positive regulation of chemokine (C-X-C motif) ligand 1 production	2	5	27.8935	0.00798524	0.0334842
GO:0002076	osteoblast development	3	18	11.6223	0.00817159	0.0338249
GO:0008210	estrogen metabolic process	3	18	11.6223	0.00817159	0.0338249
GO:0018149	peptide cross-linking	3	18	11.6223	0.00817159	0.0338249
GO:0030048	actin filament-based movement	3	18	11.6223	0.00817159	0.0338249
GO:0030225	macrophage differentiation	3	18	11.6223	0.00817159	0.0338249
GO:0042573	retinoic acid metabolic process	3	18	11.6223	0.00817159	0.0338249
GO:0042692	muscle cell differentiation	3	18	11.6223	0.00817159	0.0338249
GO:0043129	surfactant homeostasis	3	18	11.6223	0.00817159	0.0338249
GO:0045725	positive regulation of glycogen biosynthetic process	3	18	11.6223	0.00817159	0.0338249
GO:0045745	positive regulation of G protein-coupled receptor signaling pathway	3	18	11.6223	0.00817159	0.0338249
GO:0048384	retinoic acid receptor signaling pathway	3	18	11.6223	0.00817159	0.0338249
GO:0060216	definitive hemopoiesis	3	18	11.6223	0.00817159	0.0338249
GO:0010634	positive regulation of epithelial cell migration	4	38	7.3404	0.00842572	0.034654
GO:0042755	eating behavior	4	38	7.3404	0.00842572	0.034654
GO:0046676	negative regulation of insulin secretion	4	38	7.3404	0.00842572	0.034654
GO:0055072	iron ion homeostasis	4	38	7.3404	0.00842572	0.034654
GO:0071902	positive regulation of protein serine/threonine kinase activity	4	38	7.3404	0.00842572	0.034654
GO:0072593	reactive oxygen species metabolic process	4	38	7.3404	0.00842572	0.034654
GO:0045860	positive regulation of protein kinase activity	5	63	5.53443	0.00849676	0.0348719
GO:0071363	cellular response to growth factor stimulus	5	63	5.53443	0.00849676	0.0348719
GO:0030001	metal ion transport	4	39	7.15218	0.00928314	0.0380589
GO:0070588	calcium ion transmembrane transport	6	94	4.45109	0.00958177	0.0386233
GO:0001516	prostaglandin biosynthetic process	3	19	11.0106	0.00960082	0.0386233
GO:0001953	negative regulation of cell-matrix adhesion	3	19	11.0106	0.00960082	0.0386233
GO:0007405	neuroblast proliferation	3	19	11.0106	0.00960082	0.0386233
GO:0030539	male genitalia development	3	19	11.0106	0.00960082	0.0386233
GO:0031954	positive regulation of protein autophosphorylation	3	19	11.0106	0.00960082	0.0386233
GO:0033198	response to ATP	3	19	11.0106	0.00960082	0.0386233
GO:0035329	hippo signaling	3	19	11.0106	0.00960082	0.0386233
GO:0045197	establishment or maintenance of epithelial cell apical/basal polarity	3	19	11.0106	0.00960082	0.0386233
GO:0045995	regulation of embryonic development	3	19	11.0106	0.00960082	0.0386233
GO:0048172	regulation of short-term neuronal synaptic plasticity	3	19	11.0106	0.00960082	0.0386233
GO:0051000	positive regulation of nitric-oxide synthase activity	3	19	11.0106	0.00960082	0.0386233
GO:0060044	negative regulation of cardiac muscle cell proliferation	3	19	11.0106	0.00960082	0.0386233
GO:0060322	head development	3	19	11.0106	0.00960082	0.0386233
GO:1904754	positive regulation of vascular associated smooth muscle cell migration	3	19	11.0106	0.00960082	0.0386233
GO:2000010	positive regulation of protein localization to cell surface	3	19	11.0106	0.00960082	0.0386233
GO:2000249	regulation of actin cytoskeleton reorganization	3	19	11.0106	0.00960082	0.0386233
GO:2000251	positive regulation of actin cytoskeleton reorganization	3	19	11.0106	0.00960082	0.0386233
GO:0006641	triglyceride metabolic process	4	40	6.97338	0.0101987	0.0409009
GO:0007616	long-term memory	4	40	6.97338	0.0101987	0.0409009
GO:0048873	homeostasis of number of cells within a tissue	4	40	6.97338	0.0101987	0.0409009
GO:0003281	ventricular septum development	4	41	6.8033	0.0111744	0.0443113
GO:0008306	associative learning	4	41	6.8033	0.0111744	0.0443113
GO:0021549	cerebellum development	4	41	6.8033	0.0111744	0.0443113
GO:0002063	chondrocyte development	3	20	10.4601	0.0111753	0.0443113
GO:0021904	dorsal/ventral neural tube patterning	3	20	10.4601	0.0111753	0.0443113
GO:0030889	negative regulation of B cell proliferation	3	20	10.4601	0.0111753	0.0443113
GO:0031668	cellular response to extracellular stimulus	3	20	10.4601	0.0111753	0.0443113
GO:0035584	calcium-mediated signaling using intracellular calcium source	3	20	10.4601	0.0111753	0.0443113
GO:0043537	negative regulation of blood vessel endothelial cell migration	3	20	10.4601	0.0111753	0.0443113
GO:0046849	bone remodeling	3	20	10.4601	0.0111753	0.0443113
GO:1902430	negative regulation of amyloid-beta formation	3	20	10.4601	0.0111753	0.0443113
GO:0007264	small GTPase mediated signal transduction	6	97	4.31343	0.0112179	0.0444342
GO:0002138	retinoic acid biosynthetic process	2	6	23.2446	0.011864	0.04541
GO:0003161	cardiac conduction system development	2	6	23.2446	0.011864	0.04541
GO:0003229	ventricular cardiac muscle tissue development	2	6	23.2446	0.011864	0.04541
GO:0003337	mesenchymal to epithelial transition involved in metanephros morphogenesis	2	6	23.2446	0.011864	0.04541
GO:0006527	arginine catabolic process	2	6	23.2446	0.011864	0.04541
GO:0015884	folic acid transport	2	6	23.2446	0.011864	0.04541
GO:0019065	receptor-mediated endocytosis of virus by host cell	2	6	23.2446	0.011864	0.04541
GO:0021696	cerebellar cortex morphogenesis	2	6	23.2446	0.011864	0.04541
GO:0030213	hyaluronan biosynthetic process	2	6	23.2446	0.011864	0.04541
GO:0030382	sperm mitochondrion organization	2	6	23.2446	0.011864	0.04541
GO:0032602	chemokine production	2	6	23.2446	0.011864	0.04541
GO:0042713	sperm ejaculation	2	6	23.2446	0.011864	0.04541
GO:0043305	negative regulation of mast cell degranulation	2	6	23.2446	0.011864	0.04541
GO:0043549	regulation of kinase activity	2	6	23.2446	0.011864	0.04541
GO:0048597	post-embryonic camera-type eye morphogenesis	2	6	23.2446	0.011864	0.04541
GO:0050974	detection of mechanical stimulus involved in sensory perception	2	6	23.2446	0.011864	0.04541
GO:0051450	myoblast proliferation	2	6	23.2446	0.011864	0.04541
GO:0055012	ventricular cardiac muscle cell differentiation	2	6	23.2446	0.011864	0.04541
GO:0060056	mammary gland involution	2	6	23.2446	0.011864	0.04541
GO:0060315	negative regulation of ryanodine-sensitive calcium-release channel activity	2	6	23.2446	0.011864	0.04541
GO:0060414	aorta smooth muscle tissue morphogenesis	2	6	23.2446	0.011864	0.04541
GO:0060687	regulation of branching involved in prostate gland morphogenesis	2	6	23.2446	0.011864	0.04541
GO:0060978	angiogenesis involved in coronary vascular morphogenesis	2	6	23.2446	0.011864	0.04541
GO:0070100	negative regulation of chemokine-mediated signaling pathway	2	6	23.2446	0.011864	0.04541
GO:0070508	cholesterol import	2	6	23.2446	0.011864	0.04541
GO:0086012	membrane depolarization during cardiac muscle cell action potential	2	6	23.2446	0.011864	0.04541
GO:0086015	SA node cell action potential	2	6	23.2446	0.011864	0.04541
GO:0097070	ductus arteriosus closure	2	6	23.2446	0.011864	0.04541
GO:1900748	positive regulation of vascular endothelial growth factor signaling pathway	2	6	23.2446	0.011864	0.04541
GO:1902807	negative regulation of cell cycle G1/S phase transition	2	6	23.2446	0.011864	0.04541
GO:1903243	negative regulation of cardiac muscle hypertrophy in response to stress	2	6	23.2446	0.011864	0.04541
GO:1905150	regulation of voltage-gated sodium channel activity	2	6	23.2446	0.011864	0.04541
GO:2000052	positive regulation of non-canonical Wnt signaling pathway	2	6	23.2446	0.011864	0.04541
GO:2000821	regulation of grooming behavior	2	6	23.2446	0.011864	0.04541
GO:0009408	response to heat	4	42	6.64131	0.0122121	0.0466962
GO:0009790	embryo development	5	69	5.05317	0.0126642	0.0483772
GO:0007202	activation of phospholipase C activity	3	21	9.96197	0.0128998	0.0490345
GO:0030111	regulation of Wnt signaling pathway	3	21	9.96197	0.0128998	0.0490345
GO:0051481	negative regulation of cytosolic calcium ion concentration	3	21	9.96197	0.0128998	0.0490345
GO:0060252	positive regulation of glial cell proliferation	3	21	9.96197	0.0128998	0.0490345
GO:0072359	circulatory system development	3	21	9.96197	0.0128998	0.0490345
GO:0010507	negative regulation of autophagy	4	43	6.48686	0.0133136	0.0504585
GO:0030534	adult behavior	4	43	6.48686	0.0133136	0.0504585
GO:2001237	negative regulation of extrinsic apoptotic signaling pathway	4	43	6.48686	0.0133136	0.0504585
GO:0008344	adult locomotory behavior	5	70	4.98098	0.0134799	0.0510388
GO:0006644	phospholipid metabolic process	4	44	6.33943	0.0144808	0.054561
GO:0030855	epithelial cell differentiation	4	44	6.33943	0.0144808	0.054561
GO:0046326	positive regulation of glucose import	4	44	6.33943	0.0144808	0.054561
GO:0097191	extrinsic apoptotic signaling pathway	4	44	6.33943	0.0144808	0.054561
GO:1902895	positive regulation of pri-miRNA transcription by RNA polymerase II	4	44	6.33943	0.0144808	0.054561
GO:0007585	respiratory gaseous exchange	3	22	9.50915	0.0147785	0.0553585
GO:0010875	positive regulation of cholesterol efflux	3	22	9.50915	0.0147785	0.0553585
GO:0030301	cholesterol transport	3	22	9.50915	0.0147785	0.0553585
GO:0034113	heterotypic cell-cell adhesion	3	22	9.50915	0.0147785	0.0553585
GO:0042220	response to cocaine	3	22	9.50915	0.0147785	0.0553585
GO:0043032	positive regulation of macrophage activation	3	22	9.50915	0.0147785	0.0553585
GO:0006909	phagocytosis	5	72	4.84262	0.0152235	0.0569149
GO:0008542	visual learning	5	72	4.84262	0.0152235	0.0569149
GO:0019369	arachidonic acid metabolic process	4	45	6.19856	0.0157155	0.058641
GO:0050769	positive regulation of neurogenesis	4	45	6.19856	0.0157155	0.058641
GO:0002232	leukocyte chemotaxis involved in inflammatory response	2	7	19.9239	0.0164518	0.0591592
GO:0002283	neutrophil activation involved in immune response	2	7	19.9239	0.0164518	0.0591592
GO:0002438	acute inflammatory response to antigenic stimulus	2	7	19.9239	0.0164518	0.0591592
GO:0002606	positive regulation of dendritic cell antigen processing and presentation	2	7	19.9239	0.0164518	0.0591592
GO:0003015	heart process	2	7	19.9239	0.0164518	0.0591592
GO:0006704	glucocorticoid biosynthetic process	2	7	19.9239	0.0164518	0.0591592
GO:0010886	positive regulation of cholesterol storage	2	7	19.9239	0.0164518	0.0591592
GO:0014033	neural crest cell differentiation	2	7	19.9239	0.0164518	0.0591592
GO:0015014	heparan sulfate proteoglycan biosynthetic process, polysaccharide chain biosynthetic process	2	7	19.9239	0.0164518	0.0591592
GO:0016264	gap junction assembly	2	7	19.9239	0.0164518	0.0591592
GO:0016338	calcium-independent cell-cell adhesion via plasma membrane cell-adhesion molecules	2	7	19.9239	0.0164518	0.0591592
GO:0021960	anterior commissure morphogenesis	2	7	19.9239	0.0164518	0.0591592
GO:0032488	Cdc42 protein signal transduction	2	7	19.9239	0.0164518	0.0591592
GO:0034334	adherens junction maintenance	2	7	19.9239	0.0164518	0.0591592
GO:0036302	atrioventricular canal development	2	7	19.9239	0.0164518	0.0591592
GO:0042590	antigen processing and presentation of exogenous peptide antigen via MHC class I	2	7	19.9239	0.0164518	0.0591592
GO:0043401	steroid hormone mediated signaling pathway	2	7	19.9239	0.0164518	0.0591592
GO:0044320	cellular response to leptin stimulus	2	7	19.9239	0.0164518	0.0591592
GO:0046879	hormone secretion	2	7	19.9239	0.0164518	0.0591592
GO:0048842	positive regulation of axon extension involved in axon guidance	2	7	19.9239	0.0164518	0.0591592
GO:0050861	positive regulation of B cell receptor signaling pathway	2	7	19.9239	0.0164518	0.0591592
GO:0051045	negative regulation of membrane protein ectodomain proteolysis	2	7	19.9239	0.0164518	0.0591592
GO:0051280	negative regulation of release of sequestered calcium ion into cytosol	2	7	19.9239	0.0164518	0.0591592
GO:0051694	pointed-end actin filament capping	2	7	19.9239	0.0164518	0.0591592
GO:0060028	convergent extension involved in axis elongation	2	7	19.9239	0.0164518	0.0591592
GO:0060373	regulation of ventricular cardiac muscle cell membrane depolarization	2	7	19.9239	0.0164518	0.0591592
GO:0060385	axonogenesis involved in innervation	2	7	19.9239	0.0164518	0.0591592
GO:0060527	prostate epithelial cord arborization involved in prostate glandular acinus morphogenesis	2	7	19.9239	0.0164518	0.0591592
GO:0060664	epithelial cell proliferation involved in salivary gland morphogenesis	2	7	19.9239	0.0164518	0.0591592
GO:0060754	positive regulation of mast cell chemotaxis	2	7	19.9239	0.0164518	0.0591592
GO:0060763	mammary duct terminal end bud growth	2	7	19.9239	0.0164518	0.0591592
GO:0060831	smoothened signaling pathway involved in dorsal/ventral neural tube patterning	2	7	19.9239	0.0164518	0.0591592
GO:0061448	connective tissue development	2	7	19.9239	0.0164518	0.0591592
GO:0070168	negative regulation of biomineral tissue development	2	7	19.9239	0.0164518	0.0591592
GO:0090312	positive regulation of protein deacetylation	2	7	19.9239	0.0164518	0.0591592
GO:1901018	positive regulation of potassium ion transmembrane transporter activity	2	7	19.9239	0.0164518	0.0591592
GO:1903142	positive regulation of establishment of endothelial barrier	2	7	19.9239	0.0164518	0.0591592
GO:1904798	positive regulation of core promoter binding	2	7	19.9239	0.0164518	0.0591592
GO:1905563	negative regulation of vascular endothelial cell proliferation	2	7	19.9239	0.0164518	0.0591592
GO:0002026	regulation of the force of heart contraction	3	23	9.09571	0.0168155	0.0601311
GO:0002639	positive regulation of immunoglobulin production	3	23	9.09571	0.0168155	0.0601311
GO:0050850	positive regulation of calcium-mediated signaling	3	23	9.09571	0.0168155	0.0601311
GO:0050900	leukocyte migration	3	23	9.09571	0.0168155	0.0601311
GO:0061077	chaperone-mediated protein folding	3	23	9.09571	0.0168155	0.0601311
GO:0090190	positive regulation of branching involved in ureteric bud morphogenesis	3	23	9.09571	0.0168155	0.0601311
GO:0045732	positive regulation of protein catabolic process	5	74	4.71174	0.0171227	0.061173
GO:0007628	adult walking behavior	4	47	5.93479	0.0183946	0.0655349
GO:0043434	response to peptide hormone	4	47	5.93479	0.0183946	0.0655349
GO:0048706	embryonic skeletal system development	4	47	5.93479	0.0183946	0.0655349
GO:0010460	positive regulation of heart rate	3	24	8.71672	0.0190147	0.0673712
GO:0010842	retina layer formation	3	24	8.71672	0.0190147	0.0673712
GO:0014032	neural crest cell development	3	24	8.71672	0.0190147	0.0673712
GO:0032148	activation of protein kinase B activity	3	24	8.71672	0.0190147	0.0673712
GO:0042474	middle ear morphogenesis	3	24	8.71672	0.0190147	0.0673712
GO:0050966	detection of mechanical stimulus involved in sensory perception of pain	3	24	8.71672	0.0190147	0.0673712
GO:0071456	cellular response to hypoxia	5	76	4.58775	0.019185	0.0679124
GO:0006879	cellular iron ion homeostasis	4	48	5.81115	0.0198424	0.0700468
GO:0045184	establishment of protein localization	4	48	5.81115	0.0198424	0.0700468
GO:0048813	dendrite morphogenesis	4	48	5.81115	0.0198424	0.0700468
GO:0050896	response to stimulus	9	223	2.81437	0.020948	0.0737142
GO:0001890	placenta development	4	49	5.69255	0.0213646	0.0737142
GO:0007568	aging	4	49	5.69255	0.0213646	0.0737142
GO:0021983	pituitary gland development	3	25	8.36805	0.0213794	0.0737142
GO:0033344	cholesterol efflux	3	25	8.36805	0.0213794	0.0737142
GO:0035024	negative regulation of Rho protein signal transduction	3	25	8.36805	0.0213794	0.0737142
GO:0001798	positive regulation of type IIa hypersensitivity	2	8	17.4334	0.0217277	0.0737142
GO:0001960	negative regulation of cytokine-mediated signaling pathway	2	8	17.4334	0.0217277	0.0737142
GO:0003179	heart valve morphogenesis	2	8	17.4334	0.0217277	0.0737142
GO:0003183	mitral valve morphogenesis	2	8	17.4334	0.0217277	0.0737142
GO:0003283	atrial septum development	2	8	17.4334	0.0217277	0.0737142
GO:0003406	retinal pigment epithelium development	2	8	17.4334	0.0217277	0.0737142
GO:0014037	Schwann cell differentiation	2	8	17.4334	0.0217277	0.0737142
GO:0014047	glutamate secretion	2	8	17.4334	0.0217277	0.0737142
GO:0019725	cellular homeostasis	2	8	17.4334	0.0217277	0.0737142
GO:0021513	spinal cord dorsal/ventral patterning	2	8	17.4334	0.0217277	0.0737142
GO:0021540	corpus callosum morphogenesis	2	8	17.4334	0.0217277	0.0737142
GO:0031346	positive regulation of cell projection organization	2	8	17.4334	0.0217277	0.0737142
GO:0033292	T-tubule organization	2	8	17.4334	0.0217277	0.0737142
GO:0034144	negative regulation of toll-like receptor 4 signaling pathway	2	8	17.4334	0.0217277	0.0737142
GO:0035385	Roundabout signaling pathway	2	8	17.4334	0.0217277	0.0737142
GO:0042473	outer ear morphogenesis	2	8	17.4334	0.0217277	0.0737142
GO:0045602	negative regulation of endothelial cell differentiation	2	8	17.4334	0.0217277	0.0737142
GO:0045627	positive regulation of T-helper 1 cell differentiation	2	8	17.4334	0.0217277	0.0737142
GO:0045743	positive regulation of fibroblast growth factor receptor signaling pathway	2	8	17.4334	0.0217277	0.0737142
GO:0045823	positive regulation of heart contraction	2	8	17.4334	0.0217277	0.0737142
GO:0048170	positive regulation of long-term neuronal synaptic plasticity	2	8	17.4334	0.0217277	0.0737142
GO:0048341	paraxial mesoderm formation	2	8	17.4334	0.0217277	0.0737142
GO:0048668	collateral sprouting	2	8	17.4334	0.0217277	0.0737142
GO:0048845	venous blood vessel morphogenesis	2	8	17.4334	0.0217277	0.0737142
GO:0050920	regulation of chemotaxis	2	8	17.4334	0.0217277	0.0737142
GO:0051057	positive regulation of small GTPase mediated signal transduction	2	8	17.4334	0.0217277	0.0737142
GO:0060087	relaxation of vascular smooth muscle	2	8	17.4334	0.0217277	0.0737142
GO:0060463	lung lobe morphogenesis	2	8	17.4334	0.0217277	0.0737142
GO:0060539	diaphragm development	2	8	17.4334	0.0217277	0.0737142
GO:0060603	mammary gland duct morphogenesis	2	8	17.4334	0.0217277	0.0737142
GO:0071481	cellular response to X-ray	2	8	17.4334	0.0217277	0.0737142
GO:0090175	regulation of establishment of planar polarity	2	8	17.4334	0.0217277	0.0737142
GO:0098815	modulation of excitatory postsynaptic potential	2	8	17.4334	0.0217277	0.0737142
GO:1902806	regulation of cell cycle G1/S phase transition	2	8	17.4334	0.0217277	0.0737142
GO:2000096	positive regulation of Wnt signaling pathway, planar cell polarity pathway	2	8	17.4334	0.0217277	0.0737142
GO:2000480	negative regulation of cAMP-dependent protein kinase activity	2	8	17.4334	0.0217277	0.0737142
GO:2000650	negative regulation of sodium ion transmembrane transporter activity	2	8	17.4334	0.0217277	0.0737142
GO:2000987	positive regulation of behavioral fear response	2	8	17.4334	0.0217277	0.0737142
GO:0006887	exocytosis	6	111	3.76939	0.0217401	0.0737142
GO:0001541	ovarian follicle development	4	50	5.5787	0.0229629	0.0777919
GO:0051092	positive regulation of NF-kappaB transcription factor activity	7	149	3.27608	0.0237208	0.0802889
GO:0006919	activation of cysteine-type endopeptidase activity involved in apoptotic process	5	80	4.35836	0.0238277	0.080306
GO:0001702	gastrulation with mouth forming second	3	26	8.04621	0.023913	0.080306
GO:0030031	cell projection assembly	3	26	8.04621	0.023913	0.080306
GO:0031116	positive regulation of microtubule polymerization	3	26	8.04621	0.023913	0.080306
GO:0048814	regulation of dendrite morphogenesis	3	26	8.04621	0.023913	0.080306
GO:0061178	regulation of insulin secretion involved in cellular response to glucose stimulus	3	26	8.04621	0.023913	0.080306
GO:0090200	positive regulation of release of cytochrome c from mitochondria	3	26	8.04621	0.023913	0.080306
GO:0090303	positive regulation of wound healing	3	26	8.04621	0.023913	0.080306
GO:1900017	positive regulation of cytokine production involved in inflammatory response	3	26	8.04621	0.023913	0.080306
GO:1901216	positive regulation of neuron death	4	51	5.46932	0.0246389	0.0826721
GO:0007010	cytoskeleton organization	6	114	3.6702	0.0247062	0.082826
GO:0043433	negative regulation of DNA-binding transcription factor activity	5	81	4.30455	0.0251015	0.0840781
GO:0031122	cytoplasmic microtubule organization	4	52	5.36414	0.0263943	0.0883316
GO:0050727	regulation of inflammatory response	5	82	4.25206	0.0264224	0.0883491
GO:0001894	tissue homeostasis	3	27	7.7482	0.0266184	0.0883924
GO:0008016	regulation of heart contraction	3	27	7.7482	0.0266184	0.0883924
GO:0022604	regulation of cell morphogenesis	3	27	7.7482	0.0266184	0.0883924
GO:0034341	response to interferon-gamma	3	27	7.7482	0.0266184	0.0883924
GO:0045453	bone resorption	3	27	7.7482	0.0266184	0.0883924
GO:0046488	phosphatidylinositol metabolic process	3	27	7.7482	0.0266184	0.0883924
GO:0060425	lung morphogenesis	3	27	7.7482	0.0266184	0.0883924
GO:0090103	cochlea morphogenesis	3	27	7.7482	0.0266184	0.0883924
GO:0001553	luteinization	2	9	15.4964	0.027671	0.0894271
GO:0005980	glycogen catabolic process	2	9	15.4964	0.027671	0.0894271
GO:0008354	germ cell migration	2	9	15.4964	0.027671	0.0894271
GO:0030212	hyaluronan metabolic process	2	9	15.4964	0.027671	0.0894271
GO:0031394	positive regulation of prostaglandin biosynthetic process	2	9	15.4964	0.027671	0.0894271
GO:0031987	locomotion involved in locomotory behavior	2	9	15.4964	0.027671	0.0894271
GO:0042058	regulation of epidermal growth factor receptor signaling pathway	2	9	15.4964	0.027671	0.0894271
GO:0042487	regulation of odontogenesis of dentin-containing tooth	2	9	15.4964	0.027671	0.0894271
GO:0043269	regulation of ion transport	2	9	15.4964	0.027671	0.0894271
GO:0044331	cell-cell adhesion mediated by cadherin	2	9	15.4964	0.027671	0.0894271
GO:0046578	regulation of Ras protein signal transduction	2	9	15.4964	0.027671	0.0894271
GO:0048012	hepatocyte growth factor receptor signaling pathway	2	9	15.4964	0.027671	0.0894271
GO:0048671	negative regulation of collateral sprouting	2	9	15.4964	0.027671	0.0894271
GO:0048739	cardiac muscle fiber development	2	9	15.4964	0.027671	0.0894271
GO:0048762	mesenchymal cell differentiation	2	9	15.4964	0.027671	0.0894271
GO:0050650	chondroitin sulfate proteoglycan biosynthetic process	2	9	15.4964	0.027671	0.0894271
GO:0051122	hepoxilin biosynthetic process	2	9	15.4964	0.027671	0.0894271
GO:0051346	negative regulation of hydrolase activity	2	9	15.4964	0.027671	0.0894271
GO:0060947	cardiac vascular smooth muscle cell differentiation	2	9	15.4964	0.027671	0.0894271
GO:0061384	heart trabecula morphogenesis	2	9	15.4964	0.027671	0.0894271
GO:0061549	sympathetic ganglion development	2	9	15.4964	0.027671	0.0894271
GO:0071636	positive regulation of transforming growth factor beta production	2	9	15.4964	0.027671	0.0894271
GO:0086036	regulation of cardiac muscle cell membrane potential	2	9	15.4964	0.027671	0.0894271
GO:0090527	actin filament reorganization	2	9	15.4964	0.027671	0.0894271
GO:0097091	synaptic vesicle clustering	2	9	15.4964	0.027671	0.0894271
GO:0098887	neurotransmitter receptor transport, endosome to postsynaptic membrane	2	9	15.4964	0.027671	0.0894271
GO:1900222	negative regulation of amyloid-beta clearance	2	9	15.4964	0.027671	0.0894271
GO:1902093	positive regulation of flagellated sperm motility	2	9	15.4964	0.027671	0.0894271
GO:1903589	positive regulation of blood vessel endothelial cell proliferation involved in sprouting angiogenesis	2	9	15.4964	0.027671	0.0894271
GO:2000048	negative regulation of cell-cell adhesion mediated by cadherin	2	9	15.4964	0.027671	0.0894271
GO:2000969	positive regulation of AMPA receptor activity	2	9	15.4964	0.027671	0.0894271
GO:2001046	positive regulation of integrin-mediated signaling pathway	2	9	15.4964	0.027671	0.0894271
GO:0032757	positive regulation of interleukin-8 production	4	53	5.26293	0.0282304	0.0911589
GO:0033137	negative regulation of peptidyl-serine phosphorylation	3	28	7.47148	0.0294985	0.095174
GO:0007368	determination of left/right symmetry	5	85	4.10199	0.0306757	0.0988896
GO:0042531	positive regulation of tyrosine phosphorylation of STAT protein	4	55	5.07155	0.0321513	0.10356
GO:0001954	positive regulation of cell-matrix adhesion	3	29	7.21384	0.0325558	0.104081
GO:0007269	neurotransmitter secretion	3	29	7.21384	0.0325558	0.104081
GO:0019915	lipid storage	3	29	7.21384	0.0325558	0.104081
GO:0042098	T cell proliferation	3	29	7.21384	0.0325558	0.104081
GO:0046718	viral entry into host cell	3	29	7.21384	0.0325558	0.104081
GO:0051384	response to glucocorticoid	3	29	7.21384	0.0325558	0.104081
GO:0061436	establishment of skin barrier	3	29	7.21384	0.0325558	0.104081
GO:0070527	platelet aggregation	3	29	7.21384	0.0325558	0.104081
GO:0071542	dopaminergic neuron differentiation	3	29	7.21384	0.0325558	0.104081
GO:0045599	negative regulation of fat cell differentiation	4	56	4.98098	0.0342389	0.106622
GO:1903078	positive regulation of protein localization to plasma membrane	4	56	4.98098	0.0342389	0.106622
GO:0001775	cell activation	2	10	13.9468	0.0342615	0.106622
GO:0001823	mesonephros development	2	10	13.9468	0.0342615	0.106622
GO:0009404	toxin metabolic process	2	10	13.9468	0.0342615	0.106622
GO:0009950	dorsal/ventral axis specification	2	10	13.9468	0.0342615	0.106622
GO:0010172	embryonic body morphogenesis	2	10	13.9468	0.0342615	0.106622
GO:0010753	positive regulation of cGMP-mediated signaling	2	10	13.9468	0.0342615	0.106622
GO:0010996	response to auditory stimulus	2	10	13.9468	0.0342615	0.106622
GO:0021517	ventral spinal cord development	2	10	13.9468	0.0342615	0.106622
GO:0032940	secretion by cell	2	10	13.9468	0.0342615	0.106622
GO:0034333	adherens junction assembly	2	10	13.9468	0.0342615	0.106622
GO:0035020	regulation of Rac protein signal transduction	2	10	13.9468	0.0342615	0.106622
GO:0042982	amyloid precursor protein metabolic process	2	10	13.9468	0.0342615	0.106622
GO:0043534	blood vessel endothelial cell migration	2	10	13.9468	0.0342615	0.106622
GO:0045654	positive regulation of megakaryocyte differentiation	2	10	13.9468	0.0342615	0.106622
GO:0045843	negative regulation of striated muscle tissue development	2	10	13.9468	0.0342615	0.106622
GO:0045926	negative regulation of growth	2	10	13.9468	0.0342615	0.106622
GO:0046850	regulation of bone remodeling	2	10	13.9468	0.0342615	0.106622
GO:0048702	embryonic neurocranium morphogenesis	2	10	13.9468	0.0342615	0.106622
GO:0050795	regulation of behavior	2	10	13.9468	0.0342615	0.106622
GO:0060710	chorio-allantoic fusion	2	10	13.9468	0.0342615	0.106622
GO:0071492	cellular response to UV-A	2	10	13.9468	0.0342615	0.106622
GO:0090385	phagosome-lysosome fusion	2	10	13.9468	0.0342615	0.106622
GO:0097105	presynaptic membrane assembly	2	10	13.9468	0.0342615	0.106622
GO:0098885	modification of postsynaptic actin cytoskeleton	2	10	13.9468	0.0342615	0.106622
GO:1900119	positive regulation of execution phase of apoptosis	2	10	13.9468	0.0342615	0.106622
GO:1900121	negative regulation of receptor binding	2	10	13.9468	0.0342615	0.106622
GO:1900747	negative regulation of vascular endothelial growth factor signaling pathway	2	10	13.9468	0.0342615	0.106622
GO:1902414	protein localization to cell junction	2	10	13.9468	0.0342615	0.106622
GO:1903715	regulation of aerobic respiration	2	10	13.9468	0.0342615	0.106622
GO:1904645	response to amyloid-beta	2	10	13.9468	0.0342615	0.106622
GO:1990535	neuron projection maintenance	2	10	13.9468	0.0342615	0.106622
GO:0009611	response to wounding	5	88	3.96215	0.0353831	0.110024
GO:0001774	microglial cell activation	3	30	6.97338	0.0357925	0.111118
GO:0010906	regulation of glucose metabolic process	3	30	6.97338	0.0357925	0.111118
GO:0008544	epidermis development	4	57	4.8936	0.0364131	0.112954
GO:0031638	zymogen activation	3	31	6.74843	0.0392109	0.12134
GO:0042311	vasodilation	3	31	6.74843	0.0392109	0.12134
GO:0048714	positive regulation of oligodendrocyte differentiation	3	31	6.74843	0.0392109	0.12134
GO:0001504	neurotransmitter uptake	2	11	12.6789	0.0414794	0.125642
GO:0001542	ovulation from ovarian follicle	2	11	12.6789	0.0414794	0.125642
GO:0001881	receptor recycling	2	11	12.6789	0.0414794	0.125642
GO:0002827	positive regulation of T-helper 1 type immune response	2	11	12.6789	0.0414794	0.125642
GO:0003139	secondary heart field specification	2	11	12.6789	0.0414794	0.125642
GO:0003417	growth plate cartilage development	2	11	12.6789	0.0414794	0.125642
GO:0009913	epidermal cell differentiation	2	11	12.6789	0.0414794	0.125642
GO:0019227	neuronal action potential propagation	2	11	12.6789	0.0414794	0.125642
GO:0019430	removal of superoxide radicals	2	11	12.6789	0.0414794	0.125642
GO:0022414	reproductive process	2	11	12.6789	0.0414794	0.125642
GO:0030193	regulation of blood coagulation	2	11	12.6789	0.0414794	0.125642
GO:0033625	positive regulation of integrin activation	2	11	12.6789	0.0414794	0.125642
GO:0034109	homotypic cell-cell adhesion	2	11	12.6789	0.0414794	0.125642
GO:0034383	low-density lipoprotein particle clearance	2	11	12.6789	0.0414794	0.125642
GO:0035313	wound healing, spreading of epidermal cells	2	11	12.6789	0.0414794	0.125642
GO:0045010	actin nucleation	2	11	12.6789	0.0414794	0.125642
GO:0045822	negative regulation of heart contraction	2	11	12.6789	0.0414794	0.125642
GO:0050777	negative regulation of immune response	2	11	12.6789	0.0414794	0.125642
GO:0060020	Bergmann glial cell differentiation	2	11	12.6789	0.0414794	0.125642
GO:0060541	respiratory system development	2	11	12.6789	0.0414794	0.125642
GO:0072091	regulation of stem cell proliferation	2	11	12.6789	0.0414794	0.125642
GO:0090037	positive regulation of protein kinase C signaling	2	11	12.6789	0.0414794	0.125642
GO:1901380	negative regulation of potassium ion transmembrane transport	2	11	12.6789	0.0414794	0.125642
GO:1903238	positive regulation of leukocyte tethering or rolling	2	11	12.6789	0.0414794	0.125642
GO:1904862	inhibitory synapse assembly	2	11	12.6789	0.0414794	0.125642
GO:1904888	cranial skeletal system development	2	11	12.6789	0.0414794	0.125642
GO:1990000	amyloid fibril formation	2	11	12.6789	0.0414794	0.125642
GO:0007631	feeding behavior	3	32	6.53754	0.0428127	0.129275
GO:0032355	response to estradiol	3	32	6.53754	0.0428127	0.129275
GO:0045840	positive regulation of mitotic nuclear division	3	32	6.53754	0.0428127	0.129275
GO:0048013	ephrin receptor signaling pathway	3	32	6.53754	0.0428127	0.129275
GO:0002218	activation of innate immune response	3	33	6.33943	0.0465997	0.135265
GO:0030100	regulation of endocytosis	3	33	6.33943	0.0465997	0.135265
GO:0010467	gene expression	5	95	3.6702	0.048256	0.135265
GO:0031532	actin cytoskeleton reorganization	4	62	4.49895	0.0486293	0.135265
GO:0002526	acute inflammatory response	2	12	11.6223	0.0493054	0.135265
GO:0010564	regulation of cell cycle process	2	12	11.6223	0.0493054	0.135265
GO:0010884	positive regulation of lipid storage	2	12	11.6223	0.0493054	0.135265
GO:0030311	poly-N-acetyllactosamine biosynthetic process	2	12	11.6223	0.0493054	0.135265
GO:0031642	negative regulation of myelination	2	12	11.6223	0.0493054	0.135265
GO:0032754	positive regulation of interleukin-5 production	2	12	11.6223	0.0493054	0.135265
GO:0033173	calcineurin-NFAT signaling cascade	2	12	11.6223	0.0493054	0.135265
GO:0034375	high-density lipoprotein particle remodeling	2	12	11.6223	0.0493054	0.135265
GO:0035455	response to interferon-alpha	2	12	11.6223	0.0493054	0.135265
GO:0035456	response to interferon-beta	2	12	11.6223	0.0493054	0.135265
GO:0036376	sodium ion export across plasma membrane	2	12	11.6223	0.0493054	0.135265
GO:0042246	tissue regeneration	2	12	11.6223	0.0493054	0.135265
GO:0043517	positive regulation of DNA damage response, signal transduction by p53 class mediator	2	12	11.6223	0.0493054	0.135265
GO:0043586	tongue development	2	12	11.6223	0.0493054	0.135265
GO:0045577	regulation of B cell differentiation	2	12	11.6223	0.0493054	0.135265
GO:0050927	positive regulation of positive chemotaxis	2	12	11.6223	0.0493054	0.135265
GO:0060272	embryonic skeletal joint morphogenesis	2	12	11.6223	0.0493054	0.135265
GO:0071375	cellular response to peptide hormone stimulus	2	12	11.6223	0.0493054	0.135265
GO:0071398	cellular response to fatty acid	2	12	11.6223	0.0493054	0.135265
GO:0090399	replicative senescence	2	12	11.6223	0.0493054	0.135265
GO:1903671	negative regulation of sprouting angiogenesis	2	12	11.6223	0.0493054	0.135265
GO:0048589	developmental growth	3	34	6.15298	0.0505733	0.135265
GO:0008104	protein localization	5	97	3.59452	0.0524474	0.135265
GO:0000165	MAPK cascade	4	64	4.35836	0.0541662	0.135265
GO:0006952	defense response	6	135	3.09928	0.0542218	0.135265
GO:0007017	microtubule-based process	3	35	5.97718	0.0547349	0.135265
GO:0045930	negative regulation of mitotic cell cycle	3	35	5.97718	0.0547349	0.135265
GO:0001576	globoside biosynthetic process	1	1	69.7338	0.057361	0.135265
GO:0001905	activation of membrane attack complex	1	1	69.7338	0.057361	0.135265
GO:0001912	positive regulation of leukocyte mediated cytotoxicity	1	1	69.7338	0.057361	0.135265
GO:0002222	stimulatory killer cell immunoglobulin-like receptor signaling pathway	1	1	69.7338	0.057361	0.135265
GO:0002274	myeloid leukocyte activation	1	1	69.7338	0.057361	0.135265
GO:0002336	B-1 B cell lineage commitment	1	1	69.7338	0.057361	0.135265
GO:0002384	hepatic immune response	1	1	69.7338	0.057361	0.135265
GO:0002414	immunoglobulin transcytosis in epithelial cells	1	1	69.7338	0.057361	0.135265
GO:0002448	mast cell mediated immunity	1	1	69.7338	0.057361	0.135265
GO:0002462	tolerance induction to nonself antigen	1	1	69.7338	0.057361	0.135265
GO:0002470	plasmacytoid dendritic cell antigen processing and presentation	1	1	69.7338	0.057361	0.135265
GO:0002552	serotonin secretion by mast cell	1	1	69.7338	0.057361	0.135265
GO:0002695	negative regulation of leukocyte activation	1	1	69.7338	0.057361	0.135265
GO:0002760	positive regulation of antimicrobial humoral response	1	1	69.7338	0.057361	0.135265
GO:0002828	regulation of type 2 immune response	1	1	69.7338	0.057361	0.135265
GO:0002875	negative regulation of chronic inflammatory response to antigenic stimulus	1	1	69.7338	0.057361	0.135265
GO:0003071	renal system process involved in regulation of systemic arterial blood pressure	1	1	69.7338	0.057361	0.135265
GO:0003174	mitral valve development	1	1	69.7338	0.057361	0.135265
GO:0003277	apoptotic process involved in endocardial cushion morphogenesis	1	1	69.7338	0.057361	0.135265
GO:0003284	septum primum development	1	1	69.7338	0.057361	0.135265
GO:0003421	growth plate cartilage axis specification	1	1	69.7338	0.057361	0.135265
GO:0006600	creatine metabolic process	1	1	69.7338	0.057361	0.135265
GO:0006705	mineralocorticoid biosynthetic process	1	1	69.7338	0.057361	0.135265
GO:0007497	posterior midgut development	1	1	69.7338	0.057361	0.135265
GO:0007500	mesodermal cell fate determination	1	1	69.7338	0.057361	0.135265
GO:0007630	jump response	1	1	69.7338	0.057361	0.135265
GO:0008653	lipopolysaccharide metabolic process	1	1	69.7338	0.057361	0.135265
GO:0009104	lipopolysaccharide catabolic process	1	1	69.7338	0.057361	0.135265
GO:0009635	response to herbicide	1	1	69.7338	0.057361	0.135265
GO:0009855	determination of bilateral symmetry	1	1	69.7338	0.057361	0.135265
GO:0010171	body morphogenesis	1	1	69.7338	0.057361	0.135265
GO:0010186	positive regulation of cellular defense response	1	1	69.7338	0.057361	0.135265
GO:0010189	vitamin E biosynthetic process	1	1	69.7338	0.057361	0.135265
GO:0010193	response to ozone	1	1	69.7338	0.057361	0.135265
GO:0010232	vascular transport	1	1	69.7338	0.057361	0.135265
GO:0010948	negative regulation of cell cycle process	1	1	69.7338	0.057361	0.135265
GO:0014034	neural crest cell fate commitment	1	1	69.7338	0.057361	0.135265
GO:0014806	smooth muscle hyperplasia	1	1	69.7338	0.057361	0.135265
GO:0014822	detection of wounding	1	1	69.7338	0.057361	0.135265
GO:0014843	growth factor dependent regulation of skeletal muscle satellite cell proliferation	1	1	69.7338	0.057361	0.135265
GO:0014896	muscle hypertrophy	1	1	69.7338	0.057361	0.135265
GO:0015707	nitrite transport	1	1	69.7338	0.057361	0.135265
GO:0015912	short-chain fatty acid transport	1	1	69.7338	0.057361	0.135265
GO:0018208	peptidyl-proline modification	1	1	69.7338	0.057361	0.135265
GO:0021511	spinal cord patterning	1	1	69.7338	0.057361	0.135265
GO:0021534	cell proliferation in hindbrain	1	1	69.7338	0.057361	0.135265
GO:0021686	cerebellar granular layer maturation	1	1	69.7338	0.057361	0.135265
GO:0021768	nucleus accumbens development	1	1	69.7338	0.057361	0.135265
GO:0021793	chemorepulsion of branchiomotor axon	1	1	69.7338	0.057361	0.135265
GO:0021812	neuronal-glial interaction involved in cerebral cortex radial glia guided migration	1	1	69.7338	0.057361	0.135265
GO:0021837	motogenic signaling involved in postnatal olfactory bulb interneuron migration	1	1	69.7338	0.057361	0.135265
GO:0021919	BMP signaling pathway involved in spinal cord dorsal/ventral patterning	1	1	69.7338	0.057361	0.135265
GO:0021944	neuronal-glial interaction involved in hindbrain glial-mediated radial cell migration	1	1	69.7338	0.057361	0.135265
GO:0021966	corticospinal neuron axon guidance	1	1	69.7338	0.057361	0.135265
GO:0021989	olfactory cortex development	1	1	69.7338	0.057361	0.135265
GO:0022018	lateral ganglionic eminence cell proliferation	1	1	69.7338	0.057361	0.135265
GO:0030167	proteoglycan catabolic process	1	1	69.7338	0.057361	0.135265
GO:0030264	nuclear fragmentation involved in apoptotic nuclear change	1	1	69.7338	0.057361	0.135265
GO:0030320	cellular monovalent inorganic anion homeostasis	1	1	69.7338	0.057361	0.135265
GO:0030844	positive regulation of intermediate filament depolymerization	1	1	69.7338	0.057361	0.135265
GO:0031443	fast-twitch skeletal muscle fiber contraction	1	1	69.7338	0.057361	0.135265
GO:0032354	response to follicle-stimulating hormone	1	1	69.7338	0.057361	0.135265
GO:0032632	interleukin-3 production	1	1	69.7338	0.057361	0.135265
GO:0032641	lymphotoxin A production	1	1	69.7338	0.057361	0.135265
GO:0032645	regulation of granulocyte macrophage colony-stimulating factor production	1	1	69.7338	0.057361	0.135265
GO:0032686	negative regulation of hepatocyte growth factor production	1	1	69.7338	0.057361	0.135265
GO:0032739	positive regulation of interleukin-16 production	1	1	69.7338	0.057361	0.135265
GO:0032834	positive regulation of CD4-positive, CD25-positive, alpha-beta regulatory T cell differentiation involved in immune response	1	1	69.7338	0.057361	0.135265
GO:0032892	positive regulation of organic acid transport	1	1	69.7338	0.057361	0.135265
GO:0032973	amino acid export across plasma membrane	1	1	69.7338	0.057361	0.135265
GO:0033559	unsaturated fatty acid metabolic process	1	1	69.7338	0.057361	0.135265
GO:0033860	regulation of NAD(P)H oxidase activity	1	1	69.7338	0.057361	0.135265
GO:0034128	negative regulation of MyD88-independent toll-like receptor signaling pathway	1	1	69.7338	0.057361	0.135265
GO:0034441	plasma lipoprotein particle oxidation	1	1	69.7338	0.057361	0.135265
GO:0035461	vitamin transmembrane transport	1	1	69.7338	0.057361	0.135265
GO:0035491	positive regulation of leukotriene production involved in inflammatory response	1	1	69.7338	0.057361	0.135265
GO:0035645	enteric smooth muscle cell differentiation	1	1	69.7338	0.057361	0.135265
GO:0035677	posterior lateral line neuromast hair cell development	1	1	69.7338	0.057361	0.135265
GO:0035684	helper T cell extravasation	1	1	69.7338	0.057361	0.135265
GO:0035705	T-helper 17 cell chemotaxis	1	1	69.7338	0.057361	0.135265
GO:0035739	CD4-positive, alpha-beta T cell proliferation	1	1	69.7338	0.057361	0.135265
GO:0035740	CD8-positive, alpha-beta T cell proliferation	1	1	69.7338	0.057361	0.135265
GO:0035788	cell migration involved in metanephros development	1	1	69.7338	0.057361	0.135265
GO:0035789	metanephric mesenchymal cell migration	1	1	69.7338	0.057361	0.135265
GO:0035790	platelet-derived growth factor receptor-alpha signaling pathway	1	1	69.7338	0.057361	0.135265
GO:0035905	ascending aorta development	1	1	69.7338	0.057361	0.135265
GO:0035906	descending aorta development	1	1	69.7338	0.057361	0.135265
GO:0036309	protein localization to M-band	1	1	69.7338	0.057361	0.135265
GO:0036323	vascular endothelial growth factor receptor-1 signaling pathway	1	1	69.7338	0.057361	0.135265
GO:0036363	transforming growth factor beta activation	1	1	69.7338	0.057361	0.135265
GO:0038178	complement component C5a signaling pathway	1	1	69.7338	0.057361	0.135265
GO:0040007	growth	1	1	69.7338	0.057361	0.135265
GO:0042137	sequestering of neurotransmitter	1	1	69.7338	0.057361	0.135265
GO:0042339	keratan sulfate metabolic process	1	1	69.7338	0.057361	0.135265
GO:0043006	activation of phospholipase A2 activity by calcium-mediated signaling	1	1	69.7338	0.057361	0.135265
GO:0043251	sodium-dependent organic anion transport	1	1	69.7338	0.057361	0.135265
GO:0043310	negative regulation of eosinophil degranulation	1	1	69.7338	0.057361	0.135265
GO:0044089	positive regulation of cellular component biogenesis	1	1	69.7338	0.057361	0.135265
GO:0044328	canonical Wnt signaling pathway involved in positive regulation of endothelial cell migration	1	1	69.7338	0.057361	0.135265
GO:0044329	canonical Wnt signaling pathway involved in positive regulation of cell-cell adhesion	1	1	69.7338	0.057361	0.135265
GO:0044330	canonical Wnt signaling pathway involved in positive regulation of wound healing	1	1	69.7338	0.057361	0.135265
GO:0044345	stromal-epithelial cell signaling involved in prostate gland development	1	1	69.7338	0.057361	0.135265
GO:0045112	integrin biosynthetic process	1	1	69.7338	0.057361	0.135265
GO:0045342	MHC class II biosynthetic process	1	1	69.7338	0.057361	0.135265
GO:0045911	positive regulation of DNA recombination	1	1	69.7338	0.057361	0.135265
GO:0046469	platelet activating factor metabolic process	1	1	69.7338	0.057361	0.135265
GO:0048371	lateral mesodermal cell differentiation	1	1	69.7338	0.057361	0.135265
GO:0048389	intermediate mesoderm development	1	1	69.7338	0.057361	0.135265
GO:0048392	intermediate mesodermal cell differentiation	1	1	69.7338	0.057361	0.135265
GO:0048613	embryonic ectodermal digestive tract morphogenesis	1	1	69.7338	0.057361	0.135265
GO:0048621	post-embryonic digestive tract morphogenesis	1	1	69.7338	0.057361	0.135265
GO:0048677	axon extension involved in regeneration	1	1	69.7338	0.057361	0.135265
GO:0050866	negative regulation of cell activation	1	1	69.7338	0.057361	0.135265
GO:0050923	regulation of negative chemotaxis	1	1	69.7338	0.057361	0.135265
GO:0051134	negative regulation of NK T cell activation	1	1	69.7338	0.057361	0.135265
GO:0051794	regulation of timing of catagen	1	1	69.7338	0.057361	0.135265
GO:0052547	regulation of peptidase activity	1	1	69.7338	0.057361	0.135265
GO:0055020	positive regulation of cardiac muscle fiber development	1	1	69.7338	0.057361	0.135265
GO:0055024	regulation of cardiac muscle tissue development	1	1	69.7338	0.057361	0.135265
GO:0060064	Spemann organizer formation at the anterior end of the primitive streak	1	1	69.7338	0.057361	0.135265
GO:0060156	milk ejection reflex	1	1	69.7338	0.057361	0.135265
GO:0060283	negative regulation of oocyte development	1	1	69.7338	0.057361	0.135265
GO:0060300	regulation of cytokine activity	1	1	69.7338	0.057361	0.135265
GO:0060366	lambdoid suture morphogenesis	1	1	69.7338	0.057361	0.135265
GO:0060367	sagittal suture morphogenesis	1	1	69.7338	0.057361	0.135265
GO:0060461	right lung morphogenesis	1	1	69.7338	0.057361	0.135265
GO:0060503	bud dilation involved in lung branching	1	1	69.7338	0.057361	0.135265
GO:0060550	positive regulation of fructose 1,6-bisphosphate 1-phosphatase activity	1	1	69.7338	0.057361	0.135265
GO:0060552	positive regulation of fructose 1,6-bisphosphate metabolic process	1	1	69.7338	0.057361	0.135265
GO:0060592	mammary gland formation	1	1	69.7338	0.057361	0.135265
GO:0060739	mesenchymal-epithelial cell signaling involved in prostate gland development	1	1	69.7338	0.057361	0.135265
GO:0060873	anterior semicircular canal development	1	1	69.7338	0.057361	0.135265
GO:0060875	lateral semicircular canal development	1	1	69.7338	0.057361	0.135265
GO:0060939	epicardium-derived cardiac fibroblast cell development	1	1	69.7338	0.057361	0.135265
GO:0060945	cardiac neuron differentiation	1	1	69.7338	0.057361	0.135265
GO:0060980	cell migration involved in coronary vasculogenesis	1	1	69.7338	0.057361	0.135265
GO:0060981	cell migration involved in coronary angiogenesis	1	1	69.7338	0.057361	0.135265
GO:0060994	regulation of transcription from RNA polymerase II promoter involved in kidney development	1	1	69.7338	0.057361	0.135265
GO:0061050	regulation of cell growth involved in cardiac muscle cell development	1	1	69.7338	0.057361	0.135265
GO:0061149	BMP signaling pathway involved in ureter morphogenesis	1	1	69.7338	0.057361	0.135265
GO:0061151	BMP signaling pathway involved in renal system segmentation	1	1	69.7338	0.057361	0.135265
GO:0061155	pulmonary artery endothelial tube morphogenesis	1	1	69.7338	0.057361	0.135265
GO:0061185	negative regulation of dermatome development	1	1	69.7338	0.057361	0.135265
GO:0061343	cell adhesion involved in heart morphogenesis	1	1	69.7338	0.057361	0.135265
GO:0061373	mammillary axonal complex development	1	1	69.7338	0.057361	0.135265
GO:0061441	renal artery morphogenesis	1	1	69.7338	0.057361	0.135265
GO:0061514	interleukin-34-mediated signaling pathway	1	1	69.7338	0.057361	0.135265
GO:0061772	drug transport across blood-nerve barrier	1	1	69.7338	0.057361	0.135265
GO:0061874	positive regulation of hepatic stellate cell contraction	1	1	69.7338	0.057361	0.135265
GO:0070091	glucagon secretion	1	1	69.7338	0.057361	0.135265
GO:0070208	protein heterotrimerization	1	1	69.7338	0.057361	0.135265
GO:0070305	response to cGMP	1	1	69.7338	0.057361	0.135265
GO:0070346	positive regulation of fat cell proliferation	1	1	69.7338	0.057361	0.135265
GO:0070367	negative regulation of hepatocyte differentiation	1	1	69.7338	0.057361	0.135265
GO:0070543	response to linoleic acid	1	1	69.7338	0.057361	0.135265
GO:0070572	positive regulation of neuron projection regeneration	1	1	69.7338	0.057361	0.135265
GO:0070650	actin filament bundle distribution	1	1	69.7338	0.057361	0.135265
GO:0070839	divalent metal ion export	1	1	69.7338	0.057361	0.135265
GO:0070881	regulation of proline transport	1	1	69.7338	0.057361	0.135265
GO:0071329	cellular response to sucrose stimulus	1	1	69.7338	0.057361	0.135265
GO:0071389	cellular response to mineralocorticoid stimulus	1	1	69.7338	0.057361	0.135265
GO:0071418	cellular response to amine stimulus	1	1	69.7338	0.057361	0.135265
GO:0071471	cellular response to non-ionic osmotic stress	1	1	69.7338	0.057361	0.135265
GO:0071893	BMP signaling pathway involved in nephric duct formation	1	1	69.7338	0.057361	0.135265
GO:0071971	extracellular exosome assembly	1	1	69.7338	0.057361	0.135265
GO:0072010	glomerular epithelium development	1	1	69.7338	0.057361	0.135265
GO:0072087	renal vesicle development	1	1	69.7338	0.057361	0.135265
GO:0072097	negative regulation of branch elongation involved in ureteric bud branching by BMP signaling pathway	1	1	69.7338	0.057361	0.135265
GO:0072101	specification of ureteric bud anterior/posterior symmetry by BMP signaling pathway	1	1	69.7338	0.057361	0.135265
GO:0072143	mesangial cell development	1	1	69.7338	0.057361	0.135265
GO:0072168	specification of anterior mesonephric tubule identity	1	1	69.7338	0.057361	0.135265
GO:0072169	specification of posterior mesonephric tubule identity	1	1	69.7338	0.057361	0.135265
GO:0072183	negative regulation of nephron tubule epithelial cell differentiation	1	1	69.7338	0.057361	0.135265
GO:0072184	renal vesicle progenitor cell differentiation	1	1	69.7338	0.057361	0.135265
GO:0072192	ureter epithelial cell differentiation	1	1	69.7338	0.057361	0.135265
GO:0072198	mesenchymal cell proliferation involved in ureter development	1	1	69.7338	0.057361	0.135265
GO:0072200	negative regulation of mesenchymal cell proliferation involved in ureter development	1	1	69.7338	0.057361	0.135265
GO:0072208	metanephric smooth muscle tissue development	1	1	69.7338	0.057361	0.135265
GO:0072223	metanephric glomerular mesangium development	1	1	69.7338	0.057361	0.135265
GO:0072234	metanephric nephron tubule development	1	1	69.7338	0.057361	0.135265
GO:0072249	metanephric glomerular visceral epithelial cell development	1	1	69.7338	0.057361	0.135265
GO:0072255	metanephric glomerular mesangial cell development	1	1	69.7338	0.057361	0.135265
GO:0072259	metanephric interstitial fibroblast development	1	1	69.7338	0.057361	0.135265
GO:0072264	metanephric glomerular endothelium development	1	1	69.7338	0.057361	0.135265
GO:0072274	metanephric glomerular basement membrane development	1	1	69.7338	0.057361	0.135265
GO:0075512	clathrin-dependent endocytosis of virus by host cell	1	1	69.7338	0.057361	0.135265
GO:0086044	atrial cardiac muscle cell to AV node cell communication by electrical coupling	1	1	69.7338	0.057361	0.135265
GO:0086054	bundle of His cell to Purkinje myocyte communication by electrical coupling	1	1	69.7338	0.057361	0.135265
GO:0086066	atrial cardiac muscle cell to AV node cell communication	1	1	69.7338	0.057361	0.135265
GO:0086070	SA node cell to atrial cardiac muscle cell communication	1	1	69.7338	0.057361	0.135265
GO:0090094	metanephric cap mesenchymal cell proliferation involved in metanephros development	1	1	69.7338	0.057361	0.135265
GO:0090126	protein-containing complex assembly involved in synapse maturation	1	1	69.7338	0.057361	0.135265
GO:0090131	mesenchyme migration	1	1	69.7338	0.057361	0.135265
GO:0090138	regulation of actin cytoskeleton organization by cell-cell adhesion	1	1	69.7338	0.057361	0.135265
GO:0090194	negative regulation of glomerulus development	1	1	69.7338	0.057361	0.135265
GO:0090208	positive regulation of triglyceride metabolic process	1	1	69.7338	0.057361	0.135265
GO:0090242	retinoic acid receptor signaling pathway involved in somitogenesis	1	1	69.7338	0.057361	0.135265
GO:0090246	convergent extension involved in somitogenesis	1	1	69.7338	0.057361	0.135265
GO:0090257	regulation of muscle system process	1	1	69.7338	0.057361	0.135265
GO:0090291	negative regulation of osteoclast proliferation	1	1	69.7338	0.057361	0.135265
GO:0097017	renal protein absorption	1	1	69.7338	0.057361	0.135265
GO:0097577	sequestering of iron ion	1	1	69.7338	0.057361	0.135265
GO:0098542	defense response to other organism	1	1	69.7338	0.057361	0.135265
GO:0098736	negative regulation of the force of heart contraction	1	1	69.7338	0.057361	0.135265
GO:0098867	intramembranous bone growth	1	1	69.7338	0.057361	0.135265
GO:0098906	regulation of Purkinje myocyte action potential	1	1	69.7338	0.057361	0.135265
GO:0098925	retrograde trans-synaptic signaling by nitric oxide, modulating synaptic transmission	1	1	69.7338	0.057361	0.135265
GO:0099172	presynapse organization	1	1	69.7338	0.057361	0.135265
GO:0099538	synaptic signaling via neuropeptide	1	1	69.7338	0.057361	0.135265
GO:0099542	trans-synaptic signaling by endocannabinoid	1	1	69.7338	0.057361	0.135265
GO:0099555	trans-synaptic signaling by nitric oxide, modulating synaptic transmission	1	1	69.7338	0.057361	0.135265
GO:0099608	regulation of action potential firing pattern	1	1	69.7338	0.057361	0.135265
GO:0099627	neurotransmitter receptor cycle	1	1	69.7338	0.057361	0.135265
GO:0099630	postsynaptic neurotransmitter receptor cycle	1	1	69.7338	0.057361	0.135265
GO:0106014	regulation of inflammatory response to wounding	1	1	69.7338	0.057361	0.135265
GO:0106056	regulation of calcineurin-mediated signaling	1	1	69.7338	0.057361	0.135265
GO:0106096	response to ceramide	1	1	69.7338	0.057361	0.135265
GO:0120036	plasma membrane bounded cell projection organization	1	1	69.7338	0.057361	0.135265
GO:0120042	negative regulation of macrophage proliferation	1	1	69.7338	0.057361	0.135265
GO:0120169	detection of cold stimulus involved in thermoception	1	1	69.7338	0.057361	0.135265
GO:0120181	focal adhesion disassembly	1	1	69.7338	0.057361	0.135265
GO:0140053	mitochondrial gene expression	1	1	69.7338	0.057361	0.135265
GO:0150018	basal dendrite development	1	1	69.7338	0.057361	0.135265
GO:0150024	oxidised low-density lipoprotein particle clearance	1	1	69.7338	0.057361	0.135265
GO:1900035	negative regulation of cellular response to heat	1	1	69.7338	0.057361	0.135265
GO:1900039	positive regulation of cellular response to hypoxia	1	1	69.7338	0.057361	0.135265
GO:1900082	negative regulation of arginine catabolic process	1	1	69.7338	0.057361	0.135265
GO:1900085	negative regulation of peptidyl-tyrosine autophosphorylation	1	1	69.7338	0.057361	0.135265
GO:1900120	regulation of receptor binding	1	1	69.7338	0.057361	0.135265
GO:1900133	regulation of renin secretion into blood stream	1	1	69.7338	0.057361	0.135265
GO:1900147	regulation of Schwann cell migration	1	1	69.7338	0.057361	0.135265
GO:1900239	regulation of phenotypic switching	1	1	69.7338	0.057361	0.135265
GO:1900925	positive regulation of glycine import across plasma membrane	1	1	69.7338	0.057361	0.135265
GO:1901003	negative regulation of fermentation	1	1	69.7338	0.057361	0.135265
GO:1901021	positive regulation of calcium ion transmembrane transporter activity	1	1	69.7338	0.057361	0.135265
GO:1901053	sarcosine catabolic process	1	1	69.7338	0.057361	0.135265
GO:1901202	negative regulation of extracellular matrix assembly	1	1	69.7338	0.057361	0.135265
GO:1901208	negative regulation of heart looping	1	1	69.7338	0.057361	0.135265
GO:1901211	negative regulation of cardiac chamber formation	1	1	69.7338	0.057361	0.135265
GO:1901331	positive regulation of odontoblast differentiation	1	1	69.7338	0.057361	0.135265
GO:1901398	regulation of transforming growth factor beta3 activation	1	1	69.7338	0.057361	0.135265
GO:1901753	leukotriene A4 biosynthetic process	1	1	69.7338	0.057361	0.135265
GO:1901964	positive regulation of cell proliferation involved in outflow tract morphogenesis	1	1	69.7338	0.057361	0.135265
GO:1902038	positive regulation of hematopoietic stem cell differentiation	1	1	69.7338	0.057361	0.135265
GO:1902068	regulation of sphingolipid mediated signaling pathway	1	1	69.7338	0.057361	0.135265
GO:1902078	positive regulation of lateral motor column neuron migration	1	1	69.7338	0.057361	0.135265
GO:1902203	negative regulation of hepatocyte growth factor receptor signaling pathway	1	1	69.7338	0.057361	0.135265
GO:1902239	negative regulation of intrinsic apoptotic signaling pathway in response to osmotic stress by p53 class mediator	1	1	69.7338	0.057361	0.135265
GO:1902256	regulation of apoptotic process involved in outflow tract morphogenesis	1	1	69.7338	0.057361	0.135265
GO:1902338	negative regulation of apoptotic process involved in morphogenesis	1	1	69.7338	0.057361	0.135265
GO:1902362	melanocyte apoptotic process	1	1	69.7338	0.057361	0.135265
GO:1902378	VEGF-activated neuropilin signaling pathway involved in axon guidance	1	1	69.7338	0.057361	0.135265
GO:1902567	negative regulation of eosinophil activation	1	1	69.7338	0.057361	0.135265
GO:1902623	negative regulation of neutrophil migration	1	1	69.7338	0.057361	0.135265
GO:1902721	negative regulation of prolactin secretion	1	1	69.7338	0.057361	0.135265
GO:1902914	regulation of protein polyubiquitination	1	1	69.7338	0.057361	0.135265
GO:1902946	protein localization to early endosome	1	1	69.7338	0.057361	0.135265
GO:1903034	regulation of response to wounding	1	1	69.7338	0.057361	0.135265
GO:1903045	neural crest cell migration involved in sympathetic nervous system development	1	1	69.7338	0.057361	0.135265
GO:1903054	negative regulation of extracellular matrix organization	1	1	69.7338	0.057361	0.135265
GO:1903249	negative regulation of citrulline biosynthetic process	1	1	69.7338	0.057361	0.135265
GO:1903280	negative regulation of calcium:sodium antiporter activity	1	1	69.7338	0.057361	0.135265
GO:1903385	regulation of homophilic cell adhesion	1	1	69.7338	0.057361	0.135265
GO:1903403	negative regulation of renal phosphate excretion	1	1	69.7338	0.057361	0.135265
GO:1903465	positive regulation of mitotic cell cycle DNA replication	1	1	69.7338	0.057361	0.135265
GO:1903701	substantia propria of cornea development	1	1	69.7338	0.057361	0.135265
GO:1903797	positive regulation of inorganic anion transmembrane transport	1	1	69.7338	0.057361	0.135265
GO:1903903	regulation of establishment of T cell polarity	1	1	69.7338	0.057361	0.135265
GO:1903906	regulation of plasma membrane raft polarization	1	1	69.7338	0.057361	0.135265
GO:1903909	regulation of receptor clustering	1	1	69.7338	0.057361	0.135265
GO:1903975	regulation of glial cell migration	1	1	69.7338	0.057361	0.135265
GO:1904015	cellular response to serotonin	1	1	69.7338	0.057361	0.135265
GO:1904025	positive regulation of glucose catabolic process to lactate via pyruvate	1	1	69.7338	0.057361	0.135265
GO:1904034	positive regulation of t-SNARE clustering	1	1	69.7338	0.057361	0.135265
GO:1904060	negative regulation of locomotor rhythm	1	1	69.7338	0.057361	0.135265
GO:1904075	positive regulation of trophectodermal cell proliferation	1	1	69.7338	0.057361	0.135265
GO:1904188	negative regulation of transformation of host cell by virus	1	1	69.7338	0.057361	0.135265
GO:1904205	negative regulation of skeletal muscle hypertrophy	1	1	69.7338	0.057361	0.135265
GO:1904328	regulation of myofibroblast contraction	1	1	69.7338	0.057361	0.135265
GO:1904808	positive regulation of protein oxidation	1	1	69.7338	0.057361	0.135265
GO:1904899	positive regulation of hepatic stellate cell proliferation	1	1	69.7338	0.057361	0.135265
GO:1905040	otic placode development	1	1	69.7338	0.057361	0.135265
GO:1905043	positive regulation of epithelium regeneration	1	1	69.7338	0.057361	0.135265
GO:1905176	positive regulation of vascular smooth muscle cell dedifferentiation	1	1	69.7338	0.057361	0.135265
GO:1905310	regulation of cardiac neural crest cell migration involved in outflow tract morphogenesis	1	1	69.7338	0.057361	0.135265
GO:1905332	positive regulation of morphogenesis of an epithelium	1	1	69.7338	0.057361	0.135265
GO:1905474	canonical Wnt signaling pathway involved in stem cell proliferation	1	1	69.7338	0.057361	0.135265
GO:1905710	positive regulation of membrane permeability	1	1	69.7338	0.057361	0.135265
GO:1905772	positive regulation of mesodermal cell differentiation	1	1	69.7338	0.057361	0.135265
GO:1905863	invadopodium organization	1	1	69.7338	0.057361	0.135265
GO:1905912	regulation of calcium ion export across plasma membrane	1	1	69.7338	0.057361	0.135265
GO:1990029	vasomotion	1	1	69.7338	0.057361	0.135265
GO:2000005	negative regulation of metanephric S-shaped body morphogenesis	1	1	69.7338	0.057361	0.135265
GO:2000007	negative regulation of metanephric comma-shaped body morphogenesis	1	1	69.7338	0.057361	0.135265
GO:2000080	negative regulation of canonical Wnt signaling pathway involved in controlling type B pancreatic cell proliferation	1	1	69.7338	0.057361	0.135265
GO:2000119	negative regulation of sodium-dependent phosphate transport	1	1	69.7338	0.057361	0.135265
GO:2000136	regulation of cell proliferation involved in heart morphogenesis	1	1	69.7338	0.057361	0.135265
GO:2000137	negative regulation of cell proliferation involved in heart morphogenesis	1	1	69.7338	0.057361	0.135265
GO:2000417	negative regulation of eosinophil migration	1	1	69.7338	0.057361	0.135265
GO:2000451	positive regulation of CD8-positive, alpha-beta T cell extravasation	1	1	69.7338	0.057361	0.135265
GO:2000464	positive regulation of astrocyte chemotaxis	1	1	69.7338	0.057361	0.135265
GO:2000509	negative regulation of dendritic cell chemotaxis	1	1	69.7338	0.057361	0.135265
GO:2000548	negative regulation of dendritic cell dendrite assembly	1	1	69.7338	0.057361	0.135265
GO:2000586	regulation of platelet-derived growth factor receptor-beta signaling pathway	1	1	69.7338	0.057361	0.135265
GO:2000591	positive regulation of metanephric mesenchymal cell migration	1	1	69.7338	0.057361	0.135265
GO:2000697	negative regulation of epithelial cell differentiation involved in kidney development	1	1	69.7338	0.057361	0.135265
GO:2000739	regulation of mesenchymal stem cell differentiation	1	1	69.7338	0.057361	0.135265
GO:2000793	cell proliferation involved in heart valve development	1	1	69.7338	0.057361	0.135265
GO:2000802	positive regulation of endocardial cushion to mesenchymal transition involved in heart valve formation	1	1	69.7338	0.057361	0.135265
GO:2000807	regulation of synaptic vesicle clustering	1	1	69.7338	0.057361	0.135265
GO:2000844	negative regulation of testosterone secretion	1	1	69.7338	0.057361	0.135265
GO:2001012	mesenchymal cell differentiation involved in renal system development	1	1	69.7338	0.057361	0.135265
GO:2001113	negative regulation of cellular response to hepatocyte growth factor stimulus	1	1	69.7338	0.057361	0.135265
GO:2001239	regulation of extrinsic apoptotic signaling pathway in absence of ligand	1	1	69.7338	0.057361	0.135265
GO:2001301	lipoxin biosynthetic process	1	1	69.7338	0.057361	0.135265
GO:2001306	lipoxin B4 biosynthetic process	1	1	69.7338	0.057361	0.135265
GO:0002087	regulation of respiratory gaseous exchange by neurological system process	2	13	10.7283	0.0577207	0.135265
GO:0006590	thyroid hormone generation	2	13	10.7283	0.0577207	0.135265
GO:0006691	leukotriene metabolic process	2	13	10.7283	0.0577207	0.135265
GO:0006809	nitric oxide biosynthetic process	2	13	10.7283	0.0577207	0.135265
GO:0007263	nitric oxide mediated signal transduction	2	13	10.7283	0.0577207	0.135265
GO:0010737	protein kinase A signaling	2	13	10.7283	0.0577207	0.135265
GO:0015909	long-chain fatty acid transport	2	13	10.7283	0.0577207	0.135265
GO:0030948	negative regulation of vascular endothelial growth factor receptor signaling pathway	2	13	10.7283	0.0577207	0.135265
GO:0032516	positive regulation of phosphoprotein phosphatase activity	2	13	10.7283	0.0577207	0.135265
GO:0032675	regulation of interleukin-6 production	2	13	10.7283	0.0577207	0.135265
GO:0035810	positive regulation of urine volume	2	13	10.7283	0.0577207	0.135265
GO:0042403	thyroid hormone metabolic process	2	13	10.7283	0.0577207	0.135265
GO:0043268	positive regulation of potassium ion transport	2	13	10.7283	0.0577207	0.135265
GO:0043589	skin morphogenesis	2	13	10.7283	0.0577207	0.135265
GO:0048699	generation of neurons	2	13	10.7283	0.0577207	0.135265
GO:0060586	multicellular organismal iron ion homeostasis	2	13	10.7283	0.0577207	0.135265
GO:0060711	labyrinthine layer development	2	13	10.7283	0.0577207	0.135265
GO:0061052	negative regulation of cell growth involved in cardiac muscle cell development	2	13	10.7283	0.0577207	0.135265
GO:0071285	cellular response to lithium ion	2	13	10.7283	0.0577207	0.135265
GO:0071679	commissural neuron axon guidance	2	13	10.7283	0.0577207	0.135265
GO:0097320	plasma membrane tubulation	2	13	10.7283	0.0577207	0.135265
GO:0097421	liver regeneration	2	13	10.7283	0.0577207	0.135265
GO:0030833	regulation of actin filament polymerization	3	36	5.81115	0.0590856	0.138129
GO:0031069	hair follicle morphogenesis	3	36	5.81115	0.0590856	0.138129
GO:0042327	positive regulation of phosphorylation	3	36	5.81115	0.0590856	0.138129
GO:0050905	neuromuscular process	3	36	5.81115	0.0590856	0.138129
GO:1904322	cellular response to forskolin	4	66	4.22629	0.060088	0.140387
GO:0034614	cellular response to reactive oxygen species	3	37	5.65409	0.0636263	0.148474
GO:0060612	adipose tissue development	3	37	5.65409	0.0636263	0.148474
GO:0006790	sulfur compound metabolic process	2	14	9.96197	0.0667068	0.153621
GO:0010880	regulation of release of sequestered calcium ion into cytosol by sarcoplasmic reticulum	2	14	9.96197	0.0667068	0.153621
GO:0021819	layer formation in cerebral cortex	2	14	9.96197	0.0667068	0.153621
GO:0030705	cytoskeleton-dependent intracellular transport	2	14	9.96197	0.0667068	0.153621
GO:0031076	embryonic camera-type eye development	2	14	9.96197	0.0667068	0.153621
GO:0031100	animal organ regeneration	2	14	9.96197	0.0667068	0.153621
GO:0031915	positive regulation of synaptic plasticity	2	14	9.96197	0.0667068	0.153621
GO:0032570	response to progesterone	2	14	9.96197	0.0667068	0.153621
GO:0042532	negative regulation of tyrosine phosphorylation of STAT protein	2	14	9.96197	0.0667068	0.153621
GO:0042551	neuron maturation	2	14	9.96197	0.0667068	0.153621
GO:0042730	fibrinolysis	2	14	9.96197	0.0667068	0.153621
GO:0043267	negative regulation of potassium ion transport	2	14	9.96197	0.0667068	0.153621
GO:0043508	negative regulation of JUN kinase activity	2	14	9.96197	0.0667068	0.153621
GO:0046785	microtubule polymerization	2	14	9.96197	0.0667068	0.153621
GO:0048545	response to steroid hormone	2	14	9.96197	0.0667068	0.153621
GO:0050673	epithelial cell proliferation	2	14	9.96197	0.0667068	0.153621
GO:0050805	negative regulation of synaptic transmission	2	14	9.96197	0.0667068	0.153621
GO:0060413	atrial septum morphogenesis	2	14	9.96197	0.0667068	0.153621
GO:0061036	positive regulation of cartilage development	2	14	9.96197	0.0667068	0.153621
GO:0061049	cell growth involved in cardiac muscle cell development	2	14	9.96197	0.0667068	0.153621
GO:0070207	protein homotrimerization	2	14	9.96197	0.0667068	0.153621
GO:0097242	amyloid-beta clearance	2	14	9.96197	0.0667068	0.153621
GO:0002931	response to ischemia	3	38	5.5053	0.0683577	0.157235
GO:0032733	positive regulation of interleukin-10 production	3	38	5.5053	0.0683577	0.157235
GO:0005975	carbohydrate metabolic process	7	184	2.65292	0.0699522	0.160807
GO:0014070	response to organic cyclic compound	3	39	5.36414	0.0732806	0.167859
GO:0030010	establishment of cell polarity	3	39	5.36414	0.0732806	0.167859
GO:0042110	T cell activation	3	39	5.36414	0.0732806	0.167859
GO:0042177	negative regulation of protein catabolic process	3	39	5.36414	0.0732806	0.167859
GO:0071345	cellular response to cytokine stimulus	3	39	5.36414	0.0732806	0.167859
GO:0097192	extrinsic apoptotic signaling pathway in absence of ligand	3	39	5.36414	0.0732806	0.167859
GO:0003215	cardiac right ventricle morphogenesis	2	15	9.29784	0.0762455	0.172098
GO:0007588	excretion	2	15	9.29784	0.0762455	0.172098
GO:0010820	positive regulation of T cell chemotaxis	2	15	9.29784	0.0762455	0.172098
GO:0010832	negative regulation of myotube differentiation	2	15	9.29784	0.0762455	0.172098
GO:0021680	cerebellar Purkinje cell layer development	2	15	9.29784	0.0762455	0.172098
GO:0030007	cellular potassium ion homeostasis	2	15	9.29784	0.0762455	0.172098
GO:0030259	lipid glycosylation	2	15	9.29784	0.0762455	0.172098
GO:0033690	positive regulation of osteoblast proliferation	2	15	9.29784	0.0762455	0.172098
GO:0043117	positive regulation of vascular permeability	2	15	9.29784	0.0762455	0.172098
GO:0045580	regulation of T cell differentiation	2	15	9.29784	0.0762455	0.172098
GO:0048246	macrophage chemotaxis	2	15	9.29784	0.0762455	0.172098
GO:0051963	regulation of synapse assembly	2	15	9.29784	0.0762455	0.172098
GO:0060100	positive regulation of phagocytosis, engulfment	2	15	9.29784	0.0762455	0.172098
GO:0060411	cardiac septum morphogenesis	2	15	9.29784	0.0762455	0.172098
GO:0060979	vasculogenesis involved in coronary vascular morphogenesis	2	15	9.29784	0.0762455	0.172098
GO:0061051	positive regulation of cell growth involved in cardiac muscle cell development	2	15	9.29784	0.0762455	0.172098
GO:0061640	cytoskeleton-dependent cytokinesis	2	15	9.29784	0.0762455	0.172098
GO:0070050	neuron cellular homeostasis	2	15	9.29784	0.0762455	0.172098
GO:0090162	establishment of epithelial cell polarity	2	15	9.29784	0.0762455	0.172098
GO:0098703	calcium ion import across plasma membrane	2	15	9.29784	0.0762455	0.172098
GO:0099645	neurotransmitter receptor localization to postsynaptic specialization membrane	2	15	9.29784	0.0762455	0.172098
GO:1902230	negative regulation of intrinsic apoptotic signaling pathway in response to DNA damage	2	15	9.29784	0.0762455	0.172098
GO:2000178	negative regulation of neural precursor cell proliferation	2	15	9.29784	0.0762455	0.172098
GO:2000811	negative regulation of anoikis	2	15	9.29784	0.0762455	0.172098
GO:2001241	positive regulation of extrinsic apoptotic signaling pathway in absence of ligand	2	15	9.29784	0.0762455	0.172098
GO:0010508	positive regulation of autophagy	4	71	3.92866	0.0766272	0.172859
GO:0001707	mesoderm formation	3	40	5.23003	0.0783954	0.176435
GO:0032735	positive regulation of interleukin-12 production	3	40	5.23003	0.0783954	0.176435
GO:0045747	positive regulation of Notch signaling pathway	3	40	5.23003	0.0783954	0.176435
GO:0051017	actin filament bundle assembly	3	40	5.23003	0.0783954	0.176435
GO:0001889	liver development	4	72	3.8741	0.0802391	0.18048
GO:0071364	cellular response to epidermal growth factor stimulus	3	41	5.10247	0.0837023	0.18816
GO:2000300	regulation of synaptic vesicle exocytosis	4	73	3.82103	0.0839543	0.188616
GO:0007625	grooming behavior	2	16	8.71672	0.0863193	0.191369
GO:0010738	regulation of protein kinase A signaling	2	16	8.71672	0.0863193	0.191369
GO:0010761	fibroblast migration	2	16	8.71672	0.0863193	0.191369
GO:0010954	positive regulation of protein processing	2	16	8.71672	0.0863193	0.191369
GO:0014067	negative regulation of phosphatidylinositol 3-kinase signaling	2	16	8.71672	0.0863193	0.191369
GO:0022617	extracellular matrix disassembly	2	16	8.71672	0.0863193	0.191369
GO:0030322	stabilization of membrane potential	2	16	8.71672	0.0863193	0.191369
GO:0032924	activin receptor signaling pathway	2	16	8.71672	0.0863193	0.191369
GO:0040037	negative regulation of fibroblast growth factor receptor signaling pathway	2	16	8.71672	0.0863193	0.191369
GO:0042417	dopamine metabolic process	2	16	8.71672	0.0863193	0.191369
GO:0043171	peptide catabolic process	2	16	8.71672	0.0863193	0.191369
GO:0045820	negative regulation of glycolytic process	2	16	8.71672	0.0863193	0.191369
GO:0045956	positive regulation of calcium ion-dependent exocytosis	2	16	8.71672	0.0863193	0.191369
GO:0046426	negative regulation of JAK-STAT cascade	2	16	8.71672	0.0863193	0.191369
GO:0046887	positive regulation of hormone secretion	2	16	8.71672	0.0863193	0.191369
GO:0048715	negative regulation of oligodendrocyte differentiation	2	16	8.71672	0.0863193	0.191369
GO:0051044	positive regulation of membrane protein ectodomain proteolysis	2	16	8.71672	0.0863193	0.191369
GO:0051279	regulation of release of sequestered calcium ion into cytosol	2	16	8.71672	0.0863193	0.191369
GO:0070885	negative regulation of calcineurin-NFAT signaling cascade	2	16	8.71672	0.0863193	0.191369
GO:0086005	ventricular cardiac muscle cell action potential	2	16	8.71672	0.0863193	0.191369
GO:0090051	negative regulation of cell migration involved in sprouting angiogenesis	2	16	8.71672	0.0863193	0.191369
GO:0090141	positive regulation of mitochondrial fission	2	16	8.71672	0.0863193	0.191369
GO:2000679	positive regulation of transcription regulatory region DNA binding	2	16	8.71672	0.0863193	0.191369
GO:0009791	post-embryonic development	5	111	3.14116	0.0887682	0.196685
GO:0030073	insulin secretion	3	42	4.98098	0.0892015	0.197193
GO:0050767	regulation of neurogenesis	3	42	4.98098	0.0892015	0.197193
GO:0050796	regulation of insulin secretion	3	42	4.98098	0.0892015	0.197193
GO:2000134	negative regulation of G1/S transition of mitotic cell cycle	3	42	4.98098	0.0892015	0.197193
GO:1901215	negative regulation of neuron death	4	75	3.71913	0.0916966	0.202593
GO:0043525	positive regulation of neuron apoptotic process	4	76	3.6702	0.095725	0.211372
GO:0001921	positive regulation of receptor recycling	2	17	8.20397	0.0969109	0.211452
GO:0003016	respiratory system process	2	17	8.20397	0.0969109	0.211452
GO:0007212	dopamine receptor signaling pathway	2	17	8.20397	0.0969109	0.211452
GO:0007614	short-term memory	2	17	8.20397	0.0969109	0.211452
GO:0017144	drug metabolic process	2	17	8.20397	0.0969109	0.211452
GO:0019229	regulation of vasoconstriction	2	17	8.20397	0.0969109	0.211452
GO:0030166	proteoglycan biosynthetic process	2	17	8.20397	0.0969109	0.211452
GO:0042908	xenobiotic transport	2	17	8.20397	0.0969109	0.211452
GO:0043583	ear development	2	17	8.20397	0.0969109	0.211452
GO:0045198	establishment of epithelial cell apical/basal polarity	2	17	8.20397	0.0969109	0.211452
GO:0048485	sympathetic nervous system development	2	17	8.20397	0.0969109	0.211452
GO:0055013	cardiac muscle cell development	2	17	8.20397	0.0969109	0.211452
GO:0055117	regulation of cardiac muscle contraction	2	17	8.20397	0.0969109	0.211452
GO:0060337	type I interferon signaling pathway	2	17	8.20397	0.0969109	0.211452
GO:0061028	establishment of endothelial barrier	2	17	8.20397	0.0969109	0.211452
GO:0061179	negative regulation of insulin secretion involved in cellular response to glucose stimulus	2	17	8.20397	0.0969109	0.211452
GO:0070886	positive regulation of calcineurin-NFAT signaling cascade	2	17	8.20397	0.0969109	0.211452
GO:0071360	cellular response to exogenous dsRNA	2	17	8.20397	0.0969109	0.211452
GO:0090336	positive regulation of brown fat cell differentiation	2	17	8.20397	0.0969109	0.211452
GO:1900271	regulation of long-term synaptic potentiation	2	17	8.20397	0.0969109	0.211452
GO:1901379	regulation of potassium ion transmembrane transport	2	17	8.20397	0.0969109	0.211452
GO:0006486	protein glycosylation	4	77	3.62253	0.099859	0.217761
GO:0015031	protein transport	16	620	1.79958	0.100523	0.217872
GO:0001662	behavioral fear response	3	44	4.75458	0.100777	0.217872
GO:0006959	humoral immune response	3	44	4.75458	0.100777	0.217872
GO:0007187	G protein-coupled receptor signaling pathway, coupled to cyclic nucleotide second messenger	3	44	4.75458	0.100777	0.217872
GO:0045787	positive regulation of cell cycle	3	44	4.75458	0.100777	0.217872
GO:0043407	negative regulation of MAP kinase activity	3	45	4.64892	0.106853	0.217872
GO:0045596	negative regulation of cell differentiation	3	45	4.64892	0.106853	0.217872
GO:0050776	regulation of immune response	3	45	4.64892	0.106853	0.217872
GO:0001523	retinoid metabolic process	2	18	7.7482	0.108003	0.217872
GO:0007097	nuclear migration	2	18	7.7482	0.108003	0.217872
GO:0008154	actin polymerization or depolymerization	2	18	7.7482	0.108003	0.217872
GO:0009792	embryo development ending in birth or egg hatching	2	18	7.7482	0.108003	0.217872
GO:0010633	negative regulation of epithelial cell migration	2	18	7.7482	0.108003	0.217872
GO:0010763	positive regulation of fibroblast migration	2	18	7.7482	0.108003	0.217872
GO:0015718	monocarboxylic acid transport	2	18	7.7482	0.108003	0.217872
GO:0019835	cytolysis	2	18	7.7482	0.108003	0.217872
GO:0032230	positive regulation of synaptic transmission, GABAergic	2	18	7.7482	0.108003	0.217872
GO:0032793	positive regulation of CREB transcription factor activity	2	18	7.7482	0.108003	0.217872
GO:0035640	exploration behavior	2	18	7.7482	0.108003	0.217872
GO:0042325	regulation of phosphorylation	2	18	7.7482	0.108003	0.217872
GO:0045779	negative regulation of bone resorption	2	18	7.7482	0.108003	0.217872
GO:0045824	negative regulation of innate immune response	2	18	7.7482	0.108003	0.217872
GO:0050872	white fat cell differentiation	2	18	7.7482	0.108003	0.217872
GO:0050892	intestinal absorption	2	18	7.7482	0.108003	0.217872
GO:1903077	negative regulation of protein localization to plasma membrane	2	18	7.7482	0.108003	0.217872
GO:0045727	positive regulation of translation	4	79	3.53082	0.108446	0.217872
GO:0032729	positive regulation of interferon-gamma production	4	80	3.48669	0.112899	0.217872
GO:0071300	cellular response to retinoic acid	3	46	4.54786	0.11312	0.217872
GO:0001830	trophectodermal cell fate commitment	1	2	34.8669	0.1139	0.217872
GO:0001844	protein insertion into mitochondrial membrane involved in apoptotic signaling pathway	1	2	34.8669	0.1139	0.217872
GO:0001869	negative regulation of complement activation, lectin pathway	1	2	34.8669	0.1139	0.217872
GO:0001928	regulation of exocyst assembly	1	2	34.8669	0.1139	0.217872
GO:0002280	monocyte activation involved in immune response	1	2	34.8669	0.1139	0.217872
GO:0002302	CD8-positive, alpha-beta T cell differentiation involved in immune response	1	2	34.8669	0.1139	0.217872
GO:0002683	negative regulation of immune system process	1	2	34.8669	0.1139	0.217872
GO:0003017	lymph circulation	1	2	34.8669	0.1139	0.217872
GO:0003158	endothelium development	1	2	34.8669	0.1139	0.217872
GO:0003193	pulmonary valve formation	1	2	34.8669	0.1139	0.217872
GO:0003431	growth plate cartilage chondrocyte development	1	2	34.8669	0.1139	0.217872
GO:0003433	chondrocyte development involved in endochondral bone morphogenesis	1	2	34.8669	0.1139	0.217872
GO:0006587	serotonin biosynthetic process from tryptophan	1	2	34.8669	0.1139	0.217872
GO:0006601	creatine biosynthetic process	1	2	34.8669	0.1139	0.217872
GO:0006713	glucocorticoid catabolic process	1	2	34.8669	0.1139	0.217872
GO:0006876	cellular cadmium ion homeostasis	1	2	34.8669	0.1139	0.217872
GO:0007320	insemination	1	2	34.8669	0.1139	0.217872
GO:0007354	zygotic determination of anterior/posterior axis, embryo	1	2	34.8669	0.1139	0.217872
GO:0007521	muscle cell fate determination	1	2	34.8669	0.1139	0.217872
GO:0008627	intrinsic apoptotic signaling pathway in response to osmotic stress	1	2	34.8669	0.1139	0.217872
GO:0009181	purine ribonucleoside diphosphate catabolic process	1	2	34.8669	0.1139	0.217872
GO:0009914	hormone transport	1	2	34.8669	0.1139	0.217872
GO:0010002	cardioblast differentiation	1	2	34.8669	0.1139	0.217872
GO:0010512	negative regulation of phosphatidylinositol biosynthetic process	1	2	34.8669	0.1139	0.217872
GO:0010623	programmed cell death involved in cell development	1	2	34.8669	0.1139	0.217872
GO:0010665	regulation of cardiac muscle cell apoptotic process	1	2	34.8669	0.1139	0.217872
GO:0010710	regulation of collagen catabolic process	1	2	34.8669	0.1139	0.217872
GO:0010712	regulation of collagen metabolic process	1	2	34.8669	0.1139	0.217872
GO:0010716	negative regulation of extracellular matrix disassembly	1	2	34.8669	0.1139	0.217872
GO:0010721	negative regulation of cell development	1	2	34.8669	0.1139	0.217872
GO:0010899	regulation of phosphatidylcholine catabolic process	1	2	34.8669	0.1139	0.217872
GO:0010920	negative regulation of inositol phosphate biosynthetic process	1	2	34.8669	0.1139	0.217872
GO:0014732	skeletal muscle atrophy	1	2	34.8669	0.1139	0.217872
GO:0014740	negative regulation of muscle hyperplasia	1	2	34.8669	0.1139	0.217872
GO:0014846	esophagus smooth muscle contraction	1	2	34.8669	0.1139	0.217872
GO:0014891	striated muscle atrophy	1	2	34.8669	0.1139	0.217872
GO:0015891	siderophore transport	1	2	34.8669	0.1139	0.217872
GO:0015920	lipopolysaccharide transport	1	2	34.8669	0.1139	0.217872
GO:0019075	virus maturation	1	2	34.8669	0.1139	0.217872
GO:0019511	peptidyl-proline hydroxylation	1	2	34.8669	0.1139	0.217872
GO:0021592	fourth ventricle development	1	2	34.8669	0.1139	0.217872
GO:0021602	cranial nerve morphogenesis	1	2	34.8669	0.1139	0.217872
GO:0021644	vagus nerve morphogenesis	1	2	34.8669	0.1139	0.217872
GO:0021649	vestibulocochlear nerve structural organization	1	2	34.8669	0.1139	0.217872
GO:0021762	substantia nigra development	1	2	34.8669	0.1139	0.217872
GO:0021769	orbitofrontal cortex development	1	2	34.8669	0.1139	0.217872
GO:0021784	postganglionic parasympathetic fiber development	1	2	34.8669	0.1139	0.217872
GO:0021836	chemorepulsion involved in postnatal olfactory bulb interneuron migration	1	2	34.8669	0.1139	0.217872
GO:0021842	chemorepulsion involved in interneuron migration from the subpallium to the cortex	1	2	34.8669	0.1139	0.217872
GO:0021933	radial glia guided migration of cerebellar granule cell	1	2	34.8669	0.1139	0.217872
GO:0021941	negative regulation of cerebellar granule cell precursor proliferation	1	2	34.8669	0.1139	0.217872
GO:0030205	dermatan sulfate metabolic process	1	2	34.8669	0.1139	0.217872
GO:0031109	microtubule polymerization or depolymerization	1	2	34.8669	0.1139	0.217872
GO:0031620	regulation of fever generation	1	2	34.8669	0.1139	0.217872
GO:0032277	negative regulation of gonadotropin secretion	1	2	34.8669	0.1139	0.217872
GO:0032902	nerve growth factor production	1	2	34.8669	0.1139	0.217872
GO:0032915	positive regulation of transforming growth factor beta2 production	1	2	34.8669	0.1139	0.217872
GO:0033275	actin-myosin filament sliding	1	2	34.8669	0.1139	0.217872
GO:0033484	nitric oxide homeostasis	1	2	34.8669	0.1139	0.217872
GO:0033688	regulation of osteoblast proliferation	1	2	34.8669	0.1139	0.217872
GO:0034125	negative regulation of MyD88-dependent toll-like receptor signaling pathway	1	2	34.8669	0.1139	0.217872
GO:0034331	cell junction maintenance	1	2	34.8669	0.1139	0.217872
GO:0034699	response to luteinizing hormone	1	2	34.8669	0.1139	0.217872
GO:0035026	leading edge cell differentiation	1	2	34.8669	0.1139	0.217872
GO:0035505	positive regulation of myosin light chain kinase activity	1	2	34.8669	0.1139	0.217872
GO:0035507	regulation of myosin-light-chain-phosphatase activity	1	2	34.8669	0.1139	0.217872
GO:0035607	fibroblast growth factor receptor signaling pathway involved in orbitofrontal cortex development	1	2	34.8669	0.1139	0.217872
GO:0035733	hepatic stellate cell activation	1	2	34.8669	0.1139	0.217872
GO:0035915	pore formation in membrane of other organism	1	2	34.8669	0.1139	0.217872
GO:0035922	foramen ovale closure	1	2	34.8669	0.1139	0.217872
GO:0036148	phosphatidylglycerol acyl-chain remodeling	1	2	34.8669	0.1139	0.217872
GO:0036304	umbilical cord morphogenesis	1	2	34.8669	0.1139	0.217872
GO:0036371	protein localization to T-tubule	1	2	34.8669	0.1139	0.217872
GO:0038016	insulin receptor internalization	1	2	34.8669	0.1139	0.217872
GO:0038172	interleukin-33-mediated signaling pathway	1	2	34.8669	0.1139	0.217872
GO:0038189	neuropilin signaling pathway	1	2	34.8669	0.1139	0.217872
GO:0038190	VEGF-activated neuropilin signaling pathway	1	2	34.8669	0.1139	0.217872
GO:0042494	detection of bacterial lipoprotein	1	2	34.8669	0.1139	0.217872
GO:0042537	benzene-containing compound metabolic process	1	2	34.8669	0.1139	0.217872
GO:0043954	cellular component maintenance	1	2	34.8669	0.1139	0.217872
GO:0044092	negative regulation of molecular function	1	2	34.8669	0.1139	0.217872
GO:0044869	negative regulation by host of viral exo-alpha-sialidase activity	1	2	34.8669	0.1139	0.217872
GO:0044871	negative regulation by host of viral glycoprotein metabolic process	1	2	34.8669	0.1139	0.217872
GO:0045161	neuronal ion channel clustering	1	2	34.8669	0.1139	0.217872
GO:0045844	positive regulation of striated muscle tissue development	1	2	34.8669	0.1139	0.217872
GO:0045977	positive regulation of mitotic cell cycle, embryonic	1	2	34.8669	0.1139	0.217872
GO:0046530	photoreceptor cell differentiation	1	2	34.8669	0.1139	0.217872
GO:0046836	glycolipid transport	1	2	34.8669	0.1139	0.217872
GO:0046947	hydroxylysine biosynthetic process	1	2	34.8669	0.1139	0.217872
GO:0048378	regulation of lateral mesodermal cell fate specification	1	2	34.8669	0.1139	0.217872
GO:0048537	mucosal-associated lymphoid tissue development	1	2	34.8669	0.1139	0.217872
GO:0048635	negative regulation of muscle organ development	1	2	34.8669	0.1139	0.217872
GO:0048697	positive regulation of collateral sprouting in absence of injury	1	2	34.8669	0.1139	0.217872
GO:0048866	stem cell fate specification	1	2	34.8669	0.1139	0.217872
GO:0051053	negative regulation of DNA metabolic process	1	2	34.8669	0.1139	0.217872
GO:0051173	positive regulation of nitrogen compound metabolic process	1	2	34.8669	0.1139	0.217872
GO:0051599	response to hydrostatic pressure	1	2	34.8669	0.1139	0.217872
GO:0051935	glutamate reuptake	1	2	34.8669	0.1139	0.217872
GO:0055093	response to hyperoxia	1	2	34.8669	0.1139	0.217872
GO:0060101	negative regulation of phagocytosis, engulfment	1	2	34.8669	0.1139	0.217872
GO:0060197	cloacal septation	1	2	34.8669	0.1139	0.217872
GO:0060251	regulation of glial cell proliferation	1	2	34.8669	0.1139	0.217872
GO:0060302	negative regulation of cytokine activity	1	2	34.8669	0.1139	0.217872
GO:0060364	frontal suture morphogenesis	1	2	34.8669	0.1139	0.217872
GO:0060401	cytosolic calcium ion transport	1	2	34.8669	0.1139	0.217872
GO:0060433	bronchus development	1	2	34.8669	0.1139	0.217872
GO:0060465	pharynx development	1	2	34.8669	0.1139	0.217872
GO:0060481	lobar bronchus epithelium development	1	2	34.8669	0.1139	0.217872
GO:0060557	positive regulation of vitamin D biosynthetic process	1	2	34.8669	0.1139	0.217872
GO:0060775	planar cell polarity pathway involved in gastrula mediolateral intercalation	1	2	34.8669	0.1139	0.217872
GO:0060837	blood vessel endothelial cell differentiation	1	2	34.8669	0.1139	0.217872
GO:0060857	establishment of glial blood-brain barrier	1	2	34.8669	0.1139	0.217872
GO:0060900	embryonic camera-type eye formation	1	2	34.8669	0.1139	0.217872
GO:0061101	neuroendocrine cell differentiation	1	2	34.8669	0.1139	0.217872
GO:0061162	establishment of monopolar cell polarity	1	2	34.8669	0.1139	0.217872
GO:0061723	glycophagy	1	2	34.8669	0.1139	0.217872
GO:0061756	leukocyte adhesion to vascular endothelial cell	1	2	34.8669	0.1139	0.217872
GO:0061760	antifungal innate immune response	1	2	34.8669	0.1139	0.217872
GO:0061870	positive regulation of hepatic stellate cell migration	1	2	34.8669	0.1139	0.217872
GO:0070165	positive regulation of adiponectin secretion	1	2	34.8669	0.1139	0.217872
GO:0070171	negative regulation of tooth mineralization	1	2	34.8669	0.1139	0.217872
GO:0070237	positive regulation of activation-induced cell death of T cells	1	2	34.8669	0.1139	0.217872
GO:0070352	positive regulation of white fat cell proliferation	1	2	34.8669	0.1139	0.217872
GO:0070483	detection of hypoxia	1	2	34.8669	0.1139	0.217872
GO:0070563	negative regulation of vitamin D receptor signaling pathway	1	2	34.8669	0.1139	0.217872
GO:0070948	regulation of neutrophil mediated cytotoxicity	1	2	34.8669	0.1139	0.217872
GO:0071307	cellular response to vitamin K	1	2	34.8669	0.1139	0.217872
GO:0071351	cellular response to interleukin-18	1	2	34.8669	0.1139	0.217872
GO:0071460	cellular response to cell-matrix adhesion	1	2	34.8669	0.1139	0.217872
GO:0071506	cellular response to mycophenolic acid	1	2	34.8669	0.1139	0.217872
GO:0071670	smooth muscle cell chemotaxis	1	2	34.8669	0.1139	0.217872
GO:0072166	posterior mesonephric tubule development	1	2	34.8669	0.1139	0.217872
GO:0072190	ureter urothelium development	1	2	34.8669	0.1139	0.217872
GO:0072203	cell proliferation involved in metanephros development	1	2	34.8669	0.1139	0.217872
GO:0072239	metanephric glomerulus vasculature development	1	2	34.8669	0.1139	0.217872
GO:0072268	pattern specification involved in metanephros development	1	2	34.8669	0.1139	0.217872
GO:0072573	tolerance induction to lipopolysaccharide	1	2	34.8669	0.1139	0.217872
GO:0072592	oxygen metabolic process	1	2	34.8669	0.1139	0.217872
GO:0086064	cell communication by electrical coupling involved in cardiac conduction	1	2	34.8669	0.1139	0.217872
GO:0086098	angiotensin-activated signaling pathway involved in heart process	1	2	34.8669	0.1139	0.217872
GO:0090191	negative regulation of branching involved in ureteric bud morphogenesis	1	2	34.8669	0.1139	0.217872
GO:0090275	negative regulation of somatostatin secretion	1	2	34.8669	0.1139	0.217872
GO:0090362	positive regulation of platelet-derived growth factor production	1	2	34.8669	0.1139	0.217872
GO:0090673	endothelial cell-matrix adhesion	1	2	34.8669	0.1139	0.217872
GO:0097026	dendritic cell dendrite assembly	1	2	34.8669	0.1139	0.217872
GO:0097278	complement-dependent cytotoxicity	1	2	34.8669	0.1139	0.217872
GO:0097324	melanocyte migration	1	2	34.8669	0.1139	0.217872
GO:0097401	synaptic vesicle lumen acidification	1	2	34.8669	0.1139	0.217872
GO:0097475	motor neuron migration	1	2	34.8669	0.1139	0.217872
GO:0098814	spontaneous synaptic transmission	1	2	34.8669	0.1139	0.217872
GO:0098886	modification of dendritic spine	1	2	34.8669	0.1139	0.217872
GO:0098905	regulation of bundle of His cell action potential	1	2	34.8669	0.1139	0.217872
GO:0099111	microtubule-based transport	1	2	34.8669	0.1139	0.217872
GO:0110090	positive regulation of hippocampal neuron apoptotic process	1	2	34.8669	0.1139	0.217872
GO:0140039	cell-cell adhesion in response to extracellular stimulus	1	2	34.8669	0.1139	0.217872
GO:1900107	regulation of nodal signaling pathway	1	2	34.8669	0.1139	0.217872
GO:1900142	negative regulation of oligodendrocyte apoptotic process	1	2	34.8669	0.1139	0.217872
GO:1900155	negative regulation of bone trabecula formation	1	2	34.8669	0.1139	0.217872
GO:1900159	positive regulation of bone mineralization involved in bone maturation	1	2	34.8669	0.1139	0.217872
GO:1900924	negative regulation of glycine import across plasma membrane	1	2	34.8669	0.1139	0.217872
GO:1901019	regulation of calcium ion transmembrane transporter activity	1	2	34.8669	0.1139	0.217872
GO:1901137	carbohydrate derivative biosynthetic process	1	2	34.8669	0.1139	0.217872
GO:1901341	positive regulation of store-operated calcium channel activity	1	2	34.8669	0.1139	0.217872
GO:1901750	leukotriene D4 biosynthetic process	1	2	34.8669	0.1139	0.217872
GO:1901862	negative regulation of muscle tissue development	1	2	34.8669	0.1139	0.217872
GO:1902023	L-arginine transport	1	2	34.8669	0.1139	0.217872
GO:1902257	negative regulation of apoptotic process involved in outflow tract morphogenesis	1	2	34.8669	0.1139	0.217872
GO:1902283	negative regulation of primary amine oxidase activity	1	2	34.8669	0.1139	0.217872
GO:1902490	regulation of sperm capacitation	1	2	34.8669	0.1139	0.217872
GO:1902564	negative regulation of neutrophil activation	1	2	34.8669	0.1139	0.217872
GO:1902569	negative regulation of activation of Janus kinase activity	1	2	34.8669	0.1139	0.217872
GO:1902730	positive regulation of proteoglycan biosynthetic process	1	2	34.8669	0.1139	0.217872
GO:1902915	negative regulation of protein polyubiquitination	1	2	34.8669	0.1139	0.217872
GO:1903012	positive regulation of bone development	1	2	34.8669	0.1139	0.217872
GO:1903016	negative regulation of exo-alpha-sialidase activity	1	2	34.8669	0.1139	0.217872
GO:1903019	negative regulation of glycoprotein metabolic process	1	2	34.8669	0.1139	0.217872
GO:1903056	regulation of melanosome organization	1	2	34.8669	0.1139	0.217872
GO:1903416	response to glycoside	1	2	34.8669	0.1139	0.217872
GO:1903577	cellular response to L-arginine	1	2	34.8669	0.1139	0.217872
GO:1903609	negative regulation of inward rectifier potassium channel activity	1	2	34.8669	0.1139	0.217872
GO:1903923	positive regulation of protein processing in phagocytic vesicle	1	2	34.8669	0.1139	0.217872
GO:1903976	negative regulation of glial cell migration	1	2	34.8669	0.1139	0.217872
GO:1904027	negative regulation of collagen fibril organization	1	2	34.8669	0.1139	0.217872
GO:1904325	positive regulation of inhibitory G protein-coupled receptor phosphorylation	1	2	34.8669	0.1139	0.217872
GO:1904440	positive regulation of ferrous iron import across plasma membrane	1	2	34.8669	0.1139	0.217872
GO:1904684	negative regulation of metalloendopeptidase activity	1	2	34.8669	0.1139	0.217872
GO:1904738	vascular associated smooth muscle cell migration	1	2	34.8669	0.1139	0.217872
GO:1904831	positive regulation of aortic smooth muscle cell differentiation	1	2	34.8669	0.1139	0.217872
GO:1904835	dorsal root ganglion morphogenesis	1	2	34.8669	0.1139	0.217872
GO:1904864	negative regulation of beta-catenin-TCF complex assembly	1	2	34.8669	0.1139	0.217872
GO:1904999	positive regulation of leukocyte adhesion to arterial endothelial cell	1	2	34.8669	0.1139	0.217872
GO:1905006	negative regulation of epithelial to mesenchymal transition involved in endocardial cushion formation	1	2	34.8669	0.1139	0.217872
GO:1905049	negative regulation of metallopeptidase activity	1	2	34.8669	0.1139	0.217872
GO:1905065	positive regulation of vascular smooth muscle cell differentiation	1	2	34.8669	0.1139	0.217872
GO:1905069	allantois development	1	2	34.8669	0.1139	0.217872
GO:1905114	cell surface receptor signaling pathway involved in cell-cell signaling	1	2	34.8669	0.1139	0.217872
GO:1905145	cellular response to acetylcholine	1	2	34.8669	0.1139	0.217872
GO:1905152	positive regulation of voltage-gated sodium channel activity	1	2	34.8669	0.1139	0.217872
GO:1905222	atrioventricular canal morphogenesis	1	2	34.8669	0.1139	0.217872
GO:1905349	ciliary transition zone assembly	1	2	34.8669	0.1139	0.217872
[truncated: 1,863 more rows]

## Sheet: up-regulated genes
go_id	go_name	enrichment	pvalue	FDR	gene_id	gene_name
GO:0007155	cell adhesion	15.0644	9.60261e-106	3.70853e-102	12817	Col13a1
GO:0007155	cell adhesion	15.0644	9.60261e-106	3.70853e-102	12818	Col14a1
GO:0007155	cell adhesion	15.0644	9.60261e-106	3.70853e-102	12819	Col15a1
GO:0007155	cell adhesion	15.0644	9.60261e-106	3.70853e-102	12822	Col18a1
GO:0007155	cell adhesion	15.0644	9.60261e-106	3.70853e-102	12828	Col4a3
GO:0007155	cell adhesion	15.0644	9.60261e-106	3.70853e-102	12831	Col5a1
GO:0007155	cell adhesion	15.0644	9.60261e-106	3.70853e-102	12833	Col6a1
GO:0007155	cell adhesion	15.0644	9.60261e-106	3.70853e-102	12834	Col6a2
GO:0007155	cell adhesion	15.0644	9.60261e-106	3.70853e-102	12837	Col8a1
GO:0007155	cell adhesion	15.0644	9.60261e-106	3.70853e-102	12936	Pcdha4
GO:0007155	cell adhesion	15.0644	9.60261e-106	3.70853e-102	12986	Csf3r
GO:0007155	cell adhesion	15.0644	9.60261e-106	3.70853e-102	13003	Vcan
GO:0007155	cell adhesion	15.0644	9.60261e-106	3.70853e-102	13078	Cyp1b1
GO:0007155	cell adhesion	15.0644	9.60261e-106	3.70853e-102	13612	Edil3
GO:0007155	cell adhesion	15.0644	9.60261e-106	3.70853e-102	13644	Efs
GO:0007155	cell adhesion	15.0644	9.60261e-106	3.70853e-102	13805	Eng
GO:0007155	cell adhesion	15.0644	9.60261e-106	3.70853e-102	14089	Fap
GO:0007155	cell adhesion	15.0644	9.60261e-106	3.70853e-102	14219	Ccn2
GO:0007155	cell adhesion	15.0644	9.60261e-106	3.70853e-102	14268	Fn1
GO:0007155	cell adhesion	15.0644	9.60261e-106	3.70853e-102	14276	Folr2
GO:0007155	cell adhesion	15.0644	9.60261e-106	3.70853e-102	14726	Pdpn
GO:0007155	cell adhesion	15.0644	9.60261e-106	3.70853e-102	16402	Itga5
GO:0007155	cell adhesion	15.0644	9.60261e-106	3.70853e-102	16407	Itgae
GO:0007155	cell adhesion	15.0644	9.60261e-106	3.70853e-102	16772	Lama1
GO:0007155	cell adhesion	15.0644	9.60261e-106	3.70853e-102	16773	Lama2
GO:0007155	cell adhesion	15.0644	9.60261e-106	3.70853e-102	16775	Lama4
GO:0007155	cell adhesion	15.0644	9.60261e-106	3.70853e-102	16777	Lamb1
GO:0007155	cell adhesion	15.0644	9.60261e-106	3.70853e-102	16779	Lamb2
GO:0007155	cell adhesion	15.0644	9.60261e-106	3.70853e-102	17064	Cd93
GO:0007155	cell adhesion	15.0644	9.60261e-106	3.70853e-102	17391	Mmp24
GO:0007155	cell adhesion	15.0644	9.60261e-106	3.70853e-102	17475	Mpdz
GO:0007155	cell adhesion	15.0644	9.60261e-106	3.70853e-102	17967	Ncam1
GO:0007155	cell adhesion	15.0644	9.60261e-106	3.70853e-102	18073	Nid1
GO:0007155	cell adhesion	15.0644	9.60261e-106	3.70853e-102	18074	Nid2
GO:0007155	cell adhesion	15.0644	9.60261e-106	3.70853e-102	18189	Nrxn1
GO:0007155	cell adhesion	15.0644	9.60261e-106	3.70853e-102	18190	Nrxn2
GO:0007155	cell adhesion	15.0644	9.60261e-106	3.70853e-102	19274	Ptprm
GO:0007155	cell adhesion	15.0644	9.60261e-106	3.70853e-102	19699	Reln
GO:0007155	cell adhesion	15.0644	9.60261e-106	3.70853e-102	20410	Sorbs3
GO:0007155	cell adhesion	15.0644	9.60261e-106	3.70853e-102	20612	Siglec1
GO:0007155	cell adhesion	15.0644	9.60261e-106	3.70853e-102	20970	Sdc3
GO:0007155	cell adhesion	15.0644	9.60261e-106	3.70853e-102	21826	Thbs2
GO:0007155	cell adhesion	15.0644	9.60261e-106	3.70853e-102	21827	Thbs3
GO:0007155	cell adhesion	15.0644	9.60261e-106	3.70853e-102	21923	Tnc
GO:0007155	cell adhesion	15.0644	9.60261e-106	3.70853e-102	21930	Tnfaip6
GO:0007155	cell adhesion	15.0644	9.60261e-106	3.70853e-102	22329	Vcam1
GO:0007155	cell adhesion	15.0644	9.60261e-106	3.70853e-102	22371	Vwf
GO:0007155	cell adhesion	15.0644	9.60261e-106	3.70853e-102	22402	Ccn4
GO:0007155	cell adhesion	15.0644	9.60261e-106	3.70853e-102	23792	Adam23
GO:0007155	cell adhesion	15.0644	9.60261e-106	3.70853e-102	23876	Fbln5
GO:0007155	cell adhesion	15.0644	9.60261e-106	3.70853e-102	23928	Lamc3
GO:0007155	cell adhesion	15.0644	9.60261e-106	3.70853e-102	23965	Tenm3
GO:0007155	cell adhesion	15.0644	9.60261e-106	3.70853e-102	27205	Podxl
GO:0007155	cell adhesion	15.0644	9.60261e-106	3.70853e-102	29817	Igfbp7
GO:0007155	cell adhesion	15.0644	9.60261e-106	3.70853e-102	50706	Postn
GO:0007155	cell adhesion	15.0644	9.60261e-106	3.70853e-102	53601	Pcdh12
GO:0007155	cell adhesion	15.0644	9.60261e-106	3.70853e-102	54216	Pcdh7
GO:0007155	cell adhesion	15.0644	9.60261e-106	3.70853e-102	56429	Dpt
GO:0007155	cell adhesion	15.0644	9.60261e-106	3.70853e-102	64817	Svep1
GO:0007155	cell adhesion	15.0644	9.60261e-106	3.70853e-102	67916	Plpp3
GO:0007155	cell adhesion	15.0644	9.60261e-106	3.70853e-102	68792	Srpx2
GO:0007155	cell adhesion	15.0644	9.60261e-106	3.70853e-102	69524	Esam
GO:0007155	cell adhesion	15.0644	9.60261e-106	3.70853e-102	70370	Fbln7
GO:0007155	cell adhesion	15.0644	9.60261e-106	3.70853e-102	73061	Cldn34c1
GO:0007155	cell adhesion	15.0644	9.60261e-106	3.70853e-102	73173	Pcdh18
GO:0007155	cell adhesion	15.0644	9.60261e-106	3.70853e-102	74761	Mxra8
GO:0007155	cell adhesion	15.0644	9.60261e-106	3.70853e-102	76293	Mfap4
GO:0007155	cell adhesion	15.0644	9.60261e-106	3.70853e-102	77579	Myh10
GO:0007155	cell adhesion	15.0644	9.60261e-106	3.70853e-102	77976	Nuak1
GO:0007155	cell adhesion	15.0644	9.60261e-106	3.70853e-102	83964	Jam3
GO:0007155	cell adhesion	15.0644	9.60261e-106	3.70853e-102	84004	Mcam
GO:0007155	cell adhesion	15.0644	9.60261e-106	3.70853e-102	93699	Pcdhgb1
GO:0007155	cell adhesion	15.0644	9.60261e-106	3.70853e-102	93700	Pcdhgb2
GO:0007155	cell adhesion	15.0644	9.60261e-106	3.70853e-102	93702	Pcdhgb5
GO:0007155	cell adhesion	15.0644	9.60261e-106	3.70853e-102	93706	Pcdhgc3
GO:0007155	cell adhesion	15.0644	9.60261e-106	3.70853e-102	93712	Pcdhga4
GO:0007155	cell adhesion	15.0644	9.60261e-106	3.70853e-102	93714	Pcdhga6
GO:0007155	cell adhesion	15.0644	9.60261e-106	3.70853e-102	93877	Pcdhb6
GO:0007155	cell adhesion	15.0644	9.60261e-106	3.70853e-102	93880	Pcdhb9
GO:0007155	cell adhesion	15.0644	9.60261e-106	3.70853e-102	93885	Pcdhb14
GO:0007155	cell adhesion	15.0644	9.60261e-106	3.70853e-102	93887	Pcdhb16
GO:0007155	cell adhesion	15.0644	9.60261e-106	3.70853e-102	94332	Cadm3
GO:0007155	cell adhesion	15.0644	9.60261e-106	3.70853e-102	100689	Spon2
GO:0007155	cell adhesion	15.0644	9.60261e-106	3.70853e-102	100952	Emilin1
GO:0007155	cell adhesion	15.0644	9.60261e-106	3.70853e-102	104099	Itga9
GO:0007155	cell adhesion	15.0644	9.60261e-106	3.70853e-102	107581	Col16a1
GO:0007155	cell adhesion	15.0644	9.60261e-106	3.70853e-102	114249	Npnt
GO:0007155	cell adhesion	15.0644	9.60261e-106	3.70853e-102	192187	Stab1
GO:0007155	cell adhesion	15.0644	9.60261e-106	3.70853e-102	211712	Pcdh9
GO:0007155	cell adhesion	15.0644	9.60261e-106	3.70853e-102	216856	Nlgn2
GO:0007155	cell adhesion	15.0644	9.60261e-106	3.70853e-102	218952	Fermt2
GO:0007155	cell adhesion	15.0644	9.60261e-106	3.70853e-102	219228	Pcdh17
GO:0007155	cell adhesion	15.0644	9.60261e-106	3.70853e-102	224024	Scarf2
GO:0007155	cell adhesion	15.0644	9.60261e-106	3.70853e-102	226041	Pgm5
GO:0007155	cell adhesion	15.0644	9.60261e-106	3.70853e-102	231858	Radil
GO:0007155	cell adhesion	15.0644	9.60261e-106	3.70853e-102	233186	Siglecf
GO:0007155	cell adhesion	15.0644	9.60261e-106	3.70853e-102	233651	Dchs1
GO:0007155	cell adhesion	15.0644	9.60261e-106	3.70853e-102	233744	Spon1
GO:0007155	cell adhesion	15.0644	9.60261e-106	3.70853e-102	240185	Jcad
GO:0007155	cell adhesion	15.0644	9.60261e-106	3.70853e-102	241226	Itga8
GO:0007155	cell adhesion	15.0644	9.60261e-106	3.70853e-102	242022	Frem2
GO:0007155	cell adhesion	15.0644	9.60261e-106	3.70853e-102	246707	Emilin2
GO:0007155	cell adhesion	15.0644	9.60261e-106	3.70853e-102	268890	Lsamp
GO:0007155	cell adhesion	15.0644	9.60261e-106	3.70853e-102	319480	Itga11
GO:0007155	cell adhesion	15.0644	9.60261e-106	3.70853e-102	320840	Negr1
GO:0007155	cell adhesion	15.0644	9.60261e-106	3.70853e-102	329628	Fat4
GO:0007155	cell adhesion	15.0644	9.60261e-106	3.70853e-102	329872	Frem1
GO:0007155	cell adhesion	15.0644	9.60261e-106	3.70853e-102	330222	Sdk1
GO:0007155	cell adhesion	15.0644	9.60261e-106	3.70853e-102	11754	Aoc3
GO:0007155	cell adhesion	15.0644	9.60261e-106	3.70853e-102	11932	Atp1b2
GO:0007155	cell adhesion	15.0644	9.60261e-106	3.70853e-102	12490	Cd34
GO:0007155	cell adhesion	15.0644	9.60261e-106	3.70853e-102	12491	Cd36
GO:0007155	cell adhesion	15.0644	9.60261e-106	3.70853e-102	12552	Cdh11
GO:0007155	cell adhesion	15.0644	9.60261e-106	3.70853e-102	12554	Cdh13
GO:0007155	cell adhesion	15.0644	9.60261e-106	3.70853e-102	12562	Cdh5
GO:0007155	cell adhesion	15.0644	9.60261e-106	3.70853e-102	12563	Cdh6
GO:0007155	cell adhesion	15.0644	9.60261e-106	3.70853e-102	12661	Chl1
GO:0007155	cell adhesion	15.0644	9.60261e-106	3.70853e-102	12737	Cldn1
GO:0007155	cell adhesion	15.0644	9.60261e-106	3.70853e-102	12741	Cldn5
GO:0007155	cell adhesion	15.0644	9.60261e-106	3.70853e-102	12778	Ackr3
GO:0007155	cell adhesion	15.0644	9.60261e-106	3.70853e-102	12816	Col12a1
GO:0007155	cell adhesion	15.0644	9.60261e-106	3.70853e-102	665033	Col6a5
GO:0007155	cell adhesion	15.0644	9.60261e-106	3.70853e-102	353156	Egfl7
GO:0007155	cell adhesion	15.0644	9.60261e-106	3.70853e-102	399558	Flrt2
GO:0030198	extracellular matrix organization	27.3388	6.02779e-79	1.16397e-75	17389	Mmp16
GO:0030198	extracellular matrix organization	27.3388	6.02779e-79	1.16397e-75	17387	Mmp14
GO:0030198	extracellular matrix organization	27.3388	6.02779e-79	1.16397e-75	18073	Nid1
GO:0030198	extracellular matrix organization	27.3388	6.02779e-79	1.16397e-75	18595	Pdgfra
GO:0030198	extracellular matrix organization	27.3388	6.02779e-79	1.16397e-75	19288	Ptx3
GO:0030198	extracellular matrix organization	27.3388	6.02779e-79	1.16397e-75	21808	Tgfb2
GO:0030198	extracellular matrix organization	27.3388	6.02779e-79	1.16397e-75	23794	Adamts5
GO:0030198	extracellular matrix organization	27.3388	6.02779e-79	1.16397e-75	23876	Fbln5
GO:0030198	extracellular matrix organization	27.3388	6.02779e-79	1.16397e-75	30806	Adamts8
GO:0030198	extracellular matrix organization	27.3388	6.02779e-79	1.16397e-75	50706	Postn
GO:0030198	extracellular matrix organization	27.3388	6.02779e-79	1.16397e-75	53614	Reck
GO:0030198	extracellular matrix organization	27.3388	6.02779e-79	1.16397e-75	53867	Col5a3
GO:0030198	extracellular matrix organization	27.3388	6.02779e-79	1.16397e-75	17390	Mmp2
GO:0030198	extracellular matrix organization	27.3388	6.02779e-79	1.16397e-75	17391	Mmp24
GO:0030198	extracellular matrix organization	27.3388	6.02779e-79	1.16397e-75	17395	Mmp9
GO:0030198	extracellular matrix organization	27.3388	6.02779e-79	1.16397e-75	11504	Adamts1
GO:0030198	extracellular matrix organization	27.3388	6.02779e-79	1.16397e-75	11785	Apbb1
GO:0030198	extracellular matrix organization	27.3388	6.02779e-79	1.16397e-75	12817	Col13a1
GO:0030198	extracellular matrix organization	27.3388	6.02779e-79	1.16397e-75	12819	Col15a1
GO:0030198	extracellular matrix organization	27.3388	6.02779e-79	1.16397e-75	12822	Col18a1
GO:0030198	extracellular matrix organization	27.3388	6.02779e-79	1.16397e-75	12825	Col3a1
GO:0030198	extracellular matrix organization	27.3388	6.02779e-79	1.16397e-75	12826	Col4a1
GO:0030198	extracellular matrix organization	27.3388	6.02779e-79	1.16397e-75	12827	Col4a2
GO:0030198	extracellular matrix organization	27.3388	6.02779e-79	1.16397e-75	12828	Col4a3
GO:0030198	extracellular matrix organization	27.3388	6.02779e-79	1.16397e-75	12830	Col4a5
GO:0030198	extracellular matrix organization	27.3388	6.02779e-79	1.16397e-75	58223	Mmp19
GO:0030198	extracellular matrix organization	27.3388	6.02779e-79	1.16397e-75	64075	Smoc1
GO:0030198	extracellular matrix organization	27.3388	6.02779e-79	1.16397e-75	67896	Ccdc80
GO:0030198	extracellular matrix organization	27.3388	6.02779e-79	1.16397e-75	12842	Col1a1
GO:0030198	extracellular matrix organization	27.3388	6.02779e-79	1.16397e-75	12843	Col1a2
GO:0030198	extracellular matrix organization	27.3388	6.02779e-79	1.16397e-75	13717	Eln
GO:0030198	extracellular matrix organization	27.3388	6.02779e-79	1.16397e-75	14114	Fbln1
GO:0030198	extracellular matrix organization	27.3388	6.02779e-79	1.16397e-75	14115	Fbln2
GO:0030198	extracellular matrix organization	27.3388	6.02779e-79	1.16397e-75	14238	Foxf2
GO:0030198	extracellular matrix organization	27.3388	6.02779e-79	1.16397e-75	14268	Fn1
GO:0030198	extracellular matrix organization	27.3388	6.02779e-79	1.16397e-75	15227	Foxf1
GO:0030198	extracellular matrix organization	27.3388	6.02779e-79	1.16397e-75	17384	Mmp10
GO:0030198	extracellular matrix organization	27.3388	6.02779e-79	1.16397e-75	269959	Adamtsl3
GO:0030198	extracellular matrix organization	27.3388	6.02779e-79	1.16397e-75	279028	Adamts13
GO:0030198	extracellular matrix organization	27.3388	6.02779e-79	1.16397e-75	320078	Olfml2b
GO:0030198	extracellular matrix organization	27.3388	6.02779e-79	1.16397e-75	320712	Abi3bp
GO:0030198	extracellular matrix organization	27.3388	6.02779e-79	1.16397e-75	373864	Col27a1
GO:0030198	extracellular matrix organization	27.3388	6.02779e-79	1.16397e-75	407800	Ecm2
GO:0030198	extracellular matrix organization	27.3388	6.02779e-79	1.16397e-75	545291	Hpse2
GO:0030198	extracellular matrix organization	27.3388	6.02779e-79	1.16397e-75	77739	Adamtsl1
GO:0030198	extracellular matrix organization	27.3388	6.02779e-79	1.16397e-75	77794	Adamtsl2
GO:0030198	extracellular matrix organization	27.3388	6.02779e-79	1.16397e-75	78892	Crispld2
GO:0030198	extracellular matrix organization	27.3388	6.02779e-79	1.16397e-75	81877	Tnxb
GO:0030198	extracellular matrix organization	27.3388	6.02779e-79	1.16397e-75	94214	Spock2
GO:0030198	extracellular matrix organization	27.3388	6.02779e-79	1.16397e-75	94216	Col4a6
GO:0030198	extracellular matrix organization	27.3388	6.02779e-79	1.16397e-75	100952	Emilin1
GO:0030198	extracellular matrix organization	27.3388	6.02779e-79	1.16397e-75	101401	Adamts9
GO:0030198	extracellular matrix organization	27.3388	6.02779e-79	1.16397e-75	12831	Col5a1
GO:0030198	extracellular matrix organization	27.3388	6.02779e-79	1.16397e-75	12832	Col5a2
GO:0030198	extracellular matrix organization	27.3388	6.02779e-79	1.16397e-75	12837	Col8a1
GO:0030198	extracellular matrix organization	27.3388	6.02779e-79	1.16397e-75	69675	Pxdn
GO:0030198	extracellular matrix organization	27.3388	6.02779e-79	1.16397e-75	71355	Col24a1
GO:0030198	extracellular matrix organization	27.3388	6.02779e-79	1.16397e-75	237759	Col23a1
GO:0030198	extracellular matrix organization	27.3388	6.02779e-79	1.16397e-75	239337	Adamts12
GO:0030198	extracellular matrix organization	27.3388	6.02779e-79	1.16397e-75	240322	Adamts19
GO:0030198	extracellular matrix organization	27.3388	6.02779e-79	1.16397e-75	240913	Adamts4
GO:0030198	extracellular matrix organization	27.3388	6.02779e-79	1.16397e-75	241226	Itga8
GO:0030198	extracellular matrix organization	27.3388	6.02779e-79	1.16397e-75	241327	Olfml2a
GO:0030198	extracellular matrix organization	27.3388	6.02779e-79	1.16397e-75	268780	Egflam
GO:0030198	extracellular matrix organization	27.3388	6.02779e-79	1.16397e-75	219151	Scara3
GO:0030198	extracellular matrix organization	27.3388	6.02779e-79	1.16397e-75	229595	Adamtsl4
GO:0030198	extracellular matrix organization	27.3388	6.02779e-79	1.16397e-75	107581	Col16a1
GO:0030198	extracellular matrix organization	27.3388	6.02779e-79	1.16397e-75	114249	Npnt
GO:0030198	extracellular matrix organization	27.3388	6.02779e-79	1.16397e-75	216725	Adamts2
GO:0007275	multicellular organism development	7.76234	9.8222e-69	1.26444e-65	242316	Gdf6
GO:0007275	multicellular organism development	7.76234	9.8222e-69	1.26444e-65	228911	Tshz2
GO:0007275	multicellular organism development	7.76234	9.8222e-69	1.26444e-65	231858	Radil
GO:0007275	multicellular organism development	7.76234	9.8222e-69	1.26444e-65	233651	Dchs1
GO:0007275	multicellular organism development	7.76234	9.8222e-69	1.26444e-65	268902	Robo2
GO:0007275	multicellular organism development	7.76234	9.8222e-69	1.26444e-65	240888	Gpr161
GO:0007275	multicellular organism development	7.76234	9.8222e-69	1.26444e-65	241226	Itga8
GO:0007275	multicellular organism development	7.76234	9.8222e-69	1.26444e-65	242022	Frem2
GO:0007275	multicellular organism development	7.76234	9.8222e-69	1.26444e-65	235472	Prtg
GO:0007275	multicellular organism development	7.76234	9.8222e-69	1.26444e-65	114249	Npnt
GO:0007275	multicellular organism development	7.76234	9.8222e-69	1.26444e-65	269855	Ssc5d
GO:0007275	multicellular organism development	7.76234	9.8222e-69	1.26444e-65	320563	Islr2
GO:0007275	multicellular organism development	7.76234	9.8222e-69	1.26444e-65	108151	Sema3d
GO:0007275	multicellular organism development	7.76234	9.8222e-69	1.26444e-65	225207	Zfp521
GO:0007275	multicellular organism development	7.76234	9.8222e-69	1.26444e-65	227325	Dner
GO:0007275	multicellular organism development	7.76234	9.8222e-69	1.26444e-65	22160	Twist1
GO:0007275	multicellular organism development	7.76234	9.8222e-69	1.26444e-65	22341	Vegfc
GO:0007275	multicellular organism development	7.76234	9.8222e-69	1.26444e-65	22411	Wnt11
GO:0007275	multicellular organism development	7.76234	9.8222e-69	1.26444e-65	22414	Wnt2b
GO:0007275	multicellular organism development	7.76234	9.8222e-69	1.26444e-65	22415	Wnt3
GO:0007275	multicellular organism development	7.76234	9.8222e-69	1.26444e-65	23796	Aplnr
GO:0007275	multicellular organism development	7.76234	9.8222e-69	1.26444e-65	23893	Grem2
GO:0007275	multicellular organism development	7.76234	9.8222e-69	1.26444e-65	23937	Mab21l2
GO:0007275	multicellular organism development	7.76234	9.8222e-69	1.26444e-65	121021	Cspg4
GO:0007275	multicellular organism development	7.76234	9.8222e-69	1.26444e-65	213575	Dync2li1
GO:0007275	multicellular organism development	7.76234	9.8222e-69	1.26444e-65	217012	Unc45b
GO:0007275	multicellular organism development	7.76234	9.8222e-69	1.26444e-65	53325	Banp
GO:0007275	multicellular organism development	7.76234	9.8222e-69	1.26444e-65	56177	Olfm1
GO:0007275	multicellular organism development	7.76234	9.8222e-69	1.26444e-65	56198	Heyl
GO:0007275	multicellular organism development	7.76234	9.8222e-69	1.26444e-65	58223	Mmp19
GO:0007275	multicellular organism development	7.76234	9.8222e-69	1.26444e-65	59036	Dact1
GO:0007275	multicellular organism development	7.76234	9.8222e-69	1.26444e-65	59091	Jph2
GO:0007275	multicellular organism development	7.76234	9.8222e-69	1.26444e-65	64075	Smoc1
GO:0007275	multicellular organism development	7.76234	9.8222e-69	1.26444e-65	67092	Gatm
GO:0007275	multicellular organism development	7.76234	9.8222e-69	1.26444e-65	67784	Plxnd1
GO:0007275	multicellular organism development	7.76234	9.8222e-69	1.26444e-65	67916	Plpp3
GO:0007275	multicellular organism development	7.76234	9.8222e-69	1.26444e-65	26362	Axl
GO:0007275	multicellular organism development	7.76234	9.8222e-69	1.26444e-65	26563	Ror1
GO:0007275	multicellular organism development	7.76234	9.8222e-69	1.26444e-65	50781	Dkk3
GO:0007275	multicellular organism development	7.76234	9.8222e-69	1.26444e-65	71693	Colec11
GO:0007275	multicellular organism development	7.76234	9.8222e-69	1.26444e-65	71785	Pdgfd
GO:0007275	multicellular organism development	7.76234	9.8222e-69	1.26444e-65	73181	Nfatc4
GO:0007275	multicellular organism development	7.76234	9.8222e-69	1.26444e-65	74144	Robo4
GO:0007275	multicellular organism development	7.76234	9.8222e-69	1.26444e-65	83396	Glis2
GO:0007275	multicellular organism development	7.76234	9.8222e-69	1.26444e-65	83453	Chrdl1
GO:0007275	multicellular organism development	7.76234	9.8222e-69	1.26444e-65	83675	Bicc1
GO:0007275	multicellular organism development	7.76234	9.8222e-69	1.26444e-65	94187	Zfp423
GO:0007275	multicellular organism development	7.76234	9.8222e-69	1.26444e-65	94227	Pi15
GO:0007275	multicellular organism development	7.76234	9.8222e-69	1.26444e-65	104360	Isl2
GO:0007275	multicellular organism development	7.76234	9.8222e-69	1.26444e-65	14173	Fgf2
GO:0007275	multicellular organism development	7.76234	9.8222e-69	1.26444e-65	14182	Fgfr1
GO:0007275	multicellular organism development	7.76234	9.8222e-69	1.26444e-65	14199	Fhl1
GO:0007275	multicellular organism development	7.76234	9.8222e-69	1.26444e-65	14205	Vegfd
GO:0007275	multicellular organism development	7.76234	9.8222e-69	1.26444e-65	14254	Flt1
GO:0007275	multicellular organism development	7.76234	9.8222e-69	1.26444e-65	14257	Flt4
GO:0007275	multicellular organism development	7.76234	9.8222e-69	1.26444e-65	14314	Fstl1
GO:0007275	multicellular organism development	7.76234	9.8222e-69	1.26444e-65	14362	Fzd1
GO:0007275	multicellular organism development	7.76234	9.8222e-69	1.26444e-65	14632	Gli1
GO:0007275	multicellular organism development	7.76234	9.8222e-69	1.26444e-65	14633	Gli2
GO:0007275	multicellular organism development	7.76234	9.8222e-69	1.26444e-65	14726	Pdpn
GO:0007275	multicellular organism development	7.76234	9.8222e-69	1.26444e-65	15213	Hey1
GO:0007275	multicellular organism development	7.76234	9.8222e-69	1.26444e-65	15248	Hic1
GO:0007275	multicellular organism development	7.76234	9.8222e-69	1.26444e-65	16542	Kdr
GO:0007275	multicellular organism development	7.76234	9.8222e-69	1.26444e-65	17268	Meis1
GO:0007275	multicellular organism development	7.76234	9.8222e-69	1.26444e-65	17286	Meox2
GO:0007275	multicellular organism development	7.76234	9.8222e-69	1.26444e-65	17300	Foxc1
GO:0007275	multicellular organism development	7.76234	9.8222e-69	1.26444e-65	17313	Mgp
GO:0007275	multicellular organism development	7.76234	9.8222e-69	1.26444e-65	17536	Meis2
GO:0007275	multicellular organism development	7.76234	9.8222e-69	1.26444e-65	18008	Nes
GO:0007275	multicellular organism development	7.76234	9.8222e-69	1.26444e-65	329872	Frem1
GO:0007275	multicellular organism development	7.76234	9.8222e-69	1.26444e-65	11517	Adcyap1r1
GO:0007275	multicellular organism development	7.76234	9.8222e-69	1.26444e-65	12153	Bmp1
GO:0007275	multicellular organism development	7.76234	9.8222e-69	1.26444e-65	12159	Bmp4
GO:0007275	multicellular organism development	7.76234	9.8222e-69	1.26444e-65	12160	Bmp5
GO:0007275	multicellular organism development	7.76234	9.8222e-69	1.26444e-65	12161	Bmp6
GO:0007275	multicellular organism development	7.76234	9.8222e-69	1.26444e-65	12552	Cdh11
GO:0007275	multicellular organism development	7.76234	9.8222e-69	1.26444e-65	12562	Cdh5
GO:0007275	multicellular organism development	7.76234	9.8222e-69	1.26444e-65	12563	Cdh6
GO:0007275	multicellular organism development	7.76234	9.8222e-69	1.26444e-65	12661	Chl1
GO:0007275	multicellular organism development	7.76234	9.8222e-69	1.26444e-65	12667	Chrd
GO:0007275	multicellular organism development	7.76234	9.8222e-69	1.26444e-65	12778	Ackr3
GO:0007275	multicellular organism development	7.76234	9.8222e-69	1.26444e-65	12817	Col13a1
GO:0007275	multicellular organism development	7.76234	9.8222e-69	1.26444e-65	12978	Csf1r
GO:0007275	multicellular organism development	7.76234	9.8222e-69	1.26444e-65	13132	Dab2
GO:0007275	multicellular organism development	7.76234	9.8222e-69	1.26444e-65	13592	Ebf2
GO:0007275	multicellular organism development	7.76234	9.8222e-69	1.26444e-65	13612	Edil3
GO:0007275	multicellular organism development	7.76234	9.8222e-69	1.26444e-65	13640	Efna5
GO:0007275	multicellular organism development	7.76234	9.8222e-69	1.26444e-65	13800	Enah
GO:0007275	multicellular organism development	7.76234	9.8222e-69	1.26444e-65	13841	Epha7
GO:0007275	multicellular organism development	7.76234	9.8222e-69	1.26444e-65	20564	Slit3
GO:0007275	multicellular organism development	7.76234	9.8222e-69	1.26444e-65	21385	Tbx2
GO:0007275	multicellular organism development	7.76234	9.8222e-69	1.26444e-65	21463	Tcp11
GO:0007275	multicellular organism development	7.76234	9.8222e-69	1.26444e-65	21687	Tek
GO:0007275	multicellular organism development	7.76234	9.8222e-69	1.26444e-65	21846	Tie1
GO:0007275	multicellular organism development	7.76234	9.8222e-69	1.26444e-65	21892	Tll1
GO:0007275	multicellular organism development	7.76234	9.8222e-69	1.26444e-65	21944	Tnfsf12
GO:0007275	multicellular organism development	7.76234	9.8222e-69	1.26444e-65	18089	Nkx2-3
GO:0007275	multicellular organism development	7.76234	9.8222e-69	1.26444e-65	18131	Notch3
GO:0007275	multicellular organism development	7.76234	9.8222e-69	1.26444e-65	18132	Notch4
GO:0007275	multicellular organism development	7.76234	9.8222e-69	1.26444e-65	18186	Nrp1
GO:0007275	multicellular organism development	7.76234	9.8222e-69	1.26444e-65	18198	Musk
GO:0007275	multicellular organism development	7.76234	9.8222e-69	1.26444e-65	18214	Ddr2
GO:0007275	multicellular organism development	7.76234	9.8222e-69	1.26444e-65	18223	Numbl
GO:0007275	multicellular organism development	7.76234	9.8222e-69	1.26444e-65	18230	Nxn
GO:0007275	multicellular organism development	7.76234	9.8222e-69	1.26444e-65	18591	Pdgfb
GO:0007275	multicellular organism development	7.76234	9.8222e-69	1.26444e-65	18595	Pdgfra
GO:0007275	multicellular organism development	7.76234	9.8222e-69	1.26444e-65	18596	Pdgfrb
GO:0007275	multicellular organism development	7.76234	9.8222e-69	1.26444e-65	19699	Reln
GO:0007275	multicellular organism development	7.76234	9.8222e-69	1.26444e-65	19876	Robo1
GO:0007275	multicellular organism development	7.76234	9.8222e-69	1.26444e-65	20319	Sfrp2
GO:0007275	multicellular organism development	7.76234	9.8222e-69	1.26444e-65	20346	Sema3a
GO:0007275	multicellular organism development	7.76234	9.8222e-69	1.26444e-65	20349	Sema3e
GO:0007275	multicellular organism development	7.76234	9.8222e-69	1.26444e-65	20353	Sema4c
GO:0007275	multicellular organism development	7.76234	9.8222e-69	1.26444e-65	20377	Sfrp1
GO:0007275	multicellular organism development	7.76234	9.8222e-69	1.26444e-65	20378	Frzb
GO:0007275	multicellular organism development	7.76234	9.8222e-69	1.26444e-65	20379	Sfrp4
GO:0007275	multicellular organism development	7.76234	9.8222e-69	1.26444e-65	70892	Ttll7
GO:0007275	multicellular organism development	7.76234	9.8222e-69	1.26444e-65	330096	Shisa3
GO:0007275	multicellular organism development	7.76234	9.8222e-69	1.26444e-65	353156	Egfl7
GO:0007275	multicellular organism development	7.76234	9.8222e-69	1.26444e-65	68235	Mturn
GO:0007275	multicellular organism development	7.76234	9.8222e-69	1.26444e-65	433938	Mn1
GO:0007275	multicellular organism development	7.76234	9.8222e-69	1.26444e-65	399558	Flrt2
GO:0001525	angiogenesis	17.77	3.28934e-61	3.17586e-58	72780	Rspo3
GO:0001525	angiogenesis	17.77	3.28934e-61	3.17586e-58	74144	Robo4
GO:0001525	angiogenesis	17.77	3.28934e-61	3.17586e-58	72713	Angptl1
GO:0001525	angiogenesis	17.77	3.28934e-61	3.17586e-58	80837	Rhoj
GO:0001525	angiogenesis	17.77	3.28934e-61	3.17586e-58	54409	Ramp2
GO:0001525	angiogenesis	17.77	3.28934e-61	3.17586e-58	54598	Calcrl
GO:0001525	angiogenesis	17.77	3.28934e-61	3.17586e-58	58223	Mmp19
GO:0001525	angiogenesis	17.77	3.28934e-61	3.17586e-58	21814	Tgfbr3
GO:0001525	angiogenesis	17.77	3.28934e-61	3.17586e-58	21846	Tie1
GO:0001525	angiogenesis	17.77	3.28934e-61	3.17586e-58	11482	Acvrl1
GO:0001525	angiogenesis	17.77	3.28934e-61	3.17586e-58	75723	Amotl1
GO:0001525	angiogenesis	17.77	3.28934e-61	3.17586e-58	78560	Adgra2
GO:0001525	angiogenesis	17.77	3.28934e-61	3.17586e-58	12628	Cfh
GO:0001525	angiogenesis	17.77	3.28934e-61	3.17586e-58	12772	Ccr2
GO:0001525	angiogenesis	17.77	3.28934e-61	3.17586e-58	12778	Ackr3
GO:0001525	angiogenesis	17.77	3.28934e-61	3.17586e-58	12819	Col15a1
GO:0001525	angiogenesis	17.77	3.28934e-61	3.17586e-58	67784	Plxnd1
GO:0001525	angiogenesis	17.77	3.28934e-61	3.17586e-58	68792	Srpx2
GO:0001525	angiogenesis	17.77	3.28934e-61	3.17586e-58	69903	Rasip1
GO:0001525	angiogenesis	17.77	3.28934e-61	3.17586e-58	71355	Col24a1
GO:0001525	angiogenesis	17.77	3.28934e-61	3.17586e-58	13078	Cyp1b1
GO:0001525	angiogenesis	17.77	3.28934e-61	3.17586e-58	13601	Ecm1
GO:0001525	angiogenesis	17.77	3.28934e-61	3.17586e-58	13805	Eng
GO:0001525	angiogenesis	17.77	3.28934e-61	3.17586e-58	12159	Bmp4
GO:0001525	angiogenesis	17.77	3.28934e-61	3.17586e-58	12389	Cav1
GO:0001525	angiogenesis	17.77	3.28934e-61	3.17586e-58	14182	Fgfr1
GO:0001525	angiogenesis	17.77	3.28934e-61	3.17586e-58	14205	Vegfd
GO:0001525	angiogenesis	17.77	3.28934e-61	3.17586e-58	83964	Jam3
GO:0001525	angiogenesis	17.77	3.28934e-61	3.17586e-58	84004	Mcam
GO:0001525	angiogenesis	17.77	3.28934e-61	3.17586e-58	12822	Col18a1
GO:0001525	angiogenesis	17.77	3.28934e-61	3.17586e-58	12826	Col4a1
GO:0001525	angiogenesis	17.77	3.28934e-61	3.17586e-58	12827	Col4a2
GO:0001525	angiogenesis	17.77	3.28934e-61	3.17586e-58	12837	Col8a1
GO:0001525	angiogenesis	17.77	3.28934e-61	3.17586e-58	381823	Apold1
GO:0001525	angiogenesis	17.77	3.28934e-61	3.17586e-58	17286	Meox2
GO:0001525	angiogenesis	17.77	3.28934e-61	3.17586e-58	17300	Foxc1
GO:0001525	angiogenesis	17.77	3.28934e-61	3.17586e-58	14089	Fap
GO:0001525	angiogenesis	17.77	3.28934e-61	3.17586e-58	14173	Fgf2
GO:0001525	angiogenesis	17.77	3.28934e-61	3.17586e-58	18186	Nrp1
GO:0001525	angiogenesis	17.77	3.28934e-61	3.17586e-58	18189	Nrxn1
GO:0001525	angiogenesis	17.77	3.28934e-61	3.17586e-58	18760	Prkd1
GO:0001525	angiogenesis	17.77	3.28934e-61	3.17586e-58	19225	Ptgs2
GO:0001525	angiogenesis	17.77	3.28934e-61	3.17586e-58	19263	Ptprb
GO:0001525	angiogenesis	17.77	3.28934e-61	3.17586e-58	20296	Ccl2
GO:0001525	angiogenesis	17.77	3.28934e-61	3.17586e-58	20349	Sema3e
GO:0001525	angiogenesis	17.77	3.28934e-61	3.17586e-58	20672	Sox18
GO:0001525	angiogenesis	17.77	3.28934e-61	3.17586e-58	21687	Tek
GO:0001525	angiogenesis	17.77	3.28934e-61	3.17586e-58	17268	Meis1
GO:0001525	angiogenesis	17.77	3.28934e-61	3.17586e-58	23892	Grem1
GO:0001525	angiogenesis	17.77	3.28934e-61	3.17586e-58	21944	Tnfsf12
GO:0001525	angiogenesis	17.77	3.28934e-61	3.17586e-58	22341	Vegfc
GO:0001525	angiogenesis	17.77	3.28934e-61	3.17586e-58	23796	Aplnr
GO:0001525	angiogenesis	17.77	3.28934e-61	3.17586e-58	105450	Mmrn2
GO:0001525	angiogenesis	17.77	3.28934e-61	3.17586e-58	26360	Angptl2
GO:0001525	angiogenesis	17.77	3.28934e-61	3.17586e-58	26903	Dysf
GO:0001525	angiogenesis	17.77	3.28934e-61	3.17586e-58	14254	Flt1
GO:0001525	angiogenesis	17.77	3.28934e-61	3.17586e-58	16847	Lepr
GO:0001525	angiogenesis	17.77	3.28934e-61	3.17586e-58	121021	Cspg4
GO:0001525	angiogenesis	17.77	3.28934e-61	3.17586e-58	330267	Thsd7a
GO:0001525	angiogenesis	17.77	3.28934e-61	3.17586e-58	353156	Egfl7
GO:0001525	angiogenesis	17.77	3.28934e-61	3.17586e-58	18127	Nos3
GO:0001525	angiogenesis	17.77	3.28934e-61	3.17586e-58	14257	Flt4
GO:0001525	angiogenesis	17.77	3.28934e-61	3.17586e-58	17390	Mmp2
GO:0001525	angiogenesis	17.77	3.28934e-61	3.17586e-58	16542	Kdr
GO:0001525	angiogenesis	17.77	3.28934e-61	3.17586e-58	14219	Ccn2
GO:0001525	angiogenesis	17.77	3.28934e-61	3.17586e-58	14268	Fn1
GO:0007165	signal transduction	6.87179	4.78552e-59	3.69633e-56	64706	Scube1
GO:0007165	signal transduction	6.87179	4.78552e-59	3.69633e-56	69635	Dapk1
GO:0007165	signal transduction	6.87179	4.78552e-59	3.69633e-56	67784	Plxnd1
GO:0007165	signal transduction	6.87179	4.78552e-59	3.69633e-56	23796	Aplnr
GO:0007165	signal transduction	6.87179	4.78552e-59	3.69633e-56	54598	Calcrl
GO:0007165	signal transduction	6.87179	4.78552e-59	3.69633e-56	69903	Rasip1
GO:0007165	signal transduction	6.87179	4.78552e-59	3.69633e-56	54199	Ccrl2
GO:0007165	signal transduction	6.87179	4.78552e-59	3.69633e-56	22415	Wnt3
GO:0007165	signal transduction	6.87179	4.78552e-59	3.69633e-56	18584	Pde8a
GO:0007165	signal transduction	6.87179	4.78552e-59	3.69633e-56	18596	Pdgfrb
GO:0007165	signal transduction	6.87179	4.78552e-59	3.69633e-56	67916	Plpp3
GO:0007165	signal transduction	6.87179	4.78552e-59	3.69633e-56	68895	Rasl11a
GO:0007165	signal transduction	6.87179	4.78552e-59	3.69633e-56	19274	Ptprm
GO:0007165	signal transduction	6.87179	4.78552e-59	3.69633e-56	19700	Rem1
GO:0007165	signal transduction	6.87179	4.78552e-59	3.69633e-56	19731	Rgl1
GO:0007165	signal transduction	6.87179	4.78552e-59	3.69633e-56	19737	Rgs5
GO:0007165	signal transduction	6.87179	4.78552e-59	3.69633e-56	21336	Tacr1
GO:0007165	signal transduction	6.87179	4.78552e-59	3.69633e-56	58182	Prokr1
GO:0007165	signal transduction	6.87179	4.78552e-59	3.69633e-56	58996	Arhgap23
GO:0007165	signal transduction	6.87179	4.78552e-59	3.69633e-56	59289	Ackr2
GO:0007165	signal transduction	6.87179	4.78552e-59	3.69633e-56	64297	Gprc5b
GO:0007165	signal transduction	6.87179	4.78552e-59	3.69633e-56	22414	Wnt2b
GO:0007165	signal transduction	6.87179	4.78552e-59	3.69633e-56	216831	Arhgap44
GO:0007165	signal transduction	6.87179	4.78552e-59	3.69633e-56	23832	Xcr1
GO:0007165	signal transduction	6.87179	4.78552e-59	3.69633e-56	23892	Grem1
GO:0007165	signal transduction	6.87179	4.78552e-59	3.69633e-56	23965	Tenm3
GO:0007165	signal transduction	6.87179	4.78552e-59	3.69633e-56	50768	Dlc1
GO:0007165	signal transduction	6.87179	4.78552e-59	3.69633e-56	52614	Adgre4
GO:0007165	signal transduction	6.87179	4.78552e-59	3.69633e-56	54140	Avpr1a
GO:0007165	signal transduction	6.87179	4.78552e-59	3.69633e-56	14609	Gja1
GO:0007165	signal transduction	6.87179	4.78552e-59	3.69633e-56	21338	Tacr3
GO:0007165	signal transduction	6.87179	4.78552e-59	3.69633e-56	21463	Tcp11
GO:0007165	signal transduction	6.87179	4.78552e-59	3.69633e-56	22402	Ccn4
GO:0007165	signal transduction	6.87179	4.78552e-59	3.69633e-56	22411	Wnt11
GO:0007165	signal transduction	6.87179	4.78552e-59	3.69633e-56	14726	Pdpn
GO:0007165	signal transduction	6.87179	4.78552e-59	3.69633e-56	14747	Cmklr1
GO:0007165	signal transduction	6.87179	4.78552e-59	3.69633e-56	14783	Grb10
GO:0007165	signal transduction	6.87179	4.78552e-59	3.69633e-56	14823	Grm8
GO:0007165	signal transduction	6.87179	4.78552e-59	3.69633e-56	15245	Hhip
GO:0007165	signal transduction	6.87179	4.78552e-59	3.69633e-56	15559	Htr2b
GO:0007165	signal transduction	6.87179	4.78552e-59	3.69633e-56	16367	Irs1
GO:0007165	signal transduction	6.87179	4.78552e-59	3.69633e-56	16847	Lepr
GO:0007165	signal transduction	6.87179	4.78552e-59	3.69633e-56	71323	Rassf8
GO:0007165	signal transduction	6.87179	4.78552e-59	3.69633e-56	14632	Gli1
GO:0007165	signal transduction	6.87179	4.78552e-59	3.69633e-56	14652	Glp1r
GO:0007165	signal transduction	6.87179	4.78552e-59	3.69633e-56	14658	Glrb
GO:0007165	signal transduction	6.87179	4.78552e-59	3.69633e-56	14677	Gnai1
GO:0007165	signal transduction	6.87179	4.78552e-59	3.69633e-56	74191	P2ry13
GO:0007165	signal transduction	6.87179	4.78552e-59	3.69633e-56	74574	Lvrn
GO:0007165	signal transduction	6.87179	4.78552e-59	3.69633e-56	76142	Ppp1r14c
GO:0007165	signal transduction	6.87179	4.78552e-59	3.69633e-56	76854	Gper1
GO:0007165	signal transduction	6.87179	4.78552e-59	3.69633e-56	78560	Adgra2
GO:0007165	signal transduction	6.87179	4.78552e-59	3.69633e-56	100129	Gpr153
GO:0007165	signal transduction	6.87179	4.78552e-59	3.69633e-56	106952	Arap3
GO:0007165	signal transduction	6.87179	4.78552e-59	3.69633e-56	109676	Ank2
GO:0007165	signal transduction	6.87179	4.78552e-59	3.69633e-56	110385	Pde4c
GO:0007165	signal transduction	6.87179	4.78552e-59	3.69633e-56	121021	Cspg4
GO:0007165	signal transduction	6.87179	4.78552e-59	3.69633e-56	140795	P2ry14
GO:0007165	signal transduction	6.87179	4.78552e-59	3.69633e-56	207911	Mchr1
GO:0007165	signal transduction	6.87179	4.78552e-59	3.69633e-56	211577	Mrgprf
GO:0007165	signal transduction	6.87179	4.78552e-59	3.69633e-56	215798	Adgrg6
GO:0007165	signal transduction	6.87179	4.78552e-59	3.69633e-56	216749	Nmur2
GO:0007165	signal transduction	6.87179	4.78552e-59	3.69633e-56	13617	Ednra
GO:0007165	signal transduction	6.87179	4.78552e-59	3.69633e-56	13618	Ednrb
GO:0007165	signal transduction	6.87179	4.78552e-59	3.69633e-56	13733	Adgre1
GO:0007165	signal transduction	6.87179	4.78552e-59	3.69633e-56	14065	F2rl3
GO:0007165	signal transduction	6.87179	4.78552e-59	3.69633e-56	230103	Npr2
GO:0007165	signal transduction	6.87179	4.78552e-59	3.69633e-56	231858	Radil
GO:0007165	signal transduction	6.87179	4.78552e-59	3.69633e-56	237175	Adgrg2
GO:0007165	signal transduction	6.87179	4.78552e-59	3.69633e-56	237868	Sarm1
GO:0007165	signal transduction	6.87179	4.78552e-59	3.69633e-56	240888	Gpr161
GO:0007165	signal transduction	6.87179	4.78552e-59	3.69633e-56	243270	Hcar1
GO:0007165	signal transduction	6.87179	4.78552e-59	3.69633e-56	243743	Plxna4
GO:0007165	signal transduction	6.87179	4.78552e-59	3.69633e-56	243764	Chrm2
GO:0007165	signal transduction	6.87179	4.78552e-59	3.69633e-56	252837	Ackr4
GO:0007165	signal transduction	6.87179	4.78552e-59	3.69633e-56	268935	Scube3
GO:0007165	signal transduction	6.87179	4.78552e-59	3.69633e-56	268970	Arhgap28
GO:0007165	signal transduction	6.87179	4.78552e-59	3.69633e-56	319197	Gpr4
GO:0007165	signal transduction	6.87179	4.78552e-59	3.69633e-56	319229	Sctr
GO:0007165	signal transduction	6.87179	4.78552e-59	3.69633e-56	319387	Adgrl3
GO:0007165	signal transduction	6.87179	4.78552e-59	3.69633e-56	320554	Tcp11l1
GO:0007165	signal transduction	6.87179	4.78552e-59	3.69633e-56	330814	Adgrl1
GO:0007165	signal transduction	6.87179	4.78552e-59	3.69633e-56	17082	Il1rl1
GO:0007165	signal transduction	6.87179	4.78552e-59	3.69633e-56	18127	Nos3
GO:0007165	signal transduction	6.87179	4.78552e-59	3.69633e-56	18160	Npr1
GO:0007165	signal transduction	6.87179	4.78552e-59	3.69633e-56	18166	Npy1r
GO:0007165	signal transduction	6.87179	4.78552e-59	3.69633e-56	18189	Nrxn1
GO:0007165	signal transduction	6.87179	4.78552e-59	3.69633e-56	18190	Nrxn2
GO:0007165	signal transduction	6.87179	4.78552e-59	3.69633e-56	18573	Pde1a
GO:0007165	signal transduction	6.87179	4.78552e-59	3.69633e-56	11536	Gpr182
GO:0007165	signal transduction	6.87179	4.78552e-59	3.69633e-56	12062	Bdkrb2
GO:0007165	signal transduction	6.87179	4.78552e-59	3.69633e-56	19091	Prkg1
GO:0007165	signal transduction	6.87179	4.78552e-59	3.69633e-56	19228	Pth1r
GO:0007165	signal transduction	6.87179	4.78552e-59	3.69633e-56	12549	Arhgap31
GO:0007165	signal transduction	6.87179	4.78552e-59	3.69633e-56	12702	Socs3
GO:0007165	signal transduction	6.87179	4.78552e-59	3.69633e-56	12768	Ccr1
GO:0007165	signal transduction	6.87179	4.78552e-59	3.69633e-56	12770	Ccr1l1
GO:0007165	signal transduction	6.87179	4.78552e-59	3.69633e-56	12772	Ccr2
GO:0007165	signal transduction	6.87179	4.78552e-59	3.69633e-56	12778	Ackr3
GO:0007165	signal transduction	6.87179	4.78552e-59	3.69633e-56	13349	Ackr1
GO:0007165	signal transduction	6.87179	4.78552e-59	3.69633e-56	13601	Ecm1
GO:0007165	signal transduction	6.87179	4.78552e-59	3.69633e-56	13602	Sparcl1
GO:0007165	signal transduction	6.87179	4.78552e-59	3.69633e-56	11517	Adcyap1r1
GO:0007165	signal transduction	6.87179	4.78552e-59	3.69633e-56	14362	Fzd1
GO:0007165	signal transduction	6.87179	4.78552e-59	3.69633e-56	14408	Gabrr1
GO:0007165	signal transduction	6.87179	4.78552e-59	3.69633e-56	12267	C3ar1
GO:0007165	signal transduction	6.87179	4.78552e-59	3.69633e-56	14219	Ccn2
GO:0007165	signal transduction	6.87179	4.78552e-59	3.69633e-56	11482	Acvrl1
GO:0007165	signal transduction	6.87179	4.78552e-59	3.69633e-56	71709	Syde1
GO:0007165	signal transduction	6.87179	4.78552e-59	3.69633e-56	14459	Gast
GO:0007165	signal transduction	6.87179	4.78552e-59	3.69633e-56	387512	Tas2r135
GO:0007165	signal transduction	6.87179	4.78552e-59	3.69633e-56	12273	C5ar1
GO:0007165	signal transduction	6.87179	4.78552e-59	3.69633e-56	73707	Gucy2g
GO:0007165	signal transduction	6.87179	4.78552e-59	3.69633e-56	74039	Nfam1
GO:0007165	signal transduction	6.87179	4.78552e-59	3.69633e-56	381413	Gpr176
GO:0030154	cell differentiation	6.39695	4.91115e-44	3.16114e-41	12661	Chl1
GO:0030154	cell differentiation	6.39695	4.91115e-44	3.16114e-41	12398	Cbfa2t3
GO:0030154	cell differentiation	6.39695	4.91115e-44	3.16114e-41	14632	Gli1
GO:0030154	cell differentiation	6.39695	4.91115e-44	3.16114e-41	14633	Gli2
GO:0030154	cell differentiation	6.39695	4.91115e-44	3.16114e-41	14199	Fhl1
GO:0030154	cell differentiation	6.39695	4.91115e-44	3.16114e-41	17300	Foxc1
GO:0030154	cell differentiation	6.39695	4.91115e-44	3.16114e-41	17313	Mgp
GO:0030154	cell differentiation	6.39695	4.91115e-44	3.16114e-41	12817	Col13a1
GO:0030154	cell differentiation	6.39695	4.91115e-44	3.16114e-41	14173	Fgf2
GO:0030154	cell differentiation	6.39695	4.91115e-44	3.16114e-41	18131	Notch3
GO:0030154	cell differentiation	6.39695	4.91115e-44	3.16114e-41	14205	Vegfd
GO:0030154	cell differentiation	6.39695	4.91115e-44	3.16114e-41	14219	Ccn2
GO:0030154	cell differentiation	6.39695	4.91115e-44	3.16114e-41	14254	Flt1
GO:0030154	cell differentiation	6.39695	4.91115e-44	3.16114e-41	12390	Cav2
GO:0030154	cell differentiation	6.39695	4.91115e-44	3.16114e-41	18198	Musk
GO:0030154	cell differentiation	6.39695	4.91115e-44	3.16114e-41	18230	Nxn
GO:0030154	cell differentiation	6.39695	4.91115e-44	3.16114e-41	15284	Hlx
GO:0030154	cell differentiation	6.39695	4.91115e-44	3.16114e-41	16542	Kdr
GO:0030154	cell differentiation	6.39695	4.91115e-44	3.16114e-41	19876	Robo1
GO:0030154	cell differentiation	6.39695	4.91115e-44	3.16114e-41	20319	Sfrp2
GO:0030154	cell differentiation	6.39695	4.91115e-44	3.16114e-41	20346	Sema3a
GO:0030154	cell differentiation	6.39695	4.91115e-44	3.16114e-41	11517	Adcyap1r1
GO:0030154	cell differentiation	6.39695	4.91115e-44	3.16114e-41	11790	Speg
GO:0030154	cell differentiation	6.39695	4.91115e-44	3.16114e-41	12153	Bmp1
GO:0030154	cell differentiation	6.39695	4.91115e-44	3.16114e-41	12159	Bmp4
GO:0030154	cell differentiation	6.39695	4.91115e-44	3.16114e-41	12160	Bmp5
GO:0030154	cell differentiation	6.39695	4.91115e-44	3.16114e-41	14314	Fstl1
GO:0030154	cell differentiation	6.39695	4.91115e-44	3.16114e-41	12389	Cav1
GO:0030154	cell differentiation	6.39695	4.91115e-44	3.16114e-41	20680	Sox7
GO:0030154	cell differentiation	6.39695	4.91115e-44	3.16114e-41	21463	Tcp11
GO:0030154	cell differentiation	6.39695	4.91115e-44	3.16114e-41	21804	Tgfb1i1
GO:0030154	cell differentiation	6.39695	4.91115e-44	3.16114e-41	13132	Dab2
GO:0030154	cell differentiation	6.39695	4.91115e-44	3.16114e-41	13640	Efna5
GO:0030154	cell differentiation	6.39695	4.91115e-44	3.16114e-41	13800	Enah
GO:0030154	cell differentiation	6.39695	4.91115e-44	3.16114e-41	13876	Erg
GO:0030154	cell differentiation	6.39695	4.91115e-44	3.16114e-41	22160	Twist1
GO:0030154	cell differentiation	6.39695	4.91115e-44	3.16114e-41	22341	Vegfc
GO:0030154	cell differentiation	6.39695	4.91115e-44	3.16114e-41	23965	Tenm3
GO:0030154	cell differentiation	6.39695	4.91115e-44	3.16114e-41	23967	Osr1
GO:0030154	cell differentiation	6.39695	4.91115e-44	3.16114e-41	12161	Bmp6
GO:0030154	cell differentiation	6.39695	4.91115e-44	3.16114e-41	55994	Smad9
GO:0030154	cell differentiation	6.39695	4.91115e-44	3.16114e-41	57754	Cend1
GO:0030154	cell differentiation	6.39695	4.91115e-44	3.16114e-41	58223	Mmp19
GO:0030154	cell differentiation	6.39695	4.91115e-44	3.16114e-41	64075	Smoc1
GO:0030154	cell differentiation	6.39695	4.91115e-44	3.16114e-41	68955	Srrm4
GO:0030154	cell differentiation	6.39695	4.91115e-44	3.16114e-41	70892	Ttll7
GO:0030154	cell differentiation	6.39695	4.91115e-44	3.16114e-41	71660	Rarres2
GO:0030154	cell differentiation	6.39695	4.91115e-44	3.16114e-41	73181	Nfatc4
GO:0030154	cell differentiation	6.39695	4.91115e-44	3.16114e-41	18089	Nkx2-3
GO:0030154	cell differentiation	6.39695	4.91115e-44	3.16114e-41	83396	Glis2
GO:0030154	cell differentiation	6.39695	4.91115e-44	3.16114e-41	83453	Chrdl1
GO:0030154	cell differentiation	6.39695	4.91115e-44	3.16114e-41	83964	Jam3
GO:0030154	cell differentiation	6.39695	4.91115e-44	3.16114e-41	26362	Axl
GO:0030154	cell differentiation	6.39695	4.91115e-44	3.16114e-41	18186	Nrp1
GO:0030154	cell differentiation	6.39695	4.91115e-44	3.16114e-41	108151	Sema3d
GO:0030154	cell differentiation	6.39695	4.91115e-44	3.16114e-41	110058	Syt17
GO:0030154	cell differentiation	6.39695	4.91115e-44	3.16114e-41	18760	Prkd1
GO:0030154	cell differentiation	6.39695	4.91115e-44	3.16114e-41	18952	Septin4
GO:0030154	cell differentiation	6.39695	4.91115e-44	3.16114e-41	170676	Peg10
GO:0030154	cell differentiation	6.39695	4.91115e-44	3.16114e-41	211323	Nrg1
GO:0030154	cell differentiation	6.39695	4.91115e-44	3.16114e-41	211739	Vstm2a
GO:0030154	cell differentiation	6.39695	4.91115e-44	3.16114e-41	20349	Sema3e
GO:0030154	cell differentiation	6.39695	4.91115e-44	3.16114e-41	20353	Sema4c
GO:0030154	cell differentiation	6.39695	4.91115e-44	3.16114e-41	20377	Sfrp1
GO:0030154	cell differentiation	6.39695	4.91115e-44	3.16114e-41	20378	Frzb
GO:0030154	cell differentiation	6.39695	4.91115e-44	3.16114e-41	20379	Sfrp4
GO:0030154	cell differentiation	6.39695	4.91115e-44	3.16114e-41	20564	Slit3
GO:0030154	cell differentiation	6.39695	4.91115e-44	3.16114e-41	20672	Sox18
GO:0030154	cell differentiation	6.39695	4.91115e-44	3.16114e-41	237868	Sarm1
GO:0030154	cell differentiation	6.39695	4.91115e-44	3.16114e-41	241226	Itga8
GO:0030154	cell differentiation	6.39695	4.91115e-44	3.16114e-41	268902	Robo2
GO:0030154	cell differentiation	6.39695	4.91115e-44	3.16114e-41	330267	Thsd7a
GO:0030154	cell differentiation	6.39695	4.91115e-44	3.16114e-41	353156	Egfl7
GO:0030154	cell differentiation	6.39695	4.91115e-44	3.16114e-41	21892	Tll1
GO:0030154	cell differentiation	6.39695	4.91115e-44	3.16114e-41	21944	Tnfsf12
GO:0030154	cell differentiation	6.39695	4.91115e-44	3.16114e-41	73712	Dmkn
GO:0030154	cell differentiation	6.39695	4.91115e-44	3.16114e-41	74144	Robo4
GO:0030154	cell differentiation	6.39695	4.91115e-44	3.16114e-41	76854	Gper1
GO:0030154	cell differentiation	6.39695	4.91115e-44	3.16114e-41	225207	Zfp521
GO:0030154	cell differentiation	6.39695	4.91115e-44	3.16114e-41	227325	Dner
GO:0030154	cell differentiation	6.39695	4.91115e-44	3.16114e-41	18132	Notch4
GO:0030154	cell differentiation	6.39695	4.91115e-44	3.16114e-41	233046	Rasgrp4
GO:0030154	cell differentiation	6.39695	4.91115e-44	3.16114e-41	218772	Rarb
GO:0030154	cell differentiation	6.39695	4.91115e-44	3.16114e-41	114249	Npnt
GO:0030154	cell differentiation	6.39695	4.91115e-44	3.16114e-41	121021	Cspg4
GO:0030154	cell differentiation	6.39695	4.91115e-44	3.16114e-41	217012	Unc45b
GO:0030154	cell differentiation	6.39695	4.91115e-44	3.16114e-41	94187	Zfp423
GO:0030154	cell differentiation	6.39695	4.91115e-44	3.16114e-41	381678	Zcwpw1
GO:0030154	cell differentiation	6.39695	4.91115e-44	3.16114e-41	215114	Hip1
GO:0030154	cell differentiation	6.39695	4.91115e-44	3.16114e-41	231633	Tmem119
GO:0030154	cell differentiation	6.39695	4.91115e-44	3.16114e-41	100042480	Nhsl2
GO:0008284	positive regulation of cell proliferation	8.35287	4.37951e-39	2.41624e-36	14633	Gli2
GO:0008284	positive regulation of cell proliferation	8.35287	4.37951e-39	2.41624e-36	14268	Fn1
GO:0008284	positive regulation of cell proliferation	8.35287	4.37951e-39	2.41624e-36	14276	Folr2
GO:0008284	positive regulation of cell proliferation	8.35287	4.37951e-39	2.41624e-36	15559	Htr2b
GO:0008284	positive regulation of cell proliferation	8.35287	4.37951e-39	2.41624e-36	18205	Ntf3
GO:0008284	positive regulation of cell proliferation	8.35287	4.37951e-39	2.41624e-36	14652	Glp1r
GO:0008284	positive regulation of cell proliferation	8.35287	4.37951e-39	2.41624e-36	15284	Hlx
GO:0008284	positive regulation of cell proliferation	8.35287	4.37951e-39	2.41624e-36	18414	Osmr
GO:0008284	positive regulation of cell proliferation	8.35287	4.37951e-39	2.41624e-36	18591	Pdgfb
GO:0008284	positive regulation of cell proliferation	8.35287	4.37951e-39	2.41624e-36	15978	Ifng
GO:0008284	positive regulation of cell proliferation	8.35287	4.37951e-39	2.41624e-36	15117	Has2
GO:0008284	positive regulation of cell proliferation	8.35287	4.37951e-39	2.41624e-36	14219	Ccn2
GO:0008284	positive regulation of cell proliferation	8.35287	4.37951e-39	2.41624e-36	14257	Flt4
GO:0008284	positive regulation of cell proliferation	8.35287	4.37951e-39	2.41624e-36	16542	Kdr
GO:0008284	positive regulation of cell proliferation	8.35287	4.37951e-39	2.41624e-36	16880	Lifr
GO:0008284	positive regulation of cell proliferation	8.35287	4.37951e-39	2.41624e-36	14451	Gas1
GO:0008284	positive regulation of cell proliferation	8.35287	4.37951e-39	2.41624e-36	14632	Gli1
GO:0008284	positive regulation of cell proliferation	8.35287	4.37951e-39	2.41624e-36	12741	Cldn5
GO:0008284	positive regulation of cell proliferation	8.35287	4.37951e-39	2.41624e-36	12822	Col18a1
GO:0008284	positive regulation of cell proliferation	8.35287	4.37951e-39	2.41624e-36	12978	Csf1r
GO:0008284	positive regulation of cell proliferation	8.35287	4.37951e-39	2.41624e-36	13617	Ednra
GO:0008284	positive regulation of cell proliferation	8.35287	4.37951e-39	2.41624e-36	13618	Ednrb
GO:0008284	positive regulation of cell proliferation	8.35287	4.37951e-39	2.41624e-36	18595	Pdgfra
GO:0008284	positive regulation of cell proliferation	8.35287	4.37951e-39	2.41624e-36	14205	Vegfd
GO:0008284	positive regulation of cell proliferation	8.35287	4.37951e-39	2.41624e-36	23892	Grem1
GO:0008284	positive regulation of cell proliferation	8.35287	4.37951e-39	2.41624e-36	23937	Mab21l2
GO:0008284	positive regulation of cell proliferation	8.35287	4.37951e-39	2.41624e-36	54140	Avpr1a
GO:0008284	positive regulation of cell proliferation	8.35287	4.37951e-39	2.41624e-36	54598	Calcrl
GO:0008284	positive regulation of cell proliferation	8.35287	4.37951e-39	2.41624e-36	68039	Nmb
GO:0008284	positive regulation of cell proliferation	8.35287	4.37951e-39	2.41624e-36	17536	Meis2
GO:0008284	positive regulation of cell proliferation	8.35287	4.37951e-39	2.41624e-36	69903	Rasip1
GO:0008284	positive regulation of cell proliferation	8.35287	4.37951e-39	2.41624e-36	70445	Cd248
GO:0008284	positive regulation of cell proliferation	8.35287	4.37951e-39	2.41624e-36	71785	Pdgfd
GO:0008284	positive regulation of cell proliferation	8.35287	4.37951e-39	2.41624e-36	76527	Il34
GO:0008284	positive regulation of cell proliferation	8.35287	4.37951e-39	2.41624e-36	76854	Gper1
GO:0008284	positive regulation of cell proliferation	8.35287	4.37951e-39	2.41624e-36	83395	Sp6
GO:0008284	positive regulation of cell proliferation	8.35287	4.37951e-39	2.41624e-36	214384	Myocd
GO:0008284	positive regulation of cell proliferation	8.35287	4.37951e-39	2.41624e-36	216616	Efemp1
GO:0008284	positive regulation of cell proliferation	8.35287	4.37951e-39	2.41624e-36	16000	Igf1
GO:0008284	positive regulation of cell proliferation	8.35287	4.37951e-39	2.41624e-36	16193	Il6
GO:0008284	positive regulation of cell proliferation	8.35287	4.37951e-39	2.41624e-36	545291	Hpse2
GO:0008284	positive regulation of cell proliferation	8.35287	4.37951e-39	2.41624e-36	19378	Aldh1a2
GO:0008284	positive regulation of cell proliferation	8.35287	4.37951e-39	2.41624e-36	68337	Crip2
GO:0008284	positive regulation of cell proliferation	8.35287	4.37951e-39	2.41624e-36	17268	Meis1
GO:0008284	positive regulation of cell proliferation	8.35287	4.37951e-39	2.41624e-36	20377	Sfrp1
GO:0008284	positive regulation of cell proliferation	8.35287	4.37951e-39	2.41624e-36	18208	Ntn1
GO:0008284	positive regulation of cell proliferation	8.35287	4.37951e-39	2.41624e-36	18214	Ddr2
GO:0008284	positive regulation of cell proliferation	8.35287	4.37951e-39	2.41624e-36	12160	Bmp5
GO:0008284	positive regulation of cell proliferation	8.35287	4.37951e-39	2.41624e-36	21923	Tnc
GO:0008284	positive regulation of cell proliferation	8.35287	4.37951e-39	2.41624e-36	14173	Fgf2
GO:0008284	positive regulation of cell proliferation	8.35287	4.37951e-39	2.41624e-36	18596	Pdgfrb
GO:0008284	positive regulation of cell proliferation	8.35287	4.37951e-39	2.41624e-36	18606	Enpp2
GO:0008284	positive regulation of cell proliferation	8.35287	4.37951e-39	2.41624e-36	19225	Ptgs2
GO:0008284	positive regulation of cell proliferation	8.35287	4.37951e-39	2.41624e-36	19228	Pth1r
GO:0008284	positive regulation of cell proliferation	8.35287	4.37951e-39	2.41624e-36	218772	Rarb
GO:0008284	positive regulation of cell proliferation	8.35287	4.37951e-39	2.41624e-36	20315	Cxcl12
GO:0008284	positive regulation of cell proliferation	8.35287	4.37951e-39	2.41624e-36	20319	Sfrp2
GO:0008284	positive regulation of cell proliferation	8.35287	4.37951e-39	2.41624e-36	21814	Tgfbr3
GO:0008284	positive regulation of cell proliferation	8.35287	4.37951e-39	2.41624e-36	11770	Fabp4
GO:0008284	positive regulation of cell proliferation	8.35287	4.37951e-39	2.41624e-36	12159	Bmp4
GO:0008284	positive regulation of cell proliferation	8.35287	4.37951e-39	2.41624e-36	21808	Tgfb2
GO:0008284	positive regulation of cell proliferation	8.35287	4.37951e-39	2.41624e-36	216856	Nlgn2
GO:0008284	positive regulation of cell proliferation	8.35287	4.37951e-39	2.41624e-36	218624	Il31ra
GO:0008284	positive regulation of cell proliferation	8.35287	4.37951e-39	2.41624e-36	14182	Fgfr1
GO:0008284	positive regulation of cell proliferation	8.35287	4.37951e-39	2.41624e-36	22341	Vegfc
GO:0008284	positive regulation of cell proliferation	8.35287	4.37951e-39	2.41624e-36	21385	Tbx2
GO:0030335	positive regulation of cell migration	12.7799	8.02646e-36	3.87477e-33	15117	Has2
GO:0030335	positive regulation of cell migration	12.7799	8.02646e-36	3.87477e-33	16402	Itga5
GO:0030335	positive regulation of cell migration	12.7799	8.02646e-36	3.87477e-33	14632	Gli1
GO:0030335	positive regulation of cell migration	12.7799	8.02646e-36	3.87477e-33	12389	Cav1
GO:0030335	positive regulation of cell migration	12.7799	8.02646e-36	3.87477e-33	12554	Cdh13
GO:0030335	positive regulation of cell migration	12.7799	8.02646e-36	3.87477e-33	12562	Cdh5
GO:0030335	positive regulation of cell migration	12.7799	8.02646e-36	3.87477e-33	12267	C3ar1
GO:0030335	positive regulation of cell migration	12.7799	8.02646e-36	3.87477e-33	16000	Igf1
GO:0030335	positive regulation of cell migration	12.7799	8.02646e-36	3.87477e-33	16367	Irs1
GO:0030335	positive regulation of cell migration	12.7799	8.02646e-36	3.87477e-33	12842	Col1a1
GO:0030335	positive regulation of cell migration	12.7799	8.02646e-36	3.87477e-33	12978	Csf1r
GO:0030335	positive regulation of cell migration	12.7799	8.02646e-36	3.87477e-33	13132	Dab2
GO:0030335	positive regulation of cell migration	12.7799	8.02646e-36	3.87477e-33	20353	Sema4c
GO:0030335	positive regulation of cell migration	12.7799	8.02646e-36	3.87477e-33	21808	Tgfb2
GO:0030335	positive regulation of cell migration	12.7799	8.02646e-36	3.87477e-33	12159	Bmp4
GO:0030335	positive regulation of cell migration	12.7799	8.02646e-36	3.87477e-33	17395	Mmp9
GO:0030335	positive regulation of cell migration	12.7799	8.02646e-36	3.87477e-33	14726	Pdpn
GO:0030335	positive regulation of cell migration	12.7799	8.02646e-36	3.87477e-33	18591	Pdgfb
GO:0030335	positive regulation of cell migration	12.7799	8.02646e-36	3.87477e-33	18595	Pdgfra
GO:0030335	positive regulation of cell migration	12.7799	8.02646e-36	3.87477e-33	12737	Cldn1
GO:0030335	positive regulation of cell migration	12.7799	8.02646e-36	3.87477e-33	12768	Ccr1
GO:0030335	positive regulation of cell migration	12.7799	8.02646e-36	3.87477e-33	12822	Col18a1
GO:0030335	positive regulation of cell migration	12.7799	8.02646e-36	3.87477e-33	20346	Sema3a
GO:0030335	positive regulation of cell migration	12.7799	8.02646e-36	3.87477e-33	20349	Sema3e
GO:0030335	positive regulation of cell migration	12.7799	8.02646e-36	3.87477e-33	16542	Kdr
GO:0030335	positive regulation of cell migration	12.7799	8.02646e-36	3.87477e-33	16777	Lamb1
GO:0030335	positive regulation of cell migration	12.7799	8.02646e-36	3.87477e-33	17387	Mmp14
GO:0030335	positive regulation of cell migration	12.7799	8.02646e-36	3.87477e-33	17390	Mmp2
GO:0030335	positive regulation of cell migration	12.7799	8.02646e-36	3.87477e-33	21930	Tnfaip6
GO:0030335	positive regulation of cell migration	12.7799	8.02646e-36	3.87477e-33	18205	Ntf3
GO:0030335	positive regulation of cell migration	12.7799	8.02646e-36	3.87477e-33	22411	Wnt11
GO:0030335	positive regulation of cell migration	12.7799	8.02646e-36	3.87477e-33	71785	Pdgfd
GO:0030335	positive regulation of cell migration	12.7799	8.02646e-36	3.87477e-33	15227	Foxf1
GO:0030335	positive regulation of cell migration	12.7799	8.02646e-36	3.87477e-33	15234	Hgf
GO:0030335	positive regulation of cell migration	12.7799	8.02646e-36	3.87477e-33	108151	Sema3d
GO:0030335	positive regulation of cell migration	12.7799	8.02646e-36	3.87477e-33	118449	Synpo2
GO:0030335	positive regulation of cell migration	12.7799	8.02646e-36	3.87477e-33	218877	Sema3g
GO:0030335	positive regulation of cell migration	12.7799	8.02646e-36	3.87477e-33	218952	Fermt2
GO:0030335	positive regulation of cell migration	12.7799	8.02646e-36	3.87477e-33	22341	Vegfc
GO:0030335	positive regulation of cell migration	12.7799	8.02646e-36	3.87477e-33	20292	Ccl11
GO:0030335	positive regulation of cell migration	12.7799	8.02646e-36	3.87477e-33	14254	Flt1
GO:0030335	positive regulation of cell migration	12.7799	8.02646e-36	3.87477e-33	14268	Fn1
GO:0030335	positive regulation of cell migration	12.7799	8.02646e-36	3.87477e-33	84004	Mcam
GO:0030335	positive regulation of cell migration	12.7799	8.02646e-36	3.87477e-33	18596	Pdgfrb
GO:0030335	positive regulation of cell migration	12.7799	8.02646e-36	3.87477e-33	20315	Cxcl12
GO:0030335	positive regulation of cell migration	12.7799	8.02646e-36	3.87477e-33	76854	Gper1
GO:0008285	negative regulation of cell proliferation	8.98087	7.31818e-32	3.14031e-29	16153	Il10
GO:0008285	negative regulation of cell proliferation	8.98087	7.31818e-32	3.14031e-29	17082	Il1rl1
GO:0008285	negative regulation of cell proliferation	8.98087	7.31818e-32	3.14031e-29	50768	Dlc1
GO:0008285	negative regulation of cell proliferation	8.98087	7.31818e-32	3.14031e-29	214384	Myocd
GO:0008285	negative regulation of cell proliferation	8.98087	7.31818e-32	3.14031e-29	16193	Il6
GO:0008285	negative regulation of cell proliferation	8.98087	7.31818e-32	3.14031e-29	50490	Nox4
GO:0008285	negative regulation of cell proliferation	8.98087	7.31818e-32	3.14031e-29	20564	Slit3
GO:0008285	negative regulation of cell proliferation	8.98087	7.31818e-32	3.14031e-29	17984	Ndn
GO:0008285	negative regulation of cell proliferation	8.98087	7.31818e-32	3.14031e-29	21858	Timp2
GO:0008285	negative regulation of cell proliferation	8.98087	7.31818e-32	3.14031e-29	20379	Sfrp4
GO:0008285	negative regulation of cell proliferation	8.98087	7.31818e-32	3.14031e-29	22341	Vegfc
GO:0008285	negative regulation of cell proliferation	8.98087	7.31818e-32	3.14031e-29	22437	Xirp1
GO:0008285	negative regulation of cell proliferation	8.98087	7.31818e-32	3.14031e-29	14609	Gja1
GO:0008285	negative regulation of cell proliferation	8.98087	7.31818e-32	3.14031e-29	11482	Acvrl1
GO:0008285	negative regulation of cell proliferation	8.98087	7.31818e-32	3.14031e-29	209039	Tns2
GO:0008285	negative regulation of cell proliferation	8.98087	7.31818e-32	3.14031e-29	210530	P3h2
GO:0008285	negative regulation of cell proliferation	8.98087	7.31818e-32	3.14031e-29	12389	Cav1
GO:0008285	negative regulation of cell proliferation	8.98087	7.31818e-32	3.14031e-29	12390	Cav2
GO:0008285	negative regulation of cell proliferation	8.98087	7.31818e-32	3.14031e-29	12398	Cbfa2t3
GO:0008285	negative regulation of cell proliferation	8.98087	7.31818e-32	3.14031e-29	12554	Cdh13
GO:0008285	negative regulation of cell proliferation	8.98087	7.31818e-32	3.14031e-29	218772	Rarb
GO:0008285	negative regulation of cell proliferation	8.98087	7.31818e-32	3.14031e-29	235041	Kank2
GO:0008285	negative regulation of cell proliferation	8.98087	7.31818e-32	3.14031e-29	12978	Csf1r
GO:0008285	negative regulation of cell proliferation	8.98087	7.31818e-32	3.14031e-29	13078	Cyp1b1
GO:0008285	negative regulation of cell proliferation	8.98087	7.31818e-32	3.14031e-29	14173	Fgf2
GO:0008285	negative regulation of cell proliferation	8.98087	7.31818e-32	3.14031e-29	19250	Ptpn14
GO:0008285	negative regulation of cell proliferation	8.98087	7.31818e-32	3.14031e-29	12062	Bdkrb2
GO:0008285	negative regulation of cell proliferation	8.98087	7.31818e-32	3.14031e-29	56429	Dpt
GO:0008285	negative regulation of cell proliferation	8.98087	7.31818e-32	3.14031e-29	76854	Gper1
GO:0008285	negative regulation of cell proliferation	8.98087	7.31818e-32	3.14031e-29	14789	P3h3
GO:0008285	negative regulation of cell proliferation	8.98087	7.31818e-32	3.14031e-29	15978	Ifng
GO:0008285	negative regulation of cell proliferation	8.98087	7.31818e-32	3.14031e-29	16000	Igf1
GO:0008285	negative regulation of cell proliferation	8.98087	7.31818e-32	3.14031e-29	16009	Igfbp3
GO:0008285	negative regulation of cell proliferation	8.98087	7.31818e-32	3.14031e-29	19228	Pth1r
GO:0008285	negative regulation of cell proliferation	8.98087	7.31818e-32	3.14031e-29	20680	Sox7
GO:0008285	negative regulation of cell proliferation	8.98087	7.31818e-32	3.14031e-29	18127	Nos3
GO:0008285	negative regulation of cell proliferation	8.98087	7.31818e-32	3.14031e-29	19225	Ptgs2
GO:0008285	negative regulation of cell proliferation	8.98087	7.31818e-32	3.14031e-29	20315	Cxcl12
GO:0008285	negative regulation of cell proliferation	8.98087	7.31818e-32	3.14031e-29	20319	Sfrp2
GO:0008285	negative regulation of cell proliferation	8.98087	7.31818e-32	3.14031e-29	19378	Aldh1a2
GO:0008285	negative regulation of cell proliferation	8.98087	7.31818e-32	3.14031e-29	19876	Robo1
GO:0008285	negative regulation of cell proliferation	8.98087	7.31818e-32	3.14031e-29	14634	Gli3
GO:0008285	negative regulation of cell proliferation	8.98087	7.31818e-32	3.14031e-29	12159	Bmp4
GO:0008285	negative regulation of cell proliferation	8.98087	7.31818e-32	3.14031e-29	20377	Sfrp1
GO:0008285	negative regulation of cell proliferation	8.98087	7.31818e-32	3.14031e-29	20378	Frzb
GO:0008285	negative regulation of cell proliferation	8.98087	7.31818e-32	3.14031e-29	12778	Ackr3
GO:0008285	negative regulation of cell proliferation	8.98087	7.31818e-32	3.14031e-29	12562	Cdh5
GO:0008285	negative regulation of cell proliferation	8.98087	7.31818e-32	3.14031e-29	21808	Tgfb2
GO:0008285	negative regulation of cell proliferation	8.98087	7.31818e-32	3.14031e-29	12160	Bmp5
GO:0008285	negative regulation of cell proliferation	8.98087	7.31818e-32	3.14031e-29	14734	Gpc3
GO:0008285	negative regulation of cell proliferation	8.98087	7.31818e-32	3.14031e-29	14726	Pdpn
GO:0030199	collagen fibril organization	32.8159	2.80508e-30	1.08332e-27	69675	Pxdn
GO:0030199	collagen fibril organization	32.8159	2.80508e-30	1.08332e-27	12406	Serpinh1
GO:0030199	collagen fibril organization	32.8159	2.80508e-30	1.08332e-27	17300	Foxc1
GO:0030199	collagen fibril organization	32.8159	2.80508e-30	1.08332e-27	17022	Lum
GO:0030199	collagen fibril organization	32.8159	2.80508e-30	1.08332e-27	23892	Grem1
GO:0030199	collagen fibril organization	32.8159	2.80508e-30	1.08332e-27	56429	Dpt
GO:0030199	collagen fibril organization	32.8159	2.80508e-30	1.08332e-27	21808	Tgfb2
GO:0030199	collagen fibril organization	32.8159	2.80508e-30	1.08332e-27	16949	Loxl1
GO:0030199	collagen fibril organization	32.8159	2.80508e-30	1.08332e-27	56401	P3h1
GO:0030199	collagen fibril organization	32.8159	2.80508e-30	1.08332e-27	216725	Adamts2
GO:0030199	collagen fibril organization	32.8159	2.80508e-30	1.08332e-27	16948	Lox
GO:0030199	collagen fibril organization	32.8159	2.80508e-30	1.08332e-27	12818	Col14a1
GO:0030199	collagen fibril organization	32.8159	2.80508e-30	1.08332e-27	12825	Col3a1
GO:0030199	collagen fibril organization	32.8159	2.80508e-30	1.08332e-27	12817	Col13a1
GO:0030199	collagen fibril organization	32.8159	2.80508e-30	1.08332e-27	12832	Col5a2
GO:0030199	collagen fibril organization	32.8159	2.80508e-30	1.08332e-27	81877	Tnxb
GO:0030199	collagen fibril organization	32.8159	2.80508e-30	1.08332e-27	20319	Sfrp2
GO:0030199	collagen fibril organization	32.8159	2.80508e-30	1.08332e-27	12831	Col5a1
GO:0030199	collagen fibril organization	32.8159	2.80508e-30	1.08332e-27	14230	Fkbp10
GO:0030199	collagen fibril organization	32.8159	2.80508e-30	1.08332e-27	18214	Ddr2
GO:0030199	collagen fibril organization	32.8159	2.80508e-30	1.08332e-27	12842	Col1a1
GO:0030199	collagen fibril organization	32.8159	2.80508e-30	1.08332e-27	12843	Col1a2
GO:0030199	collagen fibril organization	32.8159	2.80508e-30	1.08332e-27	13078	Cyp1b1
GO:0030199	collagen fibril organization	32.8159	2.80508e-30	1.08332e-27	94352	Loxl2
GO:0010628	positive regulation of gene expression	7.14219	3.76554e-29	1.32205e-26	18198	Musk
GO:0010628	positive regulation of gene expression	7.14219	3.76554e-29	1.32205e-26	22415	Wnt3
GO:0010628	positive regulation of gene expression	7.14219	3.76554e-29	1.32205e-26	66175	Mustn1
GO:0010628	positive regulation of gene expression	7.14219	3.76554e-29	1.32205e-26	18173	Slc11a1
GO:0010628	positive regulation of gene expression	7.14219	3.76554e-29	1.32205e-26	18189	Nrxn1
GO:0010628	positive regulation of gene expression	7.14219	3.76554e-29	1.32205e-26	19876	Robo1
GO:0010628	positive regulation of gene expression	7.14219	3.76554e-29	1.32205e-26	20296	Ccl2
GO:0010628	positive regulation of gene expression	7.14219	3.76554e-29	1.32205e-26	20379	Sfrp4
GO:0010628	positive regulation of gene expression	7.14219	3.76554e-29	1.32205e-26	22352	Vim
GO:0010628	positive regulation of gene expression	7.14219	3.76554e-29	1.32205e-26	22411	Wnt11
GO:0010628	positive regulation of gene expression	7.14219	3.76554e-29	1.32205e-26	227753	Gsn
GO:0010628	positive regulation of gene expression	7.14219	3.76554e-29	1.32205e-26	231633	Tmem119
GO:0010628	positive regulation of gene expression	7.14219	3.76554e-29	1.32205e-26	76527	Il34
GO:0010628	positive regulation of gene expression	7.14219	3.76554e-29	1.32205e-26	19378	Aldh1a2
GO:0010628	positive regulation of gene expression	7.14219	3.76554e-29	1.32205e-26	15213	Hey1
GO:0010628	positive regulation of gene expression	7.14219	3.76554e-29	1.32205e-26	15978	Ifng
GO:0010628	positive regulation of gene expression	7.14219	3.76554e-29	1.32205e-26	16000	Igf1
GO:0010628	positive regulation of gene expression	7.14219	3.76554e-29	1.32205e-26	16193	Il6
GO:0010628	positive regulation of gene expression	7.14219	3.76554e-29	1.32205e-26	21808	Tgfb2
GO:0010628	positive regulation of gene expression	7.14219	3.76554e-29	1.32205e-26	16819	Lcn2
GO:0010628	positive regulation of gene expression	7.14219	3.76554e-29	1.32205e-26	22177	Tyrobp
GO:0010628	positive regulation of gene expression	7.14219	3.76554e-29	1.32205e-26	18127	Nos3
GO:0010628	positive regulation of gene expression	7.14219	3.76554e-29	1.32205e-26	211739	Vstm2a
GO:0010628	positive regulation of gene expression	7.14219	3.76554e-29	1.32205e-26	214384	Myocd
GO:0010628	positive regulation of gene expression	7.14219	3.76554e-29	1.32205e-26	13805	Eng
GO:0010628	positive regulation of gene expression	7.14219	3.76554e-29	1.32205e-26	18591	Pdgfb
GO:0010628	positive regulation of gene expression	7.14219	3.76554e-29	1.32205e-26	18787	Serpine1
GO:0010628	positive regulation of gene expression	7.14219	3.76554e-29	1.32205e-26	76854	Gper1
GO:0010628	positive regulation of gene expression	7.14219	3.76554e-29	1.32205e-26	77125	Il33
GO:0010628	positive regulation of gene expression	7.14219	3.76554e-29	1.32205e-26	94249	Slc24a3
GO:0010628	positive regulation of gene expression	7.14219	3.76554e-29	1.32205e-26	98496	Pid1
GO:0010628	positive regulation of gene expression	7.14219	3.76554e-29	1.32205e-26	100952	Emilin1
GO:0010628	positive regulation of gene expression	7.14219	3.76554e-29	1.32205e-26	21923	Tnc
GO:0010628	positive regulation of gene expression	7.14219	3.76554e-29	1.32205e-26	22160	Twist1
GO:0010628	positive regulation of gene expression	7.14219	3.76554e-29	1.32205e-26	211323	Nrg1
GO:0010628	positive regulation of gene expression	7.14219	3.76554e-29	1.32205e-26	12161	Bmp6
GO:0010628	positive regulation of gene expression	7.14219	3.76554e-29	1.32205e-26	12389	Cav1
GO:0010628	positive regulation of gene expression	7.14219	3.76554e-29	1.32205e-26	12491	Cd36
GO:0010628	positive regulation of gene expression	7.14219	3.76554e-29	1.32205e-26	23967	Osr1
GO:0010628	positive regulation of gene expression	7.14219	3.76554e-29	1.32205e-26	54409	Ramp2
GO:0010628	positive regulation of gene expression	7.14219	3.76554e-29	1.32205e-26	434215	Lrrc32
GO:0010628	positive regulation of gene expression	7.14219	3.76554e-29	1.32205e-26	14268	Fn1
GO:0010628	positive regulation of gene expression	7.14219	3.76554e-29	1.32205e-26	14609	Gja1
GO:0010628	positive regulation of gene expression	7.14219	3.76554e-29	1.32205e-26	17300	Foxc1
GO:0010628	positive regulation of gene expression	7.14219	3.76554e-29	1.32205e-26	232174	Cyp26b1
GO:0010628	positive regulation of gene expression	7.14219	3.76554e-29	1.32205e-26	109676	Ank2
GO:0010628	positive regulation of gene expression	7.14219	3.76554e-29	1.32205e-26	207181	Rbms3
GO:0010628	positive regulation of gene expression	7.14219	3.76554e-29	1.32205e-26	14114	Fbln1
GO:0010628	positive regulation of gene expression	7.14219	3.76554e-29	1.32205e-26	12159	Bmp4
GO:0010628	positive regulation of gene expression	7.14219	3.76554e-29	1.32205e-26	14173	Fgf2
GO:0010628	positive regulation of gene expression	7.14219	3.76554e-29	1.32205e-26	56745	C1qtnf1
GO:0010628	positive regulation of gene expression	7.14219	3.76554e-29	1.32205e-26	11684	Alox12
GO:0010628	positive regulation of gene expression	7.14219	3.76554e-29	1.32205e-26	12562	Cdh5
GO:0010628	positive regulation of gene expression	7.14219	3.76554e-29	1.32205e-26	12741	Cldn5
GO:0010628	positive regulation of gene expression	7.14219	3.76554e-29	1.32205e-26	14219	Ccn2
GO:0007411	axon guidance	13.6351	1.88731e-28	5.68043e-26	11785	Apbb1
GO:0007411	axon guidance	13.6351	1.88731e-28	5.68043e-26	243743	Plxna4
GO:0007411	axon guidance	13.6351	1.88731e-28	5.68043e-26	16773	Lama2
GO:0007411	axon guidance	13.6351	1.88731e-28	5.68043e-26	19876	Robo1
GO:0007411	axon guidance	13.6351	1.88731e-28	5.68043e-26	13841	Epha7
GO:0007411	axon guidance	13.6351	1.88731e-28	5.68043e-26	16772	Lama1
GO:0007411	axon guidance	13.6351	1.88731e-28	5.68043e-26	235472	Prtg
GO:0007411	axon guidance	13.6351	1.88731e-28	5.68043e-26	14634	Gli3
GO:0007411	axon guidance	13.6351	1.88731e-28	5.68043e-26	13800	Enah
GO:0007411	axon guidance	13.6351	1.88731e-28	5.68043e-26	218877	Sema3g
GO:0007411	axon guidance	13.6351	1.88731e-28	5.68043e-26	14633	Gli2
GO:0007411	axon guidance	13.6351	1.88731e-28	5.68043e-26	13637	Efna2
GO:0007411	axon guidance	13.6351	1.88731e-28	5.68043e-26	16779	Lamb2
GO:0007411	axon guidance	13.6351	1.88731e-28	5.68043e-26	18205	Ntf3
GO:0007411	axon guidance	13.6351	1.88731e-28	5.68043e-26	18208	Ntn1
GO:0007411	axon guidance	13.6351	1.88731e-28	5.68043e-26	19699	Reln
GO:0007411	axon guidance	13.6351	1.88731e-28	5.68043e-26	20346	Sema3a
GO:0007411	axon guidance	13.6351	1.88731e-28	5.68043e-26	268902	Robo2
GO:0007411	axon guidance	13.6351	1.88731e-28	5.68043e-26	16572	Kif5a
GO:0007411	axon guidance	13.6351	1.88731e-28	5.68043e-26	399558	Flrt2
GO:0007411	axon guidance	13.6351	1.88731e-28	5.68043e-26	12661	Chl1
GO:0007411	axon guidance	13.6351	1.88731e-28	5.68043e-26	20349	Sema3e
GO:0007411	axon guidance	13.6351	1.88731e-28	5.68043e-26	20353	Sema4c
GO:0007411	axon guidance	13.6351	1.88731e-28	5.68043e-26	18131	Notch3
GO:0007411	axon guidance	13.6351	1.88731e-28	5.68043e-26	20315	Cxcl12
GO:0007411	axon guidance	13.6351	1.88731e-28	5.68043e-26	13640	Efna5
GO:0007411	axon guidance	13.6351	1.88731e-28	5.68043e-26	77579	Myh10
GO:0007411	axon guidance	13.6351	1.88731e-28	5.68043e-26	108151	Sema3d
GO:0007411	axon guidance	13.6351	1.88731e-28	5.68043e-26	20564	Slit3
GO:0007411	axon guidance	13.6351	1.88731e-28	5.68043e-26	18186	Nrp1
GO:0007411	axon guidance	13.6351	1.88731e-28	5.68043e-26	12978	Csf1r
GO:0007411	axon guidance	13.6351	1.88731e-28	5.68043e-26	14451	Gas1
GO:0007411	axon guidance	13.6351	1.88731e-28	5.68043e-26	20266	Scn1b
GO:0007411	axon guidance	13.6351	1.88731e-28	5.68043e-26	21808	Tgfb2
GO:0007411	axon guidance	13.6351	1.88731e-28	5.68043e-26	22415	Wnt3
GO:0045766	positive regulation of angiogenesis	15.1396	1.91211e-28	5.68043e-26	16542	Kdr
GO:0045766	positive regulation of angiogenesis	15.1396	1.91211e-28	5.68043e-26	12562	Cdh5
GO:0045766	positive regulation of angiogenesis	15.1396	1.91211e-28	5.68043e-26	13601	Ecm1
GO:0045766	positive regulation of angiogenesis	15.1396	1.91211e-28	5.68043e-26	12654	Chil1
GO:0045766	positive regulation of angiogenesis	15.1396	1.91211e-28	5.68043e-26	11482	Acvrl1
GO:0045766	positive regulation of angiogenesis	15.1396	1.91211e-28	5.68043e-26	12490	Cd34
GO:0045766	positive regulation of angiogenesis	15.1396	1.91211e-28	5.68043e-26	54409	Ramp2
GO:0045766	positive regulation of angiogenesis	15.1396	1.91211e-28	5.68043e-26	14173	Fgf2
GO:0045766	positive regulation of angiogenesis	15.1396	1.91211e-28	5.68043e-26	17228	Cma1
GO:0045766	positive regulation of angiogenesis	15.1396	1.91211e-28	5.68043e-26	12274	C6
GO:0045766	positive regulation of angiogenesis	15.1396	1.91211e-28	5.68043e-26	13078	Cyp1b1
GO:0045766	positive regulation of angiogenesis	15.1396	1.91211e-28	5.68043e-26	23892	Grem1
GO:0045766	positive regulation of angiogenesis	15.1396	1.91211e-28	5.68043e-26	13805	Eng
GO:0045766	positive regulation of angiogenesis	15.1396	1.91211e-28	5.68043e-26	14205	Vegfd
GO:0045766	positive regulation of angiogenesis	15.1396	1.91211e-28	5.68043e-26	11745	Anxa3
GO:0045766	positive regulation of angiogenesis	15.1396	1.91211e-28	5.68043e-26	15507	Hspb1
GO:0045766	positive regulation of angiogenesis	15.1396	1.91211e-28	5.68043e-26	12266	C3
GO:0045766	positive regulation of angiogenesis	15.1396	1.91211e-28	5.68043e-26	12273	C5ar1
GO:0045766	positive regulation of angiogenesis	15.1396	1.91211e-28	5.68043e-26	15234	Hgf
GO:0045766	positive regulation of angiogenesis	15.1396	1.91211e-28	5.68043e-26	18132	Notch4
GO:0045766	positive regulation of angiogenesis	15.1396	1.91211e-28	5.68043e-26	18186	Nrp1
GO:0045766	positive regulation of angiogenesis	15.1396	1.91211e-28	5.68043e-26	17395	Mmp9
GO:0045766	positive regulation of angiogenesis	15.1396	1.91211e-28	5.68043e-26	18127	Nos3
GO:0045766	positive regulation of angiogenesis	15.1396	1.91211e-28	5.68043e-26	22341	Vegfc
GO:0045766	positive regulation of angiogenesis	15.1396	1.91211e-28	5.68043e-26	23796	Aplnr
GO:0045766	positive regulation of angiogenesis	15.1396	1.91211e-28	5.68043e-26	21687	Tek
GO:0045766	positive regulation of angiogenesis	15.1396	1.91211e-28	5.68043e-26	12267	C3ar1
GO:0045766	positive regulation of angiogenesis	15.1396	1.91211e-28	5.68043e-26	14254	Flt1
GO:0045766	positive regulation of angiogenesis	15.1396	1.91211e-28	5.68043e-26	21846	Tie1
GO:0045766	positive regulation of angiogenesis	15.1396	1.91211e-28	5.68043e-26	20319	Sfrp2
GO:0045766	positive regulation of angiogenesis	15.1396	1.91211e-28	5.68043e-26	18760	Prkd1
GO:0045766	positive regulation of angiogenesis	15.1396	1.91211e-28	5.68043e-26	18787	Serpine1
GO:0045766	positive regulation of angiogenesis	15.1396	1.91211e-28	5.68043e-26	20292	Ccl11
GO:0016477	cell migration	10.4863	8.9609e-28	2.47193e-25	216961	Coro6
GO:0016477	cell migration	10.4863	8.9609e-28	2.47193e-25	13876	Erg
GO:0016477	cell migration	10.4863	8.9609e-28	2.47193e-25	211323	Nrg1
GO:0016477	cell migration	10.4863	8.9609e-28	2.47193e-25	68498	Tspan11
GO:0016477	cell migration	10.4863	8.9609e-28	2.47193e-25	64817	Svep1
GO:0016477	cell migration	10.4863	8.9609e-28	2.47193e-25	70445	Cd248
GO:0016477	cell migration	10.4863	8.9609e-28	2.47193e-25	14219	Ccn2
GO:0016477	cell migration	10.4863	8.9609e-28	2.47193e-25	83964	Jam3
GO:0016477	cell migration	10.4863	8.9609e-28	2.47193e-25	80837	Rhoj
GO:0016477	cell migration	10.4863	8.9609e-28	2.47193e-25	17390	Mmp2
GO:0016477	cell migration	10.4863	8.9609e-28	2.47193e-25	16012	Igfbp6
GO:0016477	cell migration	10.4863	8.9609e-28	2.47193e-25	100952	Emilin1
GO:0016477	cell migration	10.4863	8.9609e-28	2.47193e-25	223881	Rnd1
GO:0016477	cell migration	10.4863	8.9609e-28	2.47193e-25	13805	Eng
GO:0016477	cell migration	10.4863	8.9609e-28	2.47193e-25	58217	Trem1
GO:0016477	cell migration	10.4863	8.9609e-28	2.47193e-25	16542	Kdr
GO:0016477	cell migration	10.4863	8.9609e-28	2.47193e-25	18595	Pdgfra
GO:0016477	cell migration	10.4863	8.9609e-28	2.47193e-25	71709	Syde1
GO:0016477	cell migration	10.4863	8.9609e-28	2.47193e-25	16779	Lamb2
GO:0016477	cell migration	10.4863	8.9609e-28	2.47193e-25	18186	Nrp1
GO:0016477	cell migration	10.4863	8.9609e-28	2.47193e-25	14254	Flt1
GO:0016477	cell migration	10.4863	8.9609e-28	2.47193e-25	16777	Lamb1
GO:0016477	cell migration	10.4863	8.9609e-28	2.47193e-25	17387	Mmp14
GO:0016477	cell migration	10.4863	8.9609e-28	2.47193e-25	19699	Reln
GO:0016477	cell migration	10.4863	8.9609e-28	2.47193e-25	12831	Col5a1
GO:0016477	cell migration	10.4863	8.9609e-28	2.47193e-25	20970	Sdc3
GO:0016477	cell migration	10.4863	8.9609e-28	2.47193e-25	18596	Pdgfrb
GO:0016477	cell migration	10.4863	8.9609e-28	2.47193e-25	14734	Gpc3
GO:0016477	cell migration	10.4863	8.9609e-28	2.47193e-25	230837	Asap3
GO:0016477	cell migration	10.4863	8.9609e-28	2.47193e-25	233651	Dchs1
GO:0016477	cell migration	10.4863	8.9609e-28	2.47193e-25	14733	Gpc1
GO:0016477	cell migration	10.4863	8.9609e-28	2.47193e-25	27205	Podxl
GO:0016477	cell migration	10.4863	8.9609e-28	2.47193e-25	21814	Tgfbr3
GO:0016477	cell migration	10.4863	8.9609e-28	2.47193e-25	23888	Gpc6
GO:0016477	cell migration	10.4863	8.9609e-28	2.47193e-25	13644	Efs
GO:0016477	cell migration	10.4863	8.9609e-28	2.47193e-25	21808	Tgfb2
GO:0016477	cell migration	10.4863	8.9609e-28	2.47193e-25	26362	Axl
GO:0016477	cell migration	10.4863	8.9609e-28	2.47193e-25	17300	Foxc1
GO:0016477	cell migration	10.4863	8.9609e-28	2.47193e-25	239337	Adamts12
GO:0016477	cell migration	10.4863	8.9609e-28	2.47193e-25	23928	Lamc3
GO:0007507	heart development	10.3511	3.27208e-26	8.42451e-24	22437	Xirp1
GO:0007507	heart development	10.3511	3.27208e-26	8.42451e-24	18591	Pdgfb
GO:0007507	heart development	10.3511	3.27208e-26	8.42451e-24	19876	Robo1
GO:0007507	heart development	10.3511	3.27208e-26	8.42451e-24	22329	Vcam1
GO:0007507	heart development	10.3511	3.27208e-26	8.42451e-24	21687	Tek
GO:0007507	heart development	10.3511	3.27208e-26	8.42451e-24	73181	Nfatc4
GO:0007507	heart development	10.3511	3.27208e-26	8.42451e-24	77579	Myh10
GO:0007507	heart development	10.3511	3.27208e-26	8.42451e-24	19378	Aldh1a2
GO:0007507	heart development	10.3511	3.27208e-26	8.42451e-24	18186	Nrp1
GO:0007507	heart development	10.3511	3.27208e-26	8.42451e-24	214384	Myocd
GO:0007507	heart development	10.3511	3.27208e-26	8.42451e-24	14268	Fn1
GO:0007507	heart development	10.3511	3.27208e-26	8.42451e-24	21808	Tgfb2
GO:0007507	heart development	10.3511	3.27208e-26	8.42451e-24	211323	Nrg1
GO:0007507	heart development	10.3511	3.27208e-26	8.42451e-24	54598	Calcrl
GO:0007507	heart development	10.3511	3.27208e-26	8.42451e-24	53318	Pdlim3
GO:0007507	heart development	10.3511	3.27208e-26	8.42451e-24	83675	Bicc1
GO:0007507	heart development	10.3511	3.27208e-26	8.42451e-24	13805	Eng
GO:0007507	heart development	10.3511	3.27208e-26	8.42451e-24	14118	Fbn1
GO:0007507	heart development	10.3511	3.27208e-26	8.42451e-24	20672	Sox18
GO:0007507	heart development	10.3511	3.27208e-26	8.42451e-24	13617	Ednra
GO:0007507	heart development	10.3511	3.27208e-26	8.42451e-24	14609	Gja1
GO:0007507	heart development	10.3511	3.27208e-26	8.42451e-24	23796	Aplnr
GO:0007507	heart development	10.3511	3.27208e-26	8.42451e-24	14633	Gli2
GO:0007507	heart development	10.3511	3.27208e-26	8.42451e-24	13003	Vcan
GO:0007507	heart development	10.3511	3.27208e-26	8.42451e-24	12159	Bmp4
GO:0007507	heart development	10.3511	3.27208e-26	8.42451e-24	54409	Ramp2
GO:0007507	heart development	10.3511	3.27208e-26	8.42451e-24	12825	Col3a1
GO:0007507	heart development	10.3511	3.27208e-26	8.42451e-24	17390	Mmp2
GO:0007507	heart development	10.3511	3.27208e-26	8.42451e-24	14634	Gli3
GO:0007507	heart development	10.3511	3.27208e-26	8.42451e-24	15227	Foxf1
GO:0007507	heart development	10.3511	3.27208e-26	8.42451e-24	242022	Frem2
GO:0007507	heart development	10.3511	3.27208e-26	8.42451e-24	14615	Gjc1
GO:0007507	heart development	10.3511	3.27208e-26	8.42451e-24	17395	Mmp9
GO:0007507	heart development	10.3511	3.27208e-26	8.42451e-24	16948	Lox
GO:0007507	heart development	10.3511	3.27208e-26	8.42451e-24	23967	Osr1
GO:0007507	heart development	10.3511	3.27208e-26	8.42451e-24	11482	Acvrl1
GO:0007507	heart development	10.3511	3.27208e-26	8.42451e-24	17300	Foxc1
GO:0007507	heart development	10.3511	3.27208e-26	8.42451e-24	15559	Htr2b
GO:0070374	positive regulation of ERK1 and ERK2 cascade	11.2072	4.13182e-26	9.97318e-24	18584	Pde8a
GO:0070374	positive regulation of ERK1 and ERK2 cascade	11.2072	4.13182e-26	9.97318e-24	18591	Pdgfb
GO:0070374	positive regulation of ERK1 and ERK2 cascade	11.2072	4.13182e-26	9.97318e-24	18829	Ccl21a
GO:0070374	positive regulation of ERK1 and ERK2 cascade	11.2072	4.13182e-26	9.97318e-24	81799	C1qtnf3
GO:0070374	positive regulation of ERK1 and ERK2 cascade	11.2072	4.13182e-26	9.97318e-24	26563	Ror1
GO:0070374	positive regulation of ERK1 and ERK2 cascade	11.2072	4.13182e-26	9.97318e-24	18596	Pdgfrb
GO:0070374	positive regulation of ERK1 and ERK2 cascade	11.2072	4.13182e-26	9.97318e-24	16542	Kdr
GO:0070374	positive regulation of ERK1 and ERK2 cascade	11.2072	4.13182e-26	9.97318e-24	21687	Tek
GO:0070374	positive regulation of ERK1 and ERK2 cascade	11.2072	4.13182e-26	9.97318e-24	12266	C3
GO:0070374	positive regulation of ERK1 and ERK2 cascade	11.2072	4.13182e-26	9.97318e-24	218952	Fermt2
GO:0070374	positive regulation of ERK1 and ERK2 cascade	11.2072	4.13182e-26	9.97318e-24	18595	Pdgfra
GO:0070374	positive regulation of ERK1 and ERK2 cascade	11.2072	4.13182e-26	9.97318e-24	76854	Gper1
GO:0070374	positive regulation of ERK1 and ERK2 cascade	11.2072	4.13182e-26	9.97318e-24	20296	Ccl2
GO:0070374	positive regulation of ERK1 and ERK2 cascade	11.2072	4.13182e-26	9.97318e-24	50490	Nox4
GO:0070374	positive regulation of ERK1 and ERK2 cascade	11.2072	4.13182e-26	9.97318e-24	71785	Pdgfd
GO:0070374	positive regulation of ERK1 and ERK2 cascade	11.2072	4.13182e-26	9.97318e-24	20292	Ccl11
GO:0070374	positive regulation of ERK1 and ERK2 cascade	11.2072	4.13182e-26	9.97318e-24	15559	Htr2b
GO:0070374	positive regulation of ERK1 and ERK2 cascade	11.2072	4.13182e-26	9.97318e-24	20315	Cxcl12
GO:0070374	positive regulation of ERK1 and ERK2 cascade	11.2072	4.13182e-26	9.97318e-24	114249	Npnt
GO:0070374	positive regulation of ERK1 and ERK2 cascade	11.2072	4.13182e-26	9.97318e-24	18189	Nrxn1
GO:0070374	positive regulation of ERK1 and ERK2 cascade	11.2072	4.13182e-26	9.97318e-24	109042	Cavin3
GO:0070374	positive regulation of ERK1 and ERK2 cascade	11.2072	4.13182e-26	9.97318e-24	12768	Ccr1
GO:0070374	positive regulation of ERK1 and ERK2 cascade	11.2072	4.13182e-26	9.97318e-24	18186	Nrp1
GO:0070374	positive regulation of ERK1 and ERK2 cascade	11.2072	4.13182e-26	9.97318e-24	12491	Cd36
GO:0070374	positive regulation of ERK1 and ERK2 cascade	11.2072	4.13182e-26	9.97318e-24	16193	Il6
GO:0070374	positive regulation of ERK1 and ERK2 cascade	11.2072	4.13182e-26	9.97318e-24	14173	Fgf2
GO:0070374	positive regulation of ERK1 and ERK2 cascade	11.2072	4.13182e-26	9.97318e-24	12273	C5ar1
GO:0070374	positive regulation of ERK1 and ERK2 cascade	11.2072	4.13182e-26	9.97318e-24	20306	Ccl7
GO:0070374	positive regulation of ERK1 and ERK2 cascade	11.2072	4.13182e-26	9.97318e-24	12159	Bmp4
GO:0070374	positive regulation of ERK1 and ERK2 cascade	11.2072	4.13182e-26	9.97318e-24	12654	Chil1
GO:0070374	positive regulation of ERK1 and ERK2 cascade	11.2072	4.13182e-26	9.97318e-24	14219	Ccn2
GO:0070374	positive regulation of ERK1 and ERK2 cascade	11.2072	4.13182e-26	9.97318e-24	11475	Acta2
GO:0070374	positive regulation of ERK1 and ERK2 cascade	11.2072	4.13182e-26	9.97318e-24	12978	Csf1r
GO:0070374	positive regulation of ERK1 and ERK2 cascade	11.2072	4.13182e-26	9.97318e-24	14257	Flt4
GO:0070374	positive regulation of ERK1 and ERK2 cascade	11.2072	4.13182e-26	9.97318e-24	13617	Ednra
GO:0070374	positive regulation of ERK1 and ERK2 cascade	11.2072	4.13182e-26	9.97318e-24	12778	Ackr3
GO:0006954	inflammatory response	8.39931	8.92823e-26	2.02828e-23	12267	C3ar1
GO:0006954	inflammatory response	8.39931	8.92823e-26	2.02828e-23	12273	C5ar1
GO:0006954	inflammatory response	8.39931	8.92823e-26	2.02828e-23	11689	Alox5
GO:0006954	inflammatory response	8.39931	8.92823e-26	2.02828e-23	12161	Bmp6
GO:0006954	inflammatory response	8.39931	8.92823e-26	2.02828e-23	12266	C3
GO:0006954	inflammatory response	8.39931	8.92823e-26	2.02828e-23	232174	Cyp26b1
GO:0006954	inflammatory response	8.39931	8.92823e-26	2.02828e-23	12628	Cfh
GO:0006954	inflammatory response	8.39931	8.92823e-26	2.02828e-23	226250	Afap1l2
GO:0006954	inflammatory response	8.39931	8.92823e-26	2.02828e-23	14728	Lilrb4a
GO:0006954	inflammatory response	8.39931	8.92823e-26	2.02828e-23	14747	Cmklr1
GO:0006954	inflammatory response	8.39931	8.92823e-26	2.02828e-23	16171	Il17a
GO:0006954	inflammatory response	8.39931	8.92823e-26	2.02828e-23	257630	Il17f
GO:0006954	inflammatory response	8.39931	8.92823e-26	2.02828e-23	16365	Acod1
GO:0006954	inflammatory response	8.39931	8.92823e-26	2.02828e-23	18173	Slc11a1
GO:0006954	inflammatory response	8.39931	8.92823e-26	2.02828e-23	18829	Ccl21a
GO:0006954	inflammatory response	8.39931	8.92823e-26	2.02828e-23	18760	Prkd1
GO:0006954	inflammatory response	8.39931	8.92823e-26	2.02828e-23	12654	Chil1
GO:0006954	inflammatory response	8.39931	8.92823e-26	2.02828e-23	12768	Ccr1
GO:0006954	inflammatory response	8.39931	8.92823e-26	2.02828e-23	12978	Csf1r
GO:0006954	inflammatory response	8.39931	8.92823e-26	2.02828e-23	192187	Stab1
GO:0006954	inflammatory response	8.39931	8.92823e-26	2.02828e-23	20296	Ccl2
GO:0006954	inflammatory response	8.39931	8.92823e-26	2.02828e-23	13601	Ecm1
GO:0006954	inflammatory response	8.39931	8.92823e-26	2.02828e-23	20306	Ccl7
GO:0006954	inflammatory response	8.39931	8.92823e-26	2.02828e-23	23887	Ggt5
GO:0006954	inflammatory response	8.39931	8.92823e-26	2.02828e-23	16193	Il6
GO:0006954	inflammatory response	8.39931	8.92823e-26	2.02828e-23	59289	Ackr2
GO:0006954	inflammatory response	8.39931	8.92823e-26	2.02828e-23	26362	Axl
GO:0006954	inflammatory response	8.39931	8.92823e-26	2.02828e-23	27226	Pla2g7
GO:0006954	inflammatory response	8.39931	8.92823e-26	2.02828e-23	54199	Ccrl2
GO:0006954	inflammatory response	8.39931	8.92823e-26	2.02828e-23	121021	Cspg4
GO:0006954	inflammatory response	8.39931	8.92823e-26	2.02828e-23	19224	Ptgs1
GO:0006954	inflammatory response	8.39931	8.92823e-26	2.02828e-23	19225	Ptgs2
GO:0006954	inflammatory response	8.39931	8.92823e-26	2.02828e-23	13349	Ackr1
GO:0006954	inflammatory response	8.39931	8.92823e-26	2.02828e-23	20292	Ccl11
GO:0006954	inflammatory response	8.39931	8.92823e-26	2.02828e-23	93671	Cd163
GO:0006954	inflammatory response	8.39931	8.92823e-26	2.02828e-23	66873	Tril
GO:0006954	inflammatory response	8.39931	8.92823e-26	2.02828e-23	70747	Tspan2
GO:0006954	inflammatory response	8.39931	8.92823e-26	2.02828e-23	12772	Ccr2
GO:0006954	inflammatory response	8.39931	8.92823e-26	2.02828e-23	76969	Chst1
GO:0006954	inflammatory response	8.39931	8.92823e-26	2.02828e-23	76527	Il34
GO:0006954	inflammatory response	8.39931	8.92823e-26	2.02828e-23	12770	Ccr1l1
GO:0006954	inflammatory response	8.39931	8.92823e-26	2.02828e-23	76854	Gper1
GO:0006954	inflammatory response	8.39931	8.92823e-26	2.02828e-23	71660	Rarres2
GO:0016525	negative regulation of angiogenesis	18.5008	4.97079e-25	1.06651e-22	319197	Gpr4
GO:0016525	negative regulation of angiogenesis	18.5008	4.97079e-25	1.06651e-22	12828	Col4a3
GO:0016525	negative regulation of angiogenesis	18.5008	4.97079e-25	1.06651e-22	11689	Alox5
GO:0016525	negative regulation of angiogenesis	18.5008	4.97079e-25	1.06651e-22	13179	Dcn
GO:0016525	negative regulation of angiogenesis	18.5008	4.97079e-25	1.06651e-22	192187	Stab1
GO:0016525	negative regulation of angiogenesis	18.5008	4.97079e-25	1.06651e-22	240725	Sulf1
GO:0016525	negative regulation of angiogenesis	18.5008	4.97079e-25	1.06651e-22	12827	Col4a2
GO:0016525	negative regulation of angiogenesis	18.5008	4.97079e-25	1.06651e-22	17300	Foxc1
GO:0016525	negative regulation of angiogenesis	18.5008	4.97079e-25	1.06651e-22	381290	Atp2b4
GO:0016525	negative regulation of angiogenesis	18.5008	4.97079e-25	1.06651e-22	257630	Il17f
GO:0016525	negative regulation of angiogenesis	18.5008	4.97079e-25	1.06651e-22	20296	Ccl2
GO:0016525	negative regulation of angiogenesis	18.5008	4.97079e-25	1.06651e-22	11504	Adamts1
GO:0016525	negative regulation of angiogenesis	18.5008	4.97079e-25	1.06651e-22	15245	Hhip
GO:0016525	negative regulation of angiogenesis	18.5008	4.97079e-25	1.06651e-22	23876	Fbln5
GO:0016525	negative regulation of angiogenesis	18.5008	4.97079e-25	1.06651e-22	21826	Thbs2
GO:0016525	negative regulation of angiogenesis	18.5008	4.97079e-25	1.06651e-22	21846	Tie1
GO:0016525	negative regulation of angiogenesis	18.5008	4.97079e-25	1.06651e-22	12491	Cd36
GO:0016525	negative regulation of angiogenesis	18.5008	4.97079e-25	1.06651e-22	19274	Ptprm
GO:0016525	negative regulation of angiogenesis	18.5008	4.97079e-25	1.06651e-22	100952	Emilin1
GO:0016525	negative regulation of angiogenesis	18.5008	4.97079e-25	1.06651e-22	21808	Tgfb2
GO:0016525	negative regulation of angiogenesis	18.5008	4.97079e-25	1.06651e-22	21687	Tek
GO:0016525	negative regulation of angiogenesis	18.5008	4.97079e-25	1.06651e-22	20317	Serpinf1
GO:0016525	negative regulation of angiogenesis	18.5008	4.97079e-25	1.06651e-22	12741	Cldn5
GO:0016525	negative regulation of angiogenesis	18.5008	4.97079e-25	1.06651e-22	12772	Ccr2
GO:0016525	negative regulation of angiogenesis	18.5008	4.97079e-25	1.06651e-22	20692	Sparc
GO:0016525	negative regulation of angiogenesis	18.5008	4.97079e-25	1.06651e-22	20349	Sema3e
GO:0007204	positive regulation of cytosolic calcium ion concentration	12.6418	3.07307e-24	6.24641e-22	12491	Cd36
GO:0007204	positive regulation of cytosolic calcium ion concentration	12.6418	3.07307e-24	6.24641e-22	21336	Tacr1
GO:0007204	positive regulation of cytosolic calcium ion concentration	12.6418	3.07307e-24	6.24641e-22	19091	Prkg1
GO:0007204	positive regulation of cytosolic calcium ion concentration	12.6418	3.07307e-24	6.24641e-22	12273	C5ar1
GO:0007204	positive regulation of cytosolic calcium ion concentration	12.6418	3.07307e-24	6.24641e-22	54199	Ccrl2
GO:0007204	positive regulation of cytosolic calcium ion concentration	12.6418	3.07307e-24	6.24641e-22	12768	Ccr1
GO:0007204	positive regulation of cytosolic calcium ion concentration	12.6418	3.07307e-24	6.24641e-22	19228	Pth1r
GO:0007204	positive regulation of cytosolic calcium ion concentration	12.6418	3.07307e-24	6.24641e-22	12770	Ccr1l1
GO:0007204	positive regulation of cytosolic calcium ion concentration	12.6418	3.07307e-24	6.24641e-22	12267	C3ar1
GO:0007204	positive regulation of cytosolic calcium ion concentration	12.6418	3.07307e-24	6.24641e-22	56745	C1qtnf1
GO:0007204	positive regulation of cytosolic calcium ion concentration	12.6418	3.07307e-24	6.24641e-22	23832	Xcr1
GO:0007204	positive regulation of cytosolic calcium ion concentration	12.6418	3.07307e-24	6.24641e-22	18595	Pdgfra
GO:0007204	positive regulation of cytosolic calcium ion concentration	12.6418	3.07307e-24	6.24641e-22	54140	Avpr1a
GO:0007204	positive regulation of cytosolic calcium ion concentration	12.6418	3.07307e-24	6.24641e-22	12772	Ccr2
GO:0007204	positive regulation of cytosolic calcium ion concentration	12.6418	3.07307e-24	6.24641e-22	252837	Ackr4
GO:0007204	positive regulation of cytosolic calcium ion concentration	12.6418	3.07307e-24	6.24641e-22	224129	Adcy5
GO:0007204	positive regulation of cytosolic calcium ion concentration	12.6418	3.07307e-24	6.24641e-22	16542	Kdr
GO:0007204	positive regulation of cytosolic calcium ion concentration	12.6418	3.07307e-24	6.24641e-22	59091	Jph2
GO:0007204	positive regulation of cytosolic calcium ion concentration	12.6418	3.07307e-24	6.24641e-22	12778	Ackr3
GO:0007204	positive regulation of cytosolic calcium ion concentration	12.6418	3.07307e-24	6.24641e-22	216749	Nmur2
GO:0007204	positive regulation of cytosolic calcium ion concentration	12.6418	3.07307e-24	6.24641e-22	207911	Mchr1
GO:0007204	positive regulation of cytosolic calcium ion concentration	12.6418	3.07307e-24	6.24641e-22	14747	Cmklr1
GO:0007204	positive regulation of cytosolic calcium ion concentration	12.6418	3.07307e-24	6.24641e-22	13618	Ednrb
GO:0007204	positive regulation of cytosolic calcium ion concentration	12.6418	3.07307e-24	6.24641e-22	59289	Ackr2
GO:0007204	positive regulation of cytosolic calcium ion concentration	12.6418	3.07307e-24	6.24641e-22	14226	Fkbp1b
GO:0007204	positive regulation of cytosolic calcium ion concentration	12.6418	3.07307e-24	6.24641e-22	13617	Ednra
GO:0007204	positive regulation of cytosolic calcium ion concentration	12.6418	3.07307e-24	6.24641e-22	14609	Gja1
GO:0007204	positive regulation of cytosolic calcium ion concentration	12.6418	3.07307e-24	6.24641e-22	14652	Glp1r
GO:0007204	positive regulation of cytosolic calcium ion concentration	12.6418	3.07307e-24	6.24641e-22	76854	Gper1
GO:0007204	positive regulation of cytosolic calcium ion concentration	12.6418	3.07307e-24	6.24641e-22	68039	Nmb
GO:0007204	positive regulation of cytosolic calcium ion concentration	12.6418	3.07307e-24	6.24641e-22	12062	Bdkrb2
GO:0001568	blood vessel development	20.8296	1.47064e-23	2.8398e-21	353156	Egfl7
GO:0001568	blood vessel development	20.8296	1.47064e-23	2.8398e-21	16775	Lama4
GO:0001568	blood vessel development	20.8296	1.47064e-23	2.8398e-21	69538	Antxr1
GO:0001568	blood vessel development	20.8296	1.47064e-23	2.8398e-21	67916	Plpp3
GO:0001568	blood vessel development	20.8296	1.47064e-23	2.8398e-21	15227	Foxf1
GO:0001568	blood vessel development	20.8296	1.47064e-23	2.8398e-21	12842	Col1a1
GO:0001568	blood vessel development	20.8296	1.47064e-23	2.8398e-21	15213	Hey1
GO:0001568	blood vessel development	20.8296	1.47064e-23	2.8398e-21	12825	Col3a1
GO:0001568	blood vessel development	20.8296	1.47064e-23	2.8398e-21	12843	Col1a2
GO:0001568	blood vessel development	20.8296	1.47064e-23	2.8398e-21	12159	Bmp4
GO:0001568	blood vessel development	20.8296	1.47064e-23	2.8398e-21	23796	Aplnr
GO:0001568	blood vessel development	20.8296	1.47064e-23	2.8398e-21	14613	Gja5
GO:0001568	blood vessel development	20.8296	1.47064e-23	2.8398e-21	16948	Lox
GO:0001568	blood vessel development	20.8296	1.47064e-23	2.8398e-21	14612	Gja4
GO:0001568	blood vessel development	20.8296	1.47064e-23	2.8398e-21	12831	Col5a1
GO:0001568	blood vessel development	20.8296	1.47064e-23	2.8398e-21	18591	Pdgfb
GO:0001568	blood vessel development	20.8296	1.47064e-23	2.8398e-21	21814	Tgfbr3
GO:0001568	blood vessel development	20.8296	1.47064e-23	2.8398e-21	21808	Tgfb2
GO:0001568	blood vessel development	20.8296	1.47064e-23	2.8398e-21	17300	Foxc1
GO:0001568	blood vessel development	20.8296	1.47064e-23	2.8398e-21	20672	Sox18
GO:0001568	blood vessel development	20.8296	1.47064e-23	2.8398e-21	18596	Pdgfrb
GO:0001568	blood vessel development	20.8296	1.47064e-23	2.8398e-21	19378	Aldh1a2
GO:0001568	blood vessel development	20.8296	1.47064e-23	2.8398e-21	21846	Tie1
GO:0098609	cell-cell adhesion	13.047	3.89617e-23	7.16525e-21	12490	Cd34
GO:0098609	cell-cell adhesion	13.047	3.89617e-23	7.16525e-21	12562	Cdh5
GO:0098609	cell-cell adhesion	13.047	3.89617e-23	7.16525e-21	69524	Esam
GO:0098609	cell-cell adhesion	13.047	3.89617e-23	7.16525e-21	12563	Cdh6
GO:0098609	cell-cell adhesion	13.047	3.89617e-23	7.16525e-21	81877	Tnxb
GO:0098609	cell-cell adhesion	13.047	3.89617e-23	7.16525e-21	68792	Srpx2
GO:0098609	cell-cell adhesion	13.047	3.89617e-23	7.16525e-21	67374	Jam2
GO:0098609	cell-cell adhesion	13.047	3.89617e-23	7.16525e-21	12552	Cdh11
GO:0098609	cell-cell adhesion	13.047	3.89617e-23	7.16525e-21	320840	Negr1
GO:0098609	cell-cell adhesion	13.047	3.89617e-23	7.16525e-21	12554	Cdh13
GO:0098609	cell-cell adhesion	13.047	3.89617e-23	7.16525e-21	12741	Cldn5
GO:0098609	cell-cell adhesion	13.047	3.89617e-23	7.16525e-21	233651	Dchs1
GO:0098609	cell-cell adhesion	13.047	3.89617e-23	7.16525e-21	242274	Lrrc7
GO:0098609	cell-cell adhesion	13.047	3.89617e-23	7.16525e-21	170643	Kirrel
GO:0098609	cell-cell adhesion	13.047	3.89617e-23	7.16525e-21	67916	Plpp3
GO:0098609	cell-cell adhesion	13.047	3.89617e-23	7.16525e-21	23859	Dlg2
GO:0098609	cell-cell adhesion	13.047	3.89617e-23	7.16525e-21	12817	Col13a1
GO:0098609	cell-cell adhesion	13.047	3.89617e-23	7.16525e-21	17064	Cd93
GO:0098609	cell-cell adhesion	13.047	3.89617e-23	7.16525e-21	329628	Fat4
GO:0098609	cell-cell adhesion	13.047	3.89617e-23	7.16525e-21	22329	Vcam1
GO:0098609	cell-cell adhesion	13.047	3.89617e-23	7.16525e-21	15227	Foxf1
GO:0098609	cell-cell adhesion	13.047	3.89617e-23	7.16525e-21	18208	Ntn1
GO:0098609	cell-cell adhesion	13.047	3.89617e-23	7.16525e-21	83964	Jam3
GO:0098609	cell-cell adhesion	13.047	3.89617e-23	7.16525e-21	100534287	Dchs2
GO:0098609	cell-cell adhesion	13.047	3.89617e-23	7.16525e-21	21687	Tek
GO:0098609	cell-cell adhesion	13.047	3.89617e-23	7.16525e-21	192216	Tmem47
GO:0098609	cell-cell adhesion	13.047	3.89617e-23	7.16525e-21	225341	Lims2
GO:0098609	cell-cell adhesion	13.047	3.89617e-23	7.16525e-21	20315	Cxcl12
GO:0098609	cell-cell adhesion	13.047	3.89617e-23	7.16525e-21	14726	Pdpn
GO:0002376	immune system process	6.39108	5.37938e-22	9.44325e-20	317677	C1s2
GO:0002376	immune system process	6.39108	5.37938e-22	9.44325e-20	269855	Ssc5d
GO:0002376	immune system process	6.39108	5.37938e-22	9.44325e-20	12258	Serping1
GO:0002376	immune system process	6.39108	5.37938e-22	9.44325e-20	60440	Iigp1
GO:0002376	immune system process	6.39108	5.37938e-22	9.44325e-20	76527	Il34
GO:0002376	immune system process	6.39108	5.37938e-22	9.44325e-20	67917	Zcchc3
GO:0002376	immune system process	6.39108	5.37938e-22	9.44325e-20	71693	Colec11
GO:0002376	immune system process	6.39108	5.37938e-22	9.44325e-20	667277	C1rb
GO:0002376	immune system process	6.39108	5.37938e-22	9.44325e-20	237868	Sarm1
GO:0002376	immune system process	6.39108	5.37938e-22	9.44325e-20	257630	Il17f
GO:0002376	immune system process	6.39108	5.37938e-22	9.44325e-20	73174	Tbkbp1
GO:0002376	immune system process	6.39108	5.37938e-22	9.44325e-20	12262	C1qc
GO:0002376	immune system process	6.39108	5.37938e-22	9.44325e-20	12266	C3
GO:0002376	immune system process	6.39108	5.37938e-22	9.44325e-20	68713	Ifitm1
GO:0002376	immune system process	6.39108	5.37938e-22	9.44325e-20	77799	Sla2
GO:0002376	immune system process	6.39108	5.37938e-22	9.44325e-20	11537	Cfd
GO:0002376	immune system process	6.39108	5.37938e-22	9.44325e-20	12978	Csf1r
GO:0002376	immune system process	6.39108	5.37938e-22	9.44325e-20	56619	Clec4e
GO:0002376	immune system process	6.39108	5.37938e-22	9.44325e-20	66873	Tril
GO:0002376	immune system process	6.39108	5.37938e-22	9.44325e-20	26888	Clec4a2
GO:0002376	immune system process	6.39108	5.37938e-22	9.44325e-20	52685	Cd300lg
GO:0002376	immune system process	6.39108	5.37938e-22	9.44325e-20	217304	Cd300lb
GO:0002376	immune system process	6.39108	5.37938e-22	9.44325e-20	50908	C1s1
GO:0002376	immune system process	6.39108	5.37938e-22	9.44325e-20	76854	Gper1
GO:0002376	immune system process	6.39108	5.37938e-22	9.44325e-20	12628	Cfh
GO:0002376	immune system process	6.39108	5.37938e-22	9.44325e-20	16171	Il17a
GO:0002376	immune system process	6.39108	5.37938e-22	9.44325e-20	12516	Cd7
GO:0002376	immune system process	6.39108	5.37938e-22	9.44325e-20	140497	Cd300c2
GO:0002376	immune system process	6.39108	5.37938e-22	9.44325e-20	26362	Axl
GO:0002376	immune system process	6.39108	5.37938e-22	9.44325e-20	12260	C1qb
GO:0002376	immune system process	6.39108	5.37938e-22	9.44325e-20	218624	Il31ra
GO:0002376	immune system process	6.39108	5.37938e-22	9.44325e-20	26971	Pla2g2f
GO:0002376	immune system process	6.39108	5.37938e-22	9.44325e-20	100689	Spon2
GO:0002376	immune system process	6.39108	5.37938e-22	9.44325e-20	14468	Gbp2b
GO:0002376	immune system process	6.39108	5.37938e-22	9.44325e-20	217303	Cd300a
GO:0002376	immune system process	6.39108	5.37938e-22	9.44325e-20	13733	Adgre1
GO:0002376	immune system process	6.39108	5.37938e-22	9.44325e-20	22177	Tyrobp
GO:0002376	immune system process	6.39108	5.37938e-22	9.44325e-20	12259	C1qa
GO:0002376	immune system process	6.39108	5.37938e-22	9.44325e-20	17476	Mpeg1
GO:0002376	immune system process	6.39108	5.37938e-22	9.44325e-20	50909	C1ra
GO:0002376	immune system process	6.39108	5.37938e-22	9.44325e-20	18760	Prkd1
GO:0002376	immune system process	6.39108	5.37938e-22	9.44325e-20	16819	Lcn2
GO:0002376	immune system process	6.39108	5.37938e-22	9.44325e-20	17174	Masp1
GO:0002376	immune system process	6.39108	5.37938e-22	9.44325e-20	18106	Cd244a
GO:0002376	immune system process	6.39108	5.37938e-22	9.44325e-20	16365	Acod1
GO:0007399	nervous system development	6.94033	6.05617e-22	1.01691e-19	56177	Olfm1
GO:0007399	nervous system development	6.94033	6.05617e-22	1.01691e-19	14658	Glrb
GO:0007399	nervous system development	6.94033	6.05617e-22	1.01691e-19	26362	Axl
GO:0007399	nervous system development	6.94033	6.05617e-22	1.01691e-19	20564	Slit3
GO:0007399	nervous system development	6.94033	6.05617e-22	1.01691e-19	68955	Srrm4
GO:0007399	nervous system development	6.94033	6.05617e-22	1.01691e-19	18008	Nes
GO:0007399	nervous system development	6.94033	6.05617e-22	1.01691e-19	13800	Enah
GO:0007399	nervous system development	6.94033	6.05617e-22	1.01691e-19	17755	Map1b
GO:0007399	nervous system development	6.94033	6.05617e-22	1.01691e-19	14268	Fn1
GO:0007399	nervous system development	6.94033	6.05617e-22	1.01691e-19	13841	Epha7
GO:0007399	nervous system development	6.94033	6.05617e-22	1.01691e-19	16000	Igf1
GO:0007399	nervous system development	6.94033	6.05617e-22	1.01691e-19	22240	Dpysl3
GO:0007399	nervous system development	6.94033	6.05617e-22	1.01691e-19	17965	Nbl1
GO:0007399	nervous system development	6.94033	6.05617e-22	1.01691e-19	59036	Dact1
GO:0007399	nervous system development	6.94033	6.05617e-22	1.01691e-19	12661	Chl1
GO:0007399	nervous system development	6.94033	6.05617e-22	1.01691e-19	59058	Bhlhe22
GO:0007399	nervous system development	6.94033	6.05617e-22	1.01691e-19	94187	Zfp423
GO:0007399	nervous system development	6.94033	6.05617e-22	1.01691e-19	73173	Pcdh18
GO:0007399	nervous system development	6.94033	6.05617e-22	1.01691e-19	16826	Ldb2
GO:0007399	nervous system development	6.94033	6.05617e-22	1.01691e-19	83396	Glis2
GO:0007399	nervous system development	6.94033	6.05617e-22	1.01691e-19	13640	Efna5
GO:0007399	nervous system development	6.94033	6.05617e-22	1.01691e-19	70892	Ttll7
GO:0007399	nervous system development	6.94033	6.05617e-22	1.01691e-19	18205	Ntf3
GO:0007399	nervous system development	6.94033	6.05617e-22	1.01691e-19	110876	Scn2a
GO:0007399	nervous system development	6.94033	6.05617e-22	1.01691e-19	211323	Nrg1
GO:0007399	nervous system development	6.94033	6.05617e-22	1.01691e-19	83453	Chrdl1
GO:0007399	nervous system development	6.94033	6.05617e-22	1.01691e-19	20353	Sema4c
GO:0007399	nervous system development	6.94033	6.05617e-22	1.01691e-19	76854	Gper1
GO:0007399	nervous system development	6.94033	6.05617e-22	1.01691e-19	243743	Plxna4
GO:0007399	nervous system development	6.94033	6.05617e-22	1.01691e-19	18760	Prkd1
GO:0007399	nervous system development	6.94033	6.05617e-22	1.01691e-19	237868	Sarm1
GO:0007399	nervous system development	6.94033	6.05617e-22	1.01691e-19	108151	Sema3d
GO:0007399	nervous system development	6.94033	6.05617e-22	1.01691e-19	241226	Itga8
GO:0007399	nervous system development	6.94033	6.05617e-22	1.01691e-19	260315	Nav3
GO:0007399	nervous system development	6.94033	6.05617e-22	1.01691e-19	20346	Sema3a
GO:0007399	nervous system development	6.94033	6.05617e-22	1.01691e-19	18186	Nrp1
GO:0007399	nervous system development	6.94033	6.05617e-22	1.01691e-19	320563	Islr2
GO:0007399	nervous system development	6.94033	6.05617e-22	1.01691e-19	18223	Numbl
GO:0007399	nervous system development	6.94033	6.05617e-22	1.01691e-19	20349	Sema3e
GO:0007399	nervous system development	6.94033	6.05617e-22	1.01691e-19	268902	Robo2
GO:0007399	nervous system development	6.94033	6.05617e-22	1.01691e-19	19876	Robo1
GO:0007399	nervous system development	6.94033	6.05617e-22	1.01691e-19	246048	Chodl
GO:0001503	ossification	16.4079	8.38086e-22	1.34862e-19	20855	Stc1
GO:0001503	ossification	16.4079	8.38086e-22	1.34862e-19	22160	Twist1
GO:0001503	ossification	16.4079	8.38086e-22	1.34862e-19	12153	Bmp1
GO:0001503	ossification	16.4079	8.38086e-22	1.34862e-19	17389	Mmp16
GO:0001503	ossification	16.4079	8.38086e-22	1.34862e-19	12160	Bmp5
GO:0001503	ossification	16.4079	8.38086e-22	1.34862e-19	18214	Ddr2
GO:0001503	ossification	16.4079	8.38086e-22	1.34862e-19	21922	Clec3b
GO:0001503	ossification	16.4079	8.38086e-22	1.34862e-19	68713	Ifitm1
GO:0001503	ossification	16.4079	8.38086e-22	1.34862e-19	19228	Pth1r
GO:0001503	ossification	16.4079	8.38086e-22	1.34862e-19	12817	Col13a1
GO:0001503	ossification	16.4079	8.38086e-22	1.34862e-19	231633	Tmem119
GO:0001503	ossification	16.4079	8.38086e-22	1.34862e-19	17387	Mmp14
GO:0001503	ossification	16.4079	8.38086e-22	1.34862e-19	13601	Ecm1
GO:0001503	ossification	16.4079	8.38086e-22	1.34862e-19	12161	Bmp6
GO:0001503	ossification	16.4079	8.38086e-22	1.34862e-19	12159	Bmp4
GO:0001503	ossification	16.4079	8.38086e-22	1.34862e-19	12842	Col1a1
GO:0001503	ossification	16.4079	8.38086e-22	1.34862e-19	17313	Mgp
GO:0001503	ossification	16.4079	8.38086e-22	1.34862e-19	17300	Foxc1
GO:0001503	ossification	16.4079	8.38086e-22	1.34862e-19	14219	Ccn2
GO:0001503	ossification	16.4079	8.38086e-22	1.34862e-19	83453	Chrdl1
GO:0001503	ossification	16.4079	8.38086e-22	1.34862e-19	242050	Igsf10
GO:0001503	ossification	16.4079	8.38086e-22	1.34862e-19	230103	Npr2
GO:0001503	ossification	16.4079	8.38086e-22	1.34862e-19	74511	Lrrc17
GO:0001503	ossification	16.4079	8.38086e-22	1.34862e-19	14560	Gdf10
GO:0045087	innate immune response	5.8314	1.03286e-21	1.59556e-19	50908	C1s1
GO:0045087	innate immune response	5.8314	1.03286e-21	1.59556e-19	76854	Gper1
GO:0045087	innate immune response	5.8314	1.03286e-21	1.59556e-19	380808	Ighv10-1
GO:0045087	innate immune response	5.8314	1.03286e-21	1.59556e-19	100689	Spon2
GO:0045087	innate immune response	5.8314	1.03286e-21	1.59556e-19	26971	Pla2g2f
GO:0045087	innate immune response	5.8314	1.03286e-21	1.59556e-19	237868	Sarm1
GO:0045087	innate immune response	5.8314	1.03286e-21	1.59556e-19	629893	Ighv1-31
GO:0045087	innate immune response	5.8314	1.03286e-21	1.59556e-19	26888	Clec4a2
GO:0045087	innate immune response	5.8314	1.03286e-21	1.59556e-19	317677	C1s2
GO:0045087	innate immune response	5.8314	1.03286e-21	1.59556e-19	26362	Axl
GO:0045087	innate immune response	5.8314	1.03286e-21	1.59556e-19	257630	Il17f
GO:0045087	innate immune response	5.8314	1.03286e-21	1.59556e-19	60440	Iigp1
GO:0045087	innate immune response	5.8314	1.03286e-21	1.59556e-19	50909	C1ra
GO:0045087	innate immune response	5.8314	1.03286e-21	1.59556e-19	71693	Colec11
GO:0045087	innate immune response	5.8314	1.03286e-21	1.59556e-19	18106	Cd244a
GO:0045087	innate immune response	5.8314	1.03286e-21	1.59556e-19	16365	Acod1
GO:0045087	innate immune response	5.8314	1.03286e-21	1.59556e-19	269855	Ssc5d
GO:0045087	innate immune response	5.8314	1.03286e-21	1.59556e-19	641178	Ighv5-9-1
GO:0045087	innate immune response	5.8314	1.03286e-21	1.59556e-19	12258	Serping1
GO:0045087	innate immune response	5.8314	1.03286e-21	1.59556e-19	56619	Clec4e
GO:0045087	innate immune response	5.8314	1.03286e-21	1.59556e-19	18760	Prkd1
GO:0045087	innate immune response	5.8314	1.03286e-21	1.59556e-19	435321	Ighv12-3
GO:0045087	innate immune response	5.8314	1.03286e-21	1.59556e-19	76527	Il34
GO:0045087	innate immune response	5.8314	1.03286e-21	1.59556e-19	66873	Tril
GO:0045087	innate immune response	5.8314	1.03286e-21	1.59556e-19	668395	Ighv5-12
GO:0045087	innate immune response	5.8314	1.03286e-21	1.59556e-19	19288	Ptx3
GO:0045087	innate immune response	5.8314	1.03286e-21	1.59556e-19	68713	Ifitm1
GO:0045087	innate immune response	5.8314	1.03286e-21	1.59556e-19	629833	Ighv3-4
GO:0045087	innate immune response	5.8314	1.03286e-21	1.59556e-19	17174	Masp1
GO:0045087	innate immune response	5.8314	1.03286e-21	1.59556e-19	11537	Cfd
GO:0045087	innate immune response	5.8314	1.03286e-21	1.59556e-19	12978	Csf1r
GO:0045087	innate immune response	5.8314	1.03286e-21	1.59556e-19	668469	Ighv1-5
GO:0045087	innate immune response	5.8314	1.03286e-21	1.59556e-19	667277	C1rb
GO:0045087	innate immune response	5.8314	1.03286e-21	1.59556e-19	16171	Il17a
GO:0045087	innate immune response	5.8314	1.03286e-21	1.59556e-19	12260	C1qb
GO:0045087	innate immune response	5.8314	1.03286e-21	1.59556e-19	73174	Tbkbp1
GO:0045087	innate immune response	5.8314	1.03286e-21	1.59556e-19	12259	C1qa
GO:0045087	innate immune response	5.8314	1.03286e-21	1.59556e-19	12628	Cfh
GO:0045087	innate immune response	5.8314	1.03286e-21	1.59556e-19	12266	C3
GO:0045087	innate immune response	5.8314	1.03286e-21	1.59556e-19	12262	C1qc
GO:0045087	innate immune response	5.8314	1.03286e-21	1.59556e-19	17476	Mpeg1
GO:0045087	innate immune response	5.8314	1.03286e-21	1.59556e-19	668497	Ighv1-20
GO:0045087	innate immune response	5.8314	1.03286e-21	1.59556e-19	780831	Ighv3-8
GO:0045087	innate immune response	5.8314	1.03286e-21	1.59556e-19	71660	Rarres2
GO:0045087	innate immune response	5.8314	1.03286e-21	1.59556e-19	16819	Lcn2
GO:0045087	innate immune response	5.8314	1.03286e-21	1.59556e-19	100775174	Ighv1-76
GO:0045087	innate immune response	5.8314	1.03286e-21	1.59556e-19	780891	Ighv1-39
GO:0045087	innate immune response	5.8314	1.03286e-21	1.59556e-19	67917	Zcchc3
GO:0008217	regulation of blood pressure	22.8635	1.62149e-21	2.40853e-19	60596	Gucy1a1
GO:0008217	regulation of blood pressure	22.8635	1.62149e-21	2.40853e-19	12490	Cd34
GO:0008217	regulation of blood pressure	22.8635	1.62149e-21	2.40853e-19	11475	Acta2
GO:0008217	regulation of blood pressure	22.8635	1.62149e-21	2.40853e-19	74574	Lvrn
GO:0008217	regulation of blood pressure	22.8635	1.62149e-21	2.40853e-19	21336	Tacr1
GO:0008217	regulation of blood pressure	22.8635	1.62149e-21	2.40853e-19	13617	Ednra
GO:0008217	regulation of blood pressure	22.8635	1.62149e-21	2.40853e-19	54409	Ramp2
GO:0008217	regulation of blood pressure	22.8635	1.62149e-21	2.40853e-19	98660	Atp1a2
GO:0008217	regulation of blood pressure	22.8635	1.62149e-21	2.40853e-19	19225	Ptgs2
GO:0008217	regulation of blood pressure	22.8635	1.62149e-21	2.40853e-19	12843	Col1a2
GO:0008217	regulation of blood pressure	22.8635	1.62149e-21	2.40853e-19	11482	Acvrl1
GO:0008217	regulation of blood pressure	22.8635	1.62149e-21	2.40853e-19	13618	Ednrb
GO:0008217	regulation of blood pressure	22.8635	1.62149e-21	2.40853e-19	18160	Npr1
GO:0008217	regulation of blood pressure	22.8635	1.62149e-21	2.40853e-19	19701	Ren1
GO:0008217	regulation of blood pressure	22.8635	1.62149e-21	2.40853e-19	19224	Ptgs1
GO:0008217	regulation of blood pressure	22.8635	1.62149e-21	2.40853e-19	12267	C3ar1
GO:0008217	regulation of blood pressure	22.8635	1.62149e-21	2.40853e-19	18166	Npy1r
GO:0008217	regulation of blood pressure	22.8635	1.62149e-21	2.40853e-19	11754	Aoc3
GO:0008217	regulation of blood pressure	22.8635	1.62149e-21	2.40853e-19	18162	Npr3
GO:0008217	regulation of blood pressure	22.8635	1.62149e-21	2.40853e-19	18436	P2rx1
GO:0001938	positive regulation of endothelial cell proliferation	20.339	2.46786e-21	3.52995e-19	18591	Pdgfb
GO:0001938	positive regulation of endothelial cell proliferation	20.339	2.46786e-21	3.52995e-19	14257	Flt4
GO:0001938	positive regulation of endothelial cell proliferation	20.339	2.46786e-21	3.52995e-19	20296	Ccl2
GO:0001938	positive regulation of endothelial cell proliferation	20.339	2.46786e-21	3.52995e-19	12554	Cdh13
GO:0001938	positive regulation of endothelial cell proliferation	20.339	2.46786e-21	3.52995e-19	22341	Vegfc
GO:0001938	positive regulation of endothelial cell proliferation	20.339	2.46786e-21	3.52995e-19	18760	Prkd1
GO:0001938	positive regulation of endothelial cell proliferation	20.339	2.46786e-21	3.52995e-19	16153	Il10
GO:0001938	positive regulation of endothelial cell proliferation	20.339	2.46786e-21	3.52995e-19	14205	Vegfd
GO:0001938	positive regulation of endothelial cell proliferation	20.339	2.46786e-21	3.52995e-19	20315	Cxcl12
GO:0001938	positive regulation of endothelial cell proliferation	20.339	2.46786e-21	3.52995e-19	20292	Ccl11
GO:0001938	positive regulation of endothelial cell proliferation	20.339	2.46786e-21	3.52995e-19	14173	Fgf2
GO:0001938	positive regulation of endothelial cell proliferation	20.339	2.46786e-21	3.52995e-19	11482	Acvrl1
GO:0001938	positive regulation of endothelial cell proliferation	20.339	2.46786e-21	3.52995e-19	12390	Cav2
GO:0001938	positive regulation of endothelial cell proliferation	20.339	2.46786e-21	3.52995e-19	15559	Htr2b
GO:0001938	positive regulation of endothelial cell proliferation	20.339	2.46786e-21	3.52995e-19	16542	Kdr
GO:0001938	positive regulation of endothelial cell proliferation	20.339	2.46786e-21	3.52995e-19	13601	Ecm1
GO:0001938	positive regulation of endothelial cell proliferation	20.339	2.46786e-21	3.52995e-19	12389	Cav1
GO:0001938	positive regulation of endothelial cell proliferation	20.339	2.46786e-21	3.52995e-19	26903	Dysf
GO:0001938	positive regulation of endothelial cell proliferation	20.339	2.46786e-21	3.52995e-19	353156	Egfl7
GO:0001938	positive regulation of endothelial cell proliferation	20.339	2.46786e-21	3.52995e-19	12159	Bmp4
GO:0001938	positive regulation of endothelial cell proliferation	20.339	2.46786e-21	3.52995e-19	12161	Bmp6
GO:0007156	homophilic cell adhesion via plasma membrane adhesion molecules	15.0776	7.30946e-21	1.00818e-18	93885	Pcdhb14
GO:0007156	homophilic cell adhesion via plasma membrane adhesion molecules	15.0776	7.30946e-21	1.00818e-18	233651	Dchs1
GO:0007156	homophilic cell adhesion via plasma membrane adhesion molecules	15.0776	7.30946e-21	1.00818e-18	69524	Esam
GO:0007156	homophilic cell adhesion via plasma membrane adhesion molecules	15.0776	7.30946e-21	1.00818e-18	12562	Cdh5
GO:0007156	homophilic cell adhesion via plasma membrane adhesion molecules	15.0776	7.30946e-21	1.00818e-18	23965	Tenm3
GO:0007156	homophilic cell adhesion via plasma membrane adhesion molecules	15.0776	7.30946e-21	1.00818e-18	53601	Pcdh12
GO:0007156	homophilic cell adhesion via plasma membrane adhesion molecules	15.0776	7.30946e-21	1.00818e-18	98733	Obsl1
GO:0007156	homophilic cell adhesion via plasma membrane adhesion molecules	15.0776	7.30946e-21	1.00818e-18	12554	Cdh13
GO:0007156	homophilic cell adhesion via plasma membrane adhesion molecules	15.0776	7.30946e-21	1.00818e-18	12563	Cdh6
GO:0007156	homophilic cell adhesion via plasma membrane adhesion molecules	15.0776	7.30946e-21	1.00818e-18	93706	Pcdhgc3
GO:0007156	homophilic cell adhesion via plasma membrane adhesion molecules	15.0776	7.30946e-21	1.00818e-18	93712	Pcdhga4
GO:0007156	homophilic cell adhesion via plasma membrane adhesion molecules	15.0776	7.30946e-21	1.00818e-18	93877	Pcdhb6
GO:0007156	homophilic cell adhesion via plasma membrane adhesion molecules	15.0776	7.30946e-21	1.00818e-18	19876	Robo1
GO:0007156	homophilic cell adhesion via plasma membrane adhesion molecules	15.0776	7.30946e-21	1.00818e-18	12936	Pcdha4
GO:0007156	homophilic cell adhesion via plasma membrane adhesion molecules	15.0776	7.30946e-21	1.00818e-18	73173	Pcdh18
GO:0007156	homophilic cell adhesion via plasma membrane adhesion molecules	15.0776	7.30946e-21	1.00818e-18	235472	Prtg
GO:0007156	homophilic cell adhesion via plasma membrane adhesion molecules	15.0776	7.30946e-21	1.00818e-18	19274	Ptprm
GO:0007156	homophilic cell adhesion via plasma membrane adhesion molecules	15.0776	7.30946e-21	1.00818e-18	545370	Hmcn1
GO:0007156	homophilic cell adhesion via plasma membrane adhesion molecules	15.0776	7.30946e-21	1.00818e-18	12552	Cdh11
GO:0007156	homophilic cell adhesion via plasma membrane adhesion molecules	15.0776	7.30946e-21	1.00818e-18	94332	Cadm3
GO:0007156	homophilic cell adhesion via plasma membrane adhesion molecules	15.0776	7.30946e-21	1.00818e-18	330222	Sdk1
GO:0007156	homophilic cell adhesion via plasma membrane adhesion molecules	15.0776	7.30946e-21	1.00818e-18	268902	Robo2
GO:0007156	homophilic cell adhesion via plasma membrane adhesion molecules	15.0776	7.30946e-21	1.00818e-18	12661	Chl1
GO:0007156	homophilic cell adhesion via plasma membrane adhesion molecules	15.0776	7.30946e-21	1.00818e-18	329628	Fat4
GO:0045944	positive regulation of transcription by RNA polymerase II	3.9075	1.01909e-19	1.35715e-17	12161	Bmp6
GO:0045944	positive regulation of transcription by RNA polymerase II	3.9075	1.01909e-19	1.35715e-17	14238	Foxf2
GO:0045944	positive regulation of transcription by RNA polymerase II	3.9075	1.01909e-19	1.35715e-17	225207	Zfp521
GO:0045944	positive regulation of transcription by RNA polymerase II	3.9075	1.01909e-19	1.35715e-17	18616	Peg3
GO:0045944	positive regulation of transcription by RNA polymerase II	3.9075	1.01909e-19	1.35715e-17	13179	Dcn
GO:0045944	positive regulation of transcription by RNA polymerase II	3.9075	1.01909e-19	1.35715e-17	14182	Fgfr1
GO:0045944	positive regulation of transcription by RNA polymerase II	3.9075	1.01909e-19	1.35715e-17	12609	Cebpd
GO:0045944	positive regulation of transcription by RNA polymerase II	3.9075	1.01909e-19	1.35715e-17	14632	Gli1
GO:0045944	positive regulation of transcription by RNA polymerase II	3.9075	1.01909e-19	1.35715e-17	218772	Rarb
GO:0045944	positive regulation of transcription by RNA polymerase II	3.9075	1.01909e-19	1.35715e-17	13132	Dab2
GO:0045944	positive regulation of transcription by RNA polymerase II	3.9075	1.01909e-19	1.35715e-17	214384	Myocd
GO:0045944	positive regulation of transcription by RNA polymerase II	3.9075	1.01909e-19	1.35715e-17	18760	Prkd1
GO:0045944	positive regulation of transcription by RNA polymerase II	3.9075	1.01909e-19	1.35715e-17	15213	Hey1
GO:0045944	positive regulation of transcription by RNA polymerase II	3.9075	1.01909e-19	1.35715e-17	14173	Fgf2
GO:0045944	positive regulation of transcription by RNA polymerase II	3.9075	1.01909e-19	1.35715e-17	244058	Rgma
GO:0045944	positive regulation of transcription by RNA polymerase II	3.9075	1.01909e-19	1.35715e-17	83396	Glis2
GO:0045944	positive regulation of transcription by RNA polymerase II	3.9075	1.01909e-19	1.35715e-17	76854	Gper1
GO:0045944	positive regulation of transcription by RNA polymerase II	3.9075	1.01909e-19	1.35715e-17	20324	Cavin2
GO:0045944	positive regulation of transcription by RNA polymerase II	3.9075	1.01909e-19	1.35715e-17	12160	Bmp5
GO:0045944	positive regulation of transcription by RNA polymerase II	3.9075	1.01909e-19	1.35715e-17	18205	Ntf3
GO:0045944	positive regulation of transcription by RNA polymerase II	3.9075	1.01909e-19	1.35715e-17	18173	Slc11a1
GO:0045944	positive regulation of transcription by RNA polymerase II	3.9075	1.01909e-19	1.35715e-17	98496	Pid1
GO:0045944	positive regulation of transcription by RNA polymerase II	3.9075	1.01909e-19	1.35715e-17	16000	Igf1
GO:0045944	positive regulation of transcription by RNA polymerase II	3.9075	1.01909e-19	1.35715e-17	211323	Nrg1
GO:0045944	positive regulation of transcription by RNA polymerase II	3.9075	1.01909e-19	1.35715e-17	20672	Sox18
GO:0045944	positive regulation of transcription by RNA polymerase II	3.9075	1.01909e-19	1.35715e-17	21412	Tcf21
GO:0045944	positive regulation of transcription by RNA polymerase II	3.9075	1.01909e-19	1.35715e-17	12554	Cdh13
GO:0045944	positive regulation of transcription by RNA polymerase II	3.9075	1.01909e-19	1.35715e-17	11785	Apbb1
GO:0045944	positive regulation of transcription by RNA polymerase II	3.9075	1.01909e-19	1.35715e-17	77125	Il33
GO:0045944	positive regulation of transcription by RNA polymerase II	3.9075	1.01909e-19	1.35715e-17	24136	Zeb2
GO:0045944	positive regulation of transcription by RNA polymerase II	3.9075	1.01909e-19	1.35715e-17	257630	Il17f
GO:0045944	positive regulation of transcription by RNA polymerase II	3.9075	1.01909e-19	1.35715e-17	13876	Erg
GO:0045944	positive regulation of transcription by RNA polymerase II	3.9075	1.01909e-19	1.35715e-17	11482	Acvrl1
GO:0045944	positive regulation of transcription by RNA polymerase II	3.9075	1.01909e-19	1.35715e-17	18131	Notch3
GO:0045944	positive regulation of transcription by RNA polymerase II	3.9075	1.01909e-19	1.35715e-17	66277	Klf15
GO:0045944	positive regulation of transcription by RNA polymerase II	3.9075	1.01909e-19	1.35715e-17	73181	Nfatc4
GO:0045944	positive regulation of transcription by RNA polymerase II	3.9075	1.01909e-19	1.35715e-17	13592	Ebf2
GO:0045944	positive regulation of transcription by RNA polymerase II	3.9075	1.01909e-19	1.35715e-17	20319	Sfrp2
GO:0045944	positive regulation of transcription by RNA polymerase II	3.9075	1.01909e-19	1.35715e-17	16153	Il10
GO:0045944	positive regulation of transcription by RNA polymerase II	3.9075	1.01909e-19	1.35715e-17	50524	Sall2
GO:0045944	positive regulation of transcription by RNA polymerase II	3.9075	1.01909e-19	1.35715e-17	12159	Bmp4
GO:0045944	positive regulation of transcription by RNA polymerase II	3.9075	1.01909e-19	1.35715e-17	13805	Eng
GO:0045944	positive regulation of transcription by RNA polymerase II	3.9075	1.01909e-19	1.35715e-17	23967	Osr1
GO:0045944	positive regulation of transcription by RNA polymerase II	3.9075	1.01909e-19	1.35715e-17	226075	Glis3
GO:0045944	positive regulation of transcription by RNA polymerase II	3.9075	1.01909e-19	1.35715e-17	15978	Ifng
GO:0045944	positive regulation of transcription by RNA polymerase II	3.9075	1.01909e-19	1.35715e-17	231991	Creb5
GO:0045944	positive regulation of transcription by RNA polymerase II	3.9075	1.01909e-19	1.35715e-17	15227	Foxf1
GO:0045944	positive regulation of transcription by RNA polymerase II	3.9075	1.01909e-19	1.35715e-17	23892	Grem1
GO:0045944	positive regulation of transcription by RNA polymerase II	3.9075	1.01909e-19	1.35715e-17	22160	Twist1
GO:0045944	positive regulation of transcription by RNA polymerase II	3.9075	1.01909e-19	1.35715e-17	14634	Gli3
GO:0045944	positive regulation of transcription by RNA polymerase II	3.9075	1.01909e-19	1.35715e-17	231162	Cytl1
GO:0045944	positive regulation of transcription by RNA polymerase II	3.9075	1.01909e-19	1.35715e-17	18089	Nkx2-3
GO:0045944	positive regulation of transcription by RNA polymerase II	3.9075	1.01909e-19	1.35715e-17	14633	Gli2
GO:0045944	positive regulation of transcription by RNA polymerase II	3.9075	1.01909e-19	1.35715e-17	56198	Heyl
GO:0045944	positive regulation of transcription by RNA polymerase II	3.9075	1.01909e-19	1.35715e-17	23876	Fbln5
GO:0045944	positive regulation of transcription by RNA polymerase II	3.9075	1.01909e-19	1.35715e-17	16171	Il17a
GO:0045944	positive regulation of transcription by RNA polymerase II	3.9075	1.01909e-19	1.35715e-17	17268	Meis1
GO:0045944	positive regulation of transcription by RNA polymerase II	3.9075	1.01909e-19	1.35715e-17	17536	Meis2
GO:0045944	positive regulation of transcription by RNA polymerase II	3.9075	1.01909e-19	1.35715e-17	14652	Glp1r
GO:0045944	positive regulation of transcription by RNA polymerase II	3.9075	1.01909e-19	1.35715e-17	17286	Meox2
GO:0045944	positive regulation of transcription by RNA polymerase II	3.9075	1.01909e-19	1.35715e-17	17984	Ndn
GO:0045944	positive regulation of transcription by RNA polymerase II	3.9075	1.01909e-19	1.35715e-17	17022	Lum
GO:0045944	positive regulation of transcription by RNA polymerase II	3.9075	1.01909e-19	1.35715e-17	16826	Ldb2
GO:0045944	positive regulation of transcription by RNA polymerase II	3.9075	1.01909e-19	1.35715e-17	16193	Il6
GO:0045944	positive regulation of transcription by RNA polymerase II	3.9075	1.01909e-19	1.35715e-17	17300	Foxc1
GO:0009887	animal organ morphogenesis	11.4752	2.37286e-19	3.05466e-17	18186	Nrp1
GO:0009887	animal organ morphogenesis	11.4752	2.37286e-19	3.05466e-17	22414	Wnt2b
GO:0009887	animal organ morphogenesis	11.4752	2.37286e-19	3.05466e-17	22341	Vegfc
GO:0009887	animal organ morphogenesis	11.4752	2.37286e-19	3.05466e-17	20564	Slit3
GO:0009887	animal organ morphogenesis	11.4752	2.37286e-19	3.05466e-17	17536	Meis2
GO:0009887	animal organ morphogenesis	11.4752	2.37286e-19	3.05466e-17	21412	Tcf21
GO:0009887	animal organ morphogenesis	11.4752	2.37286e-19	3.05466e-17	18208	Ntn1
GO:0009887	animal organ morphogenesis	11.4752	2.37286e-19	3.05466e-17	16779	Lamb2
GO:0009887	animal organ morphogenesis	11.4752	2.37286e-19	3.05466e-17	16777	Lamb1
GO:0009887	animal organ morphogenesis	11.4752	2.37286e-19	3.05466e-17	17965	Nbl1
GO:0009887	animal organ morphogenesis	11.4752	2.37286e-19	3.05466e-17	17268	Meis1
GO:0009887	animal organ morphogenesis	11.4752	2.37286e-19	3.05466e-17	15227	Foxf1
GO:0009887	animal organ morphogenesis	11.4752	2.37286e-19	3.05466e-17	16772	Lama1
GO:0009887	animal organ morphogenesis	11.4752	2.37286e-19	3.05466e-17	22411	Wnt11
GO:0009887	animal organ morphogenesis	11.4752	2.37286e-19	3.05466e-17	15245	Hhip
GO:0009887	animal organ morphogenesis	11.4752	2.37286e-19	3.05466e-17	18595	Pdgfra
GO:0009887	animal organ morphogenesis	11.4752	2.37286e-19	3.05466e-17	19085	Prkar1b
GO:0009887	animal organ morphogenesis	11.4752	2.37286e-19	3.05466e-17	16773	Lama2
GO:0009887	animal organ morphogenesis	11.4752	2.37286e-19	3.05466e-17	268780	Egflam
GO:0009887	animal organ morphogenesis	11.4752	2.37286e-19	3.05466e-17	23928	Lamc3
GO:0009887	animal organ morphogenesis	11.4752	2.37286e-19	3.05466e-17	22415	Wnt3
GO:0009887	animal organ morphogenesis	11.4752	2.37286e-19	3.05466e-17	14238	Foxf2
GO:0009887	animal organ morphogenesis	11.4752	2.37286e-19	3.05466e-17	14173	Fgf2
GO:0009887	animal organ morphogenesis	11.4752	2.37286e-19	3.05466e-17	23893	Grem2
GO:0009887	animal organ morphogenesis	11.4752	2.37286e-19	3.05466e-17	14734	Gpc3
GO:0009887	animal organ morphogenesis	11.4752	2.37286e-19	3.05466e-17	23892	Grem1
GO:0006935	chemotaxis	12.7757	4.60467e-19	5.73653e-17	20292	Ccl11
GO:0006935	chemotaxis	12.7757	4.60467e-19	5.73653e-17	54199	Ccrl2
GO:0006935	chemotaxis	12.7757	4.60467e-19	5.73653e-17	14254	Flt1
GO:0006935	chemotaxis	12.7757	4.60467e-19	5.73653e-17	12778	Ackr3
GO:0006935	chemotaxis	12.7757	4.60467e-19	5.73653e-17	19876	Robo1
GO:0006935	chemotaxis	12.7757	4.60467e-19	5.73653e-17	14747	Cmklr1
GO:0006935	chemotaxis	12.7757	4.60467e-19	5.73653e-17	68119	Cmtm3
GO:0006935	chemotaxis	12.7757	4.60467e-19	5.73653e-17	12772	Ccr2
GO:0006935	chemotaxis	12.7757	4.60467e-19	5.73653e-17	18606	Enpp2
GO:0006935	chemotaxis	12.7757	4.60467e-19	5.73653e-17	18596	Pdgfrb
GO:0006935	chemotaxis	12.7757	4.60467e-19	5.73653e-17	18595	Pdgfra
GO:0006935	chemotaxis	12.7757	4.60467e-19	5.73653e-17	20306	Ccl7
GO:0006935	chemotaxis	12.7757	4.60467e-19	5.73653e-17	20296	Ccl2
GO:0006935	chemotaxis	12.7757	4.60467e-19	5.73653e-17	59289	Ackr2
GO:0006935	chemotaxis	12.7757	4.60467e-19	5.73653e-17	23832	Xcr1
GO:0006935	chemotaxis	12.7757	4.60467e-19	5.73653e-17	12770	Ccr1l1
GO:0006935	chemotaxis	12.7757	4.60467e-19	5.73653e-17	12267	C3ar1
GO:0006935	chemotaxis	12.7757	4.60467e-19	5.73653e-17	20315	Cxcl12
GO:0006935	chemotaxis	12.7757	4.60467e-19	5.73653e-17	18829	Ccl21a
GO:0006935	chemotaxis	12.7757	4.60467e-19	5.73653e-17	268902	Robo2
GO:0006935	chemotaxis	12.7757	4.60467e-19	5.73653e-17	12768	Ccr1
GO:0006935	chemotaxis	12.7757	4.60467e-19	5.73653e-17	252837	Ackr4
GO:0006935	chemotaxis	12.7757	4.60467e-19	5.73653e-17	12273	C5ar1
GO:0006935	chemotaxis	12.7757	4.60467e-19	5.73653e-17	71660	Rarres2
GO:0030324	lung development	13.5922	6.09044e-19	7.3504e-17	16000	Igf1
GO:0030324	lung development	13.5922	6.09044e-19	7.3504e-17	16542	Kdr
GO:0030324	lung development	13.5922	6.09044e-19	7.3504e-17	14633	Gli2
GO:0030324	lung development	13.5922	6.09044e-19	7.3504e-17	17313	Mgp
GO:0030324	lung development	13.5922	6.09044e-19	7.3504e-17	14726	Pdpn
GO:0030324	lung development	13.5922	6.09044e-19	7.3504e-17	14634	Gli3
GO:0030324	lung development	13.5922	6.09044e-19	7.3504e-17	114142	Foxp2
GO:0030324	lung development	13.5922	6.09044e-19	7.3504e-17	15483	Hsd11b1
GO:0030324	lung development	13.5922	6.09044e-19	7.3504e-17	216725	Adamts2
GO:0030324	lung development	13.5922	6.09044e-19	7.3504e-17	14219	Ccn2
GO:0030324	lung development	13.5922	6.09044e-19	7.3504e-17	16948	Lox
GO:0030324	lung development	13.5922	6.09044e-19	7.3504e-17	20692	Sparc
GO:0030324	lung development	13.5922	6.09044e-19	7.3504e-17	15227	Foxf1
GO:0030324	lung development	13.5922	6.09044e-19	7.3504e-17	14182	Fgfr1
GO:0030324	lung development	13.5922	6.09044e-19	7.3504e-17	14632	Gli1
GO:0030324	lung development	13.5922	6.09044e-19	7.3504e-17	12159	Bmp4
GO:0030324	lung development	13.5922	6.09044e-19	7.3504e-17	17387	Mmp14
GO:0030324	lung development	13.5922	6.09044e-19	7.3504e-17	19378	Aldh1a2
GO:0030324	lung development	13.5922	6.09044e-19	7.3504e-17	12654	Chil1
GO:0030324	lung development	13.5922	6.09044e-19	7.3504e-17	18127	Nos3
GO:0030324	lung development	13.5922	6.09044e-19	7.3504e-17	14173	Fgf2
GO:0030324	lung development	13.5922	6.09044e-19	7.3504e-17	14734	Gpc3
GO:0030324	lung development	13.5922	6.09044e-19	7.3504e-17	18595	Pdgfra
GO:0006508	proteolysis	5.76539	6.57795e-19	7.69819e-17	74574	Lvrn
GO:0006508	proteolysis	5.76539	6.57795e-19	7.69819e-17	56264	Cpxm1
GO:0006508	proteolysis	5.76539	6.57795e-19	7.69819e-17	55987	Cpxm2
GO:0006508	proteolysis	5.76539	6.57795e-19	7.69819e-17	17391	Mmp24
GO:0006508	proteolysis	5.76539	6.57795e-19	7.69819e-17	50908	C1s1
GO:0006508	proteolysis	5.76539	6.57795e-19	7.69819e-17	17387	Mmp14
GO:0006508	proteolysis	5.76539	6.57795e-19	7.69819e-17	15234	Hgf
GO:0006508	proteolysis	5.76539	6.57795e-19	7.69819e-17	56213	Htra1
GO:0006508	proteolysis	5.76539	6.57795e-19	7.69819e-17	23887	Ggt5
GO:0006508	proteolysis	5.76539	6.57795e-19	7.69819e-17	18542	Pcolce
GO:0006508	proteolysis	5.76539	6.57795e-19	7.69819e-17	18491	Pappa
GO:0006508	proteolysis	5.76539	6.57795e-19	7.69819e-17	17390	Mmp2
GO:0006508	proteolysis	5.76539	6.57795e-19	7.69819e-17	58860	Adamdec1
GO:0006508	proteolysis	5.76539	6.57795e-19	7.69819e-17	17228	Cma1
GO:0006508	proteolysis	5.76539	6.57795e-19	7.69819e-17	17174	Masp1
GO:0006508	proteolysis	5.76539	6.57795e-19	7.69819e-17	101401	Adamts9
GO:0006508	proteolysis	5.76539	6.57795e-19	7.69819e-17	140765	Tmprss3
GO:0006508	proteolysis	5.76539	6.57795e-19	7.69819e-17	17395	Mmp9
GO:0006508	proteolysis	5.76539	6.57795e-19	7.69819e-17	17389	Mmp16
GO:0006508	proteolysis	5.76539	6.57795e-19	7.69819e-17	14089	Fap
GO:0006508	proteolysis	5.76539	6.57795e-19	7.69819e-17	14058	F10
GO:0006508	proteolysis	5.76539	6.57795e-19	7.69819e-17	23792	Adam23
GO:0006508	proteolysis	5.76539	6.57795e-19	7.69819e-17	23794	Adamts5
GO:0006508	proteolysis	5.76539	6.57795e-19	7.69819e-17	239337	Adamts12
GO:0006508	proteolysis	5.76539	6.57795e-19	7.69819e-17	240322	Adamts19
GO:0006508	proteolysis	5.76539	6.57795e-19	7.69819e-17	19699	Reln
GO:0006508	proteolysis	5.76539	6.57795e-19	7.69819e-17	240913	Adamts4
GO:0006508	proteolysis	5.76539	6.57795e-19	7.69819e-17	14939	Gzmb
GO:0006508	proteolysis	5.76539	6.57795e-19	7.69819e-17	667277	C1rb
GO:0006508	proteolysis	5.76539	6.57795e-19	7.69819e-17	666048	Trabd2b
GO:0006508	proteolysis	5.76539	6.57795e-19	7.69819e-17	21892	Tll1
GO:0006508	proteolysis	5.76539	6.57795e-19	7.69819e-17	19701	Ren1
GO:0006508	proteolysis	5.76539	6.57795e-19	7.69819e-17	13038	Ctsk
GO:0006508	proteolysis	5.76539	6.57795e-19	7.69819e-17	387564	Sval3
GO:0006508	proteolysis	5.76539	6.57795e-19	7.69819e-17	330323	Mindy4
GO:0006508	proteolysis	5.76539	6.57795e-19	7.69819e-17	18791	Plat
GO:0006508	proteolysis	5.76539	6.57795e-19	7.69819e-17	12153	Bmp1
GO:0006508	proteolysis	5.76539	6.57795e-19	7.69819e-17	11568	Aebp1
GO:0006508	proteolysis	5.76539	6.57795e-19	7.69819e-17	11537	Cfd
GO:0006508	proteolysis	5.76539	6.57795e-19	7.69819e-17	279028	Adamts13
GO:0006508	proteolysis	5.76539	6.57795e-19	7.69819e-17	78558	Htra3
GO:0006508	proteolysis	5.76539	6.57795e-19	7.69819e-17	11504	Adamts1
GO:0001822	kidney development	11.5453	1.04983e-18	1.19248e-16	209039	Tns2
GO:0001822	kidney development	11.5453	1.04983e-18	1.19248e-16	12159	Bmp4
GO:0001822	kidney development	11.5453	1.04983e-18	1.19248e-16	30953	Schip1
GO:0001822	kidney development	11.5453	1.04983e-18	1.19248e-16	17300	Foxc1
GO:0001822	kidney development	11.5453	1.04983e-18	1.19248e-16	19701	Ren1
GO:0001822	kidney development	11.5453	1.04983e-18	1.19248e-16	329628	Fat4
GO:0001822	kidney development	11.5453	1.04983e-18	1.19248e-16	67784	Plxnd1
GO:0001822	kidney development	11.5453	1.04983e-18	1.19248e-16	12161	Bmp6
GO:0001822	kidney development	11.5453	1.04983e-18	1.19248e-16	233651	Dchs1
GO:0001822	kidney development	11.5453	1.04983e-18	1.19248e-16	19876	Robo1
GO:0001822	kidney development	11.5453	1.04983e-18	1.19248e-16	240725	Sulf1
GO:0001822	kidney development	11.5453	1.04983e-18	1.19248e-16	22411	Wnt11
GO:0001822	kidney development	11.5453	1.04983e-18	1.19248e-16	12628	Cfh
GO:0001822	kidney development	11.5453	1.04983e-18	1.19248e-16	21412	Tcf21
GO:0001822	kidney development	11.5453	1.04983e-18	1.19248e-16	14734	Gpc3
GO:0001822	kidney development	11.5453	1.04983e-18	1.19248e-16	11504	Adamts1
GO:0001822	kidney development	11.5453	1.04983e-18	1.19248e-16	21808	Tgfb2
GO:0001822	kidney development	11.5453	1.04983e-18	1.19248e-16	242022	Frem2
GO:0001822	kidney development	11.5453	1.04983e-18	1.19248e-16	18596	Pdgfrb
GO:0001822	kidney development	11.5453	1.04983e-18	1.19248e-16	14118	Fbn1
GO:0001822	kidney development	11.5453	1.04983e-18	1.19248e-16	83675	Bicc1
GO:0001822	kidney development	11.5453	1.04983e-18	1.19248e-16	241226	Itga8
GO:0001822	kidney development	11.5453	1.04983e-18	1.19248e-16	14634	Gli3
GO:0001822	kidney development	11.5453	1.04983e-18	1.19248e-16	83396	Glis2
GO:0001822	kidney development	11.5453	1.04983e-18	1.19248e-16	14633	Gli2
GO:0001934	positive regulation of protein phosphorylation	8.71672	1.10263e-18	1.21667e-16	244058	Rgma
GO:0001934	positive regulation of protein phosphorylation	8.71672	1.10263e-18	1.21667e-16	64297	Gprc5b
GO:0001934	positive regulation of protein phosphorylation	8.71672	1.10263e-18	1.21667e-16	15234	Hgf
GO:0001934	positive regulation of protein phosphorylation	8.71672	1.10263e-18	1.21667e-16	21687	Tek
GO:0001934	positive regulation of protein phosphorylation	8.71672	1.10263e-18	1.21667e-16	16847	Lepr
GO:0001934	positive regulation of protein phosphorylation	8.71672	1.10263e-18	1.21667e-16	13617	Ednra
GO:0001934	positive regulation of protein phosphorylation	8.71672	1.10263e-18	1.21667e-16	14219	Ccn2
GO:0001934	positive regulation of protein phosphorylation	8.71672	1.10263e-18	1.21667e-16	18198	Musk
GO:0001934	positive regulation of protein phosphorylation	8.71672	1.10263e-18	1.21667e-16	18584	Pde8a
GO:0001934	positive regulation of protein phosphorylation	8.71672	1.10263e-18	1.21667e-16	14362	Fzd1
GO:0001934	positive regulation of protein phosphorylation	8.71672	1.10263e-18	1.21667e-16	14257	Flt4
GO:0001934	positive regulation of protein phosphorylation	8.71672	1.10263e-18	1.21667e-16	13618	Ednrb
GO:0001934	positive regulation of protein phosphorylation	8.71672	1.10263e-18	1.21667e-16	22341	Vegfc
GO:0001934	positive regulation of protein phosphorylation	8.71672	1.10263e-18	1.21667e-16	13132	Dab2
GO:0001934	positive regulation of protein phosphorylation	8.71672	1.10263e-18	1.21667e-16	231633	Tmem119
GO:0001934	positive regulation of protein phosphorylation	8.71672	1.10263e-18	1.21667e-16	14205	Vegfd
GO:0001934	positive regulation of protein phosphorylation	8.71672	1.10263e-18	1.21667e-16	68655	Fndc1
GO:0001934	positive regulation of protein phosphorylation	8.71672	1.10263e-18	1.21667e-16	17395	Mmp9
GO:0001934	positive regulation of protein phosphorylation	8.71672	1.10263e-18	1.21667e-16	12159	Bmp4
GO:0001934	positive regulation of protein phosphorylation	8.71672	1.10263e-18	1.21667e-16	71660	Rarres2
GO:0001934	positive regulation of protein phosphorylation	8.71672	1.10263e-18	1.21667e-16	12978	Csf1r
GO:0001934	positive regulation of protein phosphorylation	8.71672	1.10263e-18	1.21667e-16	13805	Eng
GO:0001934	positive regulation of protein phosphorylation	8.71672	1.10263e-18	1.21667e-16	76686	Clip3
GO:0001934	positive regulation of protein phosphorylation	8.71672	1.10263e-18	1.21667e-16	76854	Gper1
GO:0001934	positive regulation of protein phosphorylation	8.71672	1.10263e-18	1.21667e-16	13841	Epha7
GO:0001934	positive regulation of protein phosphorylation	8.71672	1.10263e-18	1.21667e-16	76527	Il34
GO:0001934	positive regulation of protein phosphorylation	8.71672	1.10263e-18	1.21667e-16	15978	Ifng
GO:0001934	positive regulation of protein phosphorylation	8.71672	1.10263e-18	1.21667e-16	14173	Fgf2
GO:0001934	positive regulation of protein phosphorylation	8.71672	1.10263e-18	1.21667e-16	16542	Kdr
GO:0001934	positive regulation of protein phosphorylation	8.71672	1.10263e-18	1.21667e-16	12266	C3
GO:0007160	cell-matrix adhesion	16.4079	2.64139e-18	2.83362e-16	14219	Ccn2
GO:0007160	cell-matrix adhesion	16.4079	2.64139e-18	2.83362e-16	100952	Emilin1
GO:0007160	cell-matrix adhesion	16.4079	2.64139e-18	2.83362e-16	114249	Npnt
GO:0007160	cell-matrix adhesion	16.4079	2.64139e-18	2.83362e-16	12490	Cd34
GO:0007160	cell-matrix adhesion	16.4079	2.64139e-18	2.83362e-16	83964	Jam3
GO:0007160	cell-matrix adhesion	16.4079	2.64139e-18	2.83362e-16	12817	Col13a1
GO:0007160	cell-matrix adhesion	16.4079	2.64139e-18	2.83362e-16	329872	Frem1
GO:0007160	cell-matrix adhesion	16.4079	2.64139e-18	2.83362e-16	218952	Fermt2
GO:0007160	cell-matrix adhesion	16.4079	2.64139e-18	2.83362e-16	241226	Itga8
GO:0007160	cell-matrix adhesion	16.4079	2.64139e-18	2.83362e-16	81877	Tnxb
GO:0007160	cell-matrix adhesion	16.4079	2.64139e-18	2.83362e-16	14268	Fn1
GO:0007160	cell-matrix adhesion	16.4079	2.64139e-18	2.83362e-16	18074	Nid2
GO:0007160	cell-matrix adhesion	16.4079	2.64139e-18	2.83362e-16	12825	Col3a1
GO:0007160	cell-matrix adhesion	16.4079	2.64139e-18	2.83362e-16	319480	Itga11
GO:0007160	cell-matrix adhesion	16.4079	2.64139e-18	2.83362e-16	53867	Col5a3
GO:0007160	cell-matrix adhesion	16.4079	2.64139e-18	2.83362e-16	22329	Vcam1
GO:0007160	cell-matrix adhesion	16.4079	2.64139e-18	2.83362e-16	18073	Nid1
GO:0007160	cell-matrix adhesion	16.4079	2.64139e-18	2.83362e-16	213119	Itga10
GO:0007160	cell-matrix adhesion	16.4079	2.64139e-18	2.83362e-16	21687	Tek
GO:0007160	cell-matrix adhesion	16.4079	2.64139e-18	2.83362e-16	239337	Adamts12
GO:0030336	negative regulation of cell migration	12.5303	4.18349e-18	4.36666e-16	22240	Dpysl3
GO:0030336	negative regulation of cell migration	12.5303	4.18349e-18	4.36666e-16	18591	Pdgfb
GO:0030336	negative regulation of cell migration	12.5303	4.18349e-18	4.36666e-16	21846	Tie1
GO:0030336	negative regulation of cell migration	12.5303	4.18349e-18	4.36666e-16	20319	Sfrp2
GO:0030336	negative regulation of cell migration	12.5303	4.18349e-18	4.36666e-16	16011	Igfbp5
GO:0030336	negative regulation of cell migration	12.5303	4.18349e-18	4.36666e-16	353156	Egfl7
GO:0030336	negative regulation of cell migration	12.5303	4.18349e-18	4.36666e-16	50768	Dlc1
GO:0030336	negative regulation of cell migration	12.5303	4.18349e-18	4.36666e-16	20855	Stc1
GO:0030336	negative regulation of cell migration	12.5303	4.18349e-18	4.36666e-16	22411	Wnt11
GO:0030336	negative regulation of cell migration	12.5303	4.18349e-18	4.36666e-16	240725	Sulf1
GO:0030336	negative regulation of cell migration	12.5303	4.18349e-18	4.36666e-16	12741	Cldn5
GO:0030336	negative regulation of cell migration	12.5303	4.18349e-18	4.36666e-16	260315	Nav3
GO:0030336	negative regulation of cell migration	12.5303	4.18349e-18	4.36666e-16	53614	Reck
GO:0030336	negative regulation of cell migration	12.5303	4.18349e-18	4.36666e-16	20377	Sfrp1
GO:0030336	negative regulation of cell migration	12.5303	4.18349e-18	4.36666e-16	13805	Eng
GO:0030336	negative regulation of cell migration	12.5303	4.18349e-18	4.36666e-16	74144	Robo4
GO:0030336	negative regulation of cell migration	12.5303	4.18349e-18	4.36666e-16	106952	Arap3
GO:0030336	negative regulation of cell migration	12.5303	4.18349e-18	4.36666e-16	19876	Robo1
GO:0030336	negative regulation of cell migration	12.5303	4.18349e-18	4.36666e-16	12667	Chrd
GO:0030336	negative regulation of cell migration	12.5303	4.18349e-18	4.36666e-16	18787	Serpine1
GO:0030336	negative regulation of cell migration	12.5303	4.18349e-18	4.36666e-16	13078	Cyp1b1
GO:0030336	negative regulation of cell migration	12.5303	4.18349e-18	4.36666e-16	227733	Pip5kl1
GO:0030336	negative regulation of cell migration	12.5303	4.18349e-18	4.36666e-16	11482	Acvrl1
GO:0010629	negative regulation of gene expression	6.76089	4.6997e-18	4.77638e-16	18787	Serpine1
GO:0010629	negative regulation of gene expression	6.76089	4.6997e-18	4.77638e-16	20564	Slit3
GO:0010629	negative regulation of gene expression	6.76089	4.6997e-18	4.77638e-16	18198	Musk
GO:0010629	negative regulation of gene expression	6.76089	4.6997e-18	4.77638e-16	20317	Serpinf1
GO:0010629	negative regulation of gene expression	6.76089	4.6997e-18	4.77638e-16	20319	Sfrp2
GO:0010629	negative regulation of gene expression	6.76089	4.6997e-18	4.77638e-16	12955	Cryab
GO:0010629	negative regulation of gene expression	6.76089	4.6997e-18	4.77638e-16	20377	Sfrp1
GO:0010629	negative regulation of gene expression	6.76089	4.6997e-18	4.77638e-16	13805	Eng
GO:0010629	negative regulation of gene expression	6.76089	4.6997e-18	4.77638e-16	12768	Ccr1
GO:0010629	negative regulation of gene expression	6.76089	4.6997e-18	4.77638e-16	14182	Fgfr1
GO:0010629	negative regulation of gene expression	6.76089	4.6997e-18	4.77638e-16	18591	Pdgfb
GO:0010629	negative regulation of gene expression	6.76089	4.6997e-18	4.77638e-16	12491	Cd36
GO:0010629	negative regulation of gene expression	6.76089	4.6997e-18	4.77638e-16	14219	Ccn2
GO:0010629	negative regulation of gene expression	6.76089	4.6997e-18	4.77638e-16	12159	Bmp4
GO:0010629	negative regulation of gene expression	6.76089	4.6997e-18	4.77638e-16	26903	Dysf
GO:0010629	negative regulation of gene expression	6.76089	4.6997e-18	4.77638e-16	21814	Tgfbr3
GO:0010629	negative regulation of gene expression	6.76089	4.6997e-18	4.77638e-16	19876	Robo1
GO:0010629	negative regulation of gene expression	6.76089	4.6997e-18	4.77638e-16	12490	Cd34
GO:0010629	negative regulation of gene expression	6.76089	4.6997e-18	4.77638e-16	11482	Acvrl1
GO:0010629	negative regulation of gene expression	6.76089	4.6997e-18	4.77638e-16	15213	Hey1
GO:0010629	negative regulation of gene expression	6.76089	4.6997e-18	4.77638e-16	21808	Tgfb2
GO:0010629	negative regulation of gene expression	6.76089	4.6997e-18	4.77638e-16	14609	Gja1
GO:0010629	negative regulation of gene expression	6.76089	4.6997e-18	4.77638e-16	18189	Nrxn1
GO:0010629	negative regulation of gene expression	6.76089	4.6997e-18	4.77638e-16	16542	Kdr
GO:0010629	negative regulation of gene expression	6.76089	4.6997e-18	4.77638e-16	56198	Heyl
GO:0010629	negative regulation of gene expression	6.76089	4.6997e-18	4.77638e-16	12741	Cldn5
GO:0010629	negative regulation of gene expression	6.76089	4.6997e-18	4.77638e-16	15978	Ifng
GO:0010629	negative regulation of gene expression	6.76089	4.6997e-18	4.77638e-16	16000	Igf1
GO:0010629	negative regulation of gene expression	6.76089	4.6997e-18	4.77638e-16	214425	Cilp
GO:0010629	negative regulation of gene expression	6.76089	4.6997e-18	4.77638e-16	100952	Emilin1
GO:0010629	negative regulation of gene expression	6.76089	4.6997e-18	4.77638e-16	94249	Slc24a3
GO:0010629	negative regulation of gene expression	6.76089	4.6997e-18	4.77638e-16	76854	Gper1
GO:0010629	negative regulation of gene expression	6.76089	4.6997e-18	4.77638e-16	381290	Atp2b4
GO:0010629	negative regulation of gene expression	6.76089	4.6997e-18	4.77638e-16	207181	Rbms3
GO:0010629	negative regulation of gene expression	6.76089	4.6997e-18	4.77638e-16	81799	C1qtnf3
GO:0001649	osteoblast differentiation	16.9864	9.73499e-18	9.64014e-16	22160	Twist1
GO:0001649	osteoblast differentiation	16.9864	9.73499e-18	9.64014e-16	12161	Bmp6
GO:0001649	osteoblast differentiation	16.9864	9.73499e-18	9.64014e-16	14609	Gja1
GO:0001649	osteoblast differentiation	16.9864	9.73499e-18	9.64014e-16	12667	Chrd
GO:0001649	osteoblast differentiation	16.9864	9.73499e-18	9.64014e-16	14633	Gli2
GO:0001649	osteoblast differentiation	16.9864	9.73499e-18	9.64014e-16	21814	Tgfbr3
GO:0001649	osteoblast differentiation	16.9864	9.73499e-18	9.64014e-16	16948	Lox
GO:0001649	osteoblast differentiation	16.9864	9.73499e-18	9.64014e-16	231633	Tmem119
GO:0001649	osteoblast differentiation	16.9864	9.73499e-18	9.64014e-16	22411	Wnt11
GO:0001649	osteoblast differentiation	16.9864	9.73499e-18	9.64014e-16	14632	Gli1
GO:0001649	osteoblast differentiation	16.9864	9.73499e-18	9.64014e-16	12159	Bmp4
GO:0001649	osteoblast differentiation	16.9864	9.73499e-18	9.64014e-16	11474	Actn3
GO:0001649	osteoblast differentiation	16.9864	9.73499e-18	9.64014e-16	16009	Igfbp3
GO:0001649	osteoblast differentiation	16.9864	9.73499e-18	9.64014e-16	74511	Lrrc17
GO:0001649	osteoblast differentiation	16.9864	9.73499e-18	9.64014e-16	12842	Col1a1
GO:0001649	osteoblast differentiation	16.9864	9.73499e-18	9.64014e-16	16011	Igfbp5
GO:0001649	osteoblast differentiation	16.9864	9.73499e-18	9.64014e-16	22402	Ccn4
GO:0001649	osteoblast differentiation	16.9864	9.73499e-18	9.64014e-16	14560	Gdf10
GO:0001649	osteoblast differentiation	16.9864	9.73499e-18	9.64014e-16	16000	Igf1
GO:0043065	positive regulation of apoptotic process	6.65997	2.32598e-17	2.23718e-15	15978	Ifng
GO:0043065	positive regulation of apoptotic process	6.65997	2.32598e-17	2.23718e-15	12159	Bmp4
GO:0043065	positive regulation of apoptotic process	6.65997	2.32598e-17	2.23718e-15	16193	Il6
GO:0043065	positive regulation of apoptotic process	6.65997	2.32598e-17	2.23718e-15	13078	Cyp1b1
GO:0043065	positive regulation of apoptotic process	6.65997	2.32598e-17	2.23718e-15	56177	Olfm1
GO:0043065	positive regulation of apoptotic process	6.65997	2.32598e-17	2.23718e-15	17390	Mmp2
GO:0043065	positive regulation of apoptotic process	6.65997	2.32598e-17	2.23718e-15	11785	Apbb1
GO:0043065	positive regulation of apoptotic process	6.65997	2.32598e-17	2.23718e-15	218772	Rarb
GO:0043065	positive regulation of apoptotic process	6.65997	2.32598e-17	2.23718e-15	13841	Epha7
GO:0043065	positive regulation of apoptotic process	6.65997	2.32598e-17	2.23718e-15	19225	Ptgs2
GO:0043065	positive regulation of apoptotic process	6.65997	2.32598e-17	2.23718e-15	11684	Alox12
GO:0043065	positive regulation of apoptotic process	6.65997	2.32598e-17	2.23718e-15	21808	Tgfb2
GO:0043065	positive regulation of apoptotic process	6.65997	2.32598e-17	2.23718e-15	16009	Igfbp3
GO:0043065	positive regulation of apoptotic process	6.65997	2.32598e-17	2.23718e-15	11747	Anxa5
GO:0043065	positive regulation of apoptotic process	6.65997	2.32598e-17	2.23718e-15	227733	Pip5kl1
GO:0043065	positive regulation of apoptotic process	6.65997	2.32598e-17	2.23718e-15	229595	Adamtsl4
GO:0043065	positive regulation of apoptotic process	6.65997	2.32598e-17	2.23718e-15	12274	C6
GO:0043065	positive regulation of apoptotic process	6.65997	2.32598e-17	2.23718e-15	76854	Gper1
GO:0043065	positive regulation of apoptotic process	6.65997	2.32598e-17	2.23718e-15	18952	Septin4
GO:0043065	positive regulation of apoptotic process	6.65997	2.32598e-17	2.23718e-15	73181	Nfatc4
GO:0043065	positive regulation of apoptotic process	6.65997	2.32598e-17	2.23718e-15	20378	Frzb
GO:0043065	positive regulation of apoptotic process	6.65997	2.32598e-17	2.23718e-15	20377	Sfrp1
GO:0043065	positive regulation of apoptotic process	6.65997	2.32598e-17	2.23718e-15	20379	Sfrp4
GO:0043065	positive regulation of apoptotic process	6.65997	2.32598e-17	2.23718e-15	56847	Aldh1a3
GO:0043065	positive regulation of apoptotic process	6.65997	2.32598e-17	2.23718e-15	64113	Moap1
GO:0043065	positive regulation of apoptotic process	6.65997	2.32598e-17	2.23718e-15	18127	Nos3
GO:0043065	positive regulation of apoptotic process	6.65997	2.32598e-17	2.23718e-15	76686	Clip3
GO:0043065	positive regulation of apoptotic process	6.65997	2.32598e-17	2.23718e-15	18596	Pdgfrb
GO:0043065	positive regulation of apoptotic process	6.65997	2.32598e-17	2.23718e-15	69635	Dapk1
GO:0043065	positive regulation of apoptotic process	6.65997	2.32598e-17	2.23718e-15	50490	Nox4
GO:0043065	positive regulation of apoptotic process	6.65997	2.32598e-17	2.23718e-15	20319	Sfrp2
GO:0043065	positive regulation of apoptotic process	6.65997	2.32598e-17	2.23718e-15	17395	Mmp9
GO:0043065	positive regulation of apoptotic process	6.65997	2.32598e-17	2.23718e-15	22411	Wnt11
GO:0043065	positive regulation of apoptotic process	6.65997	2.32598e-17	2.23718e-15	19378	Aldh1a2
GO:0000122	negative regulation of transcription by RNA polymerase II	4.16204	2.37505e-17	2.23718e-15	56856	Insm2
GO:0000122	negative regulation of transcription by RNA polymerase II	4.16204	2.37505e-17	2.23718e-15	56461	Kcnip3
GO:0000122	negative regulation of transcription by RNA polymerase II	4.16204	2.37505e-17	2.23718e-15	114142	Foxp2
GO:0000122	negative regulation of transcription by RNA polymerase II	4.16204	2.37505e-17	2.23718e-15	83396	Glis2
GO:0000122	negative regulation of transcription by RNA polymerase II	4.16204	2.37505e-17	2.23718e-15	15978	Ifng
GO:0000122	negative regulation of transcription by RNA polymerase II	4.16204	2.37505e-17	2.23718e-15	207667	Skor1
GO:0000122	negative regulation of transcription by RNA polymerase II	4.16204	2.37505e-17	2.23718e-15	24136	Zeb2
GO:0000122	negative regulation of transcription by RNA polymerase II	4.16204	2.37505e-17	2.23718e-15	23876	Fbln5
GO:0000122	negative regulation of transcription by RNA polymerase II	4.16204	2.37505e-17	2.23718e-15	16826	Ldb2
GO:0000122	negative regulation of transcription by RNA polymerase II	4.16204	2.37505e-17	2.23718e-15	14633	Gli2
GO:0000122	negative regulation of transcription by RNA polymerase II	4.16204	2.37505e-17	2.23718e-15	56198	Heyl
GO:0000122	negative regulation of transcription by RNA polymerase II	4.16204	2.37505e-17	2.23718e-15	59091	Jph2
GO:0000122	negative regulation of transcription by RNA polymerase II	4.16204	2.37505e-17	2.23718e-15	50524	Sall2
GO:0000122	negative regulation of transcription by RNA polymerase II	4.16204	2.37505e-17	2.23718e-15	22160	Twist1
GO:0000122	negative regulation of transcription by RNA polymerase II	4.16204	2.37505e-17	2.23718e-15	17300	Foxc1
GO:0000122	negative regulation of transcription by RNA polymerase II	4.16204	2.37505e-17	2.23718e-15	59036	Dact1
GO:0000122	negative regulation of transcription by RNA polymerase II	4.16204	2.37505e-17	2.23718e-15	69642	Mlip
GO:0000122	negative regulation of transcription by RNA polymerase II	4.16204	2.37505e-17	2.23718e-15	94352	Loxl2
GO:0000122	negative regulation of transcription by RNA polymerase II	4.16204	2.37505e-17	2.23718e-15	13805	Eng
GO:0000122	negative regulation of transcription by RNA polymerase II	4.16204	2.37505e-17	2.23718e-15	494448	Cbx6
GO:0000122	negative regulation of transcription by RNA polymerase II	4.16204	2.37505e-17	2.23718e-15	23967	Osr1
GO:0000122	negative regulation of transcription by RNA polymerase II	4.16204	2.37505e-17	2.23718e-15	18616	Peg3
GO:0000122	negative regulation of transcription by RNA polymerase II	4.16204	2.37505e-17	2.23718e-15	73181	Nfatc4
GO:0000122	negative regulation of transcription by RNA polymerase II	4.16204	2.37505e-17	2.23718e-15	21412	Tcf21
GO:0000122	negative regulation of transcription by RNA polymerase II	4.16204	2.37505e-17	2.23718e-15	17984	Ndn
GO:0000122	negative regulation of transcription by RNA polymerase II	4.16204	2.37505e-17	2.23718e-15	21385	Tbx2
GO:0000122	negative regulation of transcription by RNA polymerase II	4.16204	2.37505e-17	2.23718e-15	18132	Notch4
GO:0000122	negative regulation of transcription by RNA polymerase II	4.16204	2.37505e-17	2.23718e-15	77125	Il33
GO:0000122	negative regulation of transcription by RNA polymerase II	4.16204	2.37505e-17	2.23718e-15	13618	Ednrb
GO:0000122	negative regulation of transcription by RNA polymerase II	4.16204	2.37505e-17	2.23718e-15	20410	Sorbs3
GO:0000122	negative regulation of transcription by RNA polymerase II	4.16204	2.37505e-17	2.23718e-15	20672	Sox18
GO:0000122	negative regulation of transcription by RNA polymerase II	4.16204	2.37505e-17	2.23718e-15	13132	Dab2
GO:0000122	negative regulation of transcription by RNA polymerase II	4.16204	2.37505e-17	2.23718e-15	15248	Hic1
GO:0000122	negative regulation of transcription by RNA polymerase II	4.16204	2.37505e-17	2.23718e-15	11568	Aebp1
GO:0000122	negative regulation of transcription by RNA polymerase II	4.16204	2.37505e-17	2.23718e-15	18131	Notch3
GO:0000122	negative regulation of transcription by RNA polymerase II	4.16204	2.37505e-17	2.23718e-15	14182	Fgfr1
GO:0000122	negative regulation of transcription by RNA polymerase II	4.16204	2.37505e-17	2.23718e-15	232934	Mypop
GO:0000122	negative regulation of transcription by RNA polymerase II	4.16204	2.37505e-17	2.23718e-15	235041	Kank2
GO:0000122	negative regulation of transcription by RNA polymerase II	4.16204	2.37505e-17	2.23718e-15	14634	Gli3
GO:0000122	negative regulation of transcription by RNA polymerase II	4.16204	2.37505e-17	2.23718e-15	15213	Hey1
GO:0000122	negative regulation of transcription by RNA polymerase II	4.16204	2.37505e-17	2.23718e-15	17681	Msc
GO:0000122	negative regulation of transcription by RNA polymerase II	4.16204	2.37505e-17	2.23718e-15	15227	Foxf1
GO:0000122	negative regulation of transcription by RNA polymerase II	4.16204	2.37505e-17	2.23718e-15	12161	Bmp6
GO:0000122	negative regulation of transcription by RNA polymerase II	4.16204	2.37505e-17	2.23718e-15	77799	Sla2
GO:0000122	negative regulation of transcription by RNA polymerase II	4.16204	2.37505e-17	2.23718e-15	12398	Cbfa2t3
GO:0000122	negative regulation of transcription by RNA polymerase II	4.16204	2.37505e-17	2.23718e-15	12159	Bmp4
GO:0000122	negative regulation of transcription by RNA polymerase II	4.16204	2.37505e-17	2.23718e-15	214384	Myocd
GO:0000122	negative regulation of transcription by RNA polymerase II	4.16204	2.37505e-17	2.23718e-15	12491	Cd36
GO:0000122	negative regulation of transcription by RNA polymerase II	4.16204	2.37505e-17	2.23718e-15	238803	Zfp366
GO:0000122	negative regulation of transcription by RNA polymerase II	4.16204	2.37505e-17	2.23718e-15	11785	Apbb1
GO:0000122	negative regulation of transcription by RNA polymerase II	4.16204	2.37505e-17	2.23718e-15	226075	Glis3
GO:0000122	negative regulation of transcription by RNA polymerase II	4.16204	2.37505e-17	2.23718e-15	218772	Rarb
GO:0000122	negative regulation of transcription by RNA polymerase II	4.16204	2.37505e-17	2.23718e-15	12389	Cav1
GO:0060326	cell chemotaxis	15.9632	3.46598e-17	3.18705e-15	54199	Ccrl2
GO:0060326	cell chemotaxis	15.9632	3.46598e-17	3.18705e-15	18595	Pdgfra
GO:0060326	cell chemotaxis	15.9632	3.46598e-17	3.18705e-15	16948	Lox
GO:0060326	cell chemotaxis	15.9632	3.46598e-17	3.18705e-15	57266	Cxcl14
GO:0060326	cell chemotaxis	15.9632	3.46598e-17	3.18705e-15	22329	Vcam1
GO:0060326	cell chemotaxis	15.9632	3.46598e-17	3.18705e-15	20315	Cxcl12
GO:0060326	cell chemotaxis	15.9632	3.46598e-17	3.18705e-15	18829	Ccl21a
GO:0060326	cell chemotaxis	15.9632	3.46598e-17	3.18705e-15	12770	Ccr1l1
GO:0060326	cell chemotaxis	15.9632	3.46598e-17	3.18705e-15	23832	Xcr1
GO:0060326	cell chemotaxis	15.9632	3.46598e-17	3.18705e-15	18606	Enpp2
GO:0060326	cell chemotaxis	15.9632	3.46598e-17	3.18705e-15	18596	Pdgfrb
GO:0060326	cell chemotaxis	15.9632	3.46598e-17	3.18705e-15	252837	Ackr4
GO:0060326	cell chemotaxis	15.9632	3.46598e-17	3.18705e-15	13805	Eng
GO:0060326	cell chemotaxis	15.9632	3.46598e-17	3.18705e-15	59289	Ackr2
GO:0060326	cell chemotaxis	15.9632	3.46598e-17	3.18705e-15	12768	Ccr1
GO:0060326	cell chemotaxis	15.9632	3.46598e-17	3.18705e-15	15234	Hgf
GO:0060326	cell chemotaxis	15.9632	3.46598e-17	3.18705e-15	18591	Pdgfb
GO:0060326	cell chemotaxis	15.9632	3.46598e-17	3.18705e-15	12778	Ackr3
GO:0060326	cell chemotaxis	15.9632	3.46598e-17	3.18705e-15	12772	Ccr2
GO:0002040	sprouting angiogenesis	28.7139	6.09143e-17	5.47095e-15	20349	Sema3e
GO:0002040	sprouting angiogenesis	28.7139	6.09143e-17	5.47095e-15	18186	Nrp1
GO:0002040	sprouting angiogenesis	28.7139	6.09143e-17	5.47095e-15	14254	Flt1
GO:0002040	sprouting angiogenesis	28.7139	6.09143e-17	5.47095e-15	13805	Eng
GO:0002040	sprouting angiogenesis	28.7139	6.09143e-17	5.47095e-15	14257	Flt4
GO:0002040	sprouting angiogenesis	28.7139	6.09143e-17	5.47095e-15	12554	Cdh13
GO:0002040	sprouting angiogenesis	28.7139	6.09143e-17	5.47095e-15	54409	Ramp2
GO:0002040	sprouting angiogenesis	28.7139	6.09143e-17	5.47095e-15	72780	Rspo3
GO:0002040	sprouting angiogenesis	28.7139	6.09143e-17	5.47095e-15	22341	Vegfc
GO:0002040	sprouting angiogenesis	28.7139	6.09143e-17	5.47095e-15	53614	Reck
GO:0002040	sprouting angiogenesis	28.7139	6.09143e-17	5.47095e-15	14205	Vegfd
GO:0002040	sprouting angiogenesis	28.7139	6.09143e-17	5.47095e-15	21687	Tek
GO:0002040	sprouting angiogenesis	28.7139	6.09143e-17	5.47095e-15	78560	Adgra2
GO:0002040	sprouting angiogenesis	28.7139	6.09143e-17	5.47095e-15	94352	Loxl2
GO:0001501	skeletal system development	12.6242	1.13406e-16	9.95395e-15	21808	Tgfb2
GO:0001501	skeletal system development	12.6242	1.13406e-16	9.95395e-15	278507	Wfikkn2
GO:0001501	skeletal system development	12.6242	1.13406e-16	9.95395e-15	12160	Bmp5
GO:0001501	skeletal system development	12.6242	1.13406e-16	9.95395e-15	17389	Mmp16
GO:0001501	skeletal system development	12.6242	1.13406e-16	9.95395e-15	19228	Pth1r
GO:0001501	skeletal system development	12.6242	1.13406e-16	9.95395e-15	21922	Clec3b
GO:0001501	skeletal system development	12.6242	1.13406e-16	9.95395e-15	12817	Col13a1
GO:0001501	skeletal system development	12.6242	1.13406e-16	9.95395e-15	12667	Chrd
GO:0001501	skeletal system development	12.6242	1.13406e-16	9.95395e-15	12159	Bmp4
GO:0001501	skeletal system development	12.6242	1.13406e-16	9.95395e-15	16998	Ltbp3
GO:0001501	skeletal system development	12.6242	1.13406e-16	9.95395e-15	14613	Gja5
GO:0001501	skeletal system development	12.6242	1.13406e-16	9.95395e-15	14118	Fbn1
GO:0001501	skeletal system development	12.6242	1.13406e-16	9.95395e-15	18162	Npr3
GO:0001501	skeletal system development	12.6242	1.13406e-16	9.95395e-15	17387	Mmp14
GO:0001501	skeletal system development	12.6242	1.13406e-16	9.95395e-15	13003	Vcan
GO:0001501	skeletal system development	12.6242	1.13406e-16	9.95395e-15	17395	Mmp9
GO:0001501	skeletal system development	12.6242	1.13406e-16	9.95395e-15	12832	Col5a2
GO:0001501	skeletal system development	12.6242	1.13406e-16	9.95395e-15	14633	Gli2
GO:0001501	skeletal system development	12.6242	1.13406e-16	9.95395e-15	17300	Foxc1
GO:0001501	skeletal system development	12.6242	1.13406e-16	9.95395e-15	12843	Col1a2
GO:0001501	skeletal system development	12.6242	1.13406e-16	9.95395e-15	12842	Col1a1
GO:0010811	positive regulation of cell-substrate adhesion	23.7729	1.26163e-16	1.08276e-14	100952	Emilin1
GO:0010811	positive regulation of cell-substrate adhesion	23.7729	1.26163e-16	1.08276e-14	268780	Egflam
GO:0010811	positive regulation of cell-substrate adhesion	23.7729	1.26163e-16	1.08276e-14	320712	Abi3bp
GO:0010811	positive regulation of cell-substrate adhesion	23.7729	1.26163e-16	1.08276e-14	67896	Ccdc80
GO:0010811	positive regulation of cell-substrate adhesion	23.7729	1.26163e-16	1.08276e-14	15227	Foxf1
GO:0010811	positive regulation of cell-substrate adhesion	23.7729	1.26163e-16	1.08276e-14	407800	Ecm2
GO:0010811	positive regulation of cell-substrate adhesion	23.7729	1.26163e-16	1.08276e-14	94214	Spock2
GO:0010811	positive regulation of cell-substrate adhesion	23.7729	1.26163e-16	1.08276e-14	114249	Npnt
GO:0010811	positive regulation of cell-substrate adhesion	23.7729	1.26163e-16	1.08276e-14	18591	Pdgfb
GO:0010811	positive regulation of cell-substrate adhesion	23.7729	1.26163e-16	1.08276e-14	64075	Smoc1
GO:0010811	positive regulation of cell-substrate adhesion	23.7729	1.26163e-16	1.08276e-14	14115	Fbln2
GO:0010811	positive regulation of cell-substrate adhesion	23.7729	1.26163e-16	1.08276e-14	12837	Col8a1
GO:0010811	positive regulation of cell-substrate adhesion	23.7729	1.26163e-16	1.08276e-14	18073	Nid1
GO:0010811	positive regulation of cell-substrate adhesion	23.7729	1.26163e-16	1.08276e-14	16402	Itga5
GO:0010811	positive regulation of cell-substrate adhesion	23.7729	1.26163e-16	1.08276e-14	13612	Edil3
GO:0007166	cell surface receptor signaling pathway	9.3227	2.06746e-16	1.73577e-14	100124699	Trbv30
GO:0007166	cell surface receptor signaling pathway	9.3227	2.06746e-16	1.73577e-14	330814	Adgrl1
GO:0007166	cell surface receptor signaling pathway	9.3227	2.06746e-16	1.73577e-14	319387	Adgrl3
GO:0007166	cell surface receptor signaling pathway	9.3227	2.06746e-16	1.73577e-14	319229	Sctr
GO:0007166	cell surface receptor signaling pathway	9.3227	2.06746e-16	1.73577e-14	80891	Fcrls
GO:0007166	cell surface receptor signaling pathway	9.3227	2.06746e-16	1.73577e-14	269295	Rtn4rl2
GO:0007166	cell surface receptor signaling pathway	9.3227	2.06746e-16	1.73577e-14	17967	Ncam1
GO:0007166	cell surface receptor signaling pathway	9.3227	2.06746e-16	1.73577e-14	16772	Lama1
GO:0007166	cell surface receptor signaling pathway	9.3227	2.06746e-16	1.73577e-14	18160	Npr1
GO:0007166	cell surface receptor signaling pathway	9.3227	2.06746e-16	1.73577e-14	14652	Glp1r
GO:0007166	cell surface receptor signaling pathway	9.3227	2.06746e-16	1.73577e-14	207911	Mchr1
GO:0007166	cell surface receptor signaling pathway	9.3227	2.06746e-16	1.73577e-14	12828	Col4a3
GO:0007166	cell surface receptor signaling pathway	9.3227	2.06746e-16	1.73577e-14	11517	Adcyap1r1
GO:0007166	cell surface receptor signaling pathway	9.3227	2.06746e-16	1.73577e-14	78560	Adgra2
GO:0007166	cell surface receptor signaling pathway	9.3227	2.06746e-16	1.73577e-14	237175	Adgrg2
GO:0007166	cell surface receptor signaling pathway	9.3227	2.06746e-16	1.73577e-14	52614	Adgre4
GO:0007166	cell surface receptor signaling pathway	9.3227	2.06746e-16	1.73577e-14	215798	Adgrg6
GO:0007166	cell surface receptor signaling pathway	9.3227	2.06746e-16	1.73577e-14	54598	Calcrl
GO:0007166	cell surface receptor signaling pathway	9.3227	2.06746e-16	1.73577e-14	224792	Adgrf5
GO:0007166	cell surface receptor signaling pathway	9.3227	2.06746e-16	1.73577e-14	14131	Fcgr3
GO:0007166	cell surface receptor signaling pathway	9.3227	2.06746e-16	1.73577e-14	18414	Osmr
GO:0007166	cell surface receptor signaling pathway	9.3227	2.06746e-16	1.73577e-14	19228	Pth1r
GO:0007166	cell surface receptor signaling pathway	9.3227	2.06746e-16	1.73577e-14	12491	Cd36
GO:0007166	cell surface receptor signaling pathway	9.3227	2.06746e-16	1.73577e-14	13733	Adgre1
GO:0007166	cell surface receptor signaling pathway	9.3227	2.06746e-16	1.73577e-14	14362	Fzd1
GO:0006811	ion transport	4.82139	9.66264e-16	7.93982e-14	110876	Scn2a
GO:0006811	ion transport	4.82139	9.66264e-16	7.93982e-14	56188	Fxyd1
GO:0006811	ion transport	4.82139	9.66264e-16	7.93982e-14	667742	Piezo2
GO:0006811	ion transport	4.82139	9.66264e-16	7.93982e-14	14800	Gria2
GO:0006811	ion transport	4.82139	9.66264e-16	7.93982e-14	98660	Atp1a2
GO:0006811	ion transport	4.82139	9.66264e-16	7.93982e-14	110891	Slc8a2
GO:0006811	ion transport	4.82139	9.66264e-16	7.93982e-14	110893	Slc8a3
GO:0006811	ion transport	4.82139	9.66264e-16	7.93982e-14	14658	Glrb
GO:0006811	ion transport	4.82139	9.66264e-16	7.93982e-14	140493	Kcnn3
GO:0006811	ion transport	4.82139	9.66264e-16	7.93982e-14	241528	Lrrc55
GO:0006811	ion transport	4.82139	9.66264e-16	7.93982e-14	20266	Scn1b
GO:0006811	ion transport	4.82139	9.66264e-16	7.93982e-14	14408	Gabrr1
GO:0006811	ion transport	4.82139	9.66264e-16	7.93982e-14	11932	Atp1b2
GO:0006811	ion transport	4.82139	9.66264e-16	7.93982e-14	12870	Cp
GO:0006811	ion transport	4.82139	9.66264e-16	7.93982e-14	94249	Slc24a3
GO:0006811	ion transport	4.82139	9.66264e-16	7.93982e-14	103511	Calhm5
GO:0006811	ion transport	4.82139	9.66264e-16	7.93982e-14	14806	Grik2
GO:0006811	ion transport	4.82139	9.66264e-16	7.93982e-14	16819	Lcn2
GO:0006811	ion transport	4.82139	9.66264e-16	7.93982e-14	20536	Slc4a3
GO:0006811	ion transport	4.82139	9.66264e-16	7.93982e-14	18436	P2rx1
GO:0006811	ion transport	4.82139	9.66264e-16	7.93982e-14	56461	Kcnip3
GO:0006811	ion transport	4.82139	9.66264e-16	7.93982e-14	16500	Kcnb1
GO:0006811	ion transport	4.82139	9.66264e-16	7.93982e-14	16513	Kcnj10
GO:0006811	ion transport	4.82139	9.66264e-16	7.93982e-14	381290	Atp2b4
GO:0006811	ion transport	4.82139	9.66264e-16	7.93982e-14	399548	Scn4b
GO:0006811	ion transport	4.82139	9.66264e-16	7.93982e-14	71145	Scara5
GO:0006811	ion transport	4.82139	9.66264e-16	7.93982e-14	72961	Slc17a7
GO:0006811	ion transport	4.82139	9.66264e-16	7.93982e-14	12293	Cacna2d1
GO:0006811	ion transport	4.82139	9.66264e-16	7.93982e-14	81904	Cacng7
GO:0006811	ion transport	4.82139	9.66264e-16	7.93982e-14	75750	Slc10a6
GO:0006811	ion transport	4.82139	9.66264e-16	7.93982e-14	16526	Kcnk2
GO:0006811	ion transport	4.82139	9.66264e-16	7.93982e-14	18173	Slc11a1
GO:0006811	ion transport	4.82139	9.66264e-16	7.93982e-14	59095	Fxyd6
GO:0006811	ion transport	4.82139	9.66264e-16	7.93982e-14	20273	Scn8a
GO:0006811	ion transport	4.82139	9.66264e-16	7.93982e-14	16533	Kcnmb1
GO:0006811	ion transport	4.82139	9.66264e-16	7.93982e-14	57814	Kcne4
GO:0006811	ion transport	4.82139	9.66264e-16	7.93982e-14	16527	Kcnk3
GO:0006811	ion transport	4.82139	9.66264e-16	7.93982e-14	60613	Kcnq4
GO:0006811	ion transport	4.82139	9.66264e-16	7.93982e-14	18440	P2rx6
GO:0006811	ion transport	4.82139	9.66264e-16	7.93982e-14	66733	Kcng4
GO:0006811	ion transport	4.82139	9.66264e-16	7.93982e-14	16516	Kcnj15
GO:0001570	vasculogenesis	16.4649	1.04644e-15	8.41945e-14	20672	Sox18
GO:0001570	vasculogenesis	16.4649	1.04644e-15	8.41945e-14	15117	Has2
GO:0001570	vasculogenesis	16.4649	1.04644e-15	8.41945e-14	69903	Rasip1
GO:0001570	vasculogenesis	16.4649	1.04644e-15	8.41945e-14	21687	Tek
GO:0001570	vasculogenesis	16.4649	1.04644e-15	8.41945e-14	214384	Myocd
GO:0001570	vasculogenesis	16.4649	1.04644e-15	8.41945e-14	16542	Kdr
GO:0001570	vasculogenesis	16.4649	1.04644e-15	8.41945e-14	15227	Foxf1
GO:0001570	vasculogenesis	16.4649	1.04644e-15	8.41945e-14	14615	Gjc1
GO:0001570	vasculogenesis	16.4649	1.04644e-15	8.41945e-14	12389	Cav1
GO:0001570	vasculogenesis	16.4649	1.04644e-15	8.41945e-14	23796	Aplnr
GO:0001570	vasculogenesis	16.4649	1.04644e-15	8.41945e-14	54409	Ramp2
GO:0001570	vasculogenesis	16.4649	1.04644e-15	8.41945e-14	15213	Hey1
GO:0001570	vasculogenesis	16.4649	1.04644e-15	8.41945e-14	21814	Tgfbr3
GO:0001570	vasculogenesis	16.4649	1.04644e-15	8.41945e-14	353156	Egfl7
GO:0001570	vasculogenesis	16.4649	1.04644e-15	8.41945e-14	21846	Tie1
GO:0001570	vasculogenesis	16.4649	1.04644e-15	8.41945e-14	13805	Eng
GO:0001570	vasculogenesis	16.4649	1.04644e-15	8.41945e-14	12778	Ackr3
GO:0006955	immune response	5.97718	1.75019e-15	1.37943e-13	15978	Ifng
GO:0006955	immune response	5.97718	1.75019e-15	1.37943e-13	13038	Ctsk
GO:0006955	immune response	5.97718	1.75019e-15	1.37943e-13	57266	Cxcl14
GO:0006955	immune response	5.97718	1.75019e-15	1.37943e-13	12772	Ccr2
GO:0006955	immune response	5.97718	1.75019e-15	1.37943e-13	692154	Igkv1-88
GO:0006955	immune response	5.97718	1.75019e-15	1.37943e-13	59289	Ackr2
GO:0006955	immune response	5.97718	1.75019e-15	1.37943e-13	18089	Nkx2-3
GO:0006955	immune response	5.97718	1.75019e-15	1.37943e-13	140792	Colec12
GO:0006955	immune response	5.97718	1.75019e-15	1.37943e-13	12778	Ackr3
GO:0006955	immune response	5.97718	1.75019e-15	1.37943e-13	12768	Ccr1
GO:0006955	immune response	5.97718	1.75019e-15	1.37943e-13	12491	Cd36
GO:0006955	immune response	5.97718	1.75019e-15	1.37943e-13	12770	Ccr1l1
GO:0006955	immune response	5.97718	1.75019e-15	1.37943e-13	54199	Ccrl2
GO:0006955	immune response	5.97718	1.75019e-15	1.37943e-13	108005	Igkv3-7
GO:0006955	immune response	5.97718	1.75019e-15	1.37943e-13	71733	Susd2
GO:0006955	immune response	5.97718	1.75019e-15	1.37943e-13	16193	Il6
GO:0006955	immune response	5.97718	1.75019e-15	1.37943e-13	20296	Ccl2
GO:0006955	immune response	5.97718	1.75019e-15	1.37943e-13	620050	Igkv12-38
GO:0006955	immune response	5.97718	1.75019e-15	1.37943e-13	16153	Il10
GO:0006955	immune response	5.97718	1.75019e-15	1.37943e-13	18606	Enpp2
GO:0006955	immune response	5.97718	1.75019e-15	1.37943e-13	18106	Cd244a
GO:0006955	immune response	5.97718	1.75019e-15	1.37943e-13	20292	Ccl11
GO:0006955	immune response	5.97718	1.75019e-15	1.37943e-13	18829	Ccl21a
GO:0006955	immune response	5.97718	1.75019e-15	1.37943e-13	56619	Clec4e
GO:0006955	immune response	5.97718	1.75019e-15	1.37943e-13	20315	Cxcl12
GO:0006955	immune response	5.97718	1.75019e-15	1.37943e-13	12161	Bmp6
GO:0006955	immune response	5.97718	1.75019e-15	1.37943e-13	21814	Tgfbr3
GO:0006955	immune response	5.97718	1.75019e-15	1.37943e-13	252837	Ackr4
GO:0006955	immune response	5.97718	1.75019e-15	1.37943e-13	12628	Cfh
GO:0006955	immune response	5.97718	1.75019e-15	1.37943e-13	21944	Tnfsf12
GO:0006955	immune response	5.97718	1.75019e-15	1.37943e-13	23832	Xcr1
GO:0006955	immune response	5.97718	1.75019e-15	1.37943e-13	20306	Ccl7
GO:0006955	immune response	5.97718	1.75019e-15	1.37943e-13	140795	P2ry14
GO:0043066	negative regulation of apoptotic process	4.93578	2.40085e-15	1.85442e-13	13618	Ednrb
GO:0043066	negative regulation of apoptotic process	4.93578	2.40085e-15	1.85442e-13	13132	Dab2
GO:0043066	negative regulation of apoptotic process	4.93578	2.40085e-15	1.85442e-13	15234	Hgf
GO:0043066	negative regulation of apoptotic process	4.93578	2.40085e-15	1.85442e-13	14257	Flt4
GO:0043066	negative regulation of apoptotic process	4.93578	2.40085e-15	1.85442e-13	12955	Cryab
GO:0043066	negative regulation of apoptotic process	4.93578	2.40085e-15	1.85442e-13	22411	Wnt11
GO:0043066	negative regulation of apoptotic process	4.93578	2.40085e-15	1.85442e-13	11684	Alox12
GO:0043066	negative regulation of apoptotic process	4.93578	2.40085e-15	1.85442e-13	22160	Twist1
[truncated: 9,431 more rows]

## Sheet: down-regulated gene function
go_id	go_name	go_diffgene_count	go_gene_count	enrichment	pvalue	FDR
GO:0009615	response to virus	5	60	39.039	8.25653e-07	0.000283533
GO:0070269	pyroptosis	4	25	74.9549	9.76016e-07	0.000283533
GO:0006805	xenobiotic metabolic process	5	75	31.2312	2.54279e-06	0.000398333
GO:0012501	programmed cell death	4	32	58.5585	2.7424e-06	0.000398333
GO:0030317	flagellated sperm motility	5	91	25.74	6.66559e-06	0.000696813
GO:0060700	regulation of ribonuclease activity	3	12	117.117	8.27797e-06	0.000696813
GO:0045071	negative regulation of viral genome replication	4	42	44.616	8.39534e-06	0.000696813
GO:0006629	lipid metabolic process	9	539	7.82228	1.1043e-05	0.000801995
GO:0032981	mitochondrial respiratory chain complex I assembly	4	49	38.2423	1.57081e-05	0.00101404
GO:0055085	transmembrane transport	8	432	8.67533	1.89051e-05	0.00109838
GO:0008202	steroid metabolic process	5	115	20.3682	2.111e-05	0.00111499
GO:0099040	ceramide translocation	2	3	312.312	5.4253e-05	0.00242469
GO:1905039	carboxylic acid transmembrane transport	2	3	312.312	5.4253e-05	0.00242469
GO:0051923	sulfation	3	25	56.2162	8.47948e-05	0.00351899
GO:0019532	oxalate transport	2	4	234.234	0.000108354	0.00404433
GO:0006821	chloride transport	4	80	23.4234	0.000111376	0.00404433
GO:0006334	nucleosome assembly	4	87	21.5388	0.00015494	0.00529531
GO:0006811	ion transport	8	593	6.31997	0.000181825	0.00585514
GO:0007283	spermatogenesis	7	438	7.48693	0.000191476	0.00585514
GO:0051607	defense response to virus	5	184	12.7301	0.000203331	0.00590677
GO:0046034	ATP metabolic process	3	44	31.941	0.000473949	0.0121723
GO:0006584	catecholamine metabolic process	2	8	117.117	0.000502816	0.0121723
GO:0042446	hormone biosynthetic process	2	8	117.117	0.000502816	0.0121723
GO:0051412	response to corticosterone	2	8	117.117	0.000502816	0.0121723
GO:0006123	mitochondrial electron transport, cytochrome c to oxygen	2	10	93.6936	0.000805831	0.0187275
GO:0008207	C21-steroid hormone metabolic process	2	11	85.176	0.000983523	0.0217517
GO:0045087	innate immune response	7	574	5.71302	0.00101083	0.0217517
GO:0031936	negative regulation of chromatin silencing	2	12	78.078	0.00117857	0.0236121
GO:0042776	mitochondrial ATP synthesis coupled proton transport	2	12	78.078	0.00117857	0.0236121
GO:0030154	cell differentiation	9	992	4.25021	0.00122038	0.0236347
GO:0042403	thyroid hormone metabolic process	2	13	72.072	0.0013909	0.0260682
GO:0016584	nucleosome positioning	2	15	62.4624	0.00186712	0.0339
GO:0042742	defense response to bacterium	5	303	7.73049	0.00205353	0.0343898
GO:0015986	ATP synthesis coupled proton transport	2	16	58.5585	0.00213086	0.0343898
GO:0022904	respiratory electron transport chain	2	16	58.5585	0.00213086	0.0343898
GO:0032094	response to food	2	16	58.5585	0.00213086	0.0343898
GO:0051321	meiotic cell cycle	4	174	10.7694	0.00222392	0.0349216
GO:0008272	sulfate transport	2	17	55.1139	0.0024116	0.036872
GO:0015718	monocarboxylic acid transport	2	18	52.052	0.00270924	0.0393518
GO:0045910	negative regulation of DNA recombination	2	18	52.052	0.00270924	0.0393518
GO:0043046	DNA methylation involved in gamete generation	2	20	46.8468	0.003355	0.0475428
GO:0006164	purine nucleotide biosynthetic process	2	22	42.588	0.00406755	0.0537102
GO:0006754	ATP biosynthetic process	2	22	42.588	0.00406755	0.0537102
GO:0009060	aerobic respiration	2	22	42.588	0.00406755	0.0537102
GO:0042572	retinol metabolic process	2	23	40.7363	0.0044487	0.0574377
GO:0048240	sperm capacitation	2	27	34.7013	0.00613743	0.0718964
GO:0030261	chromosome condensation	2	28	33.462	0.0066003	0.0718964
GO:0045332	phospholipid translocation	2	29	32.3081	0.00707929	0.0718964
GO:0019373	epoxygenase P450 pathway	2	31	30.2237	0.0080854	0.0718964
GO:0009154	purine ribonucleotide catabolic process	1	1	468.468	0.00853847	0.0718964
GO:0010446	response to alkaline pH	1	1	468.468	0.00853847	0.0718964
GO:0015794	glycerol-3-phosphate transmembrane transport	1	1	468.468	0.00853847	0.0718964
GO:0021763	subthalamic nucleus development	1	1	468.468	0.00853847	0.0718964
GO:0032431	activation of phospholipase A2 activity	1	1	468.468	0.00853847	0.0718964
GO:0033231	carbohydrate export	1	1	468.468	0.00853847	0.0718964
GO:0034463	90S preribosome assembly	1	1	468.468	0.00853847	0.0718964
GO:0043215	daunorubicin transport	1	1	468.468	0.00853847	0.0718964
GO:0046865	terpenoid transport	1	1	468.468	0.00853847	0.0718964
GO:0051780	behavioral response to nutrient	1	1	468.468	0.00853847	0.0718964
GO:0060578	superior vena cava morphogenesis	1	1	468.468	0.00853847	0.0718964
GO:0061843	Sertoli cell barrier remodeling	1	1	468.468	0.00853847	0.0718964
GO:0071693	protein transport within extracellular region	1	1	468.468	0.00853847	0.0718964
GO:0090278	negative regulation of peptide hormone secretion	1	1	468.468	0.00853847	0.0718964
GO:0090320	regulation of chylomicron remnant clearance	1	1	468.468	0.00853847	0.0718964
GO:0120034	positive regulation of plasma membrane bounded cell projection assembly	1	1	468.468	0.00853847	0.0718964
GO:1903638	positive regulation of protein import into mitochondrial outer membrane	1	1	468.468	0.00853847	0.0718964
GO:1905703	negative regulation of inhibitory synapse assembly	1	1	468.468	0.00853847	0.0718964
GO:1990834	response to odorant	1	1	468.468	0.00853847	0.0718964
GO:2000230	negative regulation of pancreatic stellate cell proliferation	1	1	468.468	0.00853847	0.0718964
GO:0016042	lipid catabolic process	3	122	11.5197	0.00935534	0.0776493
GO:0043388	positive regulation of DNA binding	2	34	27.5569	0.00971379	0.0794889
GO:0048662	negative regulation of smooth muscle cell proliferation	2	37	25.3226	0.0114836	0.0926664
GO:0007129	synapsis	2	38	24.6562	0.0121047	0.0946457
GO:0072593	reactive oxygen species metabolic process	2	38	24.6562	0.0121047	0.0946457
GO:0009617	response to bacterium	4	277	6.76488	0.0122176	0.0946457
GO:0019216	regulation of lipid metabolic process	2	39	24.024	0.0127411	0.0974027
GO:0050873	brown fat cell differentiation	2	40	23.4234	0.013393	0.100113
GO:0007286	spermatid development	3	151	9.30731	0.0170392	0.100113
GO:0000961	negative regulation of mitochondrial RNA catabolic process	1	2	234.234	0.0170588	0.100113
GO:0003171	atrioventricular valve development	1	2	234.234	0.0170588	0.100113
GO:0006127	glycerophosphate shuttle	1	2	234.234	0.0170588	0.100113
GO:0009914	hormone transport	1	2	234.234	0.0170588	0.100113
GO:0014045	establishment of endothelial blood-brain barrier	1	2	234.234	0.0170588	0.100113
GO:0014876	response to injury involved in regulation of muscle adaptation	1	2	234.234	0.0170588	0.100113
GO:0018960	4-nitrophenol metabolic process	1	2	234.234	0.0170588	0.100113
GO:0021855	hypothalamus cell migration	1	2	234.234	0.0170588	0.100113
GO:0032307	negative regulation of prostaglandin secretion	1	2	234.234	0.0170588	0.100113
GO:0035873	lactate transmembrane transport	1	2	234.234	0.0170588	0.100113
GO:0042404	thyroid hormone catabolic process	1	2	234.234	0.0170588	0.100113
GO:0060577	pulmonary vein morphogenesis	1	2	234.234	0.0170588	0.100113
GO:0061325	cell proliferation involved in outflow tract morphogenesis	1	2	234.234	0.0170588	0.100113
GO:0097474	retinal cone cell apoptotic process	1	2	234.234	0.0170588	0.100113
GO:1900208	regulation of cardiolipin metabolic process	1	2	234.234	0.0170588	0.100113
GO:1901529	positive regulation of anion channel activity	1	2	234.234	0.0170588	0.100113
GO:1903578	regulation of ATP metabolic process	1	2	234.234	0.0170588	0.100113
GO:1903645	negative regulation of chaperone-mediated protein folding	1	2	234.234	0.0170588	0.100113
GO:1904446	positive regulation of establishment of Sertoli cell barrier	1	2	234.234	0.0170588	0.100113
GO:1904478	regulation of intestinal absorption	1	2	234.234	0.0170588	0.100113
GO:2001025	positive regulation of response to drug	1	2	234.234	0.0170588	0.100113
GO:0006487	protein N-linked glycosylation	2	46	20.3682	0.0176232	0.102391
GO:0007339	binding of sperm to zona pellucida	2	47	19.9348	0.0183808	0.105735
GO:0006749	glutathione metabolic process	2	49	19.1211	0.0199404	0.113582
GO:0006665	sphingolipid metabolic process	2	50	18.7387	0.0207423	0.117003
GO:0006082	organic acid metabolic process	2	51	18.3713	0.0215589	0.117865
GO:0042738	exogenous drug catabolic process	2	52	18.018	0.02239	0.117865
GO:1902476	chloride transmembrane transport	2	54	17.3507	0.0240957	0.117865
GO:0002074	extraocular skeletal muscle development	1	3	156.156	0.0255611	0.117865
GO:0003350	pulmonary myocardium development	1	3	156.156	0.0255611	0.117865
GO:0006311	meiotic gene conversion	1	3	156.156	0.0255611	0.117865
GO:0006393	termination of mitochondrial transcription	1	3	156.156	0.0255611	0.117865
GO:0009298	GDP-mannose biosynthetic process	1	3	156.156	0.0255611	0.117865
GO:0010124	phenylacetate catabolic process	1	3	156.156	0.0255611	0.117865
GO:0022618	ribonucleoprotein complex assembly	1	3	156.156	0.0255611	0.117865
GO:0034378	chylomicron assembly	1	3	156.156	0.0255611	0.117865
GO:0035710	CD4-positive, alpha-beta T cell activation	1	3	156.156	0.0255611	0.117865
GO:0035993	deltoid tuberosity development	1	3	156.156	0.0255611	0.117865
GO:0051047	positive regulation of secretion	1	3	156.156	0.0255611	0.117865
GO:0051882	mitochondrial depolarization	1	3	156.156	0.0255611	0.117865
GO:0060460	left lung morphogenesis	1	3	156.156	0.0255611	0.117865
GO:0060856	establishment of blood-brain barrier	1	3	156.156	0.0255611	0.117865
GO:0070814	hydrogen sulfide biosynthetic process	1	3	156.156	0.0255611	0.117865
GO:0070988	demethylation	1	3	156.156	0.0255611	0.117865
GO:0071453	cellular response to oxygen levels	1	3	156.156	0.0255611	0.117865
GO:1900139	negative regulation of arachidonic acid secretion	1	3	156.156	0.0255611	0.117865
GO:1990963	establishment of blood-retinal barrier	1	3	156.156	0.0255611	0.117865
GO:2001247	positive regulation of phosphatidylcholine biosynthetic process	1	3	156.156	0.0255611	0.117865
GO:0071407	cellular response to organic cyclic compound	2	57	16.4375	0.0267619	0.12243
GO:0048704	embryonic skeletal system morphogenesis	2	59	15.8803	0.0286104	0.129864
GO:0006631	fatty acid metabolic process	3	186	7.55593	0.0302828	0.13639
GO:0021766	hippocampus development	2	63	14.872	0.0324757	0.141288
GO:0000103	sulfate assimilation	1	4	117.117	0.0340454	0.141288
GO:0006660	phosphatidylserine catabolic process	1	4	117.117	0.0340454	0.141288
GO:0009249	protein lipoylation	1	4	117.117	0.0340454	0.141288
GO:0035879	plasma membrane lactate transport	1	4	117.117	0.0340454	0.141288
GO:0042998	positive regulation of Golgi to plasma membrane protein transport	1	4	117.117	0.0340454	0.141288
GO:0061031	endodermal digestive tract morphogenesis	1	4	117.117	0.0340454	0.141288
GO:1900077	negative regulation of cellular response to insulin stimulus	1	4	117.117	0.0340454	0.141288
GO:1905599	positive regulation of low-density lipoprotein receptor activity	1	4	117.117	0.0340454	0.141288
GO:2001225	regulation of chloride transport	1	4	117.117	0.0340454	0.141288
GO:2001258	negative regulation of cation channel activity	1	4	117.117	0.0340454	0.141288
GO:0006694	steroid biosynthetic process	2	65	14.4144	0.0344914	0.142124
GO:0007275	multicellular organism development	7	1096	2.99204	0.0380917	0.15437
GO:0008344	adult locomotory behavior	2	70	13.3848	0.039769	0.15437
GO:0002175	protein localization to paranode region of axon	1	5	93.6936	0.0425116	0.15437
GO:0003253	cardiac neural crest cell migration involved in outflow tract morphogenesis	1	5	93.6936	0.0425116	0.15437
GO:0010742	macrophage derived foam cell differentiation	1	5	93.6936	0.0425116	0.15437
GO:0010891	negative regulation of sequestering of triglyceride	1	5	93.6936	0.0425116	0.15437
GO:0015760	glucose-6-phosphate transport	1	5	93.6936	0.0425116	0.15437
GO:0019346	transsulfuration	1	5	93.6936	0.0425116	0.15437
GO:0035886	vascular smooth muscle cell differentiation	1	5	93.6936	0.0425116	0.15437
GO:0036343	psychomotor behavior	1	5	93.6936	0.0425116	0.15437
GO:0045923	positive regulation of fatty acid metabolic process	1	5	93.6936	0.0425116	0.15437
GO:0047484	regulation of response to osmotic stress	1	5	93.6936	0.0425116	0.15437
GO:0048525	negative regulation of viral process	1	5	93.6936	0.0425116	0.15437
GO:0060965	negative regulation of gene silencing by miRNA	1	5	93.6936	0.0425116	0.15437
GO:0098908	regulation of neuronal action potential	1	5	93.6936	0.0425116	0.15437
GO:0099558	maintenance of synapse structure	1	5	93.6936	0.0425116	0.15437
GO:1903052	positive regulation of proteolysis involved in cellular protein catabolic process	1	5	93.6936	0.0425116	0.15437
GO:1904925	positive regulation of autophagy of mitochondrion in response to mitochondrial depolarization	1	5	93.6936	0.0425116	0.15437
GO:1990962	drug transport across blood-brain barrier	1	5	93.6936	0.0425116	0.15437
GO:0015031	protein transport	5	620	3.77797	0.0438494	0.158239
GO:0006486	protein glycosylation	2	77	12.168	0.0477176	0.163579
GO:0050896	response to stimulus	3	223	6.30226	0.0494299	0.163579
GO:0006682	galactosylceramide biosynthetic process	1	6	78.078	0.0509599	0.163579
GO:0009235	cobalamin metabolic process	1	6	78.078	0.0509599	0.163579
GO:0010994	free ubiquitin chain polymerization	1	6	78.078	0.0509599	0.163579
GO:0022900	electron transport chain	1	6	78.078	0.0509599	0.163579
GO:0033561	regulation of water loss via skin	1	6	78.078	0.0509599	0.163579
GO:0034157	positive regulation of toll-like receptor 7 signaling pathway	1	6	78.078	0.0509599	0.163579
GO:0043367	CD4-positive, alpha-beta T cell differentiation	1	6	78.078	0.0509599	0.163579
GO:0046514	ceramide catabolic process	1	6	78.078	0.0509599	0.163579
GO:0048318	axial mesoderm development	1	6	78.078	0.0509599	0.163579
GO:0051177	meiotic sister chromatid cohesion	1	6	78.078	0.0509599	0.163579
GO:0052651	monoacylglycerol catabolic process	1	6	78.078	0.0509599	0.163579
GO:0060336	negative regulation of interferon-gamma-mediated signaling pathway	1	6	78.078	0.0509599	0.163579
GO:0072089	stem cell proliferation	1	6	78.078	0.0509599	0.163579
GO:0150079	negative regulation of neuroinflammatory response	1	6	78.078	0.0509599	0.163579
GO:1903214	regulation of protein targeting to mitochondrion	1	6	78.078	0.0509599	0.163579
GO:1905150	regulation of voltage-gated sodium channel activity	1	6	78.078	0.0509599	0.163579
GO:1905475	regulation of protein localization to membrane	1	6	78.078	0.0509599	0.163579
GO:1905516	positive regulation of fertilization	1	6	78.078	0.0509599	0.163579
GO:0002674	negative regulation of acute inflammatory response	1	7	66.924	0.0593903	0.174272
GO:0006729	tetrahydrobiopterin biosynthetic process	1	7	66.924	0.0593903	0.174272
GO:0009247	glycolipid biosynthetic process	1	7	66.924	0.0593903	0.174272
GO:0030913	paranodal junction assembly	1	7	66.924	0.0593903	0.174272
GO:0033629	negative regulation of cell adhesion mediated by integrin	1	7	66.924	0.0593903	0.174272
GO:0034165	positive regulation of toll-like receptor 9 signaling pathway	1	7	66.924	0.0593903	0.174272
GO:0035336	long-chain fatty-acyl-CoA metabolic process	1	7	66.924	0.0593903	0.174272
GO:0035357	peroxisome proliferator activated receptor signaling pathway	1	7	66.924	0.0593903	0.174272
GO:0051026	chiasma assembly	1	7	66.924	0.0593903	0.174272
GO:0051180	vitamin transport	1	7	66.924	0.0593903	0.174272
GO:0060971	embryonic heart tube left/right pattern formation	1	7	66.924	0.0593903	0.174272
GO:0061072	iris morphogenesis	1	7	66.924	0.0593903	0.174272
GO:1902305	regulation of sodium ion transmembrane transport	1	7	66.924	0.0593903	0.174272
GO:1902396	protein localization to bicellular tight junction	1	7	66.924	0.0593903	0.174272
GO:1905461	positive regulation of vascular associated smooth muscle cell apoptotic process	1	7	66.924	0.0593903	0.174272
GO:1905563	negative regulation of vascular endothelial cell proliferation	1	7	66.924	0.0593903	0.174272
GO:2000553	positive regulation of T-helper 2 cell cytokine production	1	7	66.924	0.0593903	0.174272
GO:0006081	cellular aldehyde metabolic process	1	8	58.5585	0.0678028	0.184946
GO:0006228	UTP biosynthetic process	1	8	58.5585	0.0678028	0.184946
GO:0006348	chromatin silencing at telomere	1	8	58.5585	0.0678028	0.184946
GO:0007198	adenylate cyclase-inhibiting serotonin receptor signaling pathway	1	8	58.5585	0.0678028	0.184946
GO:0010887	negative regulation of cholesterol storage	1	8	58.5585	0.0678028	0.184946
GO:0021516	dorsal spinal cord development	1	8	58.5585	0.0678028	0.184946
GO:0031346	positive regulation of cell projection organization	1	8	58.5585	0.0678028	0.184946
GO:0035627	ceramide transport	1	8	58.5585	0.0678028	0.184946
GO:0043457	regulation of cellular respiration	1	8	58.5585	0.0678028	0.184946
GO:0044539	long-chain fatty acid import	1	8	58.5585	0.0678028	0.184946
GO:0048806	genitalia development	1	8	58.5585	0.0678028	0.184946
GO:0055009	atrial cardiac muscle tissue morphogenesis	1	8	58.5585	0.0678028	0.184946
GO:1901030	positive regulation of mitochondrial outer membrane permeabilization involved in apoptotic signaling pathway	1	8	58.5585	0.0678028	0.184946
GO:1903979	negative regulation of microglial cell activation	1	8	58.5585	0.0678028	0.184946
GO:1990961	drug transmembrane export	1	8	58.5585	0.0678028	0.184946
GO:0006241	CTP biosynthetic process	1	9	52.052	0.0761975	0.193322
GO:0006651	diacylglycerol biosynthetic process	1	9	52.052	0.0761975	0.193322
GO:0031536	positive regulation of exit from mitosis	1	9	52.052	0.0761975	0.193322
GO:0034379	very-low-density lipoprotein particle assembly	1	9	52.052	0.0761975	0.193322
GO:0046321	positive regulation of fatty acid oxidation	1	9	52.052	0.0761975	0.193322
GO:0046415	urate metabolic process	1	9	52.052	0.0761975	0.193322
GO:0051346	negative regulation of hydrolase activity	1	9	52.052	0.0761975	0.193322
GO:0052696	flavonoid glucuronidation	1	9	52.052	0.0761975	0.193322
GO:0052697	xenobiotic glucuronidation	1	9	52.052	0.0761975	0.193322
GO:0055015	ventricular cardiac muscle cell development	1	9	52.052	0.0761975	0.193322
GO:0055123	digestive system development	1	9	52.052	0.0761975	0.193322
GO:0070633	transepithelial transport	1	9	52.052	0.0761975	0.193322
GO:1902093	positive regulation of flagellated sperm motility	1	9	52.052	0.0761975	0.193322
GO:1990414	replication-born double-strand break repair via sister chromatid exchange	1	9	52.052	0.0761975	0.193322
GO:2000048	negative regulation of cell-cell adhesion mediated by cadherin	1	9	52.052	0.0761975	0.193322
GO:2000288	positive regulation of myoblast proliferation	1	9	52.052	0.0761975	0.193322
GO:0001503	ossification	2	102	9.18565	0.0811438	0.200562
GO:0006013	mannose metabolic process	1	10	46.8468	0.0845743	0.200562
GO:0006072	glycerol-3-phosphate metabolic process	1	10	46.8468	0.0845743	0.200562
GO:0006122	mitochondrial electron transport, ubiquinol to cytochrome c	1	10	46.8468	0.0845743	0.200562
GO:0006183	GTP biosynthetic process	1	10	46.8468	0.0845743	0.200562
GO:0010745	negative regulation of macrophage derived foam cell differentiation	1	10	46.8468	0.0845743	0.200562
GO:0019732	antifungal humoral response	1	10	46.8468	0.0845743	0.200562
GO:0030071	regulation of mitotic metaphase/anaphase transition	1	10	46.8468	0.0845743	0.200562
GO:0031000	response to caffeine	1	10	46.8468	0.0845743	0.200562
GO:0032940	secretion by cell	1	10	46.8468	0.0845743	0.200562
GO:0035633	maintenance of permeability of blood-brain barrier	1	10	46.8468	0.0845743	0.200562
GO:0042048	olfactory behavior	1	10	46.8468	0.0845743	0.200562
GO:0071470	cellular response to osmotic stress	1	10	46.8468	0.0845743	0.200562
GO:0090207	regulation of triglyceride metabolic process	1	10	46.8468	0.0845743	0.200562
GO:0140115	export across plasma membrane	1	10	46.8468	0.0845743	0.200562
GO:1900454	positive regulation of long-term synaptic depression	1	10	46.8468	0.0845743	0.200562
GO:0002376	immune system process	4	491	3.81644	0.0859987	0.203111
GO:0001878	response to yeast	1	11	42.588	0.0929334	0.204524
GO:0003254	regulation of membrane depolarization	1	11	42.588	0.0929334	0.204524
GO:0007191	adenylate cyclase-activating dopamine receptor signaling pathway	1	11	42.588	0.0929334	0.204524
GO:0010458	exit from mitosis	1	11	42.588	0.0929334	0.204524
GO:0015810	aspartate transmembrane transport	1	11	42.588	0.0929334	0.204524
GO:0019227	neuronal action potential propagation	1	11	42.588	0.0929334	0.204524
GO:0021707	cerebellar granule cell differentiation	1	11	42.588	0.0929334	0.204524
GO:0032780	negative regulation of ATPase activity	1	11	42.588	0.0929334	0.204524
GO:0033700	phospholipid efflux	1	11	42.588	0.0929334	0.204524
GO:0033993	response to lipid	1	11	42.588	0.0929334	0.204524
GO:0035067	negative regulation of histone acetylation	1	11	42.588	0.0929334	0.204524
GO:0042775	mitochondrial ATP synthesis coupled electron transport	1	11	42.588	0.0929334	0.204524
GO:0044597	daunorubicin metabolic process	1	11	42.588	0.0929334	0.204524
GO:0044598	doxorubicin metabolic process	1	11	42.588	0.0929334	0.204524
GO:0048733	sebaceous gland development	1	11	42.588	0.0929334	0.204524
GO:0090394	negative regulation of excitatory postsynaptic potential	1	11	42.588	0.0929334	0.204524
GO:1901985	positive regulation of protein acetylation	1	11	42.588	0.0929334	0.204524
GO:2000272	negative regulation of signaling receptor activity	1	11	42.588	0.0929334	0.204524
GO:0009101	glycoprotein biosynthetic process	1	12	39.039	0.101275	0.216326
GO:0030311	poly-N-acetyllactosamine biosynthetic process	1	12	39.039	0.101275	0.216326
GO:0035457	cellular response to interferon-alpha	1	12	39.039	0.101275	0.216326
GO:0043616	keratinocyte proliferation	1	12	39.039	0.101275	0.216326
GO:0051569	regulation of histone H3-K4 methylation	1	12	39.039	0.101275	0.216326
GO:0051974	negative regulation of telomerase activity	1	12	39.039	0.101275	0.216326
GO:0070986	left/right axis specification	1	12	39.039	0.101275	0.216326
GO:0070997	neuron death	1	12	39.039	0.101275	0.216326
GO:0006355	regulation of transcription, DNA-templated	6	1065	2.63926	0.109519	0.226607
GO:0006103	2-oxoglutarate metabolic process	1	13	36.036	0.109598	0.226607
GO:0009303	rRNA transcription	1	13	36.036	0.109598	0.226607
GO:0015909	long-chain fatty acid transport	1	13	36.036	0.109598	0.226607
GO:0019370	leukotriene biosynthetic process	1	13	36.036	0.109598	0.226607
GO:0042448	progesterone metabolic process	1	13	36.036	0.109598	0.226607
GO:0046512	sphingosine biosynthetic process	1	13	36.036	0.109598	0.226607
GO:0071285	cellular response to lithium ion	1	13	36.036	0.109598	0.226607
GO:2001223	negative regulation of neuron migration	1	13	36.036	0.109598	0.226607
GO:0030224	monocyte differentiation	1	14	33.462	0.117904	0.237033
GO:0031076	embryonic camera-type eye development	1	14	33.462	0.117904	0.237033
GO:0035435	phosphate ion transmembrane transport	1	14	33.462	0.117904	0.237033
GO:0042953	lipoprotein transport	1	14	33.462	0.117904	0.237033
GO:0045333	cellular respiration	1	14	33.462	0.117904	0.237033
GO:0071404	cellular response to low-density lipoprotein particle stimulus	1	14	33.462	0.117904	0.237033
GO:0090331	negative regulation of platelet aggregation	1	14	33.462	0.117904	0.237033
GO:0099151	regulation of postsynaptic density assembly	1	14	33.462	0.117904	0.237033
GO:0031065	positive regulation of histone deacetylation	1	15	31.2312	0.126193	0.248536
GO:0034587	piRNA metabolic process	1	15	31.2312	0.126193	0.248536
GO:0042574	retinal metabolic process	1	15	31.2312	0.126193	0.248536
GO:0050778	positive regulation of immune response	1	15	31.2312	0.126193	0.248536
GO:0060100	positive regulation of phagocytosis, engulfment	1	15	31.2312	0.126193	0.248536
GO:0070989	oxidative demethylation	1	15	31.2312	0.126193	0.248536
GO:0002021	response to dietary excess	1	16	29.2792	0.134464	0.259546
GO:0007064	mitotic sister chromatid cohesion	1	16	29.2792	0.134464	0.259546
GO:0007625	grooming behavior	1	16	29.2792	0.134464	0.259546
GO:0042417	dopamine metabolic process	1	16	29.2792	0.134464	0.259546
GO:0060576	intestinal epithelial cell development	1	16	29.2792	0.134464	0.259546
GO:0061045	negative regulation of wound healing	1	16	29.2792	0.134464	0.259546
GO:0002024	diet induced thermogenesis	1	17	27.5569	0.142717	0.264915
GO:0003016	respiratory system process	1	17	27.5569	0.142717	0.264915
GO:0006349	regulation of gene expression by genetic imprinting	1	17	27.5569	0.142717	0.264915
GO:0007340	acrosome reaction	1	17	27.5569	0.142717	0.264915
GO:0017144	drug metabolic process	1	17	27.5569	0.142717	0.264915
GO:0019395	fatty acid oxidation	1	17	27.5569	0.142717	0.264915
GO:0031145	anaphase-promoting complex-dependent catabolic process	1	17	27.5569	0.142717	0.264915
GO:0032966	negative regulation of collagen biosynthetic process	1	17	27.5569	0.142717	0.264915
GO:0045653	negative regulation of megakaryocyte differentiation	1	17	27.5569	0.142717	0.264915
GO:0051568	histone H3-K4 methylation	1	17	27.5569	0.142717	0.264915
GO:0098656	anion transmembrane transport	1	17	27.5569	0.142717	0.264915
GO:2000649	regulation of sodium ion transmembrane transporter activity	1	17	27.5569	0.142717	0.264915
GO:0008210	estrogen metabolic process	1	18	26.026	0.150953	0.273593
GO:0030150	protein import into mitochondrial matrix	1	18	26.026	0.150953	0.273593
GO:0043129	surfactant homeostasis	1	18	26.026	0.150953	0.273593
GO:0046549	retinal cone cell development	1	18	26.026	0.150953	0.273593
GO:0048384	retinoic acid receptor signaling pathway	1	18	26.026	0.150953	0.273593
GO:0050872	white fat cell differentiation	1	18	26.026	0.150953	0.273593
GO:0050892	intestinal absorption	1	18	26.026	0.150953	0.273593
GO:0042593	glucose homeostasis	2	143	6.552	0.151159	0.273593
GO:0001953	negative regulation of cell-matrix adhesion	1	19	24.6562	0.159171	0.284549
GO:0007062	sister chromatid cohesion	1	19	24.6562	0.159171	0.284549
GO:0046889	positive regulation of lipid biosynthetic process	1	19	24.6562	0.159171	0.284549
GO:2000010	positive regulation of protein localization to cell surface	1	19	24.6562	0.159171	0.284549
GO:0007165	signal transduction	6	1167	2.40858	0.159684	0.28459
GO:0007601	visual perception	2	150	6.24624	0.164785	0.289414
GO:0001975	response to amphetamine	1	20	23.4234	0.167372	0.289414
GO:0006672	ceramide metabolic process	1	20	23.4234	0.167372	0.289414
GO:0006783	heme biosynthetic process	1	20	23.4234	0.167372	0.289414
GO:0009416	response to light stimulus	1	20	23.4234	0.167372	0.289414
GO:0030278	regulation of ossification	1	20	23.4234	0.167372	0.289414
GO:0036158	outer dynein arm assembly	1	20	23.4234	0.167372	0.289414
GO:0043537	negative regulation of blood vessel endothelial cell migration	1	20	23.4234	0.167372	0.289414
GO:0048557	embryonic digestive tract morphogenesis	1	20	23.4234	0.167372	0.289414
GO:0072520	seminiferous tubule development	1	20	23.4234	0.167372	0.289414
GO:0000122	negative regulation of transcription by RNA polymerase II	5	888	2.63777	0.170006	0.293097
GO:0006626	protein targeting to mitochondrion	1	21	22.308	0.175555	0.296504
GO:0007190	activation of adenylate cyclase activity	1	21	22.308	0.175555	0.296504
GO:0007202	activation of phospholipase C activity	1	21	22.308	0.175555	0.296504
GO:0007342	fusion of sperm to egg plasma membrane involved in single fertilization	1	21	22.308	0.175555	0.296504
GO:0033617	mitochondrial respiratory chain complex IV assembly	1	21	22.308	0.175555	0.296504
GO:0050709	negative regulation of protein secretion	1	21	22.308	0.175555	0.296504
GO:0051899	membrane depolarization	1	21	22.308	0.175555	0.296504
GO:0045893	positive regulation of transcription, DNA-templated	4	619	3.02726	0.177352	0.29867
GO:0001556	oocyte maturation	1	22	21.294	0.183721	0.303244
GO:0010875	positive regulation of cholesterol efflux	1	22	21.294	0.183721	0.303244
GO:0045055	regulated exocytosis	1	22	21.294	0.183721	0.303244
GO:0045598	regulation of fat cell differentiation	1	22	21.294	0.183721	0.303244
GO:0045638	negative regulation of myeloid cell differentiation	1	22	21.294	0.183721	0.303244
GO:0046328	regulation of JNK cascade	1	22	21.294	0.183721	0.303244
GO:0051591	response to cAMP	1	22	21.294	0.183721	0.303244
GO:0006336	DNA replication-independent nucleosome assembly	1	23	20.3682	0.19187	0.314018
GO:0006520	cellular amino acid metabolic process	1	23	20.3682	0.19187	0.314018
GO:0050850	positive regulation of calcium-mediated signaling	1	23	20.3682	0.19187	0.314018
GO:0006955	immune response	3	385	3.6504	0.199851	0.318358
GO:0001676	long-chain fatty acid metabolic process	1	24	19.5195	0.200001	0.318358
GO:0007130	synaptonemal complex assembly	1	24	19.5195	0.200001	0.318358
GO:0007520	myoblast fusion	1	24	19.5195	0.200001	0.318358
GO:0010460	positive regulation of heart rate	1	24	19.5195	0.200001	0.318358
GO:0010765	positive regulation of sodium ion transport	1	24	19.5195	0.200001	0.318358
GO:0016925	protein sumoylation	1	24	19.5195	0.200001	0.318358
GO:0032148	activation of protein kinase B activity	1	24	19.5195	0.200001	0.318358
GO:0042474	middle ear morphogenesis	1	24	19.5195	0.200001	0.318358
GO:1904706	negative regulation of vascular smooth muscle cell proliferation	1	24	19.5195	0.200001	0.318358
GO:0007141	male meiosis I	1	25	18.7387	0.208116	0.326798
GO:0007288	sperm axoneme assembly	1	25	18.7387	0.208116	0.326798
GO:0016571	histone methylation	1	25	18.7387	0.208116	0.326798
GO:0021983	pituitary gland development	1	25	18.7387	0.208116	0.326798
GO:0070584	mitochondrion morphogenesis	1	25	18.7387	0.208116	0.326798
GO:0009117	nucleotide metabolic process	1	26	18.018	0.216213	0.334094
GO:0042476	odontogenesis	1	26	18.018	0.216213	0.334094
GO:0044782	cilium organization	1	26	18.018	0.216213	0.334094
GO:0048260	positive regulation of receptor-mediated endocytosis	1	26	18.018	0.216213	0.334094
GO:0072332	intrinsic apoptotic signaling pathway by p53 class mediator	1	26	18.018	0.216213	0.334094
GO:0090200	positive regulation of release of cytochrome c from mitochondria	1	26	18.018	0.216213	0.334094
GO:0030182	neuron differentiation	2	175	5.35392	0.21696	0.33436
GO:0008152	metabolic process	2	177	5.29342	0.221357	0.339359
GO:0003073	regulation of systemic arterial blood pressure	1	27	17.3507	0.224292	0.339359
GO:0007131	reciprocal meiotic recombination	1	27	17.3507	0.224292	0.339359
GO:0030148	sphingolipid biosynthetic process	1	27	17.3507	0.224292	0.339359
GO:0030279	negative regulation of ossification	1	27	17.3507	0.224292	0.339359
GO:0046329	negative regulation of JNK cascade	1	27	17.3507	0.224292	0.339359
GO:0046488	phosphatidylinositol metabolic process	1	27	17.3507	0.224292	0.339359
GO:0006693	prostaglandin metabolic process	1	28	16.731	0.232355	0.347039
GO:0006810	transport	1	28	16.731	0.232355	0.347039
GO:0007606	sensory perception of chemical stimulus	1	28	16.731	0.232355	0.347039
GO:0019933	cAMP-mediated signaling	1	28	16.731	0.232355	0.347039
GO:0070979	protein K11-linked ubiquitination	1	28	16.731	0.232355	0.347039
GO:0006820	anion transport	1	29	16.1541	0.240401	0.354499
GO:0006953	acute-phase response	1	29	16.1541	0.240401	0.354499
GO:0051384	response to glucocorticoid	1	29	16.1541	0.240401	0.354499
GO:0061436	establishment of skin barrier	1	29	16.1541	0.240401	0.354499
GO:0099175	regulation of postsynapse organization	1	29	16.1541	0.240401	0.354499
GO:0007268	chemical synaptic transmission	2	186	5.03729	0.241526	0.355258
GO:0048738	cardiac muscle tissue development	1	30	15.6156	0.248429	0.36357
GO:0051881	regulation of mitochondrial membrane potential	1	30	15.6156	0.248429	0.36357
GO:0006335	DNA replication-dependent nucleosome assembly	1	31	15.1119	0.256441	0.371551
GO:0007140	male meiotic nuclear division	1	31	15.1119	0.256441	0.371551
GO:0031638	zymogen activation	1	31	15.1119	0.256441	0.371551
GO:0048714	positive regulation of oligodendrocyte differentiation	1	31	15.1119	0.256441	0.371551
GO:0006099	tricarboxylic acid cycle	1	32	14.6396	0.264435	0.380289
GO:0031424	keratinization	1	32	14.6396	0.264435	0.380289
GO:1905606	regulation of presynapse assembly	1	32	14.6396	0.264435	0.380289
GO:0001937	negative regulation of endothelial cell proliferation	1	33	14.196	0.272413	0.388874
GO:0007254	JNK cascade	1	33	14.196	0.272413	0.388874
GO:0045777	positive regulation of blood pressure	1	33	14.196	0.272413	0.388874
GO:0001818	negative regulation of cytokine production	1	34	13.7785	0.280373	0.398281
GO:0006402	mRNA catabolic process	1	34	13.7785	0.280373	0.398281
GO:0033209	tumor necrosis factor-mediated signaling pathway	1	35	13.3848	0.288317	0.406583
GO:0035116	embryonic hindlimb morphogenesis	1	35	13.3848	0.288317	0.406583
GO:0046513	ceramide biosynthetic process	1	35	13.3848	0.288317	0.406583
GO:0042327	positive regulation of phosphorylation	1	36	13.013	0.296244	0.415743
GO:0050905	neuromuscular process	1	36	13.013	0.296244	0.415743
GO:0008643	carbohydrate transport	1	37	12.6613	0.304154	0.424791
GO:0055007	cardiac muscle cell differentiation	1	37	12.6613	0.304154	0.424791
GO:0001708	cell fate specification	1	38	12.3281	0.312047	0.43373
GO:0048701	embryonic cranial skeleton morphogenesis	1	38	12.3281	0.312047	0.43373
GO:0009725	response to hormone	1	39	12.012	0.319923	0.443617
GO:0007098	centrosome cycle	1	40	11.7117	0.327783	0.452356
GO:0009755	hormone-mediated signaling pathway	1	40	11.7117	0.327783	0.452356
GO:0016055	Wnt signaling pathway	2	225	4.16416	0.335527	0.459903
GO:0001569	branching involved in blood vessel morphogenesis	1	41	11.426	0.335626	0.459903
GO:0009966	regulation of signal transduction	1	41	11.426	0.335626	0.459903
GO:0002181	cytoplasmic translation	1	42	11.154	0.343453	0.467321
GO:0009306	protein secretion	1	42	11.154	0.343453	0.467321
GO:0050796	regulation of insulin secretion	1	42	11.154	0.343453	0.467321
GO:0000086	G2/M transition of mitotic cell cycle	1	43	10.8946	0.351262	0.474613
GO:0030534	adult behavior	1	43	10.8946	0.351262	0.474613
GO:0040018	positive regulation of multicellular organism growth	1	43	10.8946	0.351262	0.474613
GO:0006464	cellular protein modification process	1	44	10.647	0.359056	0.477371
GO:0006635	fatty acid beta-oxidation	1	44	10.647	0.359056	0.477371
GO:0007187	G protein-coupled receptor signaling pathway, coupled to cyclic nucleotide second messenger	1	44	10.647	0.359056	0.477371
GO:0030855	epithelial cell differentiation	1	44	10.647	0.359056	0.477371
GO:0060173	limb development	1	44	10.647	0.359056	0.477371
GO:0060412	ventricular septum morphogenesis	1	44	10.647	0.359056	0.477371
GO:1902895	positive regulation of pri-miRNA transcription by RNA polymerase II	1	44	10.647	0.359056	0.477371
GO:0003341	cilium movement	1	45	10.4104	0.366832	0.484385
GO:0048015	phosphatidylinositol-mediated signaling	1	45	10.4104	0.366832	0.484385
GO:0048469	cell maturation	1	45	10.4104	0.366832	0.484385
GO:0008543	fibroblast growth factor receptor signaling pathway	1	46	10.1841	0.374593	0.492394
GO:0048536	spleen development	1	46	10.1841	0.374593	0.492394
GO:0001654	eye development	1	47	9.9674	0.382336	0.496064
GO:0007281	germ cell development	1	47	9.9674	0.382336	0.496064
GO:0007628	adult walking behavior	1	47	9.9674	0.382336	0.496064
GO:0035458	cellular response to interferon-beta	1	47	9.9674	0.382336	0.496064
GO:0055088	lipid homeostasis	1	47	9.9674	0.382336	0.496064
GO:0006508	proteolysis	3	508	2.76654	0.382507	0.496064
GO:0007608	sensory perception of smell	5	1139	2.05649	0.39216	0.50745
GO:0001890	placenta development	1	49	9.56057	0.397774	0.511299
GO:0007157	heterophilic cell-cell adhesion via plasma membrane cell adhesion molecules	1	49	9.56057	0.397774	0.511299
GO:0050890	cognition	1	49	9.56057	0.397774	0.511299
GO:0007188	adenylate cyclase-modulating G protein-coupled receptor signaling pathway	1	50	9.36936	0.405469	0.516617
GO:0010923	negative regulation of phosphatase activity	1	50	9.36936	0.405469	0.516617
GO:0032715	negative regulation of interleukin-6 production	1	50	9.36936	0.405469	0.516617
GO:0071560	cellular response to transforming growth factor beta stimulus	1	50	9.36936	0.405469	0.516617
GO:0006936	muscle contraction	1	52	9.009	0.420809	0.532658
GO:0030216	keratinocyte differentiation	1	52	9.009	0.420809	0.532658
GO:0050714	positive regulation of protein secretion	1	52	9.009	0.420809	0.532658
GO:0031397	negative regulation of protein ubiquitination	1	53	8.83902	0.428455	0.538814
GO:0045600	positive regulation of fat cell differentiation	1	53	8.83902	0.428455	0.538814
GO:0048705	skeletal system morphogenesis	1	53	8.83902	0.428455	0.538814
GO:0048286	lung alveolus development	1	54	8.67533	0.436084	0.547224
GO:0030514	negative regulation of BMP signaling pathway	1	55	8.5176	0.443697	0.553644
GO:0043280	positive regulation of cysteine-type endopeptidase activity involved in apoptotic process	1	55	8.5176	0.443697	0.553644
GO:0016477	cell migration	2	266	3.52232	0.444058	0.553644
GO:0007605	sensory perception of sound	2	267	3.50912	0.44681	0.555881
GO:0031047	gene silencing by RNA	1	57	8.21874	0.458875	0.569672
GO:0009566	fertilization	1	60	7.8078	0.481522	0.595243
GO:0070936	protein K48-linked ubiquitination	1	60	7.8078	0.481522	0.595243
GO:0008217	regulation of blood pressure	1	61	7.6798	0.489039	0.601973
GO:0016197	endosomal transport	1	61	7.6798	0.489039	0.601973
GO:0007519	skeletal muscle tissue development	1	62	7.55593	0.496539	0.607346
GO:0030218	erythrocyte differentiation	1	62	7.55593	0.496539	0.607346
GO:0031532	actin cytoskeleton reorganization	1	62	7.55593	0.496539	0.607346
GO:0006915	apoptotic process	3	575	2.44418	0.502596	0.613463
GO:0009653	anatomical structure morphogenesis	1	66	7.098	0.526384	0.63981
GO:0042752	regulation of circadian rhythm	1	66	7.098	0.526384	0.63981
GO:0045668	negative regulation of osteoblast differentiation	1	67	6.99206	0.533805	0.647476
GO:0048146	positive regulation of fibroblast proliferation	1	68	6.88923	0.541211	0.655091
GO:0042552	myelination	1	69	6.78939	0.548601	0.661281
GO:0050808	synapse organization	1	69	6.78939	0.548601	0.661281
GO:0006357	regulation of transcription by RNA polymerase II	6	1493	1.88266	0.56561	0.678044
GO:0001570	vasculogenesis	1	72	6.5065	0.570677	0.678044
GO:0001889	liver development	1	72	6.5065	0.570677	0.678044
GO:0001938	positive regulation of endothelial cell proliferation	1	72	6.5065	0.570677	0.678044
GO:0006633	fatty acid biosynthetic process	1	72	6.5065	0.570677	0.678044
GO:0022008	neurogenesis	1	72	6.5065	0.570677	0.678044
GO:0051865	protein autoubiquitination	1	72	6.5065	0.570677	0.678044
GO:0006325	chromatin organization	2	312	3.003	0.57483	0.681584
GO:0001932	regulation of protein phosphorylation	1	74	6.33065	0.585317	0.689795
GO:0007224	smoothened signaling pathway	1	74	6.33065	0.585317	0.689795
GO:0051965	positive regulation of synapse assembly	1	74	6.33065	0.585317	0.689795
GO:0000724	double-strand break repair via homologous recombination	1	75	6.24624	0.592613	0.69417
GO:0032436	positive regulation of proteasomal ubiquitin-dependent protein catabolic process	1	75	6.24624	0.592613	0.69417
GO:0050680	negative regulation of epithelial cell proliferation	1	75	6.24624	0.592613	0.69417
GO:0048812	neuron projection morphogenesis	1	76	6.16405	0.599894	0.701285
GO:0007338	single fertilization	1	77	6.084	0.60716	0.70552
GO:0019233	sensory perception of pain	1	77	6.084	0.60716	0.70552
GO:0071277	cellular response to calcium ion	1	77	6.084	0.60716	0.70552
GO:0043010	camera-type eye development	1	79	5.92997	0.621644	0.719473
GO:0045165	cell fate commitment	1	79	5.92997	0.621644	0.719473
GO:0006919	activation of cysteine-type endopeptidase activity involved in apoptotic process	1	80	5.85585	0.628864	0.726381
GO:0045444	fat cell differentiation	1	84	5.577	0.657588	0.758053
GO:0007368	determination of left/right symmetry	1	85	5.51139	0.664731	0.76477
GO:0046330	positive regulation of JNK cascade	1	86	5.4473	0.671859	0.771443
GO:0017148	negative regulation of translation	1	87	5.38469	0.678971	0.778072
GO:0043065	positive regulation of apoptotic process	2	356	2.63184	0.706309	0.807318
GO:0032869	cellular response to insulin stimulus	1	91	5.148	0.707271	0.807318
GO:0006954	inflammatory response	2	357	2.62447	0.709352	0.808105
GO:0019731	antibacterial humoral response	1	92	5.09204	0.714309	0.812159
GO:0007059	chromosome segregation	1	93	5.03729	0.721331	0.818542
GO:0050804	modulation of chemical synaptic transmission	1	94	4.9837	0.728339	0.824883
GO:0007264	small GTPase mediated signal transduction	1	97	4.82957	0.749273	0.845296
GO:0060548	negative regulation of cell death	1	97	4.82957	0.749273	0.845296
GO:0016525	negative regulation of angiogenesis	1	98	4.78029	0.756221	0.851482
GO:0008584	male gonad development	1	101	4.6383	0.776978	0.87316
GO:0007417	central nervous system development	1	102	4.59282	0.783867	0.879202
GO:0002244	hematopoietic progenitor cell differentiation	1	103	4.54823	0.790742	0.885204
GO:0008285	negative regulation of cell proliferation	2	396	2.366	0.82945	0.926751
GO:0006887	exocytosis	1	111	4.22043	0.845217	0.940749
GO:0007189	adenylate cyclase-activating G protein-coupled receptor signaling pathway	1	111	4.22043	0.845217	0.940749
GO:0050728	negative regulation of inflammatory response	1	112	4.18275	0.851962	0.946443
GO:0007010	cytoskeleton organization	1	114	4.10937	0.865408	0.957718
GO:0030334	regulation of cell migration	1	114	4.10937	0.865408	0.957718
GO:0001501	skeletal system development	1	116	4.03852	0.878797	0.968844
GO:0051091	positive regulation of DNA-binding transcription factor activity	1	116	4.03852	0.878797	0.968844
GO:0035556	intracellular signal transduction	2	416	2.25225	0.891863	0.979824
GO:0030324	lung development	1	118	3.97007	0.892129	0.979824
GO:0006869	lipid transport	1	119	3.93671	0.898774	0.985259
GO:0061844	antimicrobial humoral immune response mediated by antimicrobial peptide	1	120	3.9039	0.905404	0.990659
GO:0001666	response to hypoxia	1	121	3.87164	0.912021	0.996023
GO:0009952	anterior/posterior pattern specification	1	126	3.718	0.944894	1
GO:0030308	negative regulation of cell growth	1	128	3.65991	0.957946	1
GO:0042493	response to drug	1	136	3.44462	1	1
GO:0034765	regulation of ion transmembrane transport	1	137	3.41947	1	1
GO:0001764	neuron migration	1	138	3.3947	1	1
GO:0050871	positive regulation of B cell activation	1	139	3.37027	1	1
GO:0010468	regulation of gene expression	2	462	2.028	1	1
GO:0006910	phagocytosis, recognition	1	143	3.276	1	1
GO:0006417	regulation of translation	1	144	3.25325	1	1
GO:0001822	kidney development	1	151	3.10244	1	1
GO:0048511	rhythmic process	1	152	3.08203	1	1
GO:0050830	defense response to Gram-positive bacterium	1	152	3.08203	1	1
GO:0002377	immunoglobulin production	1	154	3.042	1	1
GO:0000398	mRNA splicing, via spliceosome	1	156	3.003	1	1
GO:0072659	protein localization to plasma membrane	1	157	2.98387	1	1
GO:0009887	animal organ morphogenesis	1	158	2.96499	1	1
GO:0006958	complement activation, classical pathway	1	160	2.92792	1	1
GO:0006911	phagocytosis, engulfment	1	161	2.90974	1	1
GO:0050853	B cell receptor signaling pathway	1	162	2.89178	1	1
GO:0000209	protein polyubiquitination	1	166	2.8221	1	1
GO:0010976	positive regulation of neuron projection development	1	171	2.73958	1	1
GO:0032259	methylation	1	172	2.72365	1	1
GO:0030198	extracellular matrix organization	1	176	2.66175	1	1
GO:0030036	actin cytoskeleton organization	1	177	2.64671	1	1
GO:0010628	positive regulation of gene expression	2	537	1.74476	1	1
GO:0050821	protein stabilization	1	181	2.58822	1	1
GO:0007420	brain development	1	186	2.51864	1	1
GO:0007166	cell surface receptor signaling pathway	1	187	2.50518	1	1
GO:0030030	cell projection organization	1	197	2.37801	1	1
GO:0060271	cilium assembly	1	198	2.366	1	1
GO:0042127	regulation of cell proliferation	1	221	2.11976	1	1
GO:0007186	G protein-coupled receptor signaling pathway	5	1658	1.41275	1	1
GO:0030335	positive regulation of cell migration	1	251	1.86641	1	1
GO:0006511	ubiquitin-dependent protein catabolic process	1	252	1.859	1	1
GO:0007507	heart development	1	256	1.82995	1	1
GO:0001525	angiogenesis	1	259	1.80876	1	1
GO:0008380	RNA splicing	1	262	1.78805	1	1
GO:0006412	translation	1	264	1.7745	1	1
GO:1990830	cellular response to leukemia inhibitory factor	1	311	1.50633	1	1
GO:0016567	protein ubiquitination	1	319	1.46855	1	1
GO:0001701	in utero embryonic development	1	333	1.40681	1	1
GO:0006397	mRNA processing	1	345	1.35788	1	1
GO:0051301	cell division	1	379	1.23606	1	1
GO:0007399	nervous system development	1	422	1.11011	1	1
GO:0045944	positive regulation of transcription by RNA polymerase II	3	1160	1.21156	1	1
GO:0043066	negative regulation of apoptotic process	1	551	0.850214	1	1
GO:0045892	negative regulation of transcription, DNA-templated	1	541	0.86593	1	1
GO:0007049	cell cycle	1	621	0.754377	1	1
GO:0016310	phosphorylation	1	587	0.798071	1	1

## Sheet: down-regulated genes
go_id	go_name	enrichment	pvalue	FDR	gene_id	gene_name
GO:0009615	response to virus	39.039	8.25653e-07	0.000283533	58185	Rsad2
GO:0009615	response to virus	39.039	8.25653e-07	0.000283533	246727	Oas3
GO:0009615	response to virus	39.039	8.25653e-07	0.000283533	15957	Ifit1
GO:0009615	response to virus	39.039	8.25653e-07	0.000283533	23962	Oasl2
GO:0009615	response to virus	39.039	8.25653e-07	0.000283533	246730	Oas1a
GO:0070269	pyroptosis	74.9549	9.76016e-07	0.000283533	74548	Gsdmc4
GO:0070269	pyroptosis	74.9549	9.76016e-07	0.000283533	83492	Gsdmc
GO:0070269	pyroptosis	74.9549	9.76016e-07	0.000283533	270328	Gsdmc3
GO:0070269	pyroptosis	74.9549	9.76016e-07	0.000283533	331063	Gsdmc2
GO:0006805	xenobiotic metabolic process	31.2312	2.54279e-06	0.000398333	72303	Cyp2c65
GO:0006805	xenobiotic metabolic process	31.2312	2.54279e-06	0.000398333	622402	Akr1c12
GO:0006805	xenobiotic metabolic process	31.2312	2.54279e-06	0.000398333	20887	Sult1a1
GO:0006805	xenobiotic metabolic process	31.2312	2.54279e-06	0.000398333	27384	Akr1c13
GO:0006805	xenobiotic metabolic process	31.2312	2.54279e-06	0.000398333	69888	Cyp2c66
GO:0012501	programmed cell death	58.5585	2.7424e-06	0.000398333	83492	Gsdmc
GO:0012501	programmed cell death	58.5585	2.7424e-06	0.000398333	270328	Gsdmc3
GO:0012501	programmed cell death	58.5585	2.7424e-06	0.000398333	331063	Gsdmc2
GO:0012501	programmed cell death	58.5585	2.7424e-06	0.000398333	74548	Gsdmc4
GO:0030317	flagellated sperm motility	25.74	6.66559e-06	0.000696813	380773	Slirp
GO:0030317	flagellated sperm motility	25.74	6.66559e-06	0.000696813	107970	H1f6
GO:0030317	flagellated sperm motility	25.74	6.66559e-06	0.000696813	67077	Catsperz
GO:0030317	flagellated sperm motility	25.74	6.66559e-06	0.000696813	224661	Slc26a8
GO:0030317	flagellated sperm motility	25.74	6.66559e-06	0.000696813	207686	Cfap69
GO:0060700	regulation of ribonuclease activity	117.117	8.27797e-06	0.000696813	246727	Oas3
GO:0060700	regulation of ribonuclease activity	117.117	8.27797e-06	0.000696813	23962	Oasl2
GO:0060700	regulation of ribonuclease activity	117.117	8.27797e-06	0.000696813	246730	Oas1a
GO:0045071	negative regulation of viral genome replication	44.616	8.39534e-06	0.000696813	246730	Oas1a
GO:0045071	negative regulation of viral genome replication	44.616	8.39534e-06	0.000696813	23962	Oasl2
GO:0045071	negative regulation of viral genome replication	44.616	8.39534e-06	0.000696813	246727	Oas3
GO:0045071	negative regulation of viral genome replication	44.616	8.39534e-06	0.000696813	58185	Rsad2
GO:0006629	lipid metabolic process	7.82228	1.1043e-05	0.000801995	20501	Slc16a1
GO:0006629	lipid metabolic process	7.82228	1.1043e-05	0.000801995	74205	Acsl3
GO:0006629	lipid metabolic process	7.82228	1.1043e-05	0.000801995	53315	Sult1d1
GO:0006629	lipid metabolic process	7.82228	1.1043e-05	0.000801995	66447	Mgst3
GO:0006629	lipid metabolic process	7.82228	1.1043e-05	0.000801995	171168	Acer1
GO:0006629	lipid metabolic process	7.82228	1.1043e-05	0.000801995	22239	Ugt8a
GO:0006629	lipid metabolic process	7.82228	1.1043e-05	0.000801995	20887	Sult1a1
GO:0006629	lipid metabolic process	7.82228	1.1043e-05	0.000801995	18802	Plcd4
GO:0006629	lipid metabolic process	7.82228	1.1043e-05	0.000801995	235674	Acaa1b
GO:0032981	mitochondrial respiratory chain complex I assembly	38.2423	1.57081e-05	0.00101404	68342	Ndufb10
GO:0032981	mitochondrial respiratory chain complex I assembly	38.2423	1.57081e-05	0.00101404	68202	Ndufa5
GO:0032981	mitochondrial respiratory chain complex I assembly	38.2423	1.57081e-05	0.00101404	66091	Ndufa3
GO:0032981	mitochondrial respiratory chain complex I assembly	38.2423	1.57081e-05	0.00101404	17993	Ndufs4
GO:0055085	transmembrane transport	8.67533	1.89051e-05	0.00109838	66859	Slc16a9
GO:0055085	transmembrane transport	8.67533	1.89051e-05	0.00109838	56857	Slc37a2
GO:0055085	transmembrane transport	8.67533	1.89051e-05	0.00109838	20501	Slc16a1
GO:0055085	transmembrane transport	8.67533	1.89051e-05	0.00109838	224661	Slc26a8
GO:0055085	transmembrane transport	8.67533	1.89051e-05	0.00109838	18671	Abcb1a
GO:0055085	transmembrane transport	8.67533	1.89051e-05	0.00109838	12723	Clcn1
GO:0055085	transmembrane transport	8.67533	1.89051e-05	0.00109838	18669	Abcb1b
GO:0055085	transmembrane transport	8.67533	1.89051e-05	0.00109838	231583	Slc26a1
GO:0008202	steroid metabolic process	20.3682	2.111e-05	0.00111499	105387	Akr1c14
GO:0008202	steroid metabolic process	20.3682	2.111e-05	0.00111499	27384	Akr1c13
GO:0008202	steroid metabolic process	20.3682	2.111e-05	0.00111499	20887	Sult1a1
GO:0008202	steroid metabolic process	20.3682	2.111e-05	0.00111499	100041449	Cyp3a59
GO:0008202	steroid metabolic process	20.3682	2.111e-05	0.00111499	622402	Akr1c12
GO:0099040	ceramide translocation	312.312	5.4253e-05	0.00242469	18669	Abcb1b
GO:0099040	ceramide translocation	312.312	5.4253e-05	0.00242469	18671	Abcb1a
GO:1905039	carboxylic acid transmembrane transport	312.312	5.4253e-05	0.00242469	20501	Slc16a1
GO:1905039	carboxylic acid transmembrane transport	312.312	5.4253e-05	0.00242469	18671	Abcb1a
GO:0051923	sulfation	56.2162	8.47948e-05	0.00351899	69083	Sult1c2
GO:0051923	sulfation	56.2162	8.47948e-05	0.00351899	20887	Sult1a1
GO:0051923	sulfation	56.2162	8.47948e-05	0.00351899	53315	Sult1d1
GO:0019532	oxalate transport	234.234	0.000108354	0.00404433	224661	Slc26a8
GO:0019532	oxalate transport	234.234	0.000108354	0.00404433	231583	Slc26a1
GO:0006821	chloride transport	23.4234	0.000111376	0.00404433	224661	Slc26a8
GO:0006821	chloride transport	23.4234	0.000111376	0.00404433	212989	Best2
GO:0006821	chloride transport	23.4234	0.000111376	0.00404433	12723	Clcn1
GO:0006821	chloride transport	23.4234	0.000111376	0.00404433	231583	Slc26a1
GO:0006334	nucleosome assembly	21.5388	0.00015494	0.00529531	80838	H1f1
GO:0006334	nucleosome assembly	21.5388	0.00015494	0.00529531	319157	H4c6
GO:0006334	nucleosome assembly	21.5388	0.00015494	0.00529531	319178	H2bc3
GO:0006334	nucleosome assembly	21.5388	0.00015494	0.00529531	107970	H1f6
GO:0006811	ion transport	6.31997	0.000181825	0.00585514	12723	Clcn1
GO:0006811	ion transport	6.31997	0.000181825	0.00585514	212989	Best2
GO:0006811	ion transport	6.31997	0.000181825	0.00585514	57423	Atp5j2
GO:0006811	ion transport	6.31997	0.000181825	0.00585514	11958	Atp5k
GO:0006811	ion transport	6.31997	0.000181825	0.00585514	224661	Slc26a8
GO:0006811	ion transport	6.31997	0.000181825	0.00585514	231583	Slc26a1
GO:0006811	ion transport	6.31997	0.000181825	0.00585514	72267	Lrrc8e
GO:0006811	ion transport	6.31997	0.000181825	0.00585514	11957	Atp5j
GO:0007283	spermatogenesis	7.48693	0.000191476	0.00585514	330188	Ccdc63
GO:0007283	spermatogenesis	7.48693	0.000191476	0.00585514	67077	Catsperz
GO:0007283	spermatogenesis	7.48693	0.000191476	0.00585514	224661	Slc26a8
GO:0007283	spermatogenesis	7.48693	0.000191476	0.00585514	207686	Cfap69
GO:0007283	spermatogenesis	7.48693	0.000191476	0.00585514	83561	Tdrd1
GO:0007283	spermatogenesis	7.48693	0.000191476	0.00585514	107970	H1f6
GO:0007283	spermatogenesis	7.48693	0.000191476	0.00585514	80838	H1f1
GO:0051607	defense response to virus	12.7301	0.000203331	0.00590677	246727	Oas3
GO:0051607	defense response to virus	12.7301	0.000203331	0.00590677	58185	Rsad2
GO:0051607	defense response to virus	12.7301	0.000203331	0.00590677	15957	Ifit1
GO:0051607	defense response to virus	12.7301	0.000203331	0.00590677	246730	Oas1a
GO:0051607	defense response to virus	12.7301	0.000203331	0.00590677	23962	Oasl2
GO:0046034	ATP metabolic process	31.941	0.000473949	0.0121723	11958	Atp5k
GO:0046034	ATP metabolic process	31.941	0.000473949	0.0121723	11957	Atp5j
GO:0046034	ATP metabolic process	31.941	0.000473949	0.0121723	57423	Atp5j2
GO:0006584	catecholamine metabolic process	117.117	0.000502816	0.0121723	53315	Sult1d1
GO:0006584	catecholamine metabolic process	117.117	0.000502816	0.0121723	20887	Sult1a1
GO:0042446	hormone biosynthetic process	117.117	0.000502816	0.0121723	13370	Dio1
GO:0042446	hormone biosynthetic process	117.117	0.000502816	0.0121723	107585	Dio3
GO:0051412	response to corticosterone	117.117	0.000502816	0.0121723	15494	Hsd3b3
GO:0051412	response to corticosterone	117.117	0.000502816	0.0121723	15493	Hsd3b2
GO:0006123	mitochondrial electron transport, cytochrome c to oxygen	93.6936	0.000805831	0.0187275	12861	Cox6a1
GO:0006123	mitochondrial electron transport, cytochrome c to oxygen	93.6936	0.000805831	0.0187275	12859	Cox5b
GO:0008207	C21-steroid hormone metabolic process	85.176	0.000983523	0.0217517	15494	Hsd3b3
GO:0008207	C21-steroid hormone metabolic process	85.176	0.000983523	0.0217517	15493	Hsd3b2
GO:0045087	innate immune response	5.71302	0.00101083	0.0217517	17993	Ndufs4
GO:0045087	innate immune response	5.71302	0.00101083	0.0217517	58185	Rsad2
GO:0045087	innate immune response	5.71302	0.00101083	0.0217517	11727	Ang
GO:0045087	innate immune response	5.71302	0.00101083	0.0217517	23962	Oasl2
GO:0045087	innate immune response	5.71302	0.00101083	0.0217517	15957	Ifit1
GO:0045087	innate immune response	5.71302	0.00101083	0.0217517	246727	Oas3
GO:0045087	innate immune response	5.71302	0.00101083	0.0217517	633568	Ighv5-16
GO:0031936	negative regulation of chromatin silencing	78.078	0.00117857	0.0236121	107970	H1f6
GO:0031936	negative regulation of chromatin silencing	78.078	0.00117857	0.0236121	80838	H1f1
GO:0042776	mitochondrial ATP synthesis coupled proton transport	78.078	0.00117857	0.0236121	57423	Atp5j2
GO:0042776	mitochondrial ATP synthesis coupled proton transport	78.078	0.00117857	0.0236121	11957	Atp5j
GO:0030154	cell differentiation	4.25021	0.00122038	0.0236347	11727	Ang
GO:0030154	cell differentiation	4.25021	0.00122038	0.0236347	67077	Catsperz
GO:0030154	cell differentiation	4.25021	0.00122038	0.0236347	83561	Tdrd1
GO:0030154	cell differentiation	4.25021	0.00122038	0.0236347	224661	Slc26a8
GO:0030154	cell differentiation	4.25021	0.00122038	0.0236347	330188	Ccdc63
GO:0030154	cell differentiation	4.25021	0.00122038	0.0236347	19016	Pparg
GO:0030154	cell differentiation	4.25021	0.00122038	0.0236347	207686	Cfap69
GO:0030154	cell differentiation	4.25021	0.00122038	0.0236347	171168	Acer1
GO:0030154	cell differentiation	4.25021	0.00122038	0.0236347	107970	H1f6
GO:0042403	thyroid hormone metabolic process	72.072	0.0013909	0.0260682	13370	Dio1
GO:0042403	thyroid hormone metabolic process	72.072	0.0013909	0.0260682	107585	Dio3
GO:0016584	nucleosome positioning	62.4624	0.00186712	0.0339	107970	H1f6
GO:0016584	nucleosome positioning	62.4624	0.00186712	0.0339	80838	H1f1
GO:0042742	defense response to bacterium	7.73049	0.00205353	0.0343898	633568	Ighv5-16
GO:0042742	defense response to bacterium	7.73049	0.00205353	0.0343898	331063	Gsdmc2
GO:0042742	defense response to bacterium	7.73049	0.00205353	0.0343898	83492	Gsdmc
GO:0042742	defense response to bacterium	7.73049	0.00205353	0.0343898	74548	Gsdmc4
GO:0042742	defense response to bacterium	7.73049	0.00205353	0.0343898	270328	Gsdmc3
GO:0015986	ATP synthesis coupled proton transport	58.5585	0.00213086	0.0343898	11957	Atp5j
[truncated: 662 more rows]
