# Supplementary material for: Transcriptomic Analysis of Immune Tolerance Induction in NOD Mice Following Oral Vaccination with GAD65-Lactococcus lactis
Source: Vaccines (Basel). 2025 Aug 30;13(9):927. doi: 10.3390/vaccines13090927 (PMC12474109; doi:10.3390/vaccines13090927)
Supplement: Supplementary file 1 [file vaccines-13-00927-s001.zip › Table S5.XLSX]

## Sheet: up-regulated gene function 
go_id	go_name	go_diffgene_count	go_gene_count	enrichment	pvalue	FDR
GO:0050871	positive regulation of B cell activation	8	139	24.5971	6.61085e-09	2.30264e-06
GO:0006910	phagocytosis, recognition	8	143	23.9091	8.27795e-09	2.30264e-06
GO:0042742	defense response to bacterium	10	303	14.1048	1.29508e-08	2.30264e-06
GO:0006958	complement activation, classical pathway	8	160	21.3687	2.0087e-08	2.30264e-06
GO:0006911	phagocytosis, engulfment	8	161	21.236	2.10954e-08	2.30264e-06
GO:0050853	B cell receptor signaling pathway	8	162	21.1049	2.21474e-08	2.30264e-06
GO:0006457	protein folding	7	103	29.0449	2.22631e-08	2.30264e-06
GO:0051085	chaperone cofactor-dependent protein refolding	5	33	64.7537	5.95374e-08	5.38814e-06
GO:0042026	protein refolding	4	15	113.966	1.5485e-07	1.24569e-05
GO:0045087	innate immune response	11	574	8.1901	5.43139e-07	3.93232e-05
GO:0060271	cilium assembly	6	198	12.9507	3.2148e-05	0.00211592
GO:0050832	defense response to fungus	3	20	64.1061	5.57405e-05	0.00336301
GO:0034620	cellular response to unfolded protein	3	22	58.2783	7.50396e-05	0.00417913
GO:0051301	cell division	7	379	7.89346	0.000138035	0.00713838
GO:0000915	actomyosin contractile ring assembly	2	5	170.95	0.000216717	0.0104602
GO:0018344	protein geranylgeranylation	2	6	142.458	0.000324574	0.0130551
GO:0045345	positive regulation of MHC class I biosynthetic process	2	6	142.458	0.000324574	0.0130551
GO:0051256	mitotic spindle midzone assembly	2	6	142.458	0.000324574	0.0130551
GO:0002438	acute inflammatory response to antigenic stimulus	2	7	122.107	0.000453704	0.0156463
GO:0051026	chiasma assembly	2	7	122.107	0.000453704	0.0156463
GO:0007616	long-term memory	3	40	32.0531	0.000466741	0.0156463
GO:0007049	cell cycle	8	621	5.50563	0.000475441	0.0156463
GO:0032496	response to lipopolysaccharide	4	117	14.6111	0.000698369	0.0219835
GO:0001878	response to yeast	2	11	77.7044	0.00118097	0.0342009
GO:1903238	positive regulation of leukocyte tethering or rolling	2	11	77.7044	0.00118097	0.0342009
GO:0006955	immune response	6	385	6.66038	0.00125949	0.0350721
GO:0006915	apoptotic process	7	575	5.20282	0.00177784	0.0476725
GO:0070207	protein homotrimerization	2	14	61.0535	0.00194496	0.0502911
GO:0050778	positive regulation of immune response	2	15	56.9832	0.00224073	0.055941
GO:0051131	chaperone-mediated protein complex assembly	2	17	50.2793	0.00289336	0.0698265
GO:0006486	protein glycosylation	3	77	16.6509	0.00324313	0.0735319
GO:0002523	leukocyte migration involved in inflammatory response	2	18	47.486	0.00325003	0.0735319
GO:0045995	regulation of embryonic development	2	19	44.9868	0.0036268	0.0772295
GO:1901673	regulation of mitotic spindle assembly	2	19	44.9868	0.0036268	0.0772295
GO:0051642	centrosome localization	2	20	42.7374	0.00402358	0.0826373
GO:0045444	fat cell differentiation	3	84	15.2634	0.00417414	0.0826373
GO:0006998	nuclear envelope organization	2	21	40.7023	0.00444029	0.0826373
GO:1903672	positive regulation of sprouting angiogenesis	2	22	38.8522	0.00487681	0.0826373
GO:0030030	cell projection organization	4	197	8.67765	0.00495994	0.0826373
GO:0061077	chaperone-mediated protein folding	2	23	37.163	0.00533306	0.0826373
GO:0007131	reciprocal meiotic recombination	2	27	31.6574	0.0073535	0.0826373
GO:0043066	negative regulation of apoptotic process	6	551	4.6538	0.00797848	0.0826373
GO:1900273	positive regulation of long-term synaptic potentiation	2	29	29.4741	0.00847968	0.0826373
GO:0001825	blastocyst formation	2	30	28.4916	0.00907143	0.0826373
GO:0001807	regulation of type IV hypersensitivity	1	1	427.374	0.00935948	0.0826373
GO:0002149	hypochlorous acid biosynthetic process	1	1	427.374	0.00935948	0.0826373
GO:0002522	leukocyte migration involved in immune response	1	1	427.374	0.00935948	0.0826373
GO:0002812	biosynthetic process of antibacterial peptides active against Gram-negative bacteria	1	1	427.374	0.00935948	0.0826373
GO:0002853	negative regulation of T cell mediated cytotoxicity directed against tumor cell target	1	1	427.374	0.00935948	0.0826373
GO:0006575	cellular modified amino acid metabolic process	1	1	427.374	0.00935948	0.0826373
GO:0006780	uroporphyrinogen III biosynthetic process	1	1	427.374	0.00935948	0.0826373
GO:0009229	thiamine diphosphate biosynthetic process	1	1	427.374	0.00935948	0.0826373
GO:0010585	glutamine secretion	1	1	427.374	0.00935948	0.0826373
GO:0010625	positive regulation of Schwann cell proliferation	1	1	427.374	0.00935948	0.0826373
GO:0010657	muscle cell apoptotic process	1	1	427.374	0.00935948	0.0826373
GO:0010878	cholesterol storage	1	1	427.374	0.00935948	0.0826373
GO:0014722	regulation of skeletal muscle contraction by calcium ion signaling	1	1	427.374	0.00935948	0.0826373
GO:0015794	glycerol-3-phosphate transmembrane transport	1	1	427.374	0.00935948	0.0826373
GO:0032876	negative regulation of DNA endoreduplication	1	1	427.374	0.00935948	0.0826373
GO:0036372	opsin transport	1	1	427.374	0.00935948	0.0826373
GO:0038112	interleukin-8-mediated signaling pathway	1	1	427.374	0.00935948	0.0826373
GO:0044788	modulation by host of viral process	1	1	427.374	0.00935948	0.0826373
GO:0046949	fatty-acyl-CoA biosynthetic process	1	1	427.374	0.00935948	0.0826373
GO:0048523	negative regulation of cellular process	1	1	427.374	0.00935948	0.0826373
GO:0060353	regulation of cell adhesion molecule production	1	1	427.374	0.00935948	0.0826373
GO:0061170	negative regulation of hair follicle placode formation	1	1	427.374	0.00935948	0.0826373
GO:0061741	chaperone-mediated protein transport involved in chaperone-mediated autophagy	1	1	427.374	0.00935948	0.0826373
GO:0072173	metanephric tubule morphogenesis	1	1	427.374	0.00935948	0.0826373
GO:1900248	negative regulation of cytoplasmic translational elongation	1	1	427.374	0.00935948	0.0826373
GO:1901724	positive regulation of cell proliferation involved in kidney development	1	1	427.374	0.00935948	0.0826373
GO:1902904	negative regulation of supramolecular fiber organization	1	1	427.374	0.00935948	0.0826373
GO:1903457	lactate catabolic process	1	1	427.374	0.00935948	0.0826373
GO:1903803	L-glutamine import across plasma membrane	1	1	427.374	0.00935948	0.0826373
GO:1904244	positive regulation of pancreatic trypsinogen secretion	1	1	427.374	0.00935948	0.0826373
GO:1904592	positive regulation of protein refolding	1	1	427.374	0.00935948	0.0826373
GO:1904714	regulation of chaperone-mediated autophagy	1	1	427.374	0.00935948	0.0826373
GO:1904764	chaperone-mediated autophagy translocation complex disassembly	1	1	427.374	0.00935948	0.0826373
GO:1904994	regulation of leukocyte adhesion to vascular endothelial cell	1	1	427.374	0.00935948	0.0826373
GO:1990832	slow axonal transport	1	1	427.374	0.00935948	0.0826373
GO:2000250	negative regulation of actin cytoskeleton reorganization	1	1	427.374	0.00935948	0.0826373
GO:2000389	regulation of neutrophil extravasation	1	1	427.374	0.00935948	0.0826373
GO:2001021	negative regulation of response to DNA damage stimulus	1	1	427.374	0.00935948	0.0826373
GO:0000070	mitotic sister chromatid segregation	2	31	27.5725	0.00968217	0.0844565
GO:0032467	positive regulation of cytokinesis	2	32	26.7109	0.0103118	0.088878
GO:0051897	positive regulation of protein kinase B signaling	3	117	10.9583	0.0107711	0.0917448
GO:0002218	activation of innate immune response	2	33	25.9015	0.0109603	0.0922701
GO:0016192	vesicle-mediated transport	4	246	6.94918	0.0111085	0.0924432
GO:0060999	positive regulation of dendritic spine development	2	37	23.1013	0.0137403	0.113045
GO:0008380	RNA splicing	4	262	6.5248	0.0139084	0.113143
GO:0006935	chemotaxis	3	131	9.7872	0.0148036	0.119087
GO:0000723	telomere maintenance	2	42	20.3512	0.0176278	0.126512
GO:0009408	response to heat	2	42	20.3512	0.0176278	0.126512
GO:0006364	rRNA processing	3	140	9.15802	0.0178212	0.126512
GO:0002679	respiratory burst involved in defense response	1	2	213.687	0.0186972	0.126512
GO:0002940	tRNA N2-guanine methylation	1	2	213.687	0.0186972	0.126512
GO:0006127	glycerophosphate shuttle	1	2	213.687	0.0186972	0.126512
GO:0014853	regulation of excitatory postsynaptic membrane potential involved in skeletal muscle contraction	1	2	213.687	0.0186972	0.126512
GO:0045751	negative regulation of Toll signaling pathway	1	2	213.687	0.0186972	0.126512
GO:0046092	deoxycytidine metabolic process	1	2	213.687	0.0186972	0.126512
GO:0048242	epinephrine secretion	1	2	213.687	0.0186972	0.126512
GO:0061740	protein targeting to lysosome involved in chaperone-mediated autophagy	1	2	213.687	0.0186972	0.126512
GO:0070946	neutrophil mediated killing of gram-positive bacterium	1	2	213.687	0.0186972	0.126512
GO:0070947	neutrophil mediated killing of fungus	1	2	213.687	0.0186972	0.126512
GO:0071963	establishment or maintenance of cell polarity regulating cell shape	1	2	213.687	0.0186972	0.126512
GO:0097052	L-kynurenine metabolic process	1	2	213.687	0.0186972	0.126512
GO:1900208	regulation of cardiolipin metabolic process	1	2	213.687	0.0186972	0.126512
GO:1903236	regulation of leukocyte tethering or rolling	1	2	213.687	0.0186972	0.126512
GO:0010811	positive regulation of cell-substrate adhesion	2	44	19.4261	0.0193088	0.129441
GO:0007281	germ cell development	2	47	18.1861	0.0219632	0.145884
GO:0002377	immunoglobulin production	3	154	8.32547	0.0232081	0.14591
GO:0006974	cellular response to DNA damage stimulus	5	485	4.40592	0.0235722	0.14591
GO:0000398	mRNA splicing, via spliceosome	3	156	8.21874	0.0240484	0.14591
GO:0000281	mitotic cytokinesis	2	50	17.095	0.024775	0.14591
GO:0006986	response to unfolded protein	2	53	16.1273	0.0277418	0.14591
GO:0002361	CD4-positive, CD25-positive, alpha-beta regulatory T cell differentiation	1	3	142.458	0.0280132	0.14591
GO:0006311	meiotic gene conversion	1	3	142.458	0.0280132	0.14591
GO:0006420	arginyl-tRNA aminoacylation	1	3	142.458	0.0280132	0.14591
GO:0006772	thiamine metabolic process	1	3	142.458	0.0280132	0.14591
GO:0009991	response to extracellular stimulus	1	3	142.458	0.0280132	0.14591
GO:0017187	peptidyl-glutamic acid carboxylation	1	3	142.458	0.0280132	0.14591
GO:0042373	vitamin K metabolic process	1	3	142.458	0.0280132	0.14591
GO:0043624	cellular protein complex disassembly	1	3	142.458	0.0280132	0.14591
GO:0045103	intermediate filament-based process	1	3	142.458	0.0280132	0.14591
GO:0045585	positive regulation of cytotoxic T cell differentiation	1	3	142.458	0.0280132	0.14591
GO:0045686	negative regulation of glial cell differentiation	1	3	142.458	0.0280132	0.14591
GO:0045841	negative regulation of mitotic metaphase/anaphase transition	1	3	142.458	0.0280132	0.14591
GO:0046939	nucleotide phosphorylation	1	3	142.458	0.0280132	0.14591
GO:0061738	late endosomal microautophagy	1	3	142.458	0.0280132	0.14591
GO:0071932	replication fork reversal	1	3	142.458	0.0280132	0.14591
GO:0072318	clathrin coat disassembly	1	3	142.458	0.0280132	0.14591
GO:0097214	positive regulation of lysosomal membrane permeability	1	3	142.458	0.0280132	0.14591
GO:0150007	clathrin-dependent synaptic vesicle endocytosis	1	3	142.458	0.0280132	0.14591
GO:1900034	regulation of cellular response to heat	1	3	142.458	0.0280132	0.14591
GO:1903037	regulation of leukocyte cell-cell adhesion	1	3	142.458	0.0280132	0.14591
GO:1903748	negative regulation of establishment of protein localization to mitochondrion	1	3	142.458	0.0280132	0.14591
GO:1903751	negative regulation of intrinsic apoptotic signaling pathway in response to hydrogen peroxide	1	3	142.458	0.0280132	0.14591
GO:1905322	positive regulation of mesenchymal stem cell migration	1	3	142.458	0.0280132	0.14591
GO:2000299	negative regulation of Rho-dependent protein serine/threonine kinase activity	1	3	142.458	0.0280132	0.14591
GO:2000583	regulation of platelet-derived growth factor receptor-alpha signaling pathway	1	3	142.458	0.0280132	0.14591
GO:0006508	proteolysis	5	508	4.20644	0.0285065	0.147419
GO:1905515	non-motile cilium assembly	2	55	15.5409	0.0298047	0.15304
GO:0031047	gene silencing by RNA	2	57	14.9956	0.0319348	0.159826
GO:0030198	extracellular matrix organization	3	176	7.28479	0.0334568	0.159826
GO:0007200	phospholipase C-activating G protein-coupled receptor signaling pathway	2	59	14.4873	0.0341315	0.159826
GO:0006397	mRNA processing	4	345	4.95506	0.0362398	0.159826
GO:0006220	pyrimidine nucleotide metabolic process	1	4	106.844	0.0373075	0.159826
GO:0019276	UDP-N-acetylgalactosamine metabolic process	1	4	106.844	0.0373075	0.159826
GO:0033030	negative regulation of neutrophil apoptotic process	1	4	106.844	0.0373075	0.159826
GO:0034391	regulation of smooth muscle cell apoptotic process	1	4	106.844	0.0373075	0.159826
GO:0038108	negative regulation of appetite by leptin-mediated signaling pathway	1	4	106.844	0.0373075	0.159826
GO:0042278	purine nucleoside metabolic process	1	4	106.844	0.0373075	0.159826
GO:0042986	positive regulation of amyloid precursor protein biosynthetic process	1	4	106.844	0.0373075	0.159826
GO:0044528	regulation of mitochondrial mRNA stability	1	4	106.844	0.0373075	0.159826
GO:0045006	DNA deamination	1	4	106.844	0.0373075	0.159826
GO:0045040	protein import into mitochondrial outer membrane	1	4	106.844	0.0373075	0.159826
GO:0070125	mitochondrial translational elongation	1	4	106.844	0.0373075	0.159826
GO:0070189	kynurenine metabolic process	1	4	106.844	0.0373075	0.159826
GO:0072383	plus-end-directed vesicle transport along microtubule	1	4	106.844	0.0373075	0.159826
GO:0097201	negative regulation of transcription from RNA polymerase II promoter in response to stress	1	4	106.844	0.0373075	0.159826
GO:0098534	centriole assembly	1	4	106.844	0.0373075	0.159826
GO:0098706	ferric iron import across cell outer membrane	1	4	106.844	0.0373075	0.159826
GO:0098880	maintenance of postsynaptic specialization structure	1	4	106.844	0.0373075	0.159826
GO:0140009	L-aspartate import across plasma membrane	1	4	106.844	0.0373075	0.159826
GO:1900365	positive regulation of mRNA polyadenylation	1	4	106.844	0.0373075	0.159826
GO:1901532	regulation of hematopoietic progenitor cell differentiation	1	4	106.844	0.0373075	0.159826
GO:1905323	telomerase holoenzyme complex assembly	1	4	106.844	0.0373075	0.159826
GO:2000582	positive regulation of ATP-dependent microtubule motor activity, plus-end-directed	1	4	106.844	0.0373075	0.159826
GO:2001140	positive regulation of phospholipid transport	1	4	106.844	0.0373075	0.159826
GO:2001288	positive regulation of caveolin-mediated endocytosis	1	4	106.844	0.0373075	0.159826
GO:0008284	positive regulation of cell proliferation	5	551	3.87817	0.0395894	0.168604
GO:0042752	regulation of circadian rhythm	2	66	12.9507	0.0423344	0.172098
GO:0043154	negative regulation of cysteine-type endopeptidase activity involved in apoptotic process	2	69	12.3877	0.0460902	0.172098
GO:0007044	cell-substrate junction assembly	1	5	85.4749	0.0465802	0.172098
GO:0007057	spindle assembly involved in female meiosis I	1	5	85.4749	0.0465802	0.172098
GO:0010742	macrophage derived foam cell differentiation	1	5	85.4749	0.0465802	0.172098
GO:0015760	glucose-6-phosphate transport	1	5	85.4749	0.0465802	0.172098
GO:0015825	L-serine transport	1	5	85.4749	0.0465802	0.172098
GO:0031102	neuron projection regeneration	1	5	85.4749	0.0465802	0.172098
GO:0032273	positive regulation of protein polymerization	1	5	85.4749	0.0465802	0.172098
GO:0032642	regulation of chemokine production	1	5	85.4749	0.0465802	0.172098
GO:0033014	tetrapyrrole biosynthetic process	1	5	85.4749	0.0465802	0.172098
GO:0034435	cholesterol esterification	1	5	85.4749	0.0465802	0.172098
GO:0035063	nuclear speck organization	1	5	85.4749	0.0465802	0.172098
GO:0050955	thermoception	1	5	85.4749	0.0465802	0.172098
GO:0051135	positive regulation of NK T cell activation	1	5	85.4749	0.0465802	0.172098
GO:0051580	regulation of neurotransmitter uptake	1	5	85.4749	0.0465802	0.172098
GO:0051725	protein de-ADP-ribosylation	1	5	85.4749	0.0465802	0.172098
GO:0060903	positive regulation of meiosis I	1	5	85.4749	0.0465802	0.172098
GO:0070169	positive regulation of biomineral tissue development	1	5	85.4749	0.0465802	0.172098
GO:0070945	neutrophil mediated killing of gram-negative bacterium	1	5	85.4749	0.0465802	0.172098
GO:0071076	RNA 3' uridylation	1	5	85.4749	0.0465802	0.172098
GO:0071896	protein localization to adherens junction	1	5	85.4749	0.0465802	0.172098
GO:0097021	lymphocyte migration into lymphoid organs	1	5	85.4749	0.0465802	0.172098
GO:0097035	regulation of membrane lipid distribution	1	5	85.4749	0.0465802	0.172098
GO:1905605	positive regulation of maintenance of permeability of blood-brain barrier	1	5	85.4749	0.0465802	0.172098
GO:0007155	cell adhesion	5	574	3.72277	0.0465901	0.172098
GO:0010508	positive regulation of autophagy	2	71	12.0387	0.0486725	0.177974
GO:0042147	retrograde transport, endosome to Golgi	2	71	12.0387	0.0486725	0.177974
GO:0007224	smoothened signaling pathway	2	74	11.5507	0.052662	0.188887
GO:0032088	negative regulation of NF-kappaB transcription factor activity	2	75	11.3966	0.0540225	0.188887
GO:0032436	positive regulation of proteasomal ubiquitin-dependent protein catabolic process	2	75	11.3966	0.0540225	0.188887
GO:0030593	neutrophil chemotaxis	2	76	11.2467	0.0553982	0.188887
GO:0006868	glutamine transport	1	6	71.229	0.0558313	0.188887
GO:0007217	tachykinin receptor signaling pathway	1	6	71.229	0.0558313	0.188887
GO:0010830	regulation of myotube differentiation	1	6	71.229	0.0558313	0.188887
GO:0032692	negative regulation of interleukin-1 production	1	6	71.229	0.0558313	0.188887
GO:0033631	cell-cell adhesion mediated by integrin	1	6	71.229	0.0558313	0.188887
GO:0036336	dendritic cell migration	1	6	71.229	0.0558313	0.188887
GO:0046600	negative regulation of centriole replication	1	6	71.229	0.0558313	0.188887
GO:0051823	regulation of synapse structural plasticity	1	6	71.229	0.0558313	0.188887
GO:0051988	regulation of attachment of spindle microtubules to kinetochore	1	6	71.229	0.0558313	0.188887
GO:0061684	chaperone-mediated autophagy	1	6	71.229	0.0558313	0.188887
GO:0070779	D-aspartate import across plasma membrane	1	6	71.229	0.0558313	0.188887
GO:1902949	positive regulation of tau-protein kinase activity	1	6	71.229	0.0558313	0.188887
GO:0045727	positive regulation of translation	2	79	10.8196	0.0596156	0.199594
GO:0006919	activation of cysteine-type endopeptidase activity involved in apoptotic process	2	80	10.6844	0.0610513	0.199594
GO:0051216	cartilage development	2	81	10.5525	0.0625018	0.199594
GO:0002385	mucosal immune response	1	7	61.0535	0.0650609	0.199594
GO:0006924	activation-induced cell death of T cells	1	7	61.0535	0.0650609	0.199594
GO:0010587	miRNA catabolic process	1	7	61.0535	0.0650609	0.199594
GO:0015677	copper ion import	1	7	61.0535	0.0650609	0.199594
GO:0018342	protein prenylation	1	7	61.0535	0.0650609	0.199594
GO:0031442	positive regulation of mRNA 3'-end processing	1	7	61.0535	0.0650609	0.199594
GO:0032682	negative regulation of chemokine production	1	7	61.0535	0.0650609	0.199594
GO:0034334	adherens junction maintenance	1	7	61.0535	0.0650609	0.199594
GO:0042769	DNA damage response, detection of DNA damage	1	7	61.0535	0.0650609	0.199594
GO:0060296	regulation of cilium beat frequency involved in ciliary motility	1	7	61.0535	0.0650609	0.199594
GO:0071051	polyadenylation-dependent snoRNA 3'-end processing	1	7	61.0535	0.0650609	0.199594
GO:0090084	negative regulation of inclusion body assembly	1	7	61.0535	0.0650609	0.199594
GO:0150076	neuroinflammatory response	1	7	61.0535	0.0650609	0.199594
GO:1901888	regulation of cell junction assembly	1	7	61.0535	0.0650609	0.199594
GO:1902035	positive regulation of hematopoietic stem cell proliferation	1	7	61.0535	0.0650609	0.199594
GO:1902396	protein localization to bicellular tight junction	1	7	61.0535	0.0650609	0.199594
GO:1903753	negative regulation of p38MAPK cascade	1	7	61.0535	0.0650609	0.199594
GO:2000766	negative regulation of cytoplasmic translation	1	7	61.0535	0.0650609	0.199594
GO:2000767	positive regulation of cytoplasmic translation	1	7	61.0535	0.0650609	0.199594
GO:0035556	intracellular signal transduction	4	416	4.10937	0.0677135	0.206855
GO:0017148	negative regulation of translation	2	87	9.8247	0.0715114	0.211696
GO:0006081	cellular aldehyde metabolic process	1	8	53.4218	0.074269	0.211696
GO:0010827	regulation of glucose transmembrane transport	1	8	53.4218	0.074269	0.211696
GO:0017185	peptidyl-lysine hydroxylation	1	8	53.4218	0.074269	0.211696
GO:0031497	chromatin assembly	1	8	53.4218	0.074269	0.211696
GO:0034393	positive regulation of smooth muscle cell apoptotic process	1	8	53.4218	0.074269	0.211696
GO:0034475	U4 snRNA 3'-end processing	1	8	53.4218	0.074269	0.211696
GO:0040020	regulation of meiotic nuclear division	1	8	53.4218	0.074269	0.211696
GO:0043457	regulation of cellular respiration	1	8	53.4218	0.074269	0.211696
GO:0044829	positive regulation by host of viral genome replication	1	8	53.4218	0.074269	0.211696
GO:0045835	negative regulation of meiotic nuclear division	1	8	53.4218	0.074269	0.211696
GO:0048806	genitalia development	1	8	53.4218	0.074269	0.211696
GO:0060964	regulation of gene silencing by miRNA	1	8	53.4218	0.074269	0.211696
GO:0072574	hepatocyte proliferation	1	8	53.4218	0.074269	0.211696
GO:1901030	positive regulation of mitochondrial outer membrane permeabilization involved in apoptotic signaling pathway	1	8	53.4218	0.074269	0.211696
GO:1905274	regulation of modification of postsynaptic actin cytoskeleton	1	8	53.4218	0.074269	0.211696
GO:2000049	positive regulation of cell-cell adhesion mediated by cadherin	1	8	53.4218	0.074269	0.211696
GO:0051028	mRNA transport	2	89	9.60392	0.0746297	0.21189
GO:0008033	tRNA processing	2	90	9.49721	0.07621	0.215532
GO:0019731	antibacterial humoral response	2	92	9.29074	0.0794129	0.222959
GO:0006090	pyruvate metabolic process	1	9	47.486	0.0834557	0.222959
GO:0010669	epithelial structure maintenance	1	9	47.486	0.0834557	0.222959
GO:0016051	carbohydrate biosynthetic process	1	9	47.486	0.0834557	0.222959
GO:0023035	CD40 signaling pathway	1	9	47.486	0.0834557	0.222959
GO:0032964	collagen biosynthetic process	1	9	47.486	0.0834557	0.222959
GO:0034379	very-low-density lipoprotein particle assembly	1	9	47.486	0.0834557	0.222959
GO:0042415	norepinephrine metabolic process	1	9	47.486	0.0834557	0.222959
GO:0044267	cellular protein metabolic process	1	9	47.486	0.0834557	0.222959
GO:0044321	response to leptin	1	9	47.486	0.0834557	0.222959
GO:0050691	regulation of defense response to virus by host	1	9	47.486	0.0834557	0.222959
GO:0060452	positive regulation of cardiac muscle contraction	1	9	47.486	0.0834557	0.222959
GO:0060998	regulation of dendritic spine development	1	9	47.486	0.0834557	0.222959
GO:0071028	nuclear mRNA surveillance	1	9	47.486	0.0834557	0.222959
GO:1902093	positive regulation of flagellated sperm motility	1	9	47.486	0.0834557	0.222959
GO:0007264	small GTPase mediated signal transduction	2	97	8.81184	0.087662	0.232839
GO:0000290	deadenylation-dependent decapping of nuclear-transcribed mRNA	1	10	42.7374	0.092621	0.232839
GO:0006072	glycerol-3-phosphate metabolic process	1	10	42.7374	0.092621	0.232839
GO:0006739	NADP metabolic process	1	10	42.7374	0.092621	0.232839
GO:0010941	regulation of cell death	1	10	42.7374	0.092621	0.232839
GO:0031123	RNA 3'-end processing	1	10	42.7374	0.092621	0.232839
GO:0032940	secretion by cell	1	10	42.7374	0.092621	0.232839
GO:0033539	fatty acid beta-oxidation using acyl-CoA dehydrogenase	1	10	42.7374	0.092621	0.232839
GO:0034427	nuclear-transcribed mRNA catabolic process, exonucleolytic, 3'-5'	1	10	42.7374	0.092621	0.232839
GO:0051315	attachment of mitotic spindle microtubules to kinetochore	1	10	42.7374	0.092621	0.232839
GO:0051444	negative regulation of ubiquitin-protein transferase activity	1	10	42.7374	0.092621	0.232839
GO:0061635	regulation of protein complex stability	1	10	42.7374	0.092621	0.232839
GO:0070782	phosphatidylserine exposure on apoptotic cell surface	1	10	42.7374	0.092621	0.232839
GO:1902742	apoptotic process involved in development	1	10	42.7374	0.092621	0.232839
GO:1902808	positive regulation of cell cycle G1/S phase transition	1	10	42.7374	0.092621	0.232839
GO:1904667	negative regulation of ubiquitin protein ligase activity	1	10	42.7374	0.092621	0.232839
GO:2000001	regulation of DNA damage checkpoint	1	10	42.7374	0.092621	0.232839
GO:0001574	ganglioside biosynthetic process	1	11	38.8522	0.101765	0.243967
GO:0001881	receptor recycling	1	11	38.8522	0.101765	0.243967
GO:0003417	growth plate cartilage development	1	11	38.8522	0.101765	0.243967
GO:0006171	cAMP biosynthetic process	1	11	38.8522	0.101765	0.243967
GO:0009312	oligosaccharide biosynthetic process	1	11	38.8522	0.101765	0.243967
GO:0016050	vesicle organization	1	11	38.8522	0.101765	0.243967
GO:0019430	removal of superoxide radicals	1	11	38.8522	0.101765	0.243967
GO:0030098	lymphocyte differentiation	1	11	38.8522	0.101765	0.243967
GO:0035987	endodermal cell differentiation	1	11	38.8522	0.101765	0.243967
GO:0036065	fucosylation	1	11	38.8522	0.101765	0.243967
GO:0042119	neutrophil activation	1	11	38.8522	0.101765	0.243967
GO:0045292	mRNA cis splicing, via spliceosome	1	11	38.8522	0.101765	0.243967
GO:0060020	Bergmann glial cell differentiation	1	11	38.8522	0.101765	0.243967
GO:1902166	negative regulation of intrinsic apoptotic signaling pathway in response to DNA damage by p53 class mediator	1	11	38.8522	0.101765	0.243967
GO:0002690	positive regulation of leukocyte chemotaxis	1	12	35.6145	0.110888	0.250102
GO:0010586	miRNA metabolic process	1	12	35.6145	0.110888	0.250102
GO:0014824	artery smooth muscle contraction	1	12	35.6145	0.110888	0.250102
GO:0017145	stem cell division	1	12	35.6145	0.110888	0.250102
GO:0021955	central nervous system neuron axonogenesis	1	12	35.6145	0.110888	0.250102
GO:0031936	negative regulation of chromatin silencing	1	12	35.6145	0.110888	0.250102
GO:0031953	negative regulation of protein autophosphorylation	1	12	35.6145	0.110888	0.250102
GO:0032204	regulation of telomere maintenance	1	12	35.6145	0.110888	0.250102
GO:0033210	leptin-mediated signaling pathway	1	12	35.6145	0.110888	0.250102
GO:0034501	protein localization to kinetochore	1	12	35.6145	0.110888	0.250102
GO:0043281	regulation of cysteine-type endopeptidase activity involved in apoptotic process	1	12	35.6145	0.110888	0.250102
GO:0051974	negative regulation of telomerase activity	1	12	35.6145	0.110888	0.250102
GO:0055064	chloride ion homeostasis	1	12	35.6145	0.110888	0.250102
GO:0060124	positive regulation of growth hormone secretion	1	12	35.6145	0.110888	0.250102
GO:0098789	pre-mRNA cleavage required for polyadenylation	1	12	35.6145	0.110888	0.250102
GO:1903800	positive regulation of production of miRNAs involved in gene silencing by miRNA	1	12	35.6145	0.110888	0.250102
GO:1904996	positive regulation of leukocyte adhesion to vascular endothelial cell	1	12	35.6145	0.110888	0.250102
GO:2000785	regulation of autophagosome assembly	1	12	35.6145	0.110888	0.250102
GO:2000810	regulation of bicellular tight junction assembly	1	12	35.6145	0.110888	0.250102
GO:0002430	complement receptor mediated signaling pathway	1	13	32.8749	0.119989	0.260336
GO:0006779	porphyrin-containing compound biosynthetic process	1	13	32.8749	0.119989	0.260336
GO:0006809	nitric oxide biosynthetic process	1	13	32.8749	0.119989	0.260336
GO:0021756	striatum development	1	13	32.8749	0.119989	0.260336
GO:0030330	DNA damage response, signal transduction by p53 class mediator	1	13	32.8749	0.119989	0.260336
GO:0034374	low-density lipoprotein particle remodeling	1	13	32.8749	0.119989	0.260336
GO:0045741	positive regulation of epidermal growth factor-activated receptor activity	1	13	32.8749	0.119989	0.260336
GO:0045830	positive regulation of isotype switching	1	13	32.8749	0.119989	0.260336
GO:0051382	kinetochore assembly	1	13	32.8749	0.119989	0.260336
GO:0060213	positive regulation of nuclear-transcribed mRNA poly(A) tail shortening	1	13	32.8749	0.119989	0.260336
GO:0090557	establishment of endothelial intestinal barrier	1	13	32.8749	0.119989	0.260336
GO:1902857	positive regulation of non-motile cilium assembly	1	13	32.8749	0.119989	0.260336
GO:0050731	positive regulation of peptidyl-tyrosine phosphorylation	2	115	7.4326	0.1201	0.260336
GO:0006886	intracellular protein transport	3	290	4.42111	0.124393	0.268838
GO:0010838	positive regulation of keratinocyte proliferation	1	14	30.5267	0.12907	0.274036
GO:0031054	pre-miRNA processing	1	14	30.5267	0.12907	0.274036
GO:0033962	cytoplasmic mRNA processing body assembly	1	14	30.5267	0.12907	0.274036
GO:0035435	phosphate ion transmembrane transport	1	14	30.5267	0.12907	0.274036
GO:0046475	glycerophospholipid catabolic process	1	14	30.5267	0.12907	0.274036
GO:0046785	microtubule polymerization	1	14	30.5267	0.12907	0.274036
GO:0006260	DNA replication	2	120	7.1229	0.129834	0.274854
GO:0006968	cellular defense response	1	15	28.4916	0.138129	0.280914
GO:0016075	rRNA catabolic process	1	15	28.4916	0.138129	0.280914
GO:0022407	regulation of cell-cell adhesion	1	15	28.4916	0.138129	0.280914
GO:0032717	negative regulation of interleukin-8 production	1	15	28.4916	0.138129	0.280914
GO:0032963	collagen metabolic process	1	15	28.4916	0.138129	0.280914
GO:0035721	intraciliary retrograde transport	1	15	28.4916	0.138129	0.280914
GO:0035845	photoreceptor cell outer segment organization	1	15	28.4916	0.138129	0.280914
GO:0043117	positive regulation of vascular permeability	1	15	28.4916	0.138129	0.280914
GO:0048246	macrophage chemotaxis	1	15	28.4916	0.138129	0.280914
GO:0051492	regulation of stress fiber assembly	1	15	28.4916	0.138129	0.280914
GO:0051764	actin crosslink formation	1	15	28.4916	0.138129	0.280914
GO:1900153	positive regulation of nuclear-transcribed mRNA catabolic process, deadenylation-dependent decay	1	15	28.4916	0.138129	0.280914
GO:1903364	positive regulation of cellular protein catabolic process	1	15	28.4916	0.138129	0.280914
GO:2000811	negative regulation of anoikis	1	15	28.4916	0.138129	0.280914
GO:0008053	mitochondrial fusion	1	16	26.7109	0.147167	0.291117
GO:0010469	regulation of signaling receptor activity	1	16	26.7109	0.147167	0.291117
GO:0021799	cerebral cortex radially oriented cell migration	1	16	26.7109	0.147167	0.291117
GO:0022617	extracellular matrix disassembly	1	16	26.7109	0.147167	0.291117
GO:0035265	organ growth	1	16	26.7109	0.147167	0.291117
GO:0043171	peptide catabolic process	1	16	26.7109	0.147167	0.291117
GO:0043652	engulfment of apoptotic cell	1	16	26.7109	0.147167	0.291117
GO:0045793	positive regulation of cell size	1	16	26.7109	0.147167	0.291117
GO:0070593	dendrite self-avoidance	1	16	26.7109	0.147167	0.291117
GO:0070935	3'-UTR-mediated mRNA stabilization	1	16	26.7109	0.147167	0.291117
GO:0006325	chromatin organization	3	312	4.10937	0.149433	0.294793
GO:0051726	regulation of cell cycle	2	130	6.57499	0.150192	0.295487
GO:0007004	telomere maintenance via telomerase	1	17	25.1397	0.156184	0.297572
GO:0007041	lysosomal transport	1	17	25.1397	0.156184	0.297572
GO:0007250	activation of NF-kappaB-inducing kinase activity	1	17	25.1397	0.156184	0.297572
GO:0008156	negative regulation of DNA replication	1	17	25.1397	0.156184	0.297572
GO:0008272	sulfate transport	1	17	25.1397	0.156184	0.297572
GO:0019395	fatty acid oxidation	1	17	25.1397	0.156184	0.297572
GO:0030166	proteoglycan biosynthetic process	1	17	25.1397	0.156184	0.297572
GO:0030595	leukocyte chemotaxis	1	17	25.1397	0.156184	0.297572
GO:0045198	establishment of epithelial cell apical/basal polarity	1	17	25.1397	0.156184	0.297572
GO:0046626	regulation of insulin receptor signaling pathway	1	17	25.1397	0.156184	0.297572
GO:0051298	centrosome duplication	1	17	25.1397	0.156184	0.297572
GO:1903827	regulation of cellular protein localization	1	17	25.1397	0.156184	0.297572
GO:0007088	regulation of mitotic nuclear division	1	18	23.743	0.16518	0.308223
GO:0014002	astrocyte development	1	18	23.743	0.16518	0.308223
GO:0030150	protein import into mitochondrial matrix	1	18	23.743	0.16518	0.308223
GO:0032793	positive regulation of CREB transcription factor activity	1	18	23.743	0.16518	0.308223
GO:0045019	negative regulation of nitric oxide biosynthetic process	1	18	23.743	0.16518	0.308223
GO:0050872	white fat cell differentiation	1	18	23.743	0.16518	0.308223
GO:0061158	3'-UTR-mediated mRNA destabilization	1	18	23.743	0.16518	0.308223
GO:0070131	positive regulation of mitochondrial translation	1	18	23.743	0.16518	0.308223
GO:0001736	establishment of planar polarity	1	19	22.4934	0.174155	0.314435
GO:0001953	negative regulation of cell-matrix adhesion	1	19	22.4934	0.174155	0.314435
GO:0007405	neuroblast proliferation	1	19	22.4934	0.174155	0.314435
GO:0009190	cyclic nucleotide biosynthetic process	1	19	22.4934	0.174155	0.314435
GO:0032211	negative regulation of telomere maintenance via telomerase	1	19	22.4934	0.174155	0.314435
GO:0032508	DNA duplex unwinding	1	19	22.4934	0.174155	0.314435
GO:0045190	isotype switching	1	19	22.4934	0.174155	0.314435
GO:0046907	intracellular transport	1	19	22.4934	0.174155	0.314435
GO:0051259	protein complex oligomerization	1	19	22.4934	0.174155	0.314435
GO:0055075	potassium ion homeostasis	1	19	22.4934	0.174155	0.314435
GO:0060749	mammary gland alveolus development	1	19	22.4934	0.174155	0.314435
GO:0061351	neural precursor cell proliferation	1	19	22.4934	0.174155	0.314435
GO:2000251	positive regulation of actin cytoskeleton reorganization	1	19	22.4934	0.174155	0.314435
GO:0006417	regulation of translation	2	144	5.93575	0.180579	0.3164
GO:0006468	protein phosphorylation	4	568	3.00968	0.180687	0.3164
GO:0003085	negative regulation of systemic arterial blood pressure	1	20	21.3687	0.18311	0.3164
GO:0006275	regulation of DNA replication	1	20	21.3687	0.18311	0.3164
GO:0006672	ceramide metabolic process	1	20	21.3687	0.18311	0.3164
GO:0006783	heme biosynthetic process	1	20	21.3687	0.18311	0.3164
GO:0010824	regulation of centrosome duplication	1	20	21.3687	0.18311	0.3164
GO:0022408	negative regulation of cell-cell adhesion	1	20	21.3687	0.18311	0.3164
GO:0031396	regulation of protein ubiquitination	1	20	21.3687	0.18311	0.3164
GO:0031589	cell-substrate adhesion	1	20	21.3687	0.18311	0.3164
GO:0034067	protein localization to Golgi apparatus	1	20	21.3687	0.18311	0.3164
GO:0042326	negative regulation of phosphorylation	1	20	21.3687	0.18311	0.3164
GO:0048678	response to axon injury	1	20	21.3687	0.18311	0.3164
GO:0051493	regulation of cytoskeleton organization	1	20	21.3687	0.18311	0.3164
GO:0060324	face development	1	20	21.3687	0.18311	0.3164
GO:0090201	negative regulation of release of cytochrome c from mitochondria	1	20	21.3687	0.18311	0.3164
GO:0095500	acetylcholine receptor signaling pathway	1	20	21.3687	0.18311	0.3164
GO:2000773	negative regulation of cellular senescence	1	20	21.3687	0.18311	0.3164
GO:0001836	release of cytochrome c from mitochondria	1	21	20.3512	0.192043	0.326383
GO:0006884	cell volume homeostasis	1	21	20.3512	0.192043	0.326383
GO:0007190	activation of adenylate cyclase activity	1	21	20.3512	0.192043	0.326383
GO:0033617	mitochondrial respiratory chain complex IV assembly	1	21	20.3512	0.192043	0.326383
GO:0046596	regulation of viral entry into host cell	1	21	20.3512	0.192043	0.326383
GO:0050910	detection of mechanical stimulus involved in sensory perception of sound	1	21	20.3512	0.192043	0.326383
GO:0060252	positive regulation of glial cell proliferation	1	21	20.3512	0.192043	0.326383
GO:0001822	kidney development	2	151	5.66059	0.196551	0.331417
GO:0007286	spermatid development	2	151	5.66059	0.196551	0.331417
GO:0048511	rhythmic process	2	152	5.62335	0.198873	0.331417
GO:0050830	defense response to Gram-positive bacterium	2	152	5.62335	0.198873	0.331417
GO:0000413	protein peptidyl-prolyl isomerization	1	22	19.4261	0.200956	0.331417
GO:0001556	oocyte maturation	1	22	19.4261	0.200956	0.331417
GO:0002028	regulation of sodium ion transport	1	22	19.4261	0.200956	0.331417
GO:0006446	regulation of translational initiation	1	22	19.4261	0.200956	0.331417
GO:0006754	ATP biosynthetic process	1	22	19.4261	0.200956	0.331417
GO:0007610	behavior	1	22	19.4261	0.200956	0.331417
GO:0010666	positive regulation of cardiac muscle cell apoptotic process	1	22	19.4261	0.200956	0.331417
GO:0034113	heterotypic cell-cell adhesion	1	22	19.4261	0.200956	0.331417
GO:0035634	response to stilbenoid	1	22	19.4261	0.200956	0.331417
GO:0006811	ion transport	4	593	2.88279	0.205561	0.338241
GO:0006954	inflammatory response	3	357	3.59138	0.207992	0.341466
GO:0050900	leukocyte migration	1	23	18.5815	0.209848	0.342957
GO:1902017	regulation of cilium assembly	1	23	18.5815	0.209848	0.342957
GO:0010629	negative regulation of gene expression	3	361	3.55159	0.213662	0.348405
GO:0006414	translational elongation	1	24	17.8073	0.218719	0.350338
GO:0016925	protein sumoylation	1	24	17.8073	0.218719	0.350338
GO:0030325	adrenal gland development	1	24	17.8073	0.218719	0.350338
GO:0033627	cell adhesion mediated by integrin	1	24	17.8073	0.218719	0.350338
GO:0045109	intermediate filament organization	1	24	17.8073	0.218719	0.350338
GO:0048025	negative regulation of mRNA splicing, via spliceosome	1	24	17.8073	0.218719	0.350338
GO:0061024	membrane organization	1	24	17.8073	0.218719	0.350338
GO:1901223	negative regulation of NIK/NF-kappaB signaling	1	24	17.8073	0.218719	0.350338
GO:0006281	DNA repair	3	369	3.47459	0.225224	0.359739
GO:0022409	positive regulation of cell-cell adhesion	1	25	17.095	0.22757	0.359739
GO:0030837	negative regulation of actin filament polymerization	1	25	17.095	0.22757	0.359739
GO:0033344	cholesterol efflux	1	25	17.095	0.22757	0.359739
GO:0045862	positive regulation of proteolysis	1	25	17.095	0.22757	0.359739
GO:0046597	negative regulation of viral entry into host cell	1	25	17.095	0.22757	0.359739
GO:0000122	negative regulation of transcription by RNA polymerase II	5	888	2.40639	0.234338	0.365712
GO:0015031	protein transport	4	620	2.75725	0.234424	0.365712
GO:0007009	plasma membrane organization	1	26	16.4375	0.2364	0.365712
GO:0030031	cell projection assembly	1	26	16.4375	0.2364	0.365712
GO:0030500	regulation of bone mineralization	1	26	16.4375	0.2364	0.365712
GO:0032502	developmental process	1	26	16.4375	0.2364	0.365712
GO:0032781	positive regulation of ATPase activity	1	26	16.4375	0.2364	0.365712
GO:0042744	hydrogen peroxide catabolic process	1	26	16.4375	0.2364	0.365712
GO:0045070	positive regulation of viral genome replication	1	26	16.4375	0.2364	0.365712
GO:0061178	regulation of insulin secretion involved in cellular response to glucose stimulus	1	26	16.4375	0.2364	0.365712
GO:0007204	positive regulation of cytosolic calcium ion concentration	2	171	4.99853	0.244822	0.372183
GO:0007159	leukocyte cell-cell adhesion	1	27	15.8287	0.245209	0.372183
GO:0008016	regulation of heart contraction	1	27	15.8287	0.245209	0.372183
GO:0010971	positive regulation of G2/M transition of mitotic cell cycle	1	27	15.8287	0.245209	0.372183
GO:0030488	tRNA methylation	1	27	15.8287	0.245209	0.372183
GO:0034612	response to tumor necrosis factor	1	27	15.8287	0.245209	0.372183
GO:0050790	regulation of catalytic activity	1	27	15.8287	0.245209	0.372183
GO:0090023	positive regulation of neutrophil chemotaxis	1	27	15.8287	0.245209	0.372183
GO:0090102	cochlea development	1	27	15.8287	0.245209	0.372183
GO:0051321	meiotic cell cycle	2	174	4.91235	0.25238	0.382266
GO:0006139	nucleobase-containing compound metabolic process	1	28	15.2634	0.253998	0.382317
GO:0055010	ventricular cardiac muscle tissue morphogenesis	1	28	15.2634	0.253998	0.382317
GO:0060122	inner ear receptor cell stereocilium organization	1	28	15.2634	0.253998	0.382317
GO:0010592	positive regulation of lamellipodium assembly	1	29	14.737	0.262767	0.389045
GO:0043122	regulation of I-kappaB kinase/NF-kappaB signaling	1	29	14.737	0.262767	0.389045
GO:0045216	cell-cell junction organization	1	29	14.737	0.262767	0.389045
GO:0045332	phospholipid translocation	1	29	14.737	0.262767	0.389045
GO:0045765	regulation of angiogenesis	1	29	14.737	0.262767	0.389045
GO:0048675	axon extension	1	29	14.737	0.262767	0.389045
GO:0048854	brain morphogenesis	1	29	14.737	0.262767	0.389045
GO:0099175	regulation of postsynapse organization	1	29	14.737	0.262767	0.389045
GO:0043524	negative regulation of neuron apoptotic process	2	180	4.7486	0.26773	0.395585
GO:0050821	protein stabilization	2	181	4.72237	0.270318	0.397928
GO:0006493	protein O-linked glycosylation	1	30	14.2458	0.271515	0.397928
GO:0048247	lymphocyte chemotaxis	1	30	14.2458	0.271515	0.397928
GO:0048255	mRNA stabilization	1	30	14.2458	0.271515	0.397928
GO:0051607	defense response to virus	2	184	4.64537	0.278132	0.406604
GO:0006637	acyl-CoA metabolic process	1	31	13.7863	0.280242	0.406604
GO:0042311	vasodilation	1	31	13.7863	0.280242	0.406604
GO:0044458	motile cilium assembly	1	31	13.7863	0.280242	0.406604
GO:0060828	regulation of canonical Wnt signaling pathway	1	31	13.7863	0.280242	0.406604
GO:0007268	chemical synaptic transmission	2	186	4.59542	0.283382	0.410337
GO:0006611	protein export from nucleus	1	32	13.3554	0.28895	0.412623
GO:0006913	nucleocytoplasmic transport	1	32	13.3554	0.28895	0.412623
GO:0031032	actomyosin structure organization	1	32	13.3554	0.28895	0.412623
GO:0045840	positive regulation of mitotic nuclear division	1	32	13.3554	0.28895	0.412623
GO:0048026	positive regulation of mRNA splicing, via spliceosome	1	32	13.3554	0.28895	0.412623
GO:0051497	negative regulation of stress fiber assembly	1	32	13.3554	0.28895	0.412623
GO:0061098	positive regulation of protein tyrosine kinase activity	1	32	13.3554	0.28895	0.412623
GO:0000184	nuclear-transcribed mRNA catabolic process, nonsense-mediated decay	1	33	12.9507	0.297637	0.416807
GO:0001958	endochondral ossification	1	33	12.9507	0.297637	0.416807
GO:0002230	positive regulation of defense response to virus by host	1	33	12.9507	0.297637	0.416807
GO:0006418	tRNA aminoacylation for protein translation	1	33	12.9507	0.297637	0.416807
GO:0010667	negative regulation of cardiac muscle cell apoptotic process	1	33	12.9507	0.297637	0.416807
GO:0030574	collagen catabolic process	1	33	12.9507	0.297637	0.416807
GO:0034260	negative regulation of GTPase activity	1	33	12.9507	0.297637	0.416807
GO:0043488	regulation of mRNA stability	1	33	12.9507	0.297637	0.416807
GO:0045777	positive regulation of blood pressure	1	33	12.9507	0.297637	0.416807
GO:0051973	positive regulation of telomerase activity	1	33	12.9507	0.297637	0.416807
GO:0001818	negative regulation of cytokine production	1	34	12.5698	0.306304	0.425651
GO:0032008	positive regulation of TOR signaling	1	34	12.5698	0.306304	0.425651
GO:0045776	negative regulation of blood pressure	1	34	12.5698	0.306304	0.425651
GO:0051225	spindle assembly	1	34	12.5698	0.306304	0.425651
GO:0042981	regulation of apoptotic process	2	196	4.36096	0.310111	0.430115
GO:0007017	microtubule-based process	1	35	12.2107	0.314951	0.433506
GO:0015914	phospholipid transport	1	35	12.2107	0.314951	0.433506
GO:0032543	mitochondrial translation	1	35	12.2107	0.314951	0.433506
GO:0070507	regulation of microtubule cytoskeleton organization	1	35	12.2107	0.314951	0.433506
GO:0009058	biosynthetic process	1	36	11.8715	0.323578	0.441187
GO:0032728	positive regulation of interferon-beta production	1	36	11.8715	0.323578	0.441187
GO:0042073	intraciliary transport	1	36	11.8715	0.323578	0.441187
GO:0051276	chromosome organization	1	36	11.8715	0.323578	0.441187
GO:0061512	protein localization to cilium	1	36	11.8715	0.323578	0.441187
GO:0008643	carbohydrate transport	1	37	11.5507	0.332184	0.449535
GO:0055007	cardiac muscle cell differentiation	1	37	11.5507	0.332184	0.449535
GO:0060349	bone morphogenesis	1	37	11.5507	0.332184	0.449535
GO:0098586	cellular response to virus	1	37	11.5507	0.332184	0.449535
GO:0007283	spermatogenesis	3	438	2.92722	0.336644	0.454721
GO:0007080	mitotic metaphase plate congression	1	38	11.2467	0.340771	0.456041
GO:0007129	synapsis	1	38	11.2467	0.340771	0.456041
GO:0030032	lamellipodium assembly	1	38	11.2467	0.340771	0.456041
GO:0055072	iron ion homeostasis	1	38	11.2467	0.340771	0.456041
GO:2001234	negative regulation of apoptotic signaling pathway	1	38	11.2467	0.340771	0.456041
GO:0007029	endoplasmic reticulum organization	1	39	10.9583	0.349337	0.462377
GO:0009725	response to hormone	1	39	10.9583	0.349337	0.462377
GO:0030010	establishment of cell polarity	1	39	10.9583	0.349337	0.462377
GO:0042177	negative regulation of protein catabolic process	1	39	10.9583	0.349337	0.462377
GO:0043085	positive regulation of catalytic activity	1	39	10.9583	0.349337	0.462377
GO:0071345	cellular response to cytokine stimulus	1	39	10.9583	0.349337	0.462377
GO:0001816	cytokine production	1	40	10.6844	0.357884	0.47025
GO:0007032	endosome organization	1	40	10.6844	0.357884	0.47025
GO:0016575	histone deacetylation	1	40	10.6844	0.357884	0.47025
GO:0051017	actin filament bundle assembly	1	40	10.6844	0.357884	0.47025
GO:0006357	regulation of transcription by RNA polymerase II	7	1493	2.00376	0.36708	0.48146
GO:0006605	protein targeting	1	42	10.1756	0.374917	0.487325
GO:0010212	response to ionizing radiation	1	42	10.1756	0.374917	0.487325
GO:0031623	receptor internalization	1	42	10.1756	0.374917	0.487325
GO:0034504	protein localization to nucleus	1	42	10.1756	0.374917	0.487325
GO:0045071	negative regulation of viral genome replication	1	42	10.1756	0.374917	0.487325
GO:0007173	epidermal growth factor receptor signaling pathway	1	43	9.93894	0.383405	0.493046
GO:0030282	bone mineralization	1	43	9.93894	0.383405	0.493046
GO:0030534	adult behavior	1	43	9.93894	0.383405	0.493046
GO:0035774	positive regulation of insulin secretion involved in cellular response to glucose stimulus	1	43	9.93894	0.383405	0.493046
GO:0040018	positive regulation of multicellular organism growth	1	43	9.93894	0.383405	0.493046
GO:1990573	potassium ion import across plasma membrane	1	43	9.93894	0.383405	0.493046
GO:0046034	ATP metabolic process	1	44	9.71305	0.391872	0.50038
GO:0046326	positive regulation of glucose import	1	44	9.71305	0.391872	0.50038
GO:0048863	stem cell differentiation	1	44	9.71305	0.391872	0.50038
GO:0097191	extrinsic apoptotic signaling pathway	1	44	9.71305	0.391872	0.50038
GO:0007346	regulation of mitotic cell cycle	1	45	9.49721	0.40032	0.508476
GO:0043484	regulation of RNA splicing	1	45	9.49721	0.40032	0.508476
GO:0051781	positive regulation of cell division	1	45	9.49721	0.40032	0.508476
GO:0034605	cellular response to heat	1	46	9.29074	0.408748	0.516463
GO:0043124	negative regulation of I-kappaB kinase/NF-kappaB signaling	1	46	9.29074	0.408748	0.516463
GO:0045494	photoreceptor cell maintenance	1	46	9.29074	0.408748	0.516463
GO:0007339	binding of sperm to zona pellucida	1	47	9.09307	0.417156	0.524342
GO:0009411	response to UV	1	47	9.09307	0.417156	0.524342
GO:0070098	chemokine-mediated signaling pathway	1	47	9.09307	0.417156	0.524342
GO:0001916	positive regulation of T cell mediated cytotoxicity	1	48	8.90363	0.425545	0.530283
GO:0007163	establishment or maintenance of cell polarity	1	48	8.90363	0.425545	0.530283
GO:0045429	positive regulation of nitric oxide biosynthetic process	1	48	8.90363	0.425545	0.530283
GO:0048488	synaptic vesicle endocytosis	1	48	8.90363	0.425545	0.530283
GO:1902600	proton transmembrane transport	1	48	8.90363	0.425545	0.530283
GO:0007157	heterophilic cell-cell adhesion via plasma membrane cell adhesion molecules	1	49	8.72192	0.433914	0.539783
GO:0032715	negative regulation of interleukin-6 production	1	50	8.54749	0.442264	0.549226
GO:0030838	positive regulation of actin filament polymerization	1	51	8.37989	0.450594	0.558613
GO:0071333	cellular response to glucose stimulus	1	52	8.21874	0.458905	0.567944
GO:0032757	positive regulation of interleukin-8 production	1	53	8.06367	0.467197	0.574279
GO:0034644	cellular response to UV	1	53	8.06367	0.467197	0.574279
GO:0042307	positive regulation of protein import into nucleus	1	53	8.06367	0.467197	0.574279
GO:0045600	positive regulation of fat cell differentiation	1	53	8.06367	0.467197	0.574279
GO:0030335	positive regulation of cell migration	2	251	3.40537	0.469391	0.575999
GO:0007566	embryo implantation	1	54	7.91434	0.475469	0.579528
GO:0030178	negative regulation of Wnt signaling pathway	1	54	7.91434	0.475469	0.579528
GO:0048167	regulation of synaptic plasticity	1	54	7.91434	0.475469	0.579528
GO:1902476	chloride transmembrane transport	1	54	7.91434	0.475469	0.579528
GO:0009968	negative regulation of signal transduction	1	55	7.77044	0.483722	0.588596
GO:0034446	substrate adhesion-dependent cell spreading	1	56	7.63168	0.491956	0.59661
GO:0035176	social behavior	1	56	7.63168	0.491956	0.59661
GO:0000381	regulation of alternative mRNA splicing, via spliceosome	1	57	7.49779	0.50017	0.603539
GO:0008286	insulin receptor signaling pathway	1	57	7.49779	0.50017	0.603539
GO:0021987	cerebral cortex development	1	57	7.49779	0.50017	0.603539
GO:0006865	amino acid transport	1	58	7.36852	0.508366	0.612408
GO:0016197	endosomal transport	1	61	7.00614	0.532838	0.640822
GO:0031532	actin cytoskeleton reorganization	1	62	6.89313	0.540958	0.649508
GO:0006396	RNA processing	1	63	6.78372	0.549058	0.657055
GO:0021766	hippocampus development	1	63	6.78372	0.549058	0.657055
GO:0009617	response to bacterium	2	277	3.08573	0.550504	0.657698
GO:0045785	positive regulation of cell adhesion	1	64	6.67772	0.55714	0.664529
GO:0050766	positive regulation of phagocytosis	1	65	6.57499	0.565203	0.673038
GO:0045668	negative regulation of osteoblast differentiation	1	67	6.37872	0.581272	0.689904
GO:1901224	positive regulation of NIK/NF-kappaB signaling	1	67	6.37872	0.581272	0.689904
GO:0001819	positive regulation of cytokine production	1	68	6.28492	0.589279	0.697121
GO:0007612	learning	1	68	6.28492	0.589279	0.697121
GO:0008344	adult locomotory behavior	1	70	6.10535	0.605237	0.712506
GO:0019722	calcium-mediated signaling	1	70	6.10535	0.605237	0.712506
GO:0032922	circadian regulation of gene expression	1	70	6.10535	0.605237	0.712506
GO:0006633	fatty acid biosynthetic process	1	72	5.93575	0.62112	0.725308
GO:0006909	phagocytosis	1	72	5.93575	0.62112	0.725308
GO:0007611	learning or memory	1	72	5.93575	0.62112	0.725308
GO:0008542	visual learning	1	72	5.93575	0.62112	0.725308
GO:0022008	neurogenesis	1	72	5.93575	0.62112	0.725308
GO:0019827	stem cell population maintenance	1	73	5.85444	0.629034	0.732188
GO:2000300	regulation of synaptic vesicle exocytosis	1	73	5.85444	0.629034	0.732188
GO:0034599	cellular response to oxidative stress	1	74	5.77533	0.63693	0.738372
GO:0045669	positive regulation of osteoblast differentiation	1	74	5.77533	0.63693	0.738372
GO:0016310	phosphorylation	3	587	2.1842	0.637407	0.738372
GO:0006812	cation transport	1	75	5.69832	0.644807	0.745751
GO:0007623	circadian rhythm	1	77	5.55032	0.660506	0.762689
GO:0050679	positive regulation of epithelial cell proliferation	1	78	5.47916	0.668328	0.769268
GO:0060348	bone development	1	78	5.47916	0.668328	0.769268
GO:0035023	regulation of Rho protein signal transduction	1	79	5.4098	0.676132	0.774556
GO:0060395	SMAD protein signal transduction	1	79	5.4098	0.676132	0.774556
GO:0070373	negative regulation of ERK1 and ERK2 cascade	1	79	5.4098	0.676132	0.774556
GO:0007229	integrin-mediated signaling pathway	1	80	5.34218	0.683918	0.781004
GO:0048661	positive regulation of smooth muscle cell proliferation	1	80	5.34218	0.683918	0.781004
GO:0016567	protein ubiquitination	2	319	2.67946	0.687143	0.783452
GO:0007018	microtubule-based movement	1	82	5.21188	0.699435	0.794963
GO:0016579	protein deubiquitination	1	82	5.21188	0.699435	0.794963
GO:0060326	cell chemotaxis	1	83	5.14909	0.707167	0.80249
GO:0006310	DNA recombination	1	84	5.08779	0.71488	0.808708
GO:0034613	cellular protein localization	1	84	5.08779	0.71488	0.808708
GO:0007160	cell-matrix adhesion	1	85	5.02793	0.722576	0.814868
GO:0007218	neuropeptide signaling pathway	1	85	5.02793	0.722576	0.814868
GO:0010977	negative regulation of neuron projection development	1	86	4.96947	0.730254	0.822245
GO:0009611	response to wounding	1	88	4.85653	0.745555	0.835576
GO:0032880	regulation of protein localization	1	88	4.85653	0.745555	0.835576
GO:0042632	cholesterol homeostasis	1	88	4.85653	0.745555	0.835576
GO:0007005	mitochondrion organization	1	89	4.80196	0.75318	0.841515
GO:0031647	regulation of protein stability	1	89	4.80196	0.75318	0.841515
GO:0000187	activation of MAPK activity	1	90	4.7486	0.760786	0.848704
GO:0007059	chromosome segregation	1	93	4.59542	0.783499	0.872697
GO:0030307	positive regulation of cell growth	1	94	4.54653	0.791035	0.878388
GO:0050804	modulation of chemical synaptic transmission	1	94	4.54653	0.791035	0.878388
GO:0006606	protein import into nucleus	1	95	4.49868	0.798553	0.884025
GO:0010467	gene expression	1	95	4.49868	0.798553	0.884025
GO:0045944	positive regulation of transcription by RNA polymerase II	5	1160	1.84213	0.808248	0.893392
GO:0008104	protein localization	1	97	4.40592	0.813537	0.8941
GO:0071346	cellular response to interferon-gamma	1	97	4.40592	0.813537	0.8941
GO:0120162	positive regulation of cold-induced thermogenesis	1	97	4.40592	0.813537	0.8941
GO:0007165	signal transduction	5	1167	1.83108	0.813828	0.8941
GO:0007030	Golgi organization	1	98	4.36096	0.821003	0.900615
GO:0007409	axonogenesis	1	101	4.23143	0.843296	0.920884
GO:0008203	cholesterol metabolic process	1	101	4.23143	0.843296	0.920884
GO:0033138	positive regulation of peptidyl-serine phosphorylation	1	101	4.23143	0.843296	0.920884
GO:0002244	hematopoietic progenitor cell differentiation	1	103	4.14926	0.858072	0.935608
GO:0006888	ER to Golgi vesicle-mediated transport	1	104	4.10937	0.865434	0.942217
GO:0007613	memory	1	105	4.07023	0.872779	0.948787
GO:0006874	cellular calcium ion homeostasis	1	106	4.03183	0.880107	0.955318
GO:0006887	exocytosis	1	111	3.85022	0.916491	0.988881
GO:0007156	homophilic cell adhesion via plasma membrane adhesion molecules	1	111	3.85022	0.916491	0.988881
GO:0007189	adenylate cyclase-activating G protein-coupled receptor signaling pathway	1	111	3.85022	0.916491	0.988881
GO:0045666	positive regulation of neuron differentiation	1	111	3.85022	0.916491	0.988881
GO:0050728	negative regulation of inflammatory response	1	112	3.81584	0.923717	0.995195
GO:0008202	steroid metabolic process	1	115	3.7163	0.945294	1
GO:0008285	negative regulation of cell proliferation	2	396	2.15846	0.948605	1
GO:0006979	response to oxidative stress	1	116	3.68426	0.952452	1
GO:0050829	defense response to Gram-negative bacterium	1	116	3.68426	0.952452	1
GO:0000278	mitotic cell cycle	1	117	3.65277	0.959595	1
GO:0006869	lipid transport	1	119	3.59138	0.973829	1
GO:0043123	positive regulation of I-kappaB kinase/NF-kappaB signaling	1	122	3.50307	0.995057	1
GO:0090090	negative regulation of canonical Wnt signaling pathway	1	126	3.39186	1	1
GO:0035264	multicellular organism growth	1	130	3.28749	1	1
GO:0019221	cytokine-mediated signaling pathway	1	131	3.2624	1	1
GO:0055085	transmembrane transport	2	432	1.97858	1	1
GO:0006952	defense response	1	135	3.16574	1	1
GO:0001764	neuron migration	1	138	3.09691	1	1
GO:0000226	microtubule cytoskeleton organization	1	140	3.05267	1	1
GO:0071230	cellular response to amino acid stimulus	1	140	3.05267	1	1
GO:0010468	regulation of gene expression	2	462	1.85011	1	1
GO:0051092	positive regulation of NF-kappaB transcription factor activity	1	149	2.86828	1	1
GO:0007601	visual perception	1	150	2.84916	1	1
GO:0045766	positive regulation of angiogenesis	1	152	2.81167	1	1
GO:0098609	cell-cell adhesion	1	155	2.75725	1	1
GO:0072659	protein localization to plasma membrane	1	157	2.72213	1	1
GO:0000209	protein polyubiquitination	1	166	2.57454	1	1
GO:0018105	peptidyl-serine phosphorylation	1	172	2.48473	1	1
GO:0032259	methylation	1	172	2.48473	1	1
GO:0030036	actin cytoskeleton organization	1	177	2.41454	1	1
GO:0007411	axon guidance	1	179	2.38757	1	1
GO:0046777	protein autophosphorylation	1	182	2.34821	1	1
GO:0005975	carbohydrate metabolic process	1	184	2.32269	1	1
GO:0006631	fatty acid metabolic process	1	186	2.29771	1	1
GO:0007420	brain development	1	186	2.29771	1	1
GO:0007166	cell surface receptor signaling pathway	1	187	2.28542	1	1
GO:0006897	endocytosis	1	190	2.24934	1	1
GO:0006629	lipid metabolic process	2	539	1.5858	1	1
GO:0060291	long-term synaptic potentiation	1	202	2.11571	1	1
GO:0016055	Wnt signaling pathway	1	225	1.89944	1	1
GO:0001934	positive regulation of protein phosphorylation	1	240	1.78073	1	1
GO:0007507	heart development	1	256	1.66943	1	1
GO:0071222	cellular response to lipopolysaccharide	1	258	1.65649	1	1
GO:0001525	angiogenesis	1	259	1.65009	1	1
GO:0006412	translation	1	264	1.61884	1	1
GO:0007605	sensory perception of sound	1	267	1.60065	1	1
GO:0001701	in utero embryonic development	1	333	1.28341	1	1
GO:0043065	positive regulation of apoptotic process	1	356	1.20049	1	1
GO:0045893	positive regulation of transcription, DNA-templated	2	619	1.38085	1	1
GO:0006355	regulation of transcription, DNA-templated	3	1065	1.20387	1	1
GO:0007275	multicellular organism development	3	1096	1.16982	1	1
GO:0007186	G protein-coupled receptor signaling pathway	4	1658	1.03106	1	1
GO:0002376	immune system process	1	491	0.870416	1	1
GO:0007608	sensory perception of smell	2	1139	0.750438	1	1
GO:0045892	negative regulation of transcription, DNA-templated	1	541	0.789971	1	1
GO:0010628	positive regulation of gene expression	1	537	0.795855	1	1
GO:0030154	cell differentiation	2	992	0.861642	1	1

## Sheet: up-regulated genes 
go_id	go_name	enrichment	pvalue	FDR	gene_id	gene_name
GO:0050871	positive regulation of B cell activation	24.5971	6.61085e-09	2.30264e-06	100775174	Ighv1-76
GO:0050871	positive regulation of B cell activation	24.5971	6.61085e-09	2.30264e-06	629893	Ighv1-31
GO:0050871	positive regulation of B cell activation	24.5971	6.61085e-09	2.30264e-06	629897	Ighv1-36
GO:0050871	positive regulation of B cell activation	24.5971	6.61085e-09	2.30264e-06	380808	Ighv10-1
GO:0050871	positive regulation of B cell activation	24.5971	6.61085e-09	2.30264e-06	622728	Ighv1-75
GO:0050871	positive regulation of B cell activation	24.5971	6.61085e-09	2.30264e-06	780831	Ighv3-8
GO:0050871	positive regulation of B cell activation	24.5971	6.61085e-09	2.30264e-06	641178	Ighv5-9-1
GO:0050871	positive regulation of B cell activation	24.5971	6.61085e-09	2.30264e-06	668469	Ighv1-5
GO:0006910	phagocytosis, recognition	23.9091	8.27795e-09	2.30264e-06	100775174	Ighv1-76
GO:0006910	phagocytosis, recognition	23.9091	8.27795e-09	2.30264e-06	780831	Ighv3-8
GO:0006910	phagocytosis, recognition	23.9091	8.27795e-09	2.30264e-06	622728	Ighv1-75
GO:0006910	phagocytosis, recognition	23.9091	8.27795e-09	2.30264e-06	629893	Ighv1-31
GO:0006910	phagocytosis, recognition	23.9091	8.27795e-09	2.30264e-06	629897	Ighv1-36
GO:0006910	phagocytosis, recognition	23.9091	8.27795e-09	2.30264e-06	380808	Ighv10-1
GO:0006910	phagocytosis, recognition	23.9091	8.27795e-09	2.30264e-06	668469	Ighv1-5
GO:0006910	phagocytosis, recognition	23.9091	8.27795e-09	2.30264e-06	641178	Ighv5-9-1
GO:0042742	defense response to bacterium	14.1048	1.29508e-08	2.30264e-06	780831	Ighv3-8
GO:0042742	defense response to bacterium	14.1048	1.29508e-08	2.30264e-06	622728	Ighv1-75
GO:0042742	defense response to bacterium	14.1048	1.29508e-08	2.30264e-06	17523	Mpo
GO:0042742	defense response to bacterium	14.1048	1.29508e-08	2.30264e-06	668469	Ighv1-5
GO:0042742	defense response to bacterium	14.1048	1.29508e-08	2.30264e-06	629893	Ighv1-31
GO:0042742	defense response to bacterium	14.1048	1.29508e-08	2.30264e-06	100775174	Ighv1-76
GO:0042742	defense response to bacterium	14.1048	1.29508e-08	2.30264e-06	380808	Ighv10-1
GO:0042742	defense response to bacterium	14.1048	1.29508e-08	2.30264e-06	50701	Elane
GO:0042742	defense response to bacterium	14.1048	1.29508e-08	2.30264e-06	641178	Ighv5-9-1
GO:0042742	defense response to bacterium	14.1048	1.29508e-08	2.30264e-06	629897	Ighv1-36
GO:0006958	complement activation, classical pathway	21.3687	2.0087e-08	2.30264e-06	780831	Ighv3-8
GO:0006958	complement activation, classical pathway	21.3687	2.0087e-08	2.30264e-06	668469	Ighv1-5
GO:0006958	complement activation, classical pathway	21.3687	2.0087e-08	2.30264e-06	622728	Ighv1-75
GO:0006958	complement activation, classical pathway	21.3687	2.0087e-08	2.30264e-06	380808	Ighv10-1
GO:0006958	complement activation, classical pathway	21.3687	2.0087e-08	2.30264e-06	100775174	Ighv1-76
GO:0006958	complement activation, classical pathway	21.3687	2.0087e-08	2.30264e-06	641178	Ighv5-9-1
GO:0006958	complement activation, classical pathway	21.3687	2.0087e-08	2.30264e-06	629893	Ighv1-31
GO:0006958	complement activation, classical pathway	21.3687	2.0087e-08	2.30264e-06	629897	Ighv1-36
GO:0006911	phagocytosis, engulfment	21.236	2.10954e-08	2.30264e-06	629893	Ighv1-31
GO:0006911	phagocytosis, engulfment	21.236	2.10954e-08	2.30264e-06	780831	Ighv3-8
GO:0006911	phagocytosis, engulfment	21.236	2.10954e-08	2.30264e-06	622728	Ighv1-75
GO:0006911	phagocytosis, engulfment	21.236	2.10954e-08	2.30264e-06	100775174	Ighv1-76
GO:0006911	phagocytosis, engulfment	21.236	2.10954e-08	2.30264e-06	629897	Ighv1-36
GO:0006911	phagocytosis, engulfment	21.236	2.10954e-08	2.30264e-06	380808	Ighv10-1
GO:0006911	phagocytosis, engulfment	21.236	2.10954e-08	2.30264e-06	668469	Ighv1-5
GO:0006911	phagocytosis, engulfment	21.236	2.10954e-08	2.30264e-06	641178	Ighv5-9-1
GO:0050853	B cell receptor signaling pathway	21.1049	2.21474e-08	2.30264e-06	668469	Ighv1-5
GO:0050853	B cell receptor signaling pathway	21.1049	2.21474e-08	2.30264e-06	641178	Ighv5-9-1
GO:0050853	B cell receptor signaling pathway	21.1049	2.21474e-08	2.30264e-06	780831	Ighv3-8
GO:0050853	B cell receptor signaling pathway	21.1049	2.21474e-08	2.30264e-06	100775174	Ighv1-76
GO:0050853	B cell receptor signaling pathway	21.1049	2.21474e-08	2.30264e-06	380808	Ighv10-1
GO:0050853	B cell receptor signaling pathway	21.1049	2.21474e-08	2.30264e-06	629897	Ighv1-36
GO:0050853	B cell receptor signaling pathway	21.1049	2.21474e-08	2.30264e-06	629893	Ighv1-31
GO:0050853	B cell receptor signaling pathway	21.1049	2.21474e-08	2.30264e-06	622728	Ighv1-75
GO:0006457	protein folding	29.0449	2.22631e-08	2.30264e-06	66101	Ppih
GO:0006457	protein folding	29.0449	2.22631e-08	2.30264e-06	59030	Mkks
GO:0006457	protein folding	29.0449	2.22631e-08	2.30264e-06	81489	Dnajb1
GO:0006457	protein folding	29.0449	2.22631e-08	2.30264e-06	15519	Hsp90aa1
GO:0006457	protein folding	29.0449	2.22631e-08	2.30264e-06	193740	Hspa1a
GO:0006457	protein folding	29.0449	2.22631e-08	2.30264e-06	15511	Hspa1b
GO:0006457	protein folding	29.0449	2.22631e-08	2.30264e-06	15481	Hspa8
GO:0051085	chaperone cofactor-dependent protein refolding	64.7537	5.95374e-08	5.38814e-06	15511	Hspa1b
GO:0051085	chaperone cofactor-dependent protein refolding	64.7537	5.95374e-08	5.38814e-06	81489	Dnajb1
GO:0051085	chaperone cofactor-dependent protein refolding	64.7537	5.95374e-08	5.38814e-06	15505	Hsph1
GO:0051085	chaperone cofactor-dependent protein refolding	64.7537	5.95374e-08	5.38814e-06	15481	Hspa8
GO:0051085	chaperone cofactor-dependent protein refolding	64.7537	5.95374e-08	5.38814e-06	193740	Hspa1a
GO:0042026	protein refolding	113.966	1.5485e-07	1.24569e-05	15519	Hsp90aa1
GO:0042026	protein refolding	113.966	1.5485e-07	1.24569e-05	15511	Hspa1b
GO:0042026	protein refolding	113.966	1.5485e-07	1.24569e-05	193740	Hspa1a
GO:0042026	protein refolding	113.966	1.5485e-07	1.24569e-05	15481	Hspa8
GO:0045087	innate immune response	8.1901	5.43139e-07	3.93232e-05	380808	Ighv10-1
GO:0045087	innate immune response	8.1901	5.43139e-07	3.93232e-05	622728	Ighv1-75
GO:0045087	innate immune response	8.1901	5.43139e-07	3.93232e-05	244183	Trim30b
GO:0045087	innate immune response	8.1901	5.43139e-07	3.93232e-05	100775174	Ighv1-76
GO:0045087	innate immune response	8.1901	5.43139e-07	3.93232e-05	641178	Ighv5-9-1
GO:0045087	innate immune response	8.1901	5.43139e-07	3.93232e-05	629893	Ighv1-31
GO:0045087	innate immune response	8.1901	5.43139e-07	3.93232e-05	66107	Wfdc21
GO:0045087	innate immune response	8.1901	5.43139e-07	3.93232e-05	780831	Ighv3-8
GO:0045087	innate immune response	8.1901	5.43139e-07	3.93232e-05	668469	Ighv1-5
GO:0045087	innate immune response	8.1901	5.43139e-07	3.93232e-05	629897	Ighv1-36
GO:0045087	innate immune response	8.1901	5.43139e-07	3.93232e-05	56275	Rbm14
GO:0060271	cilium assembly	12.9507	3.2148e-05	0.00211592	59030	Mkks
GO:0060271	cilium assembly	12.9507	3.2148e-05	0.00211592	18004	Nek1
GO:0060271	cilium assembly	12.9507	3.2148e-05	0.00211592	56455	Dynll1
GO:0060271	cilium assembly	12.9507	3.2148e-05	0.00211592	72140	Cep89
GO:0060271	cilium assembly	12.9507	3.2148e-05	0.00211592	55978	Ift20
GO:0060271	cilium assembly	12.9507	3.2148e-05	0.00211592	214704	Iqub
GO:0050832	defense response to fungus	64.1061	5.57405e-05	0.00336301	13035	Ctsg
GO:0050832	defense response to fungus	64.1061	5.57405e-05	0.00336301	50701	Elane
GO:0050832	defense response to fungus	64.1061	5.57405e-05	0.00336301	17523	Mpo
GO:0034620	cellular response to unfolded protein	58.2783	7.50396e-05	0.00417913	193740	Hspa1a
GO:0034620	cellular response to unfolded protein	58.2783	7.50396e-05	0.00417913	15511	Hspa1b
GO:0034620	cellular response to unfolded protein	58.2783	7.50396e-05	0.00417913	15481	Hspa8
GO:0051301	cell division	7.89346	0.000138035	0.00713838	67141	Fbxo5
GO:0051301	cell division	7.89346	0.000138035	0.00713838	52276	Cdca8
GO:0051301	cell division	7.89346	0.000138035	0.00713838	67236	Cinp
GO:0051301	cell division	7.89346	0.000138035	0.00713838	18004	Nek1
GO:0051301	cell division	7.89346	0.000138035	0.00713838	67139	Mis12
GO:0051301	cell division	7.89346	0.000138035	0.00713838	26934	Racgap1
GO:0051301	cell division	7.89346	0.000138035	0.00713838	71819	Kif23
GO:0000915	actomyosin contractile ring assembly	170.95	0.000216717	0.0104602	71819	Kif23
GO:0000915	actomyosin contractile ring assembly	170.95	0.000216717	0.0104602	26934	Racgap1
GO:0018344	protein geranylgeranylation	142.458	0.000324574	0.0130551	19352	Rabggtb
GO:0018344	protein geranylgeranylation	142.458	0.000324574	0.0130551	12663	Chml
GO:0045345	positive regulation of MHC class I biosynthetic process	142.458	0.000324574	0.0130551	15505	Hsph1
GO:0045345	positive regulation of MHC class I biosynthetic process	142.458	0.000324574	0.0130551	378425	Nlrp12
GO:0051256	mitotic spindle midzone assembly	142.458	0.000324574	0.0130551	26934	Racgap1
GO:0051256	mitotic spindle midzone assembly	142.458	0.000324574	0.0130551	71819	Kif23
GO:0002438	acute inflammatory response to antigenic stimulus	122.107	0.000453704	0.0156463	50701	Elane
GO:0002438	acute inflammatory response to antigenic stimulus	122.107	0.000453704	0.0156463	12765	Cxcr2
GO:0051026	chiasma assembly	122.107	0.000453704	0.0156463	239083	Ccnb1ip1
GO:0051026	chiasma assembly	122.107	0.000453704	0.0156463	671564	Rnf212
GO:0007616	long-term memory	32.0531	0.000466741	0.0156463	432530	Adcy1
GO:0007616	long-term memory	32.0531	0.000466741	0.0156463	98388	Chst10
GO:0007616	long-term memory	32.0531	0.000466741	0.0156463	208922	Cpeb3
GO:0007049	cell cycle	5.50563	0.000475441	0.0156463	71819	Kif23
GO:0007049	cell cycle	5.50563	0.000475441	0.0156463	67236	Cinp
GO:0007049	cell cycle	5.50563	0.000475441	0.0156463	67139	Mis12
GO:0007049	cell cycle	5.50563	0.000475441	0.0156463	52276	Cdca8
GO:0007049	cell cycle	5.50563	0.000475441	0.0156463	67141	Fbxo5
GO:0007049	cell cycle	5.50563	0.000475441	0.0156463	18004	Nek1
GO:0007049	cell cycle	5.50563	0.000475441	0.0156463	53325	Banp
GO:0007049	cell cycle	5.50563	0.000475441	0.0156463	26934	Racgap1
GO:0032496	response to lipopolysaccharide	14.6111	0.000698369	0.0219835	13035	Ctsg
GO:0032496	response to lipopolysaccharide	14.6111	0.000698369	0.0219835	66107	Wfdc21
GO:0032496	response to lipopolysaccharide	14.6111	0.000698369	0.0219835	12457	Noct
GO:0032496	response to lipopolysaccharide	14.6111	0.000698369	0.0219835	50701	Elane
GO:0001878	response to yeast	77.7044	0.00118097	0.0342009	17523	Mpo
GO:0001878	response to yeast	77.7044	0.00118097	0.0342009	50701	Elane
GO:1903238	positive regulation of leukocyte tethering or rolling	77.7044	0.00118097	0.0342009	14347	Fut7
GO:1903238	positive regulation of leukocyte tethering or rolling	77.7044	0.00118097	0.0342009	50701	Elane
GO:0006955	immune response	6.66038	0.00125949	0.0350721	94242	Tinagl1
GO:0006955	immune response	6.66038	0.00125949	0.0350721	12765	Cxcr2
GO:0006955	immune response	6.66038	0.00125949	0.0350721	545850	Igkv5-45
GO:0006955	immune response	6.66038	0.00125949	0.0350721	667924	Igkv3-10
GO:0006955	immune response	6.66038	0.00125949	0.0350721	436545	Trav15-2-dv6-2
GO:0006955	immune response	6.66038	0.00125949	0.0350721	326623	Tnfsf15
GO:0006915	apoptotic process	5.20282	0.00177784	0.0476725	21843	Tial1
GO:0006915	apoptotic process	5.20282	0.00177784	0.0476725	69076	Triap1
GO:0006915	apoptotic process	5.20282	0.00177784	0.0476725	56412	Noa1
GO:0006915	apoptotic process	5.20282	0.00177784	0.0476725	326623	Tnfsf15
GO:0006915	apoptotic process	5.20282	0.00177784	0.0476725	56455	Dynll1
GO:0006915	apoptotic process	5.20282	0.00177784	0.0476725	18567	Pdcd2
GO:0006915	apoptotic process	5.20282	0.00177784	0.0476725	30954	Siva1
GO:0070207	protein homotrimerization	61.0535	0.00194496	0.0502911	117167	Steap4
GO:0070207	protein homotrimerization	61.0535	0.00194496	0.0502911	20514	Slc1a5
GO:0050778	positive regulation of immune response	56.9832	0.00224073	0.055941	50701	Elane
GO:0050778	positive regulation of immune response	56.9832	0.00224073	0.055941	13035	Ctsg
GO:0051131	chaperone-mediated protein complex assembly	50.2793	0.00289336	0.0698265	59030	Mkks
GO:0051131	chaperone-mediated protein complex assembly	50.2793	0.00289336	0.0698265	15519	Hsp90aa1
GO:0006486	protein glycosylation	16.6509	0.00324313	0.0735319	14347	Fut7
GO:0006486	protein glycosylation	16.6509	0.00324313	0.0735319	97884	B3galnt2
GO:0006486	protein glycosylation	16.6509	0.00324313	0.0735319	20445	St6galnac1
GO:0002523	leukocyte migration involved in inflammatory response	47.486	0.00325003	0.0735319	50701	Elane
GO:0002523	leukocyte migration involved in inflammatory response	47.486	0.00325003	0.0735319	14347	Fut7
GO:0045995	regulation of embryonic development	44.9868	0.0036268	0.0772295	26934	Racgap1
GO:0045995	regulation of embryonic development	44.9868	0.0036268	0.0772295	12457	Noct
GO:1901673	regulation of mitotic spindle assembly	44.9868	0.0036268	0.0772295	15511	Hspa1b
GO:1901673	regulation of mitotic spindle assembly	44.9868	0.0036268	0.0772295	193740	Hspa1a
GO:0051642	centrosome localization	42.7374	0.00402358	0.0826373	55978	Ift20
GO:0051642	centrosome localization	42.7374	0.00402358	0.0826373	545428	Ccdc141
GO:0045444	fat cell differentiation	15.2634	0.00417414	0.0826373	59030	Mkks
GO:0045444	fat cell differentiation	15.2634	0.00417414	0.0826373	117167	Steap4
GO:0045444	fat cell differentiation	15.2634	0.00417414	0.0826373	24014	Rnasel
GO:0006998	nuclear envelope organization	40.7023	0.00444029	0.0826373	13400	Dmpk
GO:0006998	nuclear envelope organization	40.7023	0.00444029	0.0826373	68968	Cdan1
GO:1903672	positive regulation of sprouting angiogenesis	38.8522	0.00487681	0.0826373	16402	Itga5
GO:1903672	positive regulation of sprouting angiogenesis	38.8522	0.00487681	0.0826373	21872	Tjp1
GO:0030030	cell projection organization	8.67765	0.00495994	0.0826373	18004	Nek1
GO:0030030	cell projection organization	8.67765	0.00495994	0.0826373	214704	Iqub
GO:0030030	cell projection organization	8.67765	0.00495994	0.0826373	72140	Cep89
GO:0030030	cell projection organization	8.67765	0.00495994	0.0826373	55978	Ift20
GO:0061077	chaperone-mediated protein folding	37.163	0.00533306	0.0826373	15481	Hspa8
GO:0061077	chaperone-mediated protein folding	37.163	0.00533306	0.0826373	66917	Chordc1
GO:0007131	reciprocal meiotic recombination	31.6574	0.0073535	0.0826373	671564	Rnf212
GO:0007131	reciprocal meiotic recombination	31.6574	0.0073535	0.0826373	239083	Ccnb1ip1
GO:0043066	negative regulation of apoptotic process	4.6538	0.00797848	0.0826373	69076	Triap1
GO:0043066	negative regulation of apoptotic process	4.6538	0.00797848	0.0826373	21802	Tgfa
GO:0043066	negative regulation of apoptotic process	4.6538	0.00797848	0.0826373	12765	Cxcr2
GO:0043066	negative regulation of apoptotic process	4.6538	0.00797848	0.0826373	21872	Tjp1
GO:0043066	negative regulation of apoptotic process	4.6538	0.00797848	0.0826373	15511	Hspa1b
GO:0043066	negative regulation of apoptotic process	4.6538	0.00797848	0.0826373	140474	Muc4
GO:1900273	positive regulation of long-term synaptic potentiation	29.4741	0.00847968	0.0826373	208922	Cpeb3
GO:1900273	positive regulation of long-term synaptic potentiation	29.4741	0.00847968	0.0826373	432530	Adcy1
GO:0001825	blastocyst formation	28.4916	0.00907143	0.0826373	21872	Tjp1
GO:0001825	blastocyst formation	28.4916	0.00907143	0.0826373	239083	Ccnb1ip1
GO:0001807	regulation of type IV hypersensitivity	427.374	0.00935948	0.0826373	14347	Fut7
GO:0002149	hypochlorous acid biosynthetic process	427.374	0.00935948	0.0826373	17523	Mpo
GO:0002522	leukocyte migration involved in immune response	427.374	0.00935948	0.0826373	14347	Fut7
GO:0002812	biosynthetic process of antibacterial peptides active against Gram-negative bacteria	427.374	0.00935948	0.0826373	50701	Elane
GO:0002853	negative regulation of T cell mediated cytotoxicity directed against tumor cell target	427.374	0.00935948	0.0826373	140474	Muc4
GO:0006575	cellular modified amino acid metabolic process	427.374	0.00935948	0.0826373	70266	Kyat1
GO:0006780	uroporphyrinogen III biosynthetic process	427.374	0.00935948	0.0826373	22276	Uros
GO:0009229	thiamine diphosphate biosynthetic process	427.374	0.00935948	0.0826373	29807	Tpk1
GO:0010585	glutamine secretion	427.374	0.00935948	0.0826373	20514	Slc1a5
GO:0010625	positive regulation of Schwann cell proliferation	427.374	0.00935948	0.0826373	14580	Gfap
GO:0010657	muscle cell apoptotic process	427.374	0.00935948	0.0826373	13400	Dmpk
GO:0010878	cholesterol storage	427.374	0.00935948	0.0826373	20652	Soat1
GO:0014722	regulation of skeletal muscle contraction by calcium ion signaling	427.374	0.00935948	0.0826373	13400	Dmpk
GO:0015794	glycerol-3-phosphate transmembrane transport	427.374	0.00935948	0.0826373	56857	Slc37a2
GO:0032876	negative regulation of DNA endoreduplication	427.374	0.00935948	0.0826373	67141	Fbxo5
GO:0036372	opsin transport	427.374	0.00935948	0.0826373	55978	Ift20
GO:0038112	interleukin-8-mediated signaling pathway	427.374	0.00935948	0.0826373	12765	Cxcr2
GO:0044788	modulation by host of viral process	427.374	0.00935948	0.0826373	15481	Hspa8
GO:0046949	fatty-acyl-CoA biosynthetic process	427.374	0.00935948	0.0826373	270076	Gcdh
GO:0048523	negative regulation of cellular process	427.374	0.00935948	0.0826373	21802	Tgfa
GO:0060353	regulation of cell adhesion molecule production	427.374	0.00935948	0.0826373	14347	Fut7
GO:0061170	negative regulation of hair follicle placode formation	427.374	0.00935948	0.0826373	234130	Dkk4
GO:0061741	chaperone-mediated protein transport involved in chaperone-mediated autophagy	427.374	0.00935948	0.0826373	15481	Hspa8
GO:0072173	metanephric tubule morphogenesis	427.374	0.00935948	0.0826373	12765	Cxcr2
GO:1900248	negative regulation of cytoplasmic translational elongation	427.374	0.00935948	0.0826373	208922	Cpeb3
GO:1901724	positive regulation of cell proliferation involved in kidney development	427.374	0.00935948	0.0826373	83557	Lin28a
GO:1902904	negative regulation of supramolecular fiber organization	427.374	0.00935948	0.0826373	15481	Hspa8
GO:1903457	lactate catabolic process	427.374	0.00935948	0.0826373	52815	Ldhd
GO:1903803	L-glutamine import across plasma membrane	427.374	0.00935948	0.0826373	20514	Slc1a5
GO:1904244	positive regulation of pancreatic trypsinogen secretion	427.374	0.00935948	0.0826373	17386	Mmp13
GO:1904592	positive regulation of protein refolding	427.374	0.00935948	0.0826373	15481	Hspa8
GO:1904714	regulation of chaperone-mediated autophagy	427.374	0.00935948	0.0826373	14580	Gfap
GO:1904764	chaperone-mediated autophagy translocation complex disassembly	427.374	0.00935948	0.0826373	15481	Hspa8
GO:1904994	regulation of leukocyte adhesion to vascular endothelial cell	427.374	0.00935948	0.0826373	14347	Fut7
GO:1990832	slow axonal transport	427.374	0.00935948	0.0826373	15481	Hspa8
GO:2000250	negative regulation of actin cytoskeleton reorganization	427.374	0.00935948	0.0826373	21872	Tjp1
GO:2000389	regulation of neutrophil extravasation	427.374	0.00935948	0.0826373	14347	Fut7
GO:2001021	negative regulation of response to DNA damage stimulus	427.374	0.00935948	0.0826373	67141	Fbxo5
GO:0000070	mitotic sister chromatid segregation	27.5725	0.00968217	0.0844565	52276	Cdca8
GO:0000070	mitotic sister chromatid segregation	27.5725	0.00968217	0.0844565	67139	Mis12
GO:0032467	positive regulation of cytokinesis	26.7109	0.0103118	0.088878	26934	Racgap1
GO:0032467	positive regulation of cytokinesis	26.7109	0.0103118	0.088878	71819	Kif23
GO:0051897	positive regulation of protein kinase B signaling	10.9583	0.0107711	0.0917448	15519	Hsp90aa1
GO:0051897	positive regulation of protein kinase B signaling	10.9583	0.0107711	0.0917448	83557	Lin28a
GO:0051897	positive regulation of protein kinase B signaling	10.9583	0.0107711	0.0917448	16443	Itsn1
GO:0002218	activation of innate immune response	25.9015	0.0109603	0.0922701	56275	Rbm14
GO:0002218	activation of innate immune response	25.9015	0.0109603	0.0922701	15519	Hsp90aa1
GO:0016192	vesicle-mediated transport	6.94918	0.0111085	0.0924432	193740	Hspa1a
GO:0016192	vesicle-mediated transport	6.94918	0.0111085	0.0924432	15511	Hspa1b
GO:0016192	vesicle-mediated transport	6.94918	0.0111085	0.0924432	15481	Hspa8
GO:0016192	vesicle-mediated transport	6.94918	0.0111085	0.0924432	12663	Chml
GO:0060999	positive regulation of dendritic spine development	23.1013	0.0137403	0.113045	208922	Cpeb3
GO:0060999	positive regulation of dendritic spine development	23.1013	0.0137403	0.113045	16443	Itsn1
GO:0008380	RNA splicing	6.5248	0.0139084	0.113143	236732	Rbm10
GO:0008380	RNA splicing	6.5248	0.0139084	0.113143	68092	Ncbp2
GO:0008380	RNA splicing	6.5248	0.0139084	0.113143	15481	Hspa8
GO:0008380	RNA splicing	6.5248	0.0139084	0.113143	14266	Aff2
GO:0006935	chemotaxis	9.7872	0.0148036	0.119087	14293	Fpr1
GO:0006935	chemotaxis	9.7872	0.0148036	0.119087	12765	Cxcr2
GO:0006935	chemotaxis	9.7872	0.0148036	0.119087	75458	Cklf
GO:0000723	telomere maintenance	20.3512	0.0176278	0.126512	208084	Pif1
GO:0000723	telomere maintenance	20.3512	0.0176278	0.126512	193740	Hspa1a
GO:0009408	response to heat	20.3512	0.0176278	0.126512	15511	Hspa1b
GO:0009408	response to heat	20.3512	0.0176278	0.126512	193740	Hspa1a
GO:0006364	rRNA processing	9.15802	0.0178212	0.126512	67936	Wdr55
GO:0006364	rRNA processing	9.15802	0.0178212	0.126512	24014	Rnasel
GO:0006364	rRNA processing	9.15802	0.0178212	0.126512	72544	Exosc6
GO:0002679	respiratory burst involved in defense response	213.687	0.0186972	0.126512	17523	Mpo
GO:0002940	tRNA N2-guanine methylation	213.687	0.0186972	0.126512	98685	Trmt1l
GO:0006127	glycerophosphate shuttle	213.687	0.0186972	0.126512	56857	Slc37a2
GO:0014853	regulation of excitatory postsynaptic membrane potential involved in skeletal muscle contraction	213.687	0.0186972	0.126512	13400	Dmpk
GO:0045751	negative regulation of Toll signaling pathway	213.687	0.0186972	0.126512	378425	Nlrp12
GO:0046092	deoxycytidine metabolic process	213.687	0.0186972	0.126512	13178	Dck
GO:0048242	epinephrine secretion	213.687	0.0186972	0.126512	17069	Ly6e
GO:0061740	protein targeting to lysosome involved in chaperone-mediated autophagy	213.687	0.0186972	0.126512	15481	Hspa8
GO:0070946	neutrophil mediated killing of gram-positive bacterium	213.687	0.0186972	0.126512	13035	Ctsg
GO:0070947	neutrophil mediated killing of fungus	213.687	0.0186972	0.126512	50701	Elane
GO:0071963	establishment or maintenance of cell polarity regulating cell shape	213.687	0.0186972	0.126512	170736	Parvb
GO:0097052	L-kynurenine metabolic process	213.687	0.0186972	0.126512	70266	Kyat1
GO:1900208	regulation of cardiolipin metabolic process	213.687	0.0186972	0.126512	67713	Dnajc19
GO:1903236	regulation of leukocyte tethering or rolling	213.687	0.0186972	0.126512	14347	Fut7
GO:0010811	positive regulation of cell-substrate adhesion	19.4261	0.0193088	0.129441	320712	Abi3bp
GO:0010811	positive regulation of cell-substrate adhesion	19.4261	0.0193088	0.129441	16402	Itga5
GO:0007281	germ cell development	18.1861	0.0219632	0.145884	21843	Tial1
GO:0007281	germ cell development	18.1861	0.0219632	0.145884	83557	Lin28a
GO:0002377	immunoglobulin production	8.32547	0.0232081	0.14591	436545	Trav15-2-dv6-2
GO:0002377	immunoglobulin production	8.32547	0.0232081	0.14591	667924	Igkv3-10
GO:0002377	immunoglobulin production	8.32547	0.0232081	0.14591	545850	Igkv5-45
GO:0006974	cellular response to DNA damage stimulus	4.40592	0.0235722	0.14591	20913	Stxbp4
GO:0006974	cellular response to DNA damage stimulus	4.40592	0.0235722	0.14591	72899	Macrod2
GO:0006974	cellular response to DNA damage stimulus	4.40592	0.0235722	0.14591	208084	Pif1
GO:0006974	cellular response to DNA damage stimulus	4.40592	0.0235722	0.14591	67236	Cinp
GO:0006974	cellular response to DNA damage stimulus	4.40592	0.0235722	0.14591	18004	Nek1
GO:0000398	mRNA splicing, via spliceosome	8.21874	0.0240484	0.14591	236732	Rbm10
GO:0000398	mRNA splicing, via spliceosome	8.21874	0.0240484	0.14591	56275	Rbm14
GO:0000398	mRNA splicing, via spliceosome	8.21874	0.0240484	0.14591	68092	Ncbp2
GO:0000281	mitotic cytokinesis	17.095	0.024775	0.14591	26934	Racgap1
GO:0000281	mitotic cytokinesis	17.095	0.024775	0.14591	71819	Kif23
GO:0006986	response to unfolded protein	16.1273	0.0277418	0.14591	15519	Hsp90aa1
GO:0006986	response to unfolded protein	16.1273	0.0277418	0.14591	15505	Hsph1
GO:0002361	CD4-positive, CD25-positive, alpha-beta regulatory T cell differentiation	142.458	0.0280132	0.14591	14347	Fut7
GO:0006311	meiotic gene conversion	142.458	0.0280132	0.14591	671564	Rnf212
GO:0006420	arginyl-tRNA aminoacylation	142.458	0.0280132	0.14591	67789	Dalrd3
GO:0006772	thiamine metabolic process	142.458	0.0280132	0.14591	29807	Tpk1
GO:0009991	response to extracellular stimulus	142.458	0.0280132	0.14591	12457	Noct
GO:0017187	peptidyl-glutamic acid carboxylation	142.458	0.0280132	0.14591	69568	Vkorc1l1
GO:0042373	vitamin K metabolic process	142.458	0.0280132	0.14591	69568	Vkorc1l1
GO:0043624	cellular protein complex disassembly	142.458	0.0280132	0.14591	15481	Hspa8
GO:0045103	intermediate filament-based process	142.458	0.0280132	0.14591	14580	Gfap
GO:0045585	positive regulation of cytotoxic T cell differentiation	142.458	0.0280132	0.14591	15519	Hsp90aa1
GO:0045686	negative regulation of glial cell differentiation	142.458	0.0280132	0.14591	83557	Lin28a
GO:0045841	negative regulation of mitotic metaphase/anaphase transition	142.458	0.0280132	0.14591	67141	Fbxo5
GO:0046939	nucleotide phosphorylation	142.458	0.0280132	0.14591	13178	Dck
GO:0061738	late endosomal microautophagy	142.458	0.0280132	0.14591	15481	Hspa8
GO:0071932	replication fork reversal	142.458	0.0280132	0.14591	71643	Zgrf1
GO:0072318	clathrin coat disassembly	142.458	0.0280132	0.14591	15481	Hspa8
GO:0097214	positive regulation of lysosomal membrane permeability	142.458	0.0280132	0.14591	15481	Hspa8
GO:0150007	clathrin-dependent synaptic vesicle endocytosis	142.458	0.0280132	0.14591	16443	Itsn1
GO:1900034	regulation of cellular response to heat	142.458	0.0280132	0.14591	66917	Chordc1
GO:1903037	regulation of leukocyte cell-cell adhesion	142.458	0.0280132	0.14591	14347	Fut7
GO:1903748	negative regulation of establishment of protein localization to mitochondrion	142.458	0.0280132	0.14591	15505	Hsph1
GO:1903751	negative regulation of intrinsic apoptotic signaling pathway in response to hydrogen peroxide	142.458	0.0280132	0.14591	15505	Hsph1
GO:1905322	positive regulation of mesenchymal stem cell migration	142.458	0.0280132	0.14591	67141	Fbxo5
GO:2000299	negative regulation of Rho-dependent protein serine/threonine kinase activity	142.458	0.0280132	0.14591	66917	Chordc1
GO:2000583	regulation of platelet-derived growth factor receptor-alpha signaling pathway	142.458	0.0280132	0.14591	55978	Ift20
GO:0006508	proteolysis	4.20644	0.0285065	0.147419	94242	Tinagl1
GO:0006508	proteolysis	4.20644	0.0285065	0.147419	50701	Elane
GO:0006508	proteolysis	4.20644	0.0285065	0.147419	13035	Ctsg
GO:0006508	proteolysis	4.20644	0.0285065	0.147419	66124	Josd2
GO:0006508	proteolysis	4.20644	0.0285065	0.147419	17386	Mmp13
GO:1905515	non-motile cilium assembly	15.5409	0.0298047	0.15304	72140	Cep89
GO:1905515	non-motile cilium assembly	15.5409	0.0298047	0.15304	59030	Mkks
GO:0031047	gene silencing by RNA	14.9956	0.0319348	0.159826	83557	Lin28a
GO:0031047	gene silencing by RNA	14.9956	0.0319348	0.159826	68092	Ncbp2
GO:0030198	extracellular matrix organization	7.28479	0.0334568	0.159826	320712	Abi3bp
GO:0030198	extracellular matrix organization	7.28479	0.0334568	0.159826	17386	Mmp13
GO:0030198	extracellular matrix organization	7.28479	0.0334568	0.159826	14580	Gfap
GO:0007200	phospholipase C-activating G protein-coupled receptor signaling pathway	14.4873	0.0341315	0.159826	14293	Fpr1
GO:0007200	phospholipase C-activating G protein-coupled receptor signaling pathway	14.4873	0.0341315	0.159826	12765	Cxcr2
GO:0006397	mRNA processing	4.95506	0.0362398	0.159826	68092	Ncbp2
GO:0006397	mRNA processing	4.95506	0.0362398	0.159826	24014	Rnasel
GO:0006397	mRNA processing	4.95506	0.0362398	0.159826	14266	Aff2
GO:0006397	mRNA processing	4.95506	0.0362398	0.159826	15481	Hspa8
GO:0006220	pyrimidine nucleotide metabolic process	106.844	0.0373075	0.159826	13178	Dck
GO:0019276	UDP-N-acetylgalactosamine metabolic process	106.844	0.0373075	0.159826	97884	B3galnt2
GO:0033030	negative regulation of neutrophil apoptotic process	106.844	0.0373075	0.159826	12765	Cxcr2
GO:0034391	regulation of smooth muscle cell apoptotic process	106.844	0.0373075	0.159826	236732	Rbm10
GO:0038108	negative regulation of appetite by leptin-mediated signaling pathway	106.844	0.0373075	0.159826	59030	Mkks
GO:0042278	purine nucleoside metabolic process	106.844	0.0373075	0.159826	72899	Macrod2
GO:0042986	positive regulation of amyloid precursor protein biosynthetic process	106.844	0.0373075	0.159826	20652	Soat1
GO:0044528	regulation of mitochondrial mRNA stability	106.844	0.0373075	0.159826	69577	Fastkd3
GO:0045006	DNA deamination	106.844	0.0373075	0.159826	72544	Exosc6
GO:0045040	protein import into mitochondrial outer membrane	106.844	0.0373075	0.159826	15519	Hsp90aa1
GO:0070125	mitochondrial translational elongation	106.844	0.0373075	0.159826	233870	Tufm
GO:0070189	kynurenine metabolic process	106.844	0.0373075	0.159826	70266	Kyat1
GO:0072383	plus-end-directed vesicle transport along microtubule	106.844	0.0373075	0.159826	71819	Kif23
GO:0097201	negative regulation of transcription from RNA polymerase II promoter in response to stress	106.844	0.0373075	0.159826	81489	Dnajb1
GO:0098534	centriole assembly	106.844	0.0373075	0.159826	56275	Rbm14
GO:0098706	ferric iron import across cell outer membrane	106.844	0.0373075	0.159826	117167	Steap4
GO:0098880	maintenance of postsynaptic specialization structure	106.844	0.0373075	0.159826	15481	Hspa8
GO:0140009	L-aspartate import across plasma membrane	106.844	0.0373075	0.159826	20514	Slc1a5
GO:1900365	positive regulation of mRNA polyadenylation	106.844	0.0373075	0.159826	208922	Cpeb3
GO:1901532	regulation of hematopoietic progenitor cell differentiation	106.844	0.0373075	0.159826	18567	Pdcd2
GO:1905323	telomerase holoenzyme complex assembly	106.844	0.0373075	0.159826	15519	Hsp90aa1
GO:2000582	positive regulation of ATP-dependent microtubule motor activity, plus-end-directed	106.844	0.0373075	0.159826	56455	Dynll1
GO:2001140	positive regulation of phospholipid transport	106.844	0.0373075	0.159826	69076	Triap1
GO:2001288	positive regulation of caveolin-mediated endocytosis	106.844	0.0373075	0.159826	16443	Itsn1
GO:0008284	positive regulation of cell proliferation	3.87817	0.0395894	0.168604	21872	Tjp1
GO:0008284	positive regulation of cell proliferation	3.87817	0.0395894	0.168604	21802	Tgfa
GO:0008284	positive regulation of cell proliferation	3.87817	0.0395894	0.168604	67141	Fbxo5
GO:0008284	positive regulation of cell proliferation	3.87817	0.0395894	0.168604	12765	Cxcr2
GO:0008284	positive regulation of cell proliferation	3.87817	0.0395894	0.168604	21843	Tial1
GO:0042752	regulation of circadian rhythm	12.9507	0.0423344	0.172098	12457	Noct
GO:0042752	regulation of circadian rhythm	12.9507	0.0423344	0.172098	432530	Adcy1
GO:0043154	negative regulation of cysteine-type endopeptidase activity involved in apoptotic process	12.3877	0.0460902	0.172098	15511	Hspa1b
GO:0043154	negative regulation of cysteine-type endopeptidase activity involved in apoptotic process	12.3877	0.0460902	0.172098	69076	Triap1
GO:0007044	cell-substrate junction assembly	85.4749	0.0465802	0.172098	16402	Itga5
GO:0007057	spindle assembly involved in female meiosis I	85.4749	0.0465802	0.172098	67141	Fbxo5
GO:0010742	macrophage derived foam cell differentiation	85.4749	0.0465802	0.172098	20652	Soat1
GO:0015760	glucose-6-phosphate transport	85.4749	0.0465802	0.172098	56857	Slc37a2
GO:0015825	L-serine transport	85.4749	0.0465802	0.172098	20514	Slc1a5
GO:0031102	neuron projection regeneration	85.4749	0.0465802	0.172098	14580	Gfap
GO:0032273	positive regulation of protein polymerization	85.4749	0.0465802	0.172098	15519	Hsp90aa1
GO:0032642	regulation of chemokine production	85.4749	0.0465802	0.172098	13349	Ackr1
GO:0033014	tetrapyrrole biosynthetic process	85.4749	0.0465802	0.172098	22276	Uros
GO:0034435	cholesterol esterification	85.4749	0.0465802	0.172098	20652	Soat1
GO:0035063	nuclear speck organization	85.4749	0.0465802	0.172098	14266	Aff2
GO:0050955	thermoception	85.4749	0.0465802	0.172098	208922	Cpeb3
GO:0051135	positive regulation of NK T cell activation	85.4749	0.0465802	0.172098	15505	Hsph1
GO:0051580	regulation of neurotransmitter uptake	85.4749	0.0465802	0.172098	14580	Gfap
GO:0051725	protein de-ADP-ribosylation	85.4749	0.0465802	0.172098	72899	Macrod2
GO:0060903	positive regulation of meiosis I	85.4749	0.0465802	0.172098	67141	Fbxo5
GO:0070169	positive regulation of biomineral tissue development	85.4749	0.0465802	0.172098	67141	Fbxo5
GO:0070945	neutrophil mediated killing of gram-negative bacterium	85.4749	0.0465802	0.172098	50701	Elane
GO:0071076	RNA 3' uridylation	85.4749	0.0465802	0.172098	83557	Lin28a
GO:0071896	protein localization to adherens junction	85.4749	0.0465802	0.172098	21872	Tjp1
GO:0097021	lymphocyte migration into lymphoid organs	85.4749	0.0465802	0.172098	14347	Fut7
GO:0097035	regulation of membrane lipid distribution	85.4749	0.0465802	0.172098	69076	Triap1
GO:1905605	positive regulation of maintenance of permeability of blood-brain barrier	85.4749	0.0465802	0.172098	21872	Tjp1
GO:0007155	cell adhesion	3.72277	0.0465901	0.172098	16402	Itga5
GO:0007155	cell adhesion	3.72277	0.0465901	0.172098	12489	Cd33
GO:0007155	cell adhesion	3.72277	0.0465901	0.172098	27047	Omd
GO:0007155	cell adhesion	3.72277	0.0465901	0.172098	140474	Muc4
GO:0007155	cell adhesion	3.72277	0.0465901	0.172098	170736	Parvb
GO:0010508	positive regulation of autophagy	12.0387	0.0486725	0.177974	338364	Trim65
GO:0010508	positive regulation of autophagy	12.0387	0.0486725	0.177974	244183	Trim30b
GO:0042147	retrograde transport, endosome to Golgi	12.0387	0.0486725	0.177974	338368	Pheta2
GO:0042147	retrograde transport, endosome to Golgi	12.0387	0.0486725	0.177974	66943	Slc66a2
GO:0007224	smoothened signaling pathway	11.5507	0.052662	0.188887	214704	Iqub
GO:0007224	smoothened signaling pathway	11.5507	0.052662	0.188887	55978	Ift20
GO:0032088	negative regulation of NF-kappaB transcription factor activity	11.3966	0.0540225	0.188887	30954	Siva1
GO:0032088	negative regulation of NF-kappaB transcription factor activity	11.3966	0.0540225	0.188887	378425	Nlrp12
GO:0032436	positive regulation of proteasomal ubiquitin-dependent protein catabolic process	11.3966	0.0540225	0.188887	15511	Hspa1b
GO:0032436	positive regulation of proteasomal ubiquitin-dependent protein catabolic process	11.3966	0.0540225	0.188887	193740	Hspa1a
GO:0030593	neutrophil chemotaxis	11.2467	0.0553982	0.188887	75458	Cklf
GO:0030593	neutrophil chemotaxis	11.2467	0.0553982	0.188887	12765	Cxcr2
GO:0006868	glutamine transport	71.229	0.0558313	0.188887	20514	Slc1a5
GO:0007217	tachykinin receptor signaling pathway	71.229	0.0558313	0.188887	21334	Tac2
GO:0010830	regulation of myotube differentiation	71.229	0.0558313	0.188887	13400	Dmpk
GO:0032692	negative regulation of interleukin-1 production	71.229	0.0558313	0.188887	378425	Nlrp12
GO:0033631	cell-cell adhesion mediated by integrin	71.229	0.0558313	0.188887	16402	Itga5
GO:0036336	dendritic cell migration	71.229	0.0558313	0.188887	378425	Nlrp12
GO:0046600	negative regulation of centriole replication	71.229	0.0558313	0.188887	56275	Rbm14
GO:0051823	regulation of synapse structural plasticity	71.229	0.0558313	0.188887	13400	Dmpk
GO:0051988	regulation of attachment of spindle microtubules to kinetochore	71.229	0.0558313	0.188887	26934	Racgap1
GO:0061684	chaperone-mediated autophagy	71.229	0.0558313	0.188887	15481	Hspa8
GO:0070779	D-aspartate import across plasma membrane	71.229	0.0558313	0.188887	14580	Gfap
GO:1902949	positive regulation of tau-protein kinase activity	71.229	0.0558313	0.188887	15519	Hsp90aa1
GO:0045727	positive regulation of translation	10.8196	0.0596156	0.199594	208922	Cpeb3
GO:0045727	positive regulation of translation	10.8196	0.0596156	0.199594	83557	Lin28a
GO:0006919	activation of cysteine-type endopeptidase activity involved in apoptotic process	10.6844	0.0610513	0.199594	18567	Pdcd2
GO:0006919	activation of cysteine-type endopeptidase activity involved in apoptotic process	10.6844	0.0610513	0.199594	326623	Tnfsf15
GO:0051216	cartilage development	10.5525	0.0625018	0.199594	17386	Mmp13
GO:0051216	cartilage development	10.5525	0.0625018	0.199594	59030	Mkks
GO:0002385	mucosal immune response	61.0535	0.0650609	0.199594	242700	Ifnlr1
GO:0006924	activation-induced cell death of T cells	61.0535	0.0650609	0.199594	30954	Siva1
GO:0010587	miRNA catabolic process	61.0535	0.0650609	0.199594	83557	Lin28a
GO:0015677	copper ion import	61.0535	0.0650609	0.199594	117167	Steap4
GO:0018342	protein prenylation	61.0535	0.0650609	0.199594	19352	Rabggtb
GO:0031442	positive regulation of mRNA 3'-end processing	61.0535	0.0650609	0.199594	68092	Ncbp2
GO:0032682	negative regulation of chemokine production	61.0535	0.0650609	0.199594	50701	Elane
GO:0034334	adherens junction maintenance	61.0535	0.0650609	0.199594	21872	Tjp1
GO:0042769	DNA damage response, detection of DNA damage	61.0535	0.0650609	0.199594	18004	Nek1
GO:0060296	regulation of cilium beat frequency involved in ciliary motility	61.0535	0.0650609	0.199594	59030	Mkks
GO:0071051	polyadenylation-dependent snoRNA 3'-end processing	61.0535	0.0650609	0.199594	72544	Exosc6
GO:0090084	negative regulation of inclusion body assembly	61.0535	0.0650609	0.199594	81489	Dnajb1
GO:0150076	neuroinflammatory response	61.0535	0.0650609	0.199594	432530	Adcy1
GO:1901888	regulation of cell junction assembly	61.0535	0.0650609	0.199594	21872	Tjp1
GO:1902035	positive regulation of hematopoietic stem cell proliferation	61.0535	0.0650609	0.199594	18567	Pdcd2
GO:1902396	protein localization to bicellular tight junction	61.0535	0.0650609	0.199594	21872	Tjp1
GO:1903753	negative regulation of p38MAPK cascade	61.0535	0.0650609	0.199594	15505	Hsph1
GO:2000766	negative regulation of cytoplasmic translation	61.0535	0.0650609	0.199594	208922	Cpeb3
GO:2000767	positive regulation of cytoplasmic translation	61.0535	0.0650609	0.199594	83557	Lin28a
GO:0035556	intracellular signal transduction	4.10937	0.0677135	0.206855	13400	Dmpk
GO:0035556	intracellular signal transduction	4.10937	0.0677135	0.206855	26934	Racgap1
GO:0035556	intracellular signal transduction	4.10937	0.0677135	0.206855	432530	Adcy1
GO:0035556	intracellular signal transduction	4.10937	0.0677135	0.206855	16443	Itsn1
GO:0017148	negative regulation of translation	9.8247	0.0715114	0.211696	208922	Cpeb3
GO:0017148	negative regulation of translation	9.8247	0.0715114	0.211696	83557	Lin28a
GO:0006081	cellular aldehyde metabolic process	53.4218	0.074269	0.211696	621603	Aldh3b2
GO:0010827	regulation of glucose transmembrane transport	53.4218	0.074269	0.211696	20913	Stxbp4
GO:0017185	peptidyl-lysine hydroxylation	53.4218	0.074269	0.211696	14789	P3h3
GO:0031497	chromatin assembly	53.4218	0.074269	0.211696	68968	Cdan1
GO:0034393	positive regulation of smooth muscle cell apoptotic process	53.4218	0.074269	0.211696	236732	Rbm10
GO:0034475	U4 snRNA 3'-end processing	53.4218	0.074269	0.211696	72544	Exosc6
GO:0040020	regulation of meiotic nuclear division	53.4218	0.074269	0.211696	67141	Fbxo5
GO:0043457	regulation of cellular respiration	53.4218	0.074269	0.211696	56412	Noa1
GO:0044829	positive regulation by host of viral genome replication	53.4218	0.074269	0.211696	15481	Hspa8
GO:0045835	negative regulation of meiotic nuclear division	53.4218	0.074269	0.211696	67141	Fbxo5
GO:0048806	genitalia development	53.4218	0.074269	0.211696	67713	Dnajc19
GO:0060964	regulation of gene silencing by miRNA	53.4218	0.074269	0.211696	83557	Lin28a
GO:0072574	hepatocyte proliferation	53.4218	0.074269	0.211696	21802	Tgfa
GO:1901030	positive regulation of mitochondrial outer membrane permeabilization involved in apoptotic signaling pathway	53.4218	0.074269	0.211696	30954	Siva1
GO:1905274	regulation of modification of postsynaptic actin cytoskeleton	53.4218	0.074269	0.211696	16443	Itsn1
GO:2000049	positive regulation of cell-cell adhesion mediated by cadherin	53.4218	0.074269	0.211696	21872	Tjp1
GO:0051028	mRNA transport	9.60392	0.0746297	0.21189	68092	Ncbp2
GO:0051028	mRNA transport	9.60392	0.0746297	0.21189	66011	Ranbp17
GO:0008033	tRNA processing	9.49721	0.07621	0.215532	68260	Trmt12
GO:0008033	tRNA processing	9.49721	0.07621	0.215532	98685	Trmt1l
GO:0019731	antibacterial humoral response	9.29074	0.0794129	0.222959	13035	Ctsg
GO:0019731	antibacterial humoral response	9.29074	0.0794129	0.222959	66107	Wfdc21
GO:0006090	pyruvate metabolic process	47.486	0.0834557	0.222959	70266	Kyat1
GO:0010669	epithelial structure maintenance	47.486	0.0834557	0.222959	140474	Muc4
GO:0016051	carbohydrate biosynthetic process	47.486	0.0834557	0.222959	98388	Chst10
GO:0023035	CD40 signaling pathway	47.486	0.0834557	0.222959	16402	Itga5
GO:0032964	collagen biosynthetic process	47.486	0.0834557	0.222959	14789	P3h3
GO:0034379	very-low-density lipoprotein particle assembly	47.486	0.0834557	0.222959	20652	Soat1
GO:0042415	norepinephrine metabolic process	47.486	0.0834557	0.222959	17069	Ly6e
GO:0044267	cellular protein metabolic process	47.486	0.0834557	0.222959	17386	Mmp13
GO:0044321	response to leptin	47.486	0.0834557	0.222959	59030	Mkks
GO:0050691	regulation of defense response to virus by host	47.486	0.0834557	0.222959	242700	Ifnlr1
GO:0060452	positive regulation of cardiac muscle contraction	47.486	0.0834557	0.222959	29856	Smtn
GO:0060998	regulation of dendritic spine development	47.486	0.0834557	0.222959	208922	Cpeb3
GO:0071028	nuclear mRNA surveillance	47.486	0.0834557	0.222959	72544	Exosc6
GO:1902093	positive regulation of flagellated sperm motility	47.486	0.0834557	0.222959	21334	Tac2
GO:0007264	small GTPase mediated signal transduction	8.81184	0.087662	0.232839	16443	Itsn1
GO:0007264	small GTPase mediated signal transduction	8.81184	0.087662	0.232839	12663	Chml
GO:0000290	deadenylation-dependent decapping of nuclear-transcribed mRNA	42.7374	0.092621	0.232839	12457	Noct
GO:0006072	glycerol-3-phosphate metabolic process	42.7374	0.092621	0.232839	56857	Slc37a2
GO:0006739	NADP metabolic process	42.7374	0.092621	0.232839	12457	Noct
GO:0010941	regulation of cell death	42.7374	0.092621	0.232839	56412	Noa1
GO:0031123	RNA 3'-end processing	42.7374	0.092621	0.232839	83557	Lin28a
GO:0032940	secretion by cell	42.7374	0.092621	0.232839	75458	Cklf
GO:0033539	fatty acid beta-oxidation using acyl-CoA dehydrogenase	42.7374	0.092621	0.232839	270076	Gcdh
GO:0034427	nuclear-transcribed mRNA catabolic process, exonucleolytic, 3'-5'	42.7374	0.092621	0.232839	72544	Exosc6
GO:0051315	attachment of mitotic spindle microtubules to kinetochore	42.7374	0.092621	0.232839	67139	Mis12
GO:0051444	negative regulation of ubiquitin-protein transferase activity	42.7374	0.092621	0.232839	67141	Fbxo5
GO:0061635	regulation of protein complex stability	42.7374	0.092621	0.232839	15481	Hspa8
GO:0070782	phosphatidylserine exposure on apoptotic cell surface	42.7374	0.092621	0.232839	319581	Xkr5
GO:1902742	apoptotic process involved in development	42.7374	0.092621	0.232839	319581	Xkr5
GO:1902808	positive regulation of cell cycle G1/S phase transition	42.7374	0.092621	0.232839	20913	Stxbp4
GO:1904667	negative regulation of ubiquitin protein ligase activity	42.7374	0.092621	0.232839	67141	Fbxo5
GO:2000001	regulation of DNA damage checkpoint	42.7374	0.092621	0.232839	18004	Nek1
GO:0001574	ganglioside biosynthetic process	38.8522	0.101765	0.243967	20445	St6galnac1
GO:0001881	receptor recycling	38.8522	0.101765	0.243967	338368	Pheta2
GO:0003417	growth plate cartilage development	38.8522	0.101765	0.243967	17386	Mmp13
GO:0006171	cAMP biosynthetic process	38.8522	0.101765	0.243967	432530	Adcy1
GO:0009312	oligosaccharide biosynthetic process	38.8522	0.101765	0.243967	20445	St6galnac1
GO:0016050	vesicle organization	38.8522	0.101765	0.243967	67141	Fbxo5
GO:0019430	removal of superoxide radicals	38.8522	0.101765	0.243967	17523	Mpo
GO:0030098	lymphocyte differentiation	38.8522	0.101765	0.243967	17068	Ly6d
GO:0035987	endodermal cell differentiation	38.8522	0.101765	0.243967	16402	Itga5
GO:0036065	fucosylation	38.8522	0.101765	0.243967	14347	Fut7
GO:0042119	neutrophil activation	38.8522	0.101765	0.243967	12765	Cxcr2
GO:0045292	mRNA cis splicing, via spliceosome	38.8522	0.101765	0.243967	68092	Ncbp2
GO:0060020	Bergmann glial cell differentiation	38.8522	0.101765	0.243967	14580	Gfap
GO:1902166	negative regulation of intrinsic apoptotic signaling pathway in response to DNA damage by p53 class mediator	38.8522	0.101765	0.243967	69076	Triap1
GO:0002690	positive regulation of leukocyte chemotaxis	35.6145	0.110888	0.250102	12765	Cxcr2
GO:0010586	miRNA metabolic process	35.6145	0.110888	0.250102	83557	Lin28a
GO:0014824	artery smooth muscle contraction	35.6145	0.110888	0.250102	59030	Mkks
GO:0017145	stem cell division	35.6145	0.110888	0.250102	21843	Tial1
GO:0021955	central nervous system neuron axonogenesis	35.6145	0.110888	0.250102	15519	Hsp90aa1
GO:0031936	negative regulation of chromatin silencing	35.6145	0.110888	0.250102	70472	Atad2
GO:0031953	negative regulation of protein autophosphorylation	35.6145	0.110888	0.250102	378425	Nlrp12
GO:0032204	regulation of telomere maintenance	35.6145	0.110888	0.250102	208084	Pif1
GO:0033210	leptin-mediated signaling pathway	35.6145	0.110888	0.250102	59030	Mkks
GO:0034501	protein localization to kinetochore	35.6145	0.110888	0.250102	67139	Mis12
GO:0043281	regulation of cysteine-type endopeptidase activity involved in apoptotic process	35.6145	0.110888	0.250102	378425	Nlrp12
GO:0051974	negative regulation of telomerase activity	35.6145	0.110888	0.250102	208084	Pif1
GO:0055064	chloride ion homeostasis	35.6145	0.110888	0.250102	108168782	Gm21985
GO:0060124	positive regulation of growth hormone secretion	35.6145	0.110888	0.250102	16443	Itsn1
GO:0098789	pre-mRNA cleavage required for polyadenylation	35.6145	0.110888	0.250102	68092	Ncbp2
GO:1903800	positive regulation of production of miRNAs involved in gene silencing by miRNA	35.6145	0.110888	0.250102	83557	Lin28a
GO:1904996	positive regulation of leukocyte adhesion to vascular endothelial cell	35.6145	0.110888	0.250102	14347	Fut7
GO:2000785	regulation of autophagosome assembly	35.6145	0.110888	0.250102	55978	Ift20
GO:2000810	regulation of bicellular tight junction assembly	35.6145	0.110888	0.250102	21872	Tjp1
GO:0002430	complement receptor mediated signaling pathway	32.8749	0.119989	0.260336	14293	Fpr1
GO:0006779	porphyrin-containing compound biosynthetic process	32.8749	0.119989	0.260336	22276	Uros
GO:0006809	nitric oxide biosynthetic process	32.8749	0.119989	0.260336	15519	Hsp90aa1
GO:0021756	striatum development	32.8749	0.119989	0.260336	59030	Mkks
GO:0030330	DNA damage response, signal transduction by p53 class mediator	32.8749	0.119989	0.260336	69076	Triap1
GO:0034374	low-density lipoprotein particle remodeling	32.8749	0.119989	0.260336	17523	Mpo
GO:0045741	positive regulation of epidermal growth factor-activated receptor activity	32.8749	0.119989	0.260336	21802	Tgfa
GO:0045830	positive regulation of isotype switching	32.8749	0.119989	0.260336	72544	Exosc6
GO:0051382	kinetochore assembly	32.8749	0.119989	0.260336	67139	Mis12
GO:0060213	positive regulation of nuclear-transcribed mRNA poly(A) tail shortening	32.8749	0.119989	0.260336	208922	Cpeb3
GO:0090557	establishment of endothelial intestinal barrier	32.8749	0.119989	0.260336	21872	Tjp1
GO:1902857	positive regulation of non-motile cilium assembly	32.8749	0.119989	0.260336	56455	Dynll1
GO:0050731	positive regulation of peptidyl-tyrosine phosphorylation	7.4326	0.1201	0.260336	16402	Itga5
GO:0050731	positive regulation of peptidyl-tyrosine phosphorylation	7.4326	0.1201	0.260336	21802	Tgfa
GO:0006886	intracellular protein transport	4.42111	0.124393	0.268838	66011	Ranbp17
GO:0006886	intracellular protein transport	4.42111	0.124393	0.268838	12663	Chml
GO:0006886	intracellular protein transport	4.42111	0.124393	0.268838	14580	Gfap
GO:0010838	positive regulation of keratinocyte proliferation	30.5267	0.12907	0.274036	20913	Stxbp4
GO:0031054	pre-miRNA processing	30.5267	0.12907	0.274036	83557	Lin28a
GO:0033962	cytoplasmic mRNA processing body assembly	30.5267	0.12907	0.274036	12457	Noct
GO:0035435	phosphate ion transmembrane transport	30.5267	0.12907	0.274036	56857	Slc37a2
GO:0046475	glycerophospholipid catabolic process	30.5267	0.12907	0.274036	102238433	Gm28042
GO:0046785	microtubule polymerization	30.5267	0.12907	0.274036	67141	Fbxo5
GO:0006260	DNA replication	7.1229	0.129834	0.274854	208084	Pif1
GO:0006260	DNA replication	7.1229	0.129834	0.274854	67236	Cinp
GO:0006968	cellular defense response	28.4916	0.138129	0.280914	12765	Cxcr2
GO:0016075	rRNA catabolic process	28.4916	0.138129	0.280914	72544	Exosc6
GO:0022407	regulation of cell-cell adhesion	28.4916	0.138129	0.280914	14347	Fut7
GO:0032717	negative regulation of interleukin-8 production	28.4916	0.138129	0.280914	50701	Elane
GO:0032963	collagen metabolic process	28.4916	0.138129	0.280914	14789	P3h3
GO:0035721	intraciliary retrograde transport	28.4916	0.138129	0.280914	56455	Dynll1
GO:0035845	photoreceptor cell outer segment organization	28.4916	0.138129	0.280914	55978	Ift20
GO:0043117	positive regulation of vascular permeability	28.4916	0.138129	0.280914	12765	Cxcr2
GO:0048246	macrophage chemotaxis	28.4916	0.138129	0.280914	75458	Cklf
GO:0051492	regulation of stress fiber assembly	28.4916	0.138129	0.280914	59030	Mkks
GO:0051764	actin crosslink formation	28.4916	0.138129	0.280914	207495	Baiap2l2
GO:1900153	positive regulation of nuclear-transcribed mRNA catabolic process, deadenylation-dependent decay	28.4916	0.138129	0.280914	208922	Cpeb3
GO:1903364	positive regulation of cellular protein catabolic process	28.4916	0.138129	0.280914	15519	Hsp90aa1
GO:2000811	negative regulation of anoikis	28.4916	0.138129	0.280914	16402	Itga5
GO:0008053	mitochondrial fusion	26.7109	0.147167	0.291117	108958	Miga2
GO:0010469	regulation of signaling receptor activity	26.7109	0.147167	0.291117	140474	Muc4
GO:0021799	cerebral cortex radially oriented cell migration	26.7109	0.147167	0.291117	545428	Ccdc141
GO:0022617	extracellular matrix disassembly	26.7109	0.147167	0.291117	17386	Mmp13
GO:0035265	organ growth	26.7109	0.147167	0.291117	17069	Ly6e
GO:0043171	peptide catabolic process	26.7109	0.147167	0.291117	17386	Mmp13
GO:0043652	engulfment of apoptotic cell	26.7109	0.147167	0.291117	319581	Xkr5
GO:0045793	positive regulation of cell size	26.7109	0.147167	0.291117	15519	Hsp90aa1
GO:0070593	dendrite self-avoidance	26.7109	0.147167	0.291117	545428	Ccdc141
GO:0070935	3'-UTR-mediated mRNA stabilization	26.7109	0.147167	0.291117	236732	Rbm10
GO:0006325	chromatin organization	4.10937	0.149433	0.294793	70472	Atad2
GO:0006325	chromatin organization	4.10937	0.149433	0.294793	53325	Banp
GO:0006325	chromatin organization	4.10937	0.149433	0.294793	68968	Cdan1
GO:0051726	regulation of cell cycle	6.57499	0.150192	0.295487	170813	Ms4a3
GO:0051726	regulation of cell cycle	6.57499	0.150192	0.295487	15481	Hspa8
GO:0007004	telomere maintenance via telomerase	25.1397	0.156184	0.297572	15519	Hsp90aa1
GO:0007041	lysosomal transport	25.1397	0.156184	0.297572	193740	Hspa1a
GO:0007250	activation of NF-kappaB-inducing kinase activity	25.1397	0.156184	0.297572	326623	Tnfsf15
GO:0008156	negative regulation of DNA replication	25.1397	0.156184	0.297572	68968	Cdan1
GO:0008272	sulfate transport	25.1397	0.156184	0.297572	26934	Racgap1
GO:0019395	fatty acid oxidation	25.1397	0.156184	0.297572	270076	Gcdh
GO:0030166	proteoglycan biosynthetic process	25.1397	0.156184	0.297572	98388	Chst10
GO:0030595	leukocyte chemotaxis	25.1397	0.156184	0.297572	75458	Cklf
GO:0045198	establishment of epithelial cell apical/basal polarity	25.1397	0.156184	0.297572	55978	Ift20
GO:0046626	regulation of insulin receptor signaling pathway	25.1397	0.156184	0.297572	14347	Fut7
GO:0051298	centrosome duplication	25.1397	0.156184	0.297572	66917	Chordc1
GO:1903827	regulation of cellular protein localization	25.1397	0.156184	0.297572	15519	Hsp90aa1
GO:0007088	regulation of mitotic nuclear division	23.743	0.16518	0.308223	67141	Fbxo5
GO:0014002	astrocyte development	23.743	0.16518	0.308223	14580	Gfap
GO:0030150	protein import into mitochondrial matrix	23.743	0.16518	0.308223	67713	Dnajc19
GO:0032793	positive regulation of CREB transcription factor activity	23.743	0.16518	0.308223	432530	Adcy1
GO:0045019	negative regulation of nitric oxide biosynthetic process	23.743	0.16518	0.308223	56455	Dynll1
GO:0050872	white fat cell differentiation	23.743	0.16518	0.308223	66107	Wfdc21
GO:0061158	3'-UTR-mediated mRNA destabilization	23.743	0.16518	0.308223	208922	Cpeb3
GO:0070131	positive regulation of mitochondrial translation	23.743	0.16518	0.308223	69577	Fastkd3
GO:0001736	establishment of planar polarity	22.4934	0.174155	0.314435	55978	Ift20
GO:0001953	negative regulation of cell-matrix adhesion	22.4934	0.174155	0.314435	140474	Muc4
GO:0007405	neuroblast proliferation	22.4934	0.174155	0.314435	26934	Racgap1
GO:0009190	cyclic nucleotide biosynthetic process	22.4934	0.174155	0.314435	432530	Adcy1
GO:0032211	negative regulation of telomere maintenance via telomerase	22.4934	0.174155	0.314435	208084	Pif1
GO:0032508	DNA duplex unwinding	22.4934	0.174155	0.314435	208084	Pif1
GO:0045190	isotype switching	22.4934	0.174155	0.314435	72544	Exosc6
GO:0046907	intracellular transport	22.4934	0.174155	0.314435	59030	Mkks
GO:0051259	protein complex oligomerization	22.4934	0.174155	0.314435	238037	Wdcp
GO:0055075	potassium ion homeostasis	22.4934	0.174155	0.314435	108168782	Gm21985
GO:0060749	mammary gland alveolus development	22.4934	0.174155	0.314435	21802	Tgfa
GO:0061351	neural precursor cell proliferation	22.4934	0.174155	0.314435	55978	Ift20
GO:2000251	positive regulation of actin cytoskeleton reorganization	22.4934	0.174155	0.314435	207495	Baiap2l2
GO:0006417	regulation of translation	5.93575	0.180579	0.3164	68092	Ncbp2
GO:0006417	regulation of translation	5.93575	0.180579	0.3164	208922	Cpeb3
GO:0006468	protein phosphorylation	3.00968	0.180687	0.3164	24014	Rnasel
GO:0006468	protein phosphorylation	3.00968	0.180687	0.3164	18004	Nek1
GO:0006468	protein phosphorylation	3.00968	0.180687	0.3164	13400	Dmpk
GO:0006468	protein phosphorylation	3.00968	0.180687	0.3164	13035	Ctsg
GO:0003085	negative regulation of systemic arterial blood pressure	21.3687	0.18311	0.3164	29856	Smtn
GO:0006275	regulation of DNA replication	21.3687	0.18311	0.3164	67141	Fbxo5
GO:0006672	ceramide metabolic process	21.3687	0.18311	0.3164	14347	Fut7
GO:0006783	heme biosynthetic process	21.3687	0.18311	0.3164	22276	Uros
GO:0010824	regulation of centrosome duplication	21.3687	0.18311	0.3164	66917	Chordc1
GO:0022408	negative regulation of cell-cell adhesion	21.3687	0.18311	0.3164	140474	Muc4
GO:0031396	regulation of protein ubiquitination	21.3687	0.18311	0.3164	15519	Hsp90aa1
GO:0031589	cell-substrate adhesion	21.3687	0.18311	0.3164	16402	Itga5
GO:0034067	protein localization to Golgi apparatus	21.3687	0.18311	0.3164	55978	Ift20
GO:0042326	negative regulation of phosphorylation	21.3687	0.18311	0.3164	56455	Dynll1
GO:0048678	response to axon injury	21.3687	0.18311	0.3164	226123	Morn4
GO:0051493	regulation of cytoskeleton organization	21.3687	0.18311	0.3164	21872	Tjp1
GO:0060324	face development	21.3687	0.18311	0.3164	59030	Mkks
GO:0090201	negative regulation of release of cytochrome c from mitochondria	21.3687	0.18311	0.3164	69076	Triap1
GO:0095500	acetylcholine receptor signaling pathway	21.3687	0.18311	0.3164	17069	Ly6e
GO:2000773	negative regulation of cellular senescence	21.3687	0.18311	0.3164	67141	Fbxo5
GO:0001836	release of cytochrome c from mitochondria	20.3512	0.192043	0.326383	110175	Ggct
GO:0006884	cell volume homeostasis	20.3512	0.192043	0.326383	108168782	Gm21985
GO:0007190	activation of adenylate cyclase activity	20.3512	0.192043	0.326383	432530	Adcy1
GO:0033617	mitochondrial respiratory chain complex IV assembly	20.3512	0.192043	0.326383	69577	Fastkd3
GO:0046596	regulation of viral entry into host cell	20.3512	0.192043	0.326383	244183	Trim30b
GO:0050910	detection of mechanical stimulus involved in sensory perception of sound	20.3512	0.192043	0.326383	59030	Mkks
GO:0060252	positive regulation of glial cell proliferation	20.3512	0.192043	0.326383	14580	Gfap
GO:0001822	kidney development	5.66059	0.196551	0.331417	55978	Ift20
GO:0001822	kidney development	5.66059	0.196551	0.331417	18004	Nek1
GO:0007286	spermatid development	5.66059	0.196551	0.331417	239083	Ccnb1ip1
GO:0007286	spermatid development	5.66059	0.196551	0.331417	59030	Mkks
GO:0048511	rhythmic process	5.62335	0.198873	0.331417	12457	Noct
GO:0048511	rhythmic process	5.62335	0.198873	0.331417	432530	Adcy1
GO:0050830	defense response to Gram-positive bacterium	5.62335	0.198873	0.331417	13035	Ctsg
GO:0050830	defense response to Gram-positive bacterium	5.62335	0.198873	0.331417	17523	Mpo
GO:0000413	protein peptidyl-prolyl isomerization	19.4261	0.200956	0.331417	66101	Ppih
GO:0001556	oocyte maturation	19.4261	0.200956	0.331417	67141	Fbxo5
GO:0002028	regulation of sodium ion transport	19.4261	0.200956	0.331417	13400	Dmpk
GO:0006446	regulation of translational initiation	19.4261	0.200956	0.331417	68092	Ncbp2
GO:0006754	ATP biosynthetic process	19.4261	0.200956	0.331417	52815	Ldhd
GO:0007610	behavior	19.4261	0.200956	0.331417	98685	Trmt1l
GO:0010666	positive regulation of cardiac muscle cell apoptotic process	19.4261	0.200956	0.331417	12765	Cxcr2
GO:0034113	heterotypic cell-cell adhesion	19.4261	0.200956	0.331417	16402	Itga5
GO:0035634	response to stilbenoid	19.4261	0.200956	0.331417	17068	Ly6d
GO:0006811	ion transport	2.88279	0.205561	0.338241	26934	Racgap1
GO:0006811	ion transport	2.88279	0.205561	0.338241	234076	Tmco3
GO:0006811	ion transport	2.88279	0.205561	0.338241	117167	Steap4
GO:0006811	ion transport	2.88279	0.205561	0.338241	66237	Atp6v1g2
GO:0006954	inflammatory response	3.59138	0.207992	0.341466	14293	Fpr1
GO:0006954	inflammatory response	3.59138	0.207992	0.341466	14347	Fut7
GO:0006954	inflammatory response	3.59138	0.207992	0.341466	13349	Ackr1
GO:0050900	leukocyte migration	18.5815	0.209848	0.342957	50701	Elane
GO:1902017	regulation of cilium assembly	18.5815	0.209848	0.342957	55978	Ift20
GO:0010629	negative regulation of gene expression	3.55159	0.213662	0.348405	59030	Mkks
GO:0010629	negative regulation of gene expression	3.55159	0.213662	0.348405	12457	Noct
GO:0010629	negative regulation of gene expression	3.55159	0.213662	0.348405	14266	Aff2
GO:0006414	translational elongation	17.8073	0.218719	0.350338	233870	Tufm
GO:0016925	protein sumoylation	17.8073	0.218719	0.350338	671564	Rnf212
GO:0030325	adrenal gland development	17.8073	0.218719	0.350338	17069	Ly6e
GO:0033627	cell adhesion mediated by integrin	17.8073	0.218719	0.350338	16402	Itga5
GO:0045109	intermediate filament organization	17.8073	0.218719	0.350338	14580	Gfap
GO:0048025	negative regulation of mRNA splicing, via spliceosome	17.8073	0.218719	0.350338	236732	Rbm10
GO:0061024	membrane organization	17.8073	0.218719	0.350338	207495	Baiap2l2
GO:1901223	negative regulation of NIK/NF-kappaB signaling	17.8073	0.218719	0.350338	378425	Nlrp12
GO:0006281	DNA repair	3.47459	0.225224	0.359739	67236	Cinp
GO:0006281	DNA repair	3.47459	0.225224	0.359739	208084	Pif1
GO:0006281	DNA repair	3.47459	0.225224	0.359739	193740	Hspa1a
GO:0022409	positive regulation of cell-cell adhesion	17.095	0.22757	0.359739	14347	Fut7
GO:0030837	negative regulation of actin filament polymerization	17.095	0.22757	0.359739	59030	Mkks
GO:0033344	cholesterol efflux	17.095	0.22757	0.359739	20652	Soat1
GO:0045862	positive regulation of proteolysis	17.095	0.22757	0.359739	15481	Hspa8
GO:0046597	negative regulation of viral entry into host cell	17.095	0.22757	0.359739	17069	Ly6e
GO:0000122	negative regulation of transcription by RNA polymerase II	2.40639	0.234338	0.365712	17119	Mxd1
GO:0000122	negative regulation of transcription by RNA polymerase II	2.40639	0.234338	0.365712	50701	Elane
GO:0000122	negative regulation of transcription by RNA polymerase II	2.40639	0.234338	0.365712	208922	Cpeb3
GO:0000122	negative regulation of transcription by RNA polymerase II	2.40639	0.234338	0.365712	236732	Rbm10
GO:0000122	negative regulation of transcription by RNA polymerase II	2.40639	0.234338	0.365712	81489	Dnajb1
GO:0015031	protein transport	2.75725	0.234424	0.365712	66011	Ranbp17
GO:0015031	protein transport	2.75725	0.234424	0.365712	67713	Dnajc19
GO:0015031	protein transport	2.75725	0.234424	0.365712	214895	Lman2l
GO:0015031	protein transport	2.75725	0.234424	0.365712	16443	Itsn1
GO:0007009	plasma membrane organization	16.4375	0.2364	0.365712	207495	Baiap2l2
GO:0030031	cell projection assembly	16.4375	0.2364	0.365712	170736	Parvb
GO:0030500	regulation of bone mineralization	16.4375	0.2364	0.365712	27047	Omd
GO:0032502	developmental process	16.4375	0.2364	0.365712	59030	Mkks
GO:0032781	positive regulation of ATPase activity	16.4375	0.2364	0.365712	81489	Dnajb1
GO:0042744	hydrogen peroxide catabolic process	16.4375	0.2364	0.365712	17523	Mpo
GO:0045070	positive regulation of viral genome replication	16.4375	0.2364	0.365712	66101	Ppih
GO:0061178	regulation of insulin secretion involved in cellular response to glucose stimulus	16.4375	0.2364	0.365712	20913	Stxbp4
GO:0007204	positive regulation of cytosolic calcium ion concentration	4.99853	0.244822	0.372183	14293	Fpr1
GO:0007204	positive regulation of cytosolic calcium ion concentration	4.99853	0.244822	0.372183	12765	Cxcr2
GO:0007159	leukocyte cell-cell adhesion	15.8287	0.245209	0.372183	16402	Itga5
GO:0008016	regulation of heart contraction	15.8287	0.245209	0.372183	13400	Dmpk
GO:0010971	positive regulation of G2/M transition of mitotic cell cycle	15.8287	0.245209	0.372183	67141	Fbxo5
GO:0030488	tRNA methylation	15.8287	0.245209	0.372183	68260	Trmt12
GO:0034612	response to tumor necrosis factor	15.8287	0.245209	0.372183	66107	Wfdc21
GO:0050790	regulation of catalytic activity	15.8287	0.245209	0.372183	108097	Prkab2
GO:0090023	positive regulation of neutrophil chemotaxis	15.8287	0.245209	0.372183	12765	Cxcr2
GO:0090102	cochlea development	15.8287	0.245209	0.372183	55978	Ift20
GO:0051321	meiotic cell cycle	4.91235	0.25238	0.382266	239083	Ccnb1ip1
GO:0051321	meiotic cell cycle	4.91235	0.25238	0.382266	671564	Rnf212
GO:0006139	nucleobase-containing compound metabolic process	15.2634	0.253998	0.382317	13178	Dck
GO:0055010	ventricular cardiac muscle tissue morphogenesis	15.2634	0.253998	0.382317	17069	Ly6e
GO:0060122	inner ear receptor cell stereocilium organization	15.2634	0.253998	0.382317	55978	Ift20
GO:0010592	positive regulation of lamellipodium assembly	14.737	0.262767	0.389045	15519	Hsp90aa1
GO:0043122	regulation of I-kappaB kinase/NF-kappaB signaling	14.737	0.262767	0.389045	378425	Nlrp12
GO:0045216	cell-cell junction organization	14.737	0.262767	0.389045	21872	Tjp1
GO:0045332	phospholipid translocation	14.737	0.262767	0.389045	66943	Slc66a2
GO:0045765	regulation of angiogenesis	14.737	0.262767	0.389045	16402	Itga5
GO:0048675	axon extension	14.737	0.262767	0.389045	15519	Hsp90aa1
GO:0048854	brain morphogenesis	14.737	0.262767	0.389045	59030	Mkks
GO:0099175	regulation of postsynapse organization	14.737	0.262767	0.389045	15481	Hspa8
GO:0043524	negative regulation of neuron apoptotic process	4.7486	0.26773	0.395585	15505	Hsph1
GO:0043524	negative regulation of neuron apoptotic process	4.7486	0.26773	0.395585	16443	Itsn1
GO:0050821	protein stabilization	4.72237	0.270318	0.397928	20913	Stxbp4
GO:0050821	protein stabilization	4.72237	0.270318	0.397928	15519	Hsp90aa1
GO:0006493	protein O-linked glycosylation	14.2458	0.271515	0.397928	97884	B3galnt2
GO:0048247	lymphocyte chemotaxis	14.2458	0.271515	0.397928	75458	Cklf
GO:0048255	mRNA stabilization	14.2458	0.271515	0.397928	12457	Noct
GO:0051607	defense response to virus	4.64537	0.278132	0.406604	24014	Rnasel
GO:0051607	defense response to virus	4.64537	0.278132	0.406604	242700	Ifnlr1
GO:0006637	acyl-CoA metabolic process	13.7863	0.280242	0.406604	270076	Gcdh
GO:0042311	vasodilation	13.7863	0.280242	0.406604	59030	Mkks
GO:0044458	motile cilium assembly	13.7863	0.280242	0.406604	56455	Dynll1
GO:0060828	regulation of canonical Wnt signaling pathway	13.7863	0.280242	0.406604	55978	Ift20
GO:0007268	chemical synaptic transmission	4.59542	0.283382	0.410337	108168782	Gm21985
GO:0007268	chemical synaptic transmission	4.59542	0.283382	0.410337	72140	Cep89
GO:0006611	protein export from nucleus	13.3554	0.28895	0.412623	66011	Ranbp17
GO:0006913	nucleocytoplasmic transport	13.3554	0.28895	0.412623	66011	Ranbp17
GO:0031032	actomyosin structure organization	13.3554	0.28895	0.412623	21872	Tjp1
GO:0045840	positive regulation of mitotic nuclear division	13.3554	0.28895	0.412623	21802	Tgfa
GO:0048026	positive regulation of mRNA splicing, via spliceosome	13.3554	0.28895	0.412623	15481	Hspa8
GO:0051497	negative regulation of stress fiber assembly	13.3554	0.28895	0.412623	21872	Tjp1
GO:0061098	positive regulation of protein tyrosine kinase activity	13.3554	0.28895	0.412623	15505	Hsph1
GO:0000184	nuclear-transcribed mRNA catabolic process, nonsense-mediated decay	12.9507	0.297637	0.416807	68092	Ncbp2
GO:0001958	endochondral ossification	12.9507	0.297637	0.416807	17386	Mmp13
GO:0002230	positive regulation of defense response to virus by host	12.9507	0.297637	0.416807	15519	Hsp90aa1
GO:0006418	tRNA aminoacylation for protein translation	12.9507	0.297637	0.416807	67789	Dalrd3
GO:0010667	negative regulation of cardiac muscle cell apoptotic process	12.9507	0.297637	0.416807	15481	Hspa8
GO:0030574	collagen catabolic process	12.9507	0.297637	0.416807	17386	Mmp13
GO:0034260	negative regulation of GTPase activity	12.9507	0.297637	0.416807	59030	Mkks
GO:0043488	regulation of mRNA stability	12.9507	0.297637	0.416807	24014	Rnasel
GO:0045777	positive regulation of blood pressure	12.9507	0.297637	0.416807	21334	Tac2
GO:0051973	positive regulation of telomerase activity	12.9507	0.297637	0.416807	15519	Hsp90aa1
GO:0001818	negative regulation of cytokine production	12.5698	0.306304	0.425651	378425	Nlrp12
GO:0032008	positive regulation of TOR signaling	12.5698	0.306304	0.425651	83557	Lin28a
GO:0045776	negative regulation of blood pressure	12.5698	0.306304	0.425651	59030	Mkks
GO:0051225	spindle assembly	12.5698	0.306304	0.425651	67141	Fbxo5
GO:0042981	regulation of apoptotic process	4.36096	0.310111	0.430115	236732	Rbm10
GO:0042981	regulation of apoptotic process	4.36096	0.310111	0.430115	15519	Hsp90aa1
GO:0007017	microtubule-based process	12.2107	0.314951	0.433506	56455	Dynll1
GO:0015914	phospholipid transport	12.2107	0.314951	0.433506	69076	Triap1
GO:0032543	mitochondrial translation	12.2107	0.314951	0.433506	56412	Noa1
GO:0070507	regulation of microtubule cytoskeleton organization	12.2107	0.314951	0.433506	15505	Hsph1
GO:0009058	biosynthetic process	11.8715	0.323578	0.441187	70266	Kyat1
GO:0032728	positive regulation of interferon-beta production	11.8715	0.323578	0.441187	15519	Hsp90aa1
GO:0042073	intraciliary transport	11.8715	0.323578	0.441187	55978	Ift20
GO:0051276	chromosome organization	11.8715	0.323578	0.441187	52276	Cdca8
GO:0061512	protein localization to cilium	11.8715	0.323578	0.441187	55978	Ift20
GO:0008643	carbohydrate transport	11.5507	0.332184	0.449535	56857	Slc37a2
GO:0055007	cardiac muscle cell differentiation	11.5507	0.332184	0.449535	55978	Ift20
GO:0060349	bone morphogenesis	11.5507	0.332184	0.449535	17386	Mmp13
GO:0098586	cellular response to virus	11.5507	0.332184	0.449535	15519	Hsp90aa1
GO:0007283	spermatogenesis	2.92722	0.336644	0.454721	26934	Racgap1
GO:0007283	spermatogenesis	2.92722	0.336644	0.454721	55978	Ift20
GO:0007283	spermatogenesis	2.92722	0.336644	0.454721	18004	Nek1
GO:0007080	mitotic metaphase plate congression	11.2467	0.340771	0.456041	52276	Cdca8
GO:0007129	synapsis	11.2467	0.340771	0.456041	671564	Rnf212
GO:0030032	lamellipodium assembly	11.2467	0.340771	0.456041	170736	Parvb
GO:0055072	iron ion homeostasis	11.2467	0.340771	0.456041	117167	Steap4
GO:2001234	negative regulation of apoptotic signaling pathway	11.2467	0.340771	0.456041	15505	Hsph1
GO:0007029	endoplasmic reticulum organization	10.9583	0.349337	0.462377	214895	Lman2l
GO:0009725	response to hormone	10.9583	0.349337	0.462377	17386	Mmp13
GO:0030010	establishment of cell polarity	10.9583	0.349337	0.462377	15519	Hsp90aa1
GO:0042177	negative regulation of protein catabolic process	10.9583	0.349337	0.462377	53325	Banp
GO:0043085	positive regulation of catalytic activity	10.9583	0.349337	0.462377	15481	Hspa8
GO:0071345	cellular response to cytokine stimulus	10.9583	0.349337	0.462377	378425	Nlrp12
GO:0001816	cytokine production	10.6844	0.357884	0.47025	326623	Tnfsf15
GO:0007032	endosome organization	10.6844	0.357884	0.47025	338368	Pheta2
GO:0016575	histone deacetylation	10.6844	0.357884	0.47025	56275	Rbm14
GO:0051017	actin filament bundle assembly	10.6844	0.357884	0.47025	207495	Baiap2l2
GO:0006357	regulation of transcription by RNA polymerase II	2.00376	0.36708	0.48146	75029	Purg
GO:0006357	regulation of transcription by RNA polymerase II	2.00376	0.36708	0.48146	381067	Zfp229
GO:0006357	regulation of transcription by RNA polymerase II	2.00376	0.36708	0.48146	432770	Rslcan18
GO:0006357	regulation of transcription by RNA polymerase II	2.00376	0.36708	0.48146	101835	AW146154
GO:0006357	regulation of transcription by RNA polymerase II	2.00376	0.36708	0.48146	17119	Mxd1
GO:0006357	regulation of transcription by RNA polymerase II	2.00376	0.36708	0.48146	432769	Zfp708
GO:0006357	regulation of transcription by RNA polymerase II	2.00376	0.36708	0.48146	381066	Zfp948
GO:0006605	protein targeting	10.1756	0.374917	0.487325	20913	Stxbp4
GO:0010212	response to ionizing radiation	10.1756	0.374917	0.487325	18004	Nek1
GO:0031623	receptor internalization	10.1756	0.374917	0.487325	12765	Cxcr2
GO:0034504	protein localization to nucleus	10.1756	0.374917	0.487325	53325	Banp
GO:0045071	negative regulation of viral genome replication	10.1756	0.374917	0.487325	24014	Rnasel
GO:0007173	epidermal growth factor receptor signaling pathway	9.93894	0.383405	0.493046	21802	Tgfa
GO:0030282	bone mineralization	9.93894	0.383405	0.493046	17386	Mmp13
GO:0030534	adult behavior	9.93894	0.383405	0.493046	98685	Trmt1l
GO:0035774	positive regulation of insulin secretion involved in cellular response to glucose stimulus	9.93894	0.383405	0.493046	56455	Dynll1
GO:0040018	positive regulation of multicellular organism growth	9.93894	0.383405	0.493046	59030	Mkks
GO:1990573	potassium ion import across plasma membrane	9.93894	0.383405	0.493046	108168782	Gm21985
GO:0046034	ATP metabolic process	9.71305	0.391872	0.50038	15481	Hspa8
GO:0046326	positive regulation of glucose import	9.71305	0.391872	0.50038	24014	Rnasel
GO:0048863	stem cell differentiation	9.71305	0.391872	0.50038	83557	Lin28a
GO:0097191	extrinsic apoptotic signaling pathway	9.71305	0.391872	0.50038	30954	Siva1
GO:0007346	regulation of mitotic cell cycle	9.49721	0.40032	0.508476	67141	Fbxo5
GO:0043484	regulation of RNA splicing	9.49721	0.40032	0.508476	14266	Aff2
GO:0051781	positive regulation of cell division	9.49721	0.40032	0.508476	21802	Tgfa
GO:0034605	cellular response to heat	9.29074	0.408748	0.516463	15519	Hsp90aa1
GO:0043124	negative regulation of I-kappaB kinase/NF-kappaB signaling	9.29074	0.408748	0.516463	378425	Nlrp12
GO:0045494	photoreceptor cell maintenance	9.29074	0.408748	0.516463	59030	Mkks
GO:0007339	binding of sperm to zona pellucida	9.09307	0.417156	0.524342	15511	Hspa1b
GO:0009411	response to UV	9.09307	0.417156	0.524342	50701	Elane
GO:0070098	chemokine-mediated signaling pathway	9.09307	0.417156	0.524342	13349	Ackr1
GO:0001916	positive regulation of T cell mediated cytotoxicity	8.90363	0.425545	0.530283	15481	Hspa8
GO:0007163	establishment or maintenance of cell polarity	8.90363	0.425545	0.530283	170736	Parvb
GO:0045429	positive regulation of nitric oxide biosynthetic process	8.90363	0.425545	0.530283	15519	Hsp90aa1
GO:0048488	synaptic vesicle endocytosis	8.90363	0.425545	0.530283	16443	Itsn1
GO:1902600	proton transmembrane transport	8.90363	0.425545	0.530283	66237	Atp6v1g2
GO:0007157	heterophilic cell-cell adhesion via plasma membrane cell adhesion molecules	8.72192	0.433914	0.539783	16402	Itga5
GO:0032715	negative regulation of interleukin-6 production	8.54749	0.442264	0.549226	378425	Nlrp12
GO:0030838	positive regulation of actin filament polymerization	8.37989	0.450594	0.558613	207495	Baiap2l2
GO:0071333	cellular response to glucose stimulus	8.21874	0.458905	0.567944	83557	Lin28a
GO:0032757	positive regulation of interleukin-8 production	8.06367	0.467197	0.574279	50701	Elane
GO:0034644	cellular response to UV	8.06367	0.467197	0.574279	69076	Triap1
GO:0042307	positive regulation of protein import into nucleus	8.06367	0.467197	0.574279	15519	Hsp90aa1
GO:0045600	positive regulation of fat cell differentiation	8.06367	0.467197	0.574279	12457	Noct
GO:0030335	positive regulation of cell migration	3.40537	0.469391	0.575999	21872	Tjp1
GO:0030335	positive regulation of cell migration	3.40537	0.469391	0.575999	16402	Itga5
GO:0007566	embryo implantation	7.91434	0.475469	0.579528	14347	Fut7
GO:0030178	negative regulation of Wnt signaling pathway	7.91434	0.475469	0.579528	234130	Dkk4
GO:0048167	regulation of synaptic plasticity	7.91434	0.475469	0.579528	208922	Cpeb3
GO:1902476	chloride transmembrane transport	7.91434	0.475469	0.579528	108168782	Gm21985
GO:0009968	negative regulation of signal transduction	7.77044	0.483722	0.588596	378425	Nlrp12
GO:0034446	substrate adhesion-dependent cell spreading	7.63168	0.491956	0.59661	170736	Parvb
GO:0035176	social behavior	7.63168	0.491956	0.59661	59030	Mkks
GO:0000381	regulation of alternative mRNA splicing, via spliceosome	7.49779	0.50017	0.603539	236732	Rbm10
GO:0008286	insulin receptor signaling pathway	7.49779	0.50017	0.603539	20913	Stxbp4
GO:0021987	cerebral cortex development	7.49779	0.50017	0.603539	59030	Mkks
GO:0006865	amino acid transport	7.36852	0.508366	0.612408	20514	Slc1a5
GO:0016197	endosomal transport	7.00614	0.532838	0.640822	16443	Itsn1
GO:0031532	actin cytoskeleton reorganization	6.89313	0.540958	0.649508	170736	Parvb
GO:0006396	RNA processing	6.78372	0.549058	0.657055	24014	Rnasel
GO:0021766	hippocampus development	6.78372	0.549058	0.657055	59030	Mkks
GO:0009617	response to bacterium	3.08573	0.550504	0.657698	70266	Kyat1
GO:0009617	response to bacterium	3.08573	0.550504	0.657698	72899	Macrod2
GO:0045785	positive regulation of cell adhesion	6.67772	0.55714	0.664529	14347	Fut7
GO:0050766	positive regulation of phagocytosis	6.57499	0.565203	0.673038	15481	Hspa8
GO:0045668	negative regulation of osteoblast differentiation	6.37872	0.581272	0.689904	12457	Noct
GO:1901224	positive regulation of NIK/NF-kappaB signaling	6.37872	0.581272	0.689904	378425	Nlrp12
GO:0001819	positive regulation of cytokine production	6.28492	0.589279	0.697121	326623	Tnfsf15
GO:0007612	learning	6.28492	0.589279	0.697121	98388	Chst10
GO:0008344	adult locomotory behavior	6.10535	0.605237	0.712506	98685	Trmt1l
GO:0019722	calcium-mediated signaling	6.10535	0.605237	0.712506	12765	Cxcr2
GO:0032922	circadian regulation of gene expression	6.10535	0.605237	0.712506	12457	Noct
GO:0006633	fatty acid biosynthetic process	5.93575	0.62112	0.725308	108097	Prkab2
GO:0006909	phagocytosis	5.93575	0.62112	0.725308	50701	Elane
GO:0007611	learning or memory	5.93575	0.62112	0.725308	14266	Aff2
GO:0008542	visual learning	5.93575	0.62112	0.725308	55978	Ift20
GO:0022008	neurogenesis	5.93575	0.62112	0.725308	55978	Ift20
GO:0019827	stem cell population maintenance	5.85444	0.629034	0.732188	83557	Lin28a
GO:2000300	regulation of synaptic vesicle exocytosis	5.85444	0.629034	0.732188	432530	Adcy1
GO:0034599	cellular response to oxidative stress	5.77533	0.63693	0.738372	69568	Vkorc1l1
GO:0045669	positive regulation of osteoblast differentiation	5.77533	0.63693	0.738372	67141	Fbxo5
GO:0016310	phosphorylation	2.1842	0.637407	0.738372	18004	Nek1
GO:0016310	phosphorylation	2.1842	0.637407	0.738372	13400	Dmpk
GO:0016310	phosphorylation	2.1842	0.637407	0.738372	29807	Tpk1
GO:0006812	cation transport	5.69832	0.644807	0.745751	234076	Tmco3
GO:0007623	circadian rhythm	5.55032	0.660506	0.762689	12457	Noct
GO:0050679	positive regulation of epithelial cell proliferation	5.47916	0.668328	0.769268	21802	Tgfa
GO:0060348	bone development	5.47916	0.668328	0.769268	108958	Miga2
GO:0035023	regulation of Rho protein signal transduction	5.4098	0.676132	0.774556	16443	Itsn1
GO:0060395	SMAD protein signal transduction	5.4098	0.676132	0.774556	56275	Rbm14
GO:0070373	negative regulation of ERK1 and ERK2 cascade	5.4098	0.676132	0.774556	378425	Nlrp12
GO:0007229	integrin-mediated signaling pathway	5.34218	0.683918	0.781004	16402	Itga5
GO:0048661	positive regulation of smooth muscle cell proliferation	5.34218	0.683918	0.781004	50701	Elane
GO:0016567	protein ubiquitination	2.67946	0.687143	0.783452	244183	Trim30b
GO:0016567	protein ubiquitination	2.67946	0.687143	0.783452	239083	Ccnb1ip1
GO:0007018	microtubule-based movement	5.21188	0.699435	0.794963	71819	Kif23
GO:0016579	protein deubiquitination	5.21188	0.699435	0.794963	66124	Josd2
GO:0060326	cell chemotaxis	5.14909	0.707167	0.80249	12765	Cxcr2
GO:0006310	DNA recombination	5.08779	0.71488	0.808708	208084	Pif1
GO:0034613	cellular protein localization	5.08779	0.71488	0.808708	16443	Itsn1
GO:0007160	cell-matrix adhesion	5.02793	0.722576	0.814868	140474	Muc4
GO:0007218	neuropeptide signaling pathway	5.02793	0.722576	0.814868	21334	Tac2
GO:0010977	negative regulation of neuron projection development	4.96947	0.730254	0.822245	14580	Gfap
GO:0009611	response to wounding	4.85653	0.745555	0.835576	14580	Gfap
GO:0032880	regulation of protein localization	4.85653	0.745555	0.835576	244183	Trim30b
GO:0042632	cholesterol homeostasis	4.85653	0.745555	0.835576	20652	Soat1
GO:0007005	mitochondrion organization	4.80196	0.75318	0.841515	72140	Cep89
GO:0031647	regulation of protein stability	4.80196	0.75318	0.841515	15481	Hspa8
GO:0000187	activation of MAPK activity	4.7486	0.760786	0.848704	21802	Tgfa
GO:0007059	chromosome segregation	4.59542	0.783499	0.872697	67139	Mis12
GO:0030307	positive regulation of cell growth	4.54653	0.791035	0.878388	16199	Il9r
GO:0050804	modulation of chemical synaptic transmission	4.54653	0.791035	0.878388	432530	Adcy1
GO:0006606	protein import into nucleus	4.49868	0.798553	0.884025	15481	Hspa8
GO:0010467	gene expression	4.49868	0.798553	0.884025	14580	Gfap
GO:0045944	positive regulation of transcription by RNA polymerase II	1.84213	0.808248	0.893392	56275	Rbm14
GO:0045944	positive regulation of transcription by RNA polymerase II	1.84213	0.808248	0.893392	24014	Rnasel
GO:0045944	positive regulation of transcription by RNA polymerase II	1.84213	0.808248	0.893392	15505	Hsph1
GO:0045944	positive regulation of transcription by RNA polymerase II	1.84213	0.808248	0.893392	70472	Atad2
GO:0045944	positive regulation of transcription by RNA polymerase II	1.84213	0.808248	0.893392	69076	Triap1
GO:0008104	protein localization	4.40592	0.813537	0.8941	68968	Cdan1
GO:0071346	cellular response to interferon-gamma	4.40592	0.813537	0.8941	20913	Stxbp4
GO:0120162	positive regulation of cold-induced thermogenesis	4.40592	0.813537	0.8941	108097	Prkab2
GO:0007165	signal transduction	1.83108	0.813828	0.8941	26934	Racgap1
GO:0007165	signal transduction	1.83108	0.813828	0.8941	13349	Ackr1
GO:0007165	signal transduction	1.83108	0.813828	0.8941	14293	Fpr1
GO:0007165	signal transduction	1.83108	0.813828	0.8941	12765	Cxcr2
GO:0007165	signal transduction	1.83108	0.813828	0.8941	326623	Tnfsf15
GO:0007030	Golgi organization	4.36096	0.821003	0.900615	214895	Lman2l
GO:0007409	axonogenesis	4.23143	0.843296	0.920884	432530	Adcy1
GO:0008203	cholesterol metabolic process	4.23143	0.843296	0.920884	20652	Soat1
GO:0033138	positive regulation of peptidyl-serine phosphorylation	4.23143	0.843296	0.920884	15519	Hsp90aa1
GO:0002244	hematopoietic progenitor cell differentiation	4.14926	0.858072	0.935608	140474	Muc4
GO:0006888	ER to Golgi vesicle-mediated transport	4.10937	0.865434	0.942217	214895	Lman2l
GO:0007613	memory	4.07023	0.872779	0.948787	16402	Itga5
GO:0006874	cellular calcium ion homeostasis	4.03183	0.880107	0.955318	13400	Dmpk
GO:0006887	exocytosis	3.85022	0.916491	0.988881	16443	Itsn1
GO:0007156	homophilic cell adhesion via plasma membrane adhesion molecules	3.85022	0.916491	0.988881	545428	Ccdc141
GO:0007189	adenylate cyclase-activating G protein-coupled receptor signaling pathway	3.85022	0.916491	0.988881	432530	Adcy1
GO:0045666	positive regulation of neuron differentiation	3.85022	0.916491	0.988881	83557	Lin28a
GO:0050728	negative regulation of inflammatory response	3.81584	0.923717	0.995195	378425	Nlrp12
GO:0008202	steroid metabolic process	3.7163	0.945294	1	20652	Soat1
GO:0008285	negative regulation of cell proliferation	2.15846	0.948605	1	236732	Rbm10
GO:0008285	negative regulation of cell proliferation	2.15846	0.948605	1	14789	P3h3
GO:0006979	response to oxidative stress	3.68426	0.952452	1	17523	Mpo
GO:0050829	defense response to Gram-negative bacterium	3.68426	0.952452	1	13035	Ctsg
GO:0000278	mitotic cell cycle	3.65277	0.959595	1	67139	Mis12
GO:0006869	lipid transport	3.59138	0.973829	1	69076	Triap1
GO:0043123	positive regulation of I-kappaB kinase/NF-kappaB signaling	3.50307	0.995057	1	244183	Trim30b
GO:0090090	negative regulation of canonical Wnt signaling pathway	3.39186	1	1	234130	Dkk4
GO:0035264	multicellular organism growth	3.28749	1	1	18004	Nek1
GO:0019221	cytokine-mediated signaling pathway	3.2624	1	1	242700	Ifnlr1
GO:0055085	transmembrane transport	1.97858	1	1	56857	Slc37a2
GO:0055085	transmembrane transport	1.97858	1	1	234076	Tmco3
GO:0006952	defense response	3.16574	1	1	17523	Mpo
GO:0001764	neuron migration	3.09691	1	1	15519	Hsp90aa1
GO:0000226	microtubule cytoskeleton organization	3.05267	1	1	100504234	Ccdc170
GO:0071230	cellular response to amino acid stimulus	3.05267	1	1	208922	Cpeb3
GO:0010468	regulation of gene expression	1.85011	1	1	244183	Trim30b
GO:0010468	regulation of gene expression	1.85011	1	1	14266	Aff2
GO:0051092	positive regulation of NF-kappaB transcription factor activity	2.86828	1	1	244183	Trim30b
GO:0007601	visual perception	2.84916	1	1	67713	Dnajc19
GO:0045766	positive regulation of angiogenesis	2.81167	1	1	12765	Cxcr2
GO:0098609	cell-cell adhesion	2.75725	1	1	21872	Tjp1
GO:0072659	protein localization to plasma membrane	2.72213	1	1	55978	Ift20
GO:0000209	protein polyubiquitination	2.57454	1	1	244183	Trim30b
GO:0018105	peptidyl-serine phosphorylation	2.48473	1	1	13400	Dmpk
GO:0032259	methylation	2.48473	1	1	98685	Trmt1l
GO:0030036	actin cytoskeleton organization	2.41454	1	1	29856	Smtn
GO:0007411	axon guidance	2.38757	1	1	545428	Ccdc141
GO:0046777	protein autophosphorylation	2.34821	1	1	15481	Hspa8
GO:0005975	carbohydrate metabolic process	2.32269	1	1	98388	Chst10
GO:0006631	fatty acid metabolic process	2.29771	1	1	108097	Prkab2
GO:0007420	brain development	2.29771	1	1	72899	Macrod2
GO:0007166	cell surface receptor signaling pathway	2.28542	1	1	12765	Cxcr2
GO:0006897	endocytosis	2.24934	1	1	16443	Itsn1
GO:0006629	lipid metabolic process	1.5858	1	1	108097	Prkab2
GO:0006629	lipid metabolic process	1.5858	1	1	20652	Soat1
GO:0060291	long-term synaptic potentiation	2.11571	1	1	14580	Gfap
GO:0016055	Wnt signaling pathway	1.89944	1	1	234130	Dkk4
GO:0001934	positive regulation of protein phosphorylation	1.78073	1	1	15519	Hsp90aa1
GO:0007507	heart development	1.66943	1	1	17386	Mmp13
GO:0071222	cellular response to lipopolysaccharide	1.65649	1	1	13035	Ctsg
GO:0001525	angiogenesis	1.65009	1	1	21802	Tgfa
GO:0006412	translation	1.61884	1	1	233870	Tufm
GO:0007605	sensory perception of sound	1.60065	1	1	21872	Tjp1
GO:0001701	in utero embryonic development	1.28341	1	1	17069	Ly6e
GO:0043065	positive regulation of apoptotic process	1.20049	1	1	18567	Pdcd2
GO:0045893	positive regulation of transcription, DNA-templated	1.38085	1	1	70472	Atad2
GO:0045893	positive regulation of transcription, DNA-templated	1.38085	1	1	53325	Banp
GO:0006355	regulation of transcription, DNA-templated	1.20387	1	1	100978	Nfxl1
GO:0006355	regulation of transcription, DNA-templated	1.20387	1	1	70472	Atad2
GO:0006355	regulation of transcription, DNA-templated	1.20387	1	1	21917	Tmpo
GO:0007275	multicellular organism development	1.16982	1	1	53325	Banp
GO:0007275	multicellular organism development	1.16982	1	1	26934	Racgap1
GO:0007275	multicellular organism development	1.16982	1	1	234130	Dkk4
GO:0007186	G protein-coupled receptor signaling pathway	1.03106	1	1	13349	Ackr1
GO:0007186	G protein-coupled receptor signaling pathway	1.03106	1	1	12765	Cxcr2
GO:0007186	G protein-coupled receptor signaling pathway	1.03106	1	1	14293	Fpr1
GO:0007186	G protein-coupled receptor signaling pathway	1.03106	1	1	258532	Olfr373
GO:0002376	immune system process	0.870416	1	1	56275	Rbm14
GO:0007608	sensory perception of smell	0.750438	1	1	258532	Olfr373
GO:0007608	sensory perception of smell	0.750438	1	1	59030	Mkks
GO:0045892	negative regulation of transcription, DNA-templated	0.789971	1	1	15481	Hspa8
GO:0010628	positive regulation of gene expression	0.795855	1	1	15481	Hspa8
GO:0030154	cell differentiation	0.861642	1	1	26934	Racgap1
GO:0030154	cell differentiation	0.861642	1	1	55978	Ift20

## Sheet: down-regulated gene function 
go_id	go_name	go_diffgene_count	go_gene_count	enrichment	pvalue	FDR
GO:0006955	immune response	14	385	11.707	1.0696e-10	1.20865e-07
GO:0006508	proteolysis	14	508	8.87244	3.933e-09	2.22214e-06
GO:0002376	immune system process	12	491	7.86825	2.34035e-07	6.7236e-05
GO:0006357	regulation of transcription by RNA polymerase II	20	1493	4.3127	2.38004e-07	6.7236e-05
GO:0045944	positive regulation of transcription by RNA polymerase II	17	1160	4.71813	7.00574e-07	0.000143489
GO:0007165	signal transduction	17	1167	4.68983	7.61886e-07	0.000143489
GO:0007155	cell adhesion	12	574	6.73051	1.24177e-06	0.000175401
GO:0045087	innate immune response	12	574	6.73051	1.24177e-06	0.000175401
GO:0002377	immunoglobulin production	7	154	14.6338	2.45069e-06	0.000281689
GO:0030154	cell differentiation	15	992	4.86809	2.56696e-06	0.000281689
GO:0045893	positive regulation of transcription, DNA-templated	12	619	6.24122	2.7421e-06	0.000281689
GO:0006958	complement activation, classical pathway	7	160	14.085	3.16903e-06	0.000298417
GO:0000122	negative regulation of transcription by RNA polymerase II	14	888	5.07567	3.7571e-06	0.000326578
GO:0007275	multicellular organism development	15	1096	4.40615	8.71501e-06	0.000703426
GO:0043410	positive regulation of MAPK cascade	6	131	14.7455	1.5201e-05	0.00114514
GO:0015031	protein transport	11	620	5.71189	1.864e-05	0.0012738
GO:0046632	alpha-beta T cell differentiation	3	11	87.8026	1.91634e-05	0.0012738
GO:0050871	positive regulation of B cell activation	6	139	13.8968	2.13949e-05	0.00133379
GO:0042742	defense response to bacterium	8	303	8.50014	2.24266e-05	0.00133379
GO:0006910	phagocytosis, recognition	6	143	13.5081	2.51826e-05	0.00142282
GO:0042494	detection of bacterial lipoprotein	2	2	321.943	3.8423e-05	0.00206752
GO:0006911	phagocytosis, engulfment	6	161	11.9979	4.95564e-05	0.00252186
GO:0050853	B cell receptor signaling pathway	6	162	11.9238	5.133e-05	0.00252186
GO:0002250	adaptive immune response	6	173	11.1656	7.44494e-05	0.00350532
GO:0060749	mammary gland alveolus development	3	19	50.8331	0.000110492	0.00499422
GO:2000107	negative regulation of leukocyte apoptotic process	2	3	214.628	0.000115032	0.00499949
GO:0043406	positive regulation of MAP kinase activity	4	58	22.2029	0.000134866	0.00552738
GO:0006355	regulation of transcription, DNA-templated	13	1065	3.92982	0.000136962	0.00552738
GO:0043277	apoptotic cell clearance	3	23	41.9925	0.000200095	0.0077968
GO:0035556	intracellular signal transduction	8	416	6.19121	0.000215391	0.00811306
GO:0032814	regulation of natural killer cell activation	2	4	160.971	0.000229593	0.00836902
GO:0007399	nervous system development	8	422	6.10318	0.000237969	0.00840328
GO:0032703	negative regulation of interleukin-2 production	3	26	37.1472	0.000291743	0.00999
GO:0030279	negative regulation of ossification	3	27	35.7714	0.000327459	0.0108832
GO:0033153	T cell receptor V(D)J recombination	2	5	128.777	0.000381869	0.0116625
GO:0043152	induction of bacterial agglutination	2	5	128.777	0.000381869	0.0116625
GO:0050955	thermoception	2	5	128.777	0.000381869	0.0116625
GO:0030574	collagen catabolic process	3	33	29.2675	0.000602464	0.0179154
GO:0001824	blastocyst development	3	34	28.4067	0.000659255	0.0191015
GO:0045590	negative regulation of regulatory T cell differentiation	2	7	91.9836	0.00079864	0.0225616
GO:0043524	negative regulation of neuron apoptotic process	5	180	8.94285	0.00105981	0.0285909
GO:0019800	peptide cross-linking via chondroitin 4-sulfate glycosaminoglycan	2	8	80.4857	0.00106267	0.0285909
GO:0007166	cell surface receptor signaling pathway	5	187	8.60809	0.00126291	0.0331882
GO:0003341	cilium movement	3	45	21.4628	0.00152443	0.03828
GO:0042130	negative regulation of T cell proliferation	3	45	21.4628	0.00152443	0.03828
GO:0031000	response to caffeine	2	10	64.3885	0.00170087	0.0408933
GO:0045955	negative regulation of calcium ion-dependent exocytosis	2	10	64.3885	0.00170087	0.0408933
GO:0048488	synaptic vesicle endocytosis	3	48	20.1214	0.0018454	0.0434437
GO:0032496	response to lipopolysaccharide	4	117	11.0066	0.00204244	0.0471012
GO:0006956	complement activation	2	12	53.6571	0.0024844	0.053988
GO:0036159	inner dynein arm assembly	2	12	53.6571	0.0024844	0.053988
GO:0070417	cellular response to cold	2	12	53.6571	0.0024844	0.053988
GO:0030514	negative regulation of BMP signaling pathway	3	55	17.5605	0.00275471	0.0587326
GO:0007565	female pregnancy	3	56	17.2469	0.002904	0.0591252
GO:0016055	Wnt signaling pathway	5	225	7.15428	0.00292262	0.0591252
GO:0045741	positive regulation of epidermal growth factor-activated receptor activity	2	13	49.5297	0.0029301	0.0591252
GO:0035264	multicellular organism growth	4	130	9.90593	0.00303253	0.0601186
GO:0071482	cellular response to light stimulus	2	14	45.9918	0.00341145	0.0664645
GO:0001764	neuron migration	4	138	9.33167	0.00378741	0.0725385
GO:0032509	endosome transport via multivesicular body sorting pathway	2	16	40.2428	0.00448023	0.0816557
GO:0048715	negative regulation of oligodendrocyte differentiation	2	16	40.2428	0.00448023	0.0816557
GO:1905564	positive regulation of vascular endothelial cell proliferation	2	16	40.2428	0.00448023	0.0816557
GO:0070830	bicellular tight junction assembly	3	66	14.6338	0.00468573	0.0836598
GO:0030335	positive regulation of cell migration	5	251	6.4132	0.00475411	0.0836598
GO:0045668	negative regulation of osteoblast differentiation	3	67	14.4153	0.0048942	0.0836598
GO:0043583	ear development	2	17	37.8756	0.0050672	0.0836598
GO:0050708	regulation of protein secretion	2	17	37.8756	0.0050672	0.0836598
GO:0030512	negative regulation of transforming growth factor beta receptor signaling pathway	3	68	14.2034	0.00510843	0.0836598
GO:0033674	positive regulation of kinase activity	3	68	14.2034	0.00510843	0.0836598
GO:0018108	peptidyl-tyrosine phosphorylation	3	70	13.7975	0.00555438	0.0892848
GO:0046549	retinal cone cell development	2	18	35.7714	0.00568895	0.0892848
GO:2000060	positive regulation of ubiquitin-dependent protein catabolic process	2	18	35.7714	0.00568895	0.0892848
GO:0072659	protein localization to plasma membrane	4	157	8.20236	0.00609329	0.0943208
GO:0010628	positive regulation of gene expression	7	537	4.19665	0.00624865	0.0954186
GO:0008285	negative regulation of cell proliferation	6	396	4.87792	0.00635588	0.095762
GO:0001779	natural killer cell differentiation	2	20	32.1943	0.00703585	0.0981619
GO:0001975	response to amphetamine	2	20	32.1943	0.00703585	0.0981619
GO:0032695	negative regulation of interleukin-12 production	2	20	32.1943	0.00703585	0.0981619
GO:0036158	outer dynein arm assembly	2	20	32.1943	0.00703585	0.0981619
GO:0048557	embryonic digestive tract morphogenesis	2	20	32.1943	0.00703585	0.0981619
GO:0016485	protein processing	3	76	12.7083	0.00703639	0.0981619
GO:0035855	megakaryocyte development	2	21	30.6612	0.00776058	0.101737
GO:0060041	retina development in camera-type eye	3	79	12.2257	0.00786121	0.101737
GO:0010976	positive regulation of neuron projection development	4	171	7.53082	0.00831727	0.101737
GO:0007602	phototransduction	2	22	29.2675	0.00851919	0.101737
GO:0006468	protein phosphorylation	7	568	3.9676	0.00856106	0.101737
GO:0040008	regulation of growth	3	82	11.7784	0.00874381	0.101737
GO:0030198	extracellular matrix organization	4	176	7.31688	0.00923133	0.101737
GO:0035082	axoneme assembly	2	23	27.995	0.00931149	0.101737
GO:0007179	transforming growth factor beta receptor signaling pathway	3	84	11.498	0.00936499	0.101737
GO:0007368	determination of left/right symmetry	3	85	11.3627	0.00968556	0.101737
GO:0055085	transmembrane transport	6	432	4.47143	0.00980648	0.101737
GO:0010759	positive regulation of macrophage chemotaxis	2	24	26.8286	0.0101372	0.101737
GO:0002437	inflammatory response to antigenic stimulus	2	25	25.7554	0.0109963	0.101737
GO:0003351	epithelial cilium movement	2	25	25.7554	0.0109963	0.101737
GO:0003382	epithelial cell morphogenesis	2	25	25.7554	0.0109963	0.101737
GO:0045582	positive regulation of T cell differentiation	2	25	25.7554	0.0109963	0.101737
GO:0030509	BMP signaling pathway	3	89	10.852	0.0110355	0.101737
GO:0002030	inhibitory G protein-coupled receptor phosphorylation	1	1	321.943	0.0124246	0.101737
GO:0002448	mast cell mediated immunity	1	1	321.943	0.0124246	0.101737
GO:0002508	central tolerance induction	1	1	321.943	0.0124246	0.101737
GO:0002649	regulation of tolerance induction to self antigen	1	1	321.943	0.0124246	0.101737
GO:0002765	immune response-inhibiting signal transduction	1	1	321.943	0.0124246	0.101737
GO:0002885	positive regulation of hypersensitivity	1	1	321.943	0.0124246	0.101737
GO:0002897	positive regulation of central B cell tolerance induction	1	1	321.943	0.0124246	0.101737
GO:0009996	negative regulation of cell fate specification	1	1	321.943	0.0124246	0.101737
GO:0018063	cytochrome c-heme linkage	1	1	321.943	0.0124246	0.101737
GO:0018879	biphenyl metabolic process	1	1	321.943	0.0124246	0.101737
GO:0019637	organophosphate metabolic process	1	1	321.943	0.0124246	0.101737
GO:0021813	cell-cell adhesion involved in neuronal-glial interactions involved in cerebral cortex radial glia guided migration	1	1	321.943	0.0124246	0.101737
GO:0021837	motogenic signaling involved in postnatal olfactory bulb interneuron migration	1	1	321.943	0.0124246	0.101737
GO:0030421	defecation	1	1	321.943	0.0124246	0.101737
GO:0032023	trypsinogen activation	1	1	321.943	0.0124246	0.101737
GO:0035780	CD80 biosynthetic process	1	1	321.943	0.0124246	0.101737
GO:0038002	endocrine signaling	1	1	321.943	0.0124246	0.101737
GO:0038029	epidermal growth factor receptor signaling pathway via MAPK cascade	1	1	321.943	0.0124246	0.101737
GO:0038184	cell surface bile acid receptor signaling pathway	1	1	321.943	0.0124246	0.101737
GO:0042941	D-alanine transport	1	1	321.943	0.0124246	0.101737
GO:0061736	engulfment of target by autophagosome	1	1	321.943	0.0124246	0.101737
GO:0061753	substrate localization to autophagosome	1	1	321.943	0.0124246	0.101737
GO:0071211	protein targeting to vacuole involved in autophagy	1	1	321.943	0.0124246	0.101737
GO:0071244	cellular response to carbon dioxide	1	1	321.943	0.0124246	0.101737
GO:0071678	olfactory bulb axon guidance	1	1	321.943	0.0124246	0.101737
GO:0071881	adenylate cyclase-inhibiting adrenergic receptor signaling pathway	1	1	321.943	0.0124246	0.101737
GO:0071882	phospholipase C-activating adrenergic receptor signaling pathway	1	1	321.943	0.0124246	0.101737
GO:0090132	epithelium migration	1	1	321.943	0.0124246	0.101737
GO:0090361	regulation of platelet-derived growth factor production	1	1	321.943	0.0124246	0.101737
GO:1901248	positive regulation of lung ciliated cell differentiation	1	1	321.943	0.0124246	0.101737
GO:1902204	positive regulation of hepatocyte growth factor receptor signaling pathway	1	1	321.943	0.0124246	0.101737
GO:1903465	positive regulation of mitotic cell cycle DNA replication	1	1	321.943	0.0124246	0.101737
GO:1903612	positive regulation of calcium-dependent ATPase activity	1	1	321.943	0.0124246	0.101737
GO:1903793	positive regulation of anion transport	1	1	321.943	0.0124246	0.101737
GO:1904407	positive regulation of nitric oxide metabolic process	1	1	321.943	0.0124246	0.101737
GO:1905042	negative regulation of epithelium regeneration	1	1	321.943	0.0124246	0.101737
GO:2000266	regulation of blood coagulation, intrinsic pathway	1	1	321.943	0.0124246	0.101737
GO:2000526	positive regulation of glycoprotein biosynthetic process involved in immunological synapse formation	1	1	321.943	0.0124246	0.101737
GO:2000547	regulation of dendritic cell dendrite assembly	1	1	321.943	0.0124246	0.101737
GO:2001239	regulation of extrinsic apoptotic signaling pathway in absence of ligand	1	1	321.943	0.0124246	0.101737
GO:0061003	positive regulation of dendritic spine morphogenesis	2	27	23.8476	0.0128132	0.103421
GO:0090023	positive regulation of neutrophil chemotaxis	2	27	23.8476	0.0128132	0.103421
GO:1903861	positive regulation of dendrite extension	2	28	22.9959	0.0137706	0.11036
GO:0009409	response to cold	2	29	22.2029	0.0147605	0.116639
GO:0048169	regulation of long-term neuronal synaptic plasticity	2	29	22.2029	0.0147605	0.116639
GO:0043153	entrainment of circadian clock by photoperiod	2	30	21.4628	0.0157826	0.12385
GO:0043392	negative regulation of DNA binding	2	31	20.7705	0.0168367	0.130311
GO:0048535	lymph node development	2	31	20.7705	0.0168367	0.130311
GO:0006611	protein export from nucleus	2	32	20.1214	0.0179225	0.135922
GO:0034394	protein localization to cell surface	2	32	20.1214	0.0179225	0.135922
GO:0048026	positive regulation of mRNA splicing, via spliceosome	2	32	20.1214	0.0179225	0.135922
GO:0030168	platelet activation	2	33	19.5117	0.0190399	0.143434
GO:0001818	negative regulation of cytokine production	2	34	18.9378	0.0201887	0.144672
GO:0035335	peptidyl-tyrosine dephosphorylation	2	34	18.9378	0.0201887	0.144672
GO:0042127	regulation of cell proliferation	4	221	5.82702	0.0207472	0.144672
GO:0007169	transmembrane receptor protein tyrosine kinase signaling pathway	3	112	8.62347	0.0210218	0.144672
GO:0035025	positive regulation of Rho protein signal transduction	2	35	18.3967	0.0213687	0.144672
GO:0045740	positive regulation of DNA replication	2	35	18.3967	0.0213687	0.144672
GO:0050896	response to stimulus	4	223	5.77476	0.0214111	0.144672
GO:0050829	defense response to Gram-negative bacterium	3	116	8.32611	0.0231667	0.144672
GO:0051897	positive regulation of protein kinase B signaling	3	117	8.25494	0.0237226	0.144672
GO:0030901	midbrain development	2	37	17.4023	0.0238213	0.144672
GO:0045664	regulation of neuron differentiation	2	37	17.4023	0.0238213	0.144672
GO:0001808	negative regulation of type IV hypersensitivity	1	2	160.971	0.0248107	0.144672
GO:0002270	plasmacytoid dendritic cell activation	1	2	160.971	0.0248107	0.144672
GO:0002518	lymphocyte chemotaxis across high endothelial venule	1	2	160.971	0.0248107	0.144672
GO:0002635	negative regulation of germinal center formation	1	2	160.971	0.0248107	0.144672
GO:0007352	zygotic specification of dorsal/ventral axis	1	2	160.971	0.0248107	0.144672
GO:0021589	cerebellum structural organization	1	2	160.971	0.0248107	0.144672
GO:0021769	orbitofrontal cortex development	1	2	160.971	0.0248107	0.144672
GO:0021897	forebrain astrocyte development	1	2	160.971	0.0248107	0.144672
GO:0031283	negative regulation of guanylate cyclase activity	1	2	160.971	0.0248107	0.144672
GO:0032222	regulation of synaptic transmission, cholinergic	1	2	160.971	0.0248107	0.144672
GO:0035507	regulation of myosin-light-chain-phosphatase activity	1	2	160.971	0.0248107	0.144672
GO:0035607	fibroblast growth factor receptor signaling pathway involved in orbitofrontal cortex development	1	2	160.971	0.0248107	0.144672
GO:0035781	CD86 biosynthetic process	1	2	160.971	0.0248107	0.144672
GO:0048378	regulation of lateral mesodermal cell fate specification	1	2	160.971	0.0248107	0.144672
GO:0060400	negative regulation of growth hormone receptor signaling pathway	1	2	160.971	0.0248107	0.144672
GO:0060466	activation of meiosis involved in egg activation	1	2	160.971	0.0248107	0.144672
GO:0061302	smooth muscle cell-matrix adhesion	1	2	160.971	0.0248107	0.144672
GO:0061520	Langerhans cell differentiation	1	2	160.971	0.0248107	0.144672
GO:0070473	negative regulation of uterine smooth muscle contraction	1	2	160.971	0.0248107	0.144672
GO:0090341	negative regulation of secretion of lysosomal enzymes	1	2	160.971	0.0248107	0.144672
GO:0097022	lymphocyte migration into lymph node	1	2	160.971	0.0248107	0.144672
GO:0097533	cellular stress response to acid chemical	1	2	160.971	0.0248107	0.144672
GO:0097535	lymphoid lineage cell migration into thymus	1	2	160.971	0.0248107	0.144672
GO:0098814	spontaneous synaptic transmission	1	2	160.971	0.0248107	0.144672
GO:0106070	regulation of adenylate cyclase-activating G protein-coupled receptor signaling pathway	1	2	160.971	0.0248107	0.144672
GO:0106091	glial cell projection elongation	1	2	160.971	0.0248107	0.144672
GO:1903522	regulation of blood circulation	1	2	160.971	0.0248107	0.144672
GO:1904026	regulation of collagen fibril organization	1	2	160.971	0.0248107	0.144672
GO:1904797	negative regulation of core promoter binding	1	2	160.971	0.0248107	0.144672
GO:1905885	positive regulation of triglyceride transport	1	2	160.971	0.0248107	0.144672
GO:2000522	positive regulation of immunological synapse formation	1	2	160.971	0.0248107	0.144672
GO:2000830	positive regulation of parathyroid hormone secretion	1	2	160.971	0.0248107	0.144672
GO:0007129	synapsis	2	38	16.9444	0.0250936	0.144672
GO:0046676	negative regulation of insulin secretion	2	38	16.9444	0.0250936	0.144672
GO:0048872	homeostasis of number of cells	2	38	16.9444	0.0250936	0.144672
GO:0019216	regulation of lipid metabolic process	2	39	16.5099	0.0263962	0.151409
GO:0007032	endosome organization	2	40	16.0971	0.0277289	0.155889
GO:0032735	positive regulation of interleukin-12 production	2	40	16.0971	0.0277289	0.155889
GO:0048873	homeostasis of number of cells within a tissue	2	40	16.0971	0.0277289	0.155889
GO:0060976	coronary vasculature development	2	40	16.0971	0.0277289	0.155889
GO:0002181	cytoplasmic translation	2	42	15.3306	0.0304841	0.168631
GO:0008284	positive regulation of cell proliferation	6	551	3.50573	0.0314709	0.168631
GO:0033077	T cell differentiation in thymus	2	43	14.9741	0.0319062	0.168631
GO:0010811	positive regulation of cell-substrate adhesion	2	44	14.6338	0.0333576	0.168631
GO:0045787	positive regulation of cell cycle	2	44	14.6338	0.0333576	0.168631
GO:0042149	cellular response to glucose starvation	2	45	14.3086	0.0348383	0.168631
GO:0048469	cell maturation	2	45	14.3086	0.0348383	0.168631
GO:0006952	defense response	3	135	7.15428	0.0351112	0.168631
GO:0001525	angiogenesis	4	259	4.97209	0.0358863	0.168631
GO:0001657	ureteric bud development	2	46	13.9975	0.0363479	0.168631
GO:0045494	photoreceptor cell maintenance	2	46	13.9975	0.0363479	0.168631
GO:0001573	ganglioside metabolic process	1	3	107.314	0.0371586	0.168631
GO:0001966	thigmotaxis	1	3	107.314	0.0371586	0.168631
GO:0002922	positive regulation of humoral immune response	1	3	107.314	0.0371586	0.168631
GO:0002924	negative regulation of humoral immune response mediated by circulating immunoglobulin	1	3	107.314	0.0371586	0.168631
GO:0003166	bundle of His development	1	3	107.314	0.0371586	0.168631
GO:0007638	mechanosensory behavior	1	3	107.314	0.0371586	0.168631
GO:0009642	response to light intensity	1	3	107.314	0.0371586	0.168631
GO:0010715	regulation of extracellular matrix disassembly	1	3	107.314	0.0371586	0.168631
GO:0010956	negative regulation of calcidiol 1-monooxygenase activity	1	3	107.314	0.0371586	0.168631
GO:0021681	cerebellar granular layer development	1	3	107.314	0.0371586	0.168631
GO:0021847	ventricular zone neuroblast division	1	3	107.314	0.0371586	0.168631
GO:0042492	gamma-delta T cell differentiation	1	3	107.314	0.0371586	0.168631
GO:0042660	positive regulation of cell fate specification	1	3	107.314	0.0371586	0.168631
GO:0042942	D-serine transport	1	3	107.314	0.0371586	0.168631
GO:0043368	positive T cell selection	1	3	107.314	0.0371586	0.168631
GO:0050922	negative regulation of chemotaxis	1	3	107.314	0.0371586	0.168631
GO:0050968	detection of chemical stimulus involved in sensory perception of pain	1	3	107.314	0.0371586	0.168631
GO:0051048	negative regulation of secretion	1	3	107.314	0.0371586	0.168631
GO:0051174	regulation of phosphorus metabolic process	1	3	107.314	0.0371586	0.168631
GO:0051250	negative regulation of lymphocyte activation	1	3	107.314	0.0371586	0.168631
GO:0060309	elastin catabolic process	1	3	107.314	0.0371586	0.168631
GO:0060672	epithelial cell morphogenesis involved in placental branching	1	3	107.314	0.0371586	0.168631
GO:0061113	pancreas morphogenesis	1	3	107.314	0.0371586	0.168631
GO:0061885	positive regulation of mini excitatory postsynaptic potential	1	3	107.314	0.0371586	0.168631
GO:0070105	positive regulation of interleukin-6-mediated signaling pathway	1	3	107.314	0.0371586	0.168631
GO:0070673	response to interleukin-18	1	3	107.314	0.0371586	0.168631
GO:0097066	response to thyroid hormone	1	3	107.314	0.0371586	0.168631
GO:0097477	lateral motor column neuron migration	1	3	107.314	0.0371586	0.168631
GO:0097503	sialylation	1	3	107.314	0.0371586	0.168631
GO:0106016	positive regulation of inflammatory response to wounding	1	3	107.314	0.0371586	0.168631
GO:1901143	insulin catabolic process	1	3	107.314	0.0371586	0.168631
GO:1903766	positive regulation of potassium ion export across plasma membrane	1	3	107.314	0.0371586	0.168631
GO:1903774	positive regulation of viral budding via host ESCRT complex	1	3	107.314	0.0371586	0.168631
GO:1904056	positive regulation of cholangiocyte proliferation	1	3	107.314	0.0371586	0.168631
GO:1905555	positive regulation blood vessel branching	1	3	107.314	0.0371586	0.168631
GO:1905653	positive regulation of artery morphogenesis	1	3	107.314	0.0371586	0.168631
GO:2000412	positive regulation of thymocyte migration	1	3	107.314	0.0371586	0.168631
GO:0045907	positive regulation of vasoconstriction	2	47	13.6997	0.0378862	0.171246
GO:0006412	translation	4	264	4.87792	0.038297	0.172413
GO:0016477	cell migration	4	266	4.84124	0.03929	0.176181
GO:0021915	neural tube development	2	48	13.4143	0.0394532	0.176214
GO:0031146	SCF-dependent proteasomal ubiquitin-dependent protein catabolic process	2	49	13.1405	0.0410486	0.182618
GO:0016310	phosphorylation	6	587	3.29073	0.0420869	0.185096
GO:0007162	negative regulation of cell adhesion	2	50	12.8777	0.0426723	0.185096
GO:0007188	adenylate cyclase-modulating G protein-coupled receptor signaling pathway	2	50	12.8777	0.0426723	0.185096
GO:0032715	negative regulation of interleukin-6 production	2	50	12.8777	0.0426723	0.185096
GO:0001558	regulation of cell growth	2	51	12.6252	0.0443239	0.185096
GO:0006936	muscle contraction	2	52	12.3824	0.0460034	0.185096
GO:0007601	visual perception	3	150	6.43885	0.0466672	0.185096
GO:0043547	positive regulation of GTPase activity	3	153	6.3126	0.0492099	0.185096
GO:0002408	myeloid dendritic cell chemotaxis	1	4	80.4857	0.0494682	0.185096
GO:0006054	N-acetylneuraminate metabolic process	1	4	80.4857	0.0494682	0.185096
GO:0006942	regulation of striated muscle contraction	1	4	80.4857	0.0494682	0.185096
GO:0009649	entrainment of circadian clock	1	4	80.4857	0.0494682	0.185096
GO:0010966	regulation of phosphate transport	1	4	80.4857	0.0494682	0.185096
GO:0021773	striatal medium spiny neuron differentiation	1	4	80.4857	0.0494682	0.185096
GO:0021828	gonadotrophin-releasing hormone neuronal migration to the hypothalamus	1	4	80.4857	0.0494682	0.185096
GO:0030538	embryonic genitalia morphogenesis	1	4	80.4857	0.0494682	0.185096
GO:0032376	positive regulation of cholesterol transport	1	4	80.4857	0.0494682	0.185096
GO:0032417	positive regulation of sodium:proton antiporter activity	1	4	80.4857	0.0494682	0.185096
GO:0032430	positive regulation of phospholipase A2 activity	1	4	80.4857	0.0494682	0.185096
GO:0032946	positive regulation of mononuclear cell proliferation	1	4	80.4857	0.0494682	0.185096
GO:0034553	mitochondrial respiratory chain complex II assembly	1	4	80.4857	0.0494682	0.185096
GO:0035089	establishment of apical/basal cell polarity	1	4	80.4857	0.0494682	0.185096
GO:0035624	receptor transactivation	1	4	80.4857	0.0494682	0.185096
GO:0035701	hematopoietic stem cell migration	1	4	80.4857	0.0494682	0.185096
GO:0043043	peptide biosynthetic process	1	4	80.4857	0.0494682	0.185096
GO:0044336	canonical Wnt signaling pathway involved in negative regulation of apoptotic process	1	4	80.4857	0.0494682	0.185096
GO:0045163	clustering of voltage-gated potassium channels	1	4	80.4857	0.0494682	0.185096
GO:0045578	negative regulation of B cell differentiation	1	4	80.4857	0.0494682	0.185096
GO:0045586	regulation of gamma-delta T cell differentiation	1	4	80.4857	0.0494682	0.185096
GO:0048619	embryonic hindgut morphogenesis	1	4	80.4857	0.0494682	0.185096
GO:0048871	multicellular organismal homeostasis	1	4	80.4857	0.0494682	0.185096
GO:0061030	epithelial cell differentiation involved in mammary gland alveolus development	1	4	80.4857	0.0494682	0.185096
GO:0061031	endodermal digestive tract morphogenesis	1	4	80.4857	0.0494682	0.185096
GO:0061713	anterior neural tube closure	1	4	80.4857	0.0494682	0.185096
GO:0070640	vitamin D3 metabolic process	1	4	80.4857	0.0494682	0.185096
GO:0071673	positive regulation of smooth muscle cell chemotaxis	1	4	80.4857	0.0494682	0.185096
GO:0097029	mature conventional dendritic cell differentiation	1	4	80.4857	0.0494682	0.185096
GO:0097350	neutrophil clearance	1	4	80.4857	0.0494682	0.185096
GO:0106015	negative regulation of inflammatory response to wounding	1	4	80.4857	0.0494682	0.185096
GO:0106071	positive regulation of adenylate cyclase-activating G protein-coupled receptor signaling pathway	1	4	80.4857	0.0494682	0.185096
GO:1900024	regulation of substrate adhesion-dependent cell spreading	1	4	80.4857	0.0494682	0.185096
GO:1903170	negative regulation of calcium ion transmembrane transport	1	4	80.4857	0.0494682	0.185096
GO:1903413	cellular response to bile acid	1	4	80.4857	0.0494682	0.185096
GO:1903423	positive regulation of synaptic vesicle recycling	1	4	80.4857	0.0494682	0.185096
GO:1905278	positive regulation of epithelial tube formation	1	4	80.4857	0.0494682	0.185096
GO:2000427	positive regulation of apoptotic cell clearance	1	4	80.4857	0.0494682	0.185096
GO:2000525	positive regulation of T cell costimulation	1	4	80.4857	0.0494682	0.185096
GO:2000546	positive regulation of endothelial cell chemotaxis to fibroblast growth factor	1	4	80.4857	0.0494682	0.185096
GO:0098609	cell-cell adhesion	3	155	6.23115	0.0509483	0.190005
GO:0008630	intrinsic apoptotic signaling pathway in response to DNA damage	2	55	11.707	0.0512071	0.190342
GO:0021987	cerebral cortex development	2	57	11.2962	0.054812	0.200477
GO:0051603	proteolysis involved in cellular protein catabolic process	2	60	10.7314	0.0604194	0.200477
GO:0000710	meiotic mismatch repair	1	5	64.3885	0.0617398	0.200477
GO:0002504	antigen processing and presentation of peptide or polysaccharide antigen via MHC class II	1	5	64.3885	0.0617398	0.200477
GO:0002521	leukocyte differentiation	1	5	64.3885	0.0617398	0.200477
GO:0007199	G protein-coupled receptor signaling pathway coupled to cGMP nucleotide second messenger	1	5	64.3885	0.0617398	0.200477
GO:0008228	opsonization	1	5	64.3885	0.0617398	0.200477
GO:0010574	regulation of vascular endothelial growth factor production	1	5	64.3885	0.0617398	0.200477
GO:0010991	negative regulation of SMAD protein complex assembly	1	5	64.3885	0.0617398	0.200477
GO:0021940	positive regulation of cerebellar granule cell precursor proliferation	1	5	64.3885	0.0617398	0.200477
GO:0030157	pancreatic juice secretion	1	5	64.3885	0.0617398	0.200477
GO:0031077	post-embryonic camera-type eye development	1	5	64.3885	0.0617398	0.200477
GO:0032053	ciliary basal body organization	1	5	64.3885	0.0617398	0.200477
GO:0032369	negative regulation of lipid transport	1	5	64.3885	0.0617398	0.200477
GO:0032677	regulation of interleukin-8 production	1	5	64.3885	0.0617398	0.200477
GO:0034121	regulation of toll-like receptor signaling pathway	1	5	64.3885	0.0617398	0.200477
GO:0034695	response to prostaglandin E	1	5	64.3885	0.0617398	0.200477
GO:0035860	glial cell-derived neurotrophic factor receptor signaling pathway	1	5	64.3885	0.0617398	0.200477
GO:0036006	cellular response to macrophage colony-stimulating factor stimulus	1	5	64.3885	0.0617398	0.200477
GO:0042461	photoreceptor cell development	1	5	64.3885	0.0617398	0.200477
GO:0048002	antigen processing and presentation of peptide antigen	1	5	64.3885	0.0617398	0.200477
GO:0048550	negative regulation of pinocytosis	1	5	64.3885	0.0617398	0.200477
GO:0048858	cell projection morphogenesis	1	5	64.3885	0.0617398	0.200477
GO:0055092	sterol homeostasis	1	5	64.3885	0.0617398	0.200477
GO:0060266	negative regulation of respiratory burst involved in inflammatory response	1	5	64.3885	0.0617398	0.200477
GO:0060665	regulation of branching involved in salivary gland morphogenesis by mesenchymal-epithelial signaling	1	5	64.3885	0.0617398	0.200477
GO:0060948	cardiac vascular smooth muscle cell development	1	5	64.3885	0.0617398	0.200477
GO:0060977	coronary vasculature morphogenesis	1	5	64.3885	0.0617398	0.200477
GO:0061734	parkin-mediated stimulation of mitophagy in response to mitochondrial depolarization	1	5	64.3885	0.0617398	0.200477
GO:0061951	establishment of protein localization to plasma membrane	1	5	64.3885	0.0617398	0.200477
GO:0070445	regulation of oligodendrocyte progenitor proliferation	1	5	64.3885	0.0617398	0.200477
GO:0071704	organic substance metabolic process	1	5	64.3885	0.0617398	0.200477
GO:0071731	response to nitric oxide	1	5	64.3885	0.0617398	0.200477
GO:0090188	negative regulation of pancreatic juice secretion	1	5	64.3885	0.0617398	0.200477
GO:0090272	negative regulation of fibroblast growth factor production	1	5	64.3885	0.0617398	0.200477
GO:0090335	regulation of brown fat cell differentiation	1	5	64.3885	0.0617398	0.200477
GO:0098908	regulation of neuronal action potential	1	5	64.3885	0.0617398	0.200477
GO:0099041	vesicle tethering to Golgi	1	5	64.3885	0.0617398	0.200477
GO:0099558	maintenance of synapse structure	1	5	64.3885	0.0617398	0.200477
GO:0120193	tight junction organization	1	5	64.3885	0.0617398	0.200477
GO:1900127	positive regulation of hyaluronan biosynthetic process	1	5	64.3885	0.0617398	0.200477
GO:1901388	regulation of transforming growth factor beta activation	1	5	64.3885	0.0617398	0.200477
GO:1903039	positive regulation of leukocyte cell-cell adhesion	1	5	64.3885	0.0617398	0.200477
GO:1905605	positive regulation of maintenance of permeability of blood-brain barrier	1	5	64.3885	0.0617398	0.200477
GO:0010033	response to organic substance	2	61	10.5555	0.0623412	0.20185
GO:0050885	neuromuscular process controlling balance	2	62	10.3852	0.064289	0.207562
GO:0021766	hippocampus development	2	63	10.2204	0.0662626	0.213324
GO:0006325	chromatin organization	4	312	4.12747	0.0668929	0.214741
GO:0043161	proteasome-mediated ubiquitin-dependent protein catabolic process	3	175	5.51902	0.0702607	0.218251
GO:0006898	receptor-mediated endocytosis	2	65	9.90593	0.0702865	0.218251
GO:0050766	positive regulation of phagocytosis	2	65	9.90593	0.0702865	0.218251
GO:0030036	actin cytoskeleton organization	3	177	5.45666	0.0723861	0.218251
GO:0002023	reduction of food intake in response to dietary excess	1	6	53.6571	0.0739734	0.218251
GO:0007144	female meiosis I	1	6	53.6571	0.0739734	0.218251
GO:0007379	segment specification	1	6	53.6571	0.0739734	0.218251
GO:0015747	urate transport	1	6	53.6571	0.0739734	0.218251
GO:0018394	peptidyl-lysine acetylation	1	6	53.6571	0.0739734	0.218251
GO:0030323	respiratory tube development	1	6	53.6571	0.0739734	0.218251
GO:0030579	ubiquitin-dependent SMAD protein catabolic process	1	6	53.6571	0.0739734	0.218251
GO:0031630	regulation of synaptic vesicle fusion to presynaptic active zone membrane	1	6	53.6571	0.0739734	0.218251
GO:0032649	regulation of interferon-gamma production	1	6	53.6571	0.0739734	0.218251
GO:0032651	regulation of interleukin-1 beta production	1	6	53.6571	0.0739734	0.218251
GO:0033085	negative regulation of T cell differentiation in thymus	1	6	53.6571	0.0739734	0.218251
GO:0036003	positive regulation of transcription from RNA polymerase II promoter in response to stress	1	6	53.6571	0.0739734	0.218251
GO:0043462	regulation of ATPase activity	1	6	53.6571	0.0739734	0.218251
GO:0045836	positive regulation of meiotic nuclear division	1	6	53.6571	0.0739734	0.218251
GO:0046514	ceramide catabolic process	1	6	53.6571	0.0739734	0.218251
GO:0048386	positive regulation of retinoic acid receptor signaling pathway	1	6	53.6571	0.0739734	0.218251
GO:0051054	positive regulation of DNA metabolic process	1	6	53.6571	0.0739734	0.218251
GO:0051148	negative regulation of muscle cell differentiation	1	6	53.6571	0.0739734	0.218251
GO:0060019	radial glial cell differentiation	1	6	53.6571	0.0739734	0.218251
GO:0061042	vascular wound healing	1	6	53.6571	0.0739734	0.218251
GO:0071499	cellular response to laminar fluid shear stress	1	6	53.6571	0.0739734	0.218251
GO:0090080	positive regulation of MAPKKK cascade by fibroblast growth factor receptor signaling pathway	1	6	53.6571	0.0739734	0.218251
GO:0090383	phagosome acidification	1	6	53.6571	0.0739734	0.218251
GO:0140059	dendrite arborization	1	6	53.6571	0.0739734	0.218251
GO:1904751	positive regulation of protein localization to nucleolus	1	6	53.6571	0.0739734	0.218251
GO:1990743	protein sialylation	1	6	53.6571	0.0739734	0.218251
GO:2000110	negative regulation of macrophage apoptotic process	1	6	53.6571	0.0739734	0.218251
GO:0001819	positive regulation of cytokine production	2	68	9.4689	0.0765118	0.225152
GO:0046777	protein autophosphorylation	3	182	5.30675	0.0778554	0.226445
GO:0050808	synapse organization	2	69	9.33167	0.0786367	0.226445
GO:0008344	adult locomotory behavior	2	70	9.19836	0.0807862	0.226445
GO:0019722	calcium-mediated signaling	2	70	9.19836	0.0807862	0.226445
GO:0007420	brain development	3	186	5.19262	0.0823909	0.226445
GO:0010508	positive regulation of autophagy	2	71	9.06881	0.0829601	0.226445
GO:0006633	fatty acid biosynthetic process	2	72	8.94285	0.0851582	0.226445
GO:0007611	learning or memory	2	72	8.94285	0.0851582	0.226445
GO:0008542	visual learning	2	72	8.94285	0.0851582	0.226445
GO:0042472	inner ear morphogenesis	2	72	8.94285	0.0851582	0.226445
GO:0001505	regulation of neurotransmitter levels	1	7	45.9918	0.0861692	0.226445
GO:0001768	establishment of T cell polarity	1	7	45.9918	0.0861692	0.226445
GO:0002232	leukocyte chemotaxis involved in inflammatory response	1	7	45.9918	0.0861692	0.226445
GO:0002606	positive regulation of dendritic cell antigen processing and presentation	1	7	45.9918	0.0861692	0.226445
GO:0002819	regulation of adaptive immune response	1	7	45.9918	0.0861692	0.226445
GO:0006703	estrogen biosynthetic process	1	7	45.9918	0.0861692	0.226445
GO:0007096	regulation of exit from mitosis	1	7	45.9918	0.0861692	0.226445
GO:0010837	regulation of keratinocyte proliferation	1	7	45.9918	0.0861692	0.226445
GO:0016185	synaptic vesicle budding from presynaptic endocytic zone membrane	1	7	45.9918	0.0861692	0.226445
GO:0021902	commitment of neuronal cell to specific neuron type in forebrain	1	7	45.9918	0.0861692	0.226445
GO:0021942	radial glia guided migration of Purkinje cell	1	7	45.9918	0.0861692	0.226445
GO:0030858	positive regulation of epithelial cell differentiation	1	7	45.9918	0.0861692	0.226445
GO:0032640	tumor necrosis factor production	1	7	45.9918	0.0861692	0.226445
GO:0032873	negative regulation of stress-activated MAPK cascade	1	7	45.9918	0.0861692	0.226445
GO:0034329	cell junction assembly	1	7	45.9918	0.0861692	0.226445
GO:0034334	adherens junction maintenance	1	7	45.9918	0.0861692	0.226445
GO:0035022	positive regulation of Rac protein signal transduction	1	7	45.9918	0.0861692	0.226445
GO:0042760	very long-chain fatty acid catabolic process	1	7	45.9918	0.0861692	0.226445
GO:0042985	negative regulation of amyloid precursor protein biosynthetic process	1	7	45.9918	0.0861692	0.226445
GO:0043031	negative regulation of macrophage activation	1	7	45.9918	0.0861692	0.226445
GO:0043353	enucleate erythrocyte differentiation	1	7	45.9918	0.0861692	0.226445
GO:0048285	organelle fission	1	7	45.9918	0.0861692	0.226445
GO:0051645	Golgi localization	1	7	45.9918	0.0861692	0.226445
GO:0060509	type I pneumocyte differentiation	1	7	45.9918	0.0861692	0.226445
GO:0061743	motor learning	1	7	45.9918	0.0861692	0.226445
GO:0071875	adrenergic receptor signaling pathway	1	7	45.9918	0.0861692	0.226445
GO:0090330	regulation of platelet aggregation	1	7	45.9918	0.0861692	0.226445
GO:0090370	negative regulation of cholesterol efflux	1	7	45.9918	0.0861692	0.226445
GO:0097553	calcium ion transmembrane import into cytosol	1	7	45.9918	0.0861692	0.226445
GO:1903573	negative regulation of response to endoplasmic reticulum stress	1	7	45.9918	0.0861692	0.226445
GO:1903753	negative regulation of p38MAPK cascade	1	7	45.9918	0.0861692	0.226445
GO:1904036	negative regulation of epithelial cell apoptotic process	1	7	45.9918	0.0861692	0.226445
GO:1904357	negative regulation of telomere maintenance via telomere lengthening	1	7	45.9918	0.0861692	0.226445
GO:2000491	positive regulation of hepatic stellate cell activation	1	7	45.9918	0.0861692	0.226445
GO:2000510	positive regulation of dendritic cell chemotaxis	1	7	45.9918	0.0861692	0.226445
GO:2001269	positive regulation of cysteine-type endopeptidase activity involved in apoptotic signaling pathway	1	7	45.9918	0.0861692	0.226445
GO:2000300	regulation of synaptic vesicle exocytosis	2	73	8.82035	0.0873805	0.229095
GO:0032088	negative regulation of NF-kappaB transcription factor activity	2	75	8.58514	0.0918966	0.240378
GO:0060070	canonical Wnt signaling pathway	2	77	8.36215	0.0965071	0.244198
GO:0003183	mitral valve morphogenesis	1	8	40.2428	0.0983273	0.244198
GO:0003374	dynamin family protein polymerization involved in mitochondrial fission	1	8	40.2428	0.0983273	0.244198
GO:0007127	meiosis I	1	8	40.2428	0.0983273	0.244198
GO:0007435	salivary gland morphogenesis	1	8	40.2428	0.0983273	0.244198
GO:0010827	regulation of glucose transmembrane transport	1	8	40.2428	0.0983273	0.244198
GO:0010887	negative regulation of cholesterol storage	1	8	40.2428	0.0983273	0.244198
GO:0014909	smooth muscle cell migration	1	8	40.2428	0.0983273	0.244198
GO:0019725	cellular homeostasis	1	8	40.2428	0.0983273	0.244198
GO:0030219	megakaryocyte differentiation	1	8	40.2428	0.0983273	0.244198
GO:0030854	positive regulation of granulocyte differentiation	1	8	40.2428	0.0983273	0.244198
GO:0040020	regulation of meiotic nuclear division	1	8	40.2428	0.0983273	0.244198
GO:0042306	regulation of protein import into nucleus	1	8	40.2428	0.0983273	0.244198
GO:0042473	outer ear morphogenesis	1	8	40.2428	0.0983273	0.244198
GO:0044387	negative regulation of protein kinase activity by regulation of protein phosphorylation	1	8	40.2428	0.0983273	0.244198
GO:0045627	positive regulation of T-helper 1 cell differentiation	1	8	40.2428	0.0983273	0.244198
GO:0050869	negative regulation of B cell activation	1	8	40.2428	0.0983273	0.244198
GO:0060117	auditory receptor cell development	1	8	40.2428	0.0983273	0.244198
GO:0060463	lung lobe morphogenesis	1	8	40.2428	0.0983273	0.244198
GO:0098967	exocytic insertion of neurotransmitter receptor to postsynaptic membrane	1	8	40.2428	0.0983273	0.244198
GO:1902806	regulation of cell cycle G1/S phase transition	1	8	40.2428	0.0983273	0.244198
GO:1902966	positive regulation of protein localization to early endosome	1	8	40.2428	0.0983273	0.244198
GO:2000049	positive regulation of cell-cell adhesion mediated by cadherin	1	8	40.2428	0.0983273	0.244198
GO:0045727	positive regulation of translation	2	79	8.15045	0.101211	0.249712
GO:0060395	SMAD protein signal transduction	2	79	8.15045	0.101211	0.249712
GO:0070373	negative regulation of ERK1 and ERK2 cascade	2	79	8.15045	0.101211	0.249712
GO:0050729	positive regulation of inflammatory response	2	80	8.04857	0.103597	0.255042
GO:0010629	negative regulation of gene expression	4	361	3.56723	0.107068	0.256252
GO:0007018	microtubule-based movement	2	82	7.85226	0.108437	0.256252
GO:0000578	embryonic axis specification	1	9	35.7714	0.110448	0.256252
GO:0003208	cardiac ventricle morphogenesis	1	9	35.7714	0.110448	0.256252
GO:0005980	glycogen catabolic process	1	9	35.7714	0.110448	0.256252
GO:0010863	positive regulation of phospholipase C activity	1	9	35.7714	0.110448	0.256252
GO:0014832	urinary bladder smooth muscle contraction	1	9	35.7714	0.110448	0.256252
GO:0031017	exocrine pancreas development	1	9	35.7714	0.110448	0.256252
GO:0032623	interleukin-2 production	1	9	35.7714	0.110448	0.256252
GO:0035425	autocrine signaling	1	9	35.7714	0.110448	0.256252
GO:0039702	viral budding via host ESCRT complex	1	9	35.7714	0.110448	0.256252
GO:0042428	serotonin metabolic process	1	9	35.7714	0.110448	0.256252
GO:0042596	fear response	1	9	35.7714	0.110448	0.256252
GO:0043567	regulation of insulin-like growth factor receptor signaling pathway	1	9	35.7714	0.110448	0.256252
GO:0043931	ossification involved in bone maturation	1	9	35.7714	0.110448	0.256252
GO:0044331	cell-cell adhesion mediated by cadherin	1	9	35.7714	0.110448	0.256252
GO:0044849	estrous cycle	1	9	35.7714	0.110448	0.256252
GO:0045617	negative regulation of keratinocyte differentiation	1	9	35.7714	0.110448	0.256252
GO:0046415	urate metabolic process	1	9	35.7714	0.110448	0.256252
GO:0048762	mesenchymal cell differentiation	1	9	35.7714	0.110448	0.256252
GO:0055123	digestive system development	1	9	35.7714	0.110448	0.256252
GO:0060346	bone trabecula formation	1	9	35.7714	0.110448	0.256252
GO:0072321	chaperone-mediated protein transport	1	9	35.7714	0.110448	0.256252
GO:0086009	membrane repolarization	1	9	35.7714	0.110448	0.256252
GO:0090279	regulation of calcium ion import	1	9	35.7714	0.110448	0.256252
GO:0097104	postsynaptic membrane assembly	1	9	35.7714	0.110448	0.256252
GO:0106072	negative regulation of adenylate cyclase-activating G protein-coupled receptor signaling pathway	1	9	35.7714	0.110448	0.256252
GO:0045892	negative regulation of transcription, DNA-templated	5	541	2.97544	0.110534	0.256252
GO:0010951	negative regulation of endopeptidase activity	2	83	7.75766	0.110891	0.256252
GO:0060326	cell chemotaxis	2	83	7.75766	0.110891	0.256252
GO:0010977	negative regulation of neuron projection development	2	86	7.48704	0.118386	0.265249
GO:0003149	membranous septum morphogenesis	1	10	32.1943	0.122531	0.265249
GO:0006707	cholesterol catabolic process	1	10	32.1943	0.122531	0.265249
GO:0008015	blood circulation	1	10	32.1943	0.122531	0.265249
GO:0010996	response to auditory stimulus	1	10	32.1943	0.122531	0.265249
GO:0021517	ventral spinal cord development	1	10	32.1943	0.122531	0.265249
GO:0030856	regulation of epithelial cell differentiation	1	10	32.1943	0.122531	0.265249
GO:0032940	secretion by cell	1	10	32.1943	0.122531	0.265249
GO:0033146	regulation of intracellular estrogen receptor signaling pathway	1	10	32.1943	0.122531	0.265249
GO:0033598	mammary gland epithelial cell proliferation	1	10	32.1943	0.122531	0.265249
GO:0042053	regulation of dopamine metabolic process	1	10	32.1943	0.122531	0.265249
GO:0045324	late endosome to vacuole transport	1	10	32.1943	0.122531	0.265249
GO:0045654	positive regulation of megakaryocyte differentiation	1	10	32.1943	0.122531	0.265249
GO:0046850	regulation of bone remodeling	1	10	32.1943	0.122531	0.265249
GO:0046902	regulation of mitochondrial membrane permeability	1	10	32.1943	0.122531	0.265249
GO:0050795	regulation of behavior	1	10	32.1943	0.122531	0.265249
GO:0051006	positive regulation of lipoprotein lipase activity	1	10	32.1943	0.122531	0.265249
GO:0051247	positive regulation of protein metabolic process	1	10	32.1943	0.122531	0.265249
GO:0060022	hard palate development	1	10	32.1943	0.122531	0.265249
GO:0060429	epithelium development	1	10	32.1943	0.122531	0.265249
GO:0060484	lung-associated mesenchyme development	1	10	32.1943	0.122531	0.265249
GO:0061037	negative regulation of cartilage development	1	10	32.1943	0.122531	0.265249
GO:0061371	determination of heart left/right asymmetry	1	10	32.1943	0.122531	0.265249
GO:0071467	cellular response to pH	1	10	32.1943	0.122531	0.265249
GO:0090129	positive regulation of synapse maturation	1	10	32.1943	0.122531	0.265249
GO:0090385	phagosome-lysosome fusion	1	10	32.1943	0.122531	0.265249
GO:0097105	presynaptic membrane assembly	1	10	32.1943	0.122531	0.265249
GO:1902188	positive regulation of viral release from host cell	1	10	32.1943	0.122531	0.265249
GO:1902414	protein localization to cell junction	1	10	32.1943	0.122531	0.265249
GO:1990264	peptidyl-tyrosine dephosphorylation involved in inactivation of protein kinase activity	1	10	32.1943	0.122531	0.265249
GO:2000008	regulation of protein localization to cell surface	1	10	32.1943	0.122531	0.265249
GO:2000391	positive regulation of neutrophil extravasation	1	10	32.1943	0.122531	0.265249
GO:2000774	positive regulation of cellular senescence	1	10	32.1943	0.122531	0.265249
GO:0000187	activation of MAPK activity	2	90	7.15428	0.128684	0.278036
GO:0003170	heart valve development	1	11	29.2675	0.134576	0.278519
GO:0003417	growth plate cartilage development	1	11	29.2675	0.134576	0.278519
GO:0006112	energy reserve metabolic process	1	11	29.2675	0.134576	0.278519
GO:0006957	complement activation, alternative pathway	1	11	29.2675	0.134576	0.278519
GO:0007158	neuron cell-cell adhesion	1	11	29.2675	0.134576	0.278519
GO:0007191	adenylate cyclase-activating dopamine receptor signaling pathway	1	11	29.2675	0.134576	0.278519
GO:0007292	female gamete generation	1	11	29.2675	0.134576	0.278519
GO:0016050	vesicle organization	1	11	29.2675	0.134576	0.278519
GO:0030193	regulation of blood coagulation	1	11	29.2675	0.134576	0.278519
GO:0034145	positive regulation of toll-like receptor 4 signaling pathway	1	11	29.2675	0.134576	0.278519
GO:0043568	positive regulation of insulin-like growth factor receptor signaling pathway	1	11	29.2675	0.134576	0.278519
GO:0046425	regulation of JAK-STAT cascade	1	11	29.2675	0.134576	0.278519
GO:0048339	paraxial mesoderm development	1	11	29.2675	0.134576	0.278519
GO:0048541	Peyer's patch development	1	11	29.2675	0.134576	0.278519
GO:0060294	cilium movement involved in cell motility	1	11	29.2675	0.134576	0.278519
GO:0060563	neuroepithelial cell differentiation	1	11	29.2675	0.134576	0.278519
GO:0060907	positive regulation of macrophage cytokine production	1	11	29.2675	0.134576	0.278519
GO:0060972	left/right pattern formation	1	11	29.2675	0.134576	0.278519
GO:0072091	regulation of stem cell proliferation	1	11	29.2675	0.134576	0.278519
GO:0098884	postsynaptic neurotransmitter receptor internalization	1	11	29.2675	0.134576	0.278519
GO:1901386	negative regulation of voltage-gated calcium channel activity	1	11	29.2675	0.134576	0.278519
GO:1901985	positive regulation of protein acetylation	1	11	29.2675	0.134576	0.278519
GO:1904058	positive regulation of sensory perception of pain	1	11	29.2675	0.134576	0.278519
GO:0050804	modulation of chemical synaptic transmission	2	94	6.84985	0.13932	0.287809
GO:0050852	T cell receptor signaling pathway	2	95	6.77774	0.142031	0.289076
GO:0002526	acute inflammatory response	1	12	26.8286	0.146585	0.289076
GO:0002690	positive regulation of leukocyte chemotaxis	1	12	26.8286	0.146585	0.289076
GO:0003334	keratinocyte development	1	12	26.8286	0.146585	0.289076
GO:0006978	DNA damage response, signal transduction by p53 class mediator resulting in transcription of p21 class mediator	1	12	26.8286	0.146585	0.289076
GO:0007252	I-kappaB phosphorylation	1	12	26.8286	0.146585	0.289076
GO:0010884	positive regulation of lipid storage	1	12	26.8286	0.146585	0.289076
GO:0016486	peptide hormone processing	1	12	26.8286	0.146585	0.289076
GO:0021953	central nervous system neuron differentiation	1	12	26.8286	0.146585	0.289076
GO:0031936	negative regulation of chromatin silencing	1	12	26.8286	0.146585	0.289076
GO:0032330	regulation of chondrocyte differentiation	1	12	26.8286	0.146585	0.289076
GO:0033628	regulation of cell adhesion mediated by integrin	1	12	26.8286	0.146585	0.289076
GO:0038063	collagen-activated tyrosine kinase receptor signaling pathway	1	12	26.8286	0.146585	0.289076
GO:0042246	tissue regeneration	1	12	26.8286	0.146585	0.289076
GO:0043517	positive regulation of DNA damage response, signal transduction by p53 class mediator	1	12	26.8286	0.146585	0.289076
GO:0045348	positive regulation of MHC class II biosynthetic process	1	12	26.8286	0.146585	0.289076
GO:0051569	regulation of histone H3-K4 methylation	1	12	26.8286	0.146585	0.289076
GO:0051974	negative regulation of telomerase activity	1	12	26.8286	0.146585	0.289076
GO:0055064	chloride ion homeostasis	1	12	26.8286	0.146585	0.289076
GO:0060068	vagina development	1	12	26.8286	0.146585	0.289076
GO:0071498	cellular response to fluid shear stress	1	12	26.8286	0.146585	0.289076
GO:0099173	postsynapse organization	1	12	26.8286	0.146585	0.289076
GO:1900244	positive regulation of synaptic vesicle endocytosis	1	12	26.8286	0.146585	0.289076
GO:1903671	negative regulation of sprouting angiogenesis	1	12	26.8286	0.146585	0.289076
GO:1904996	positive regulation of leukocyte adhesion to vascular endothelial cell	1	12	26.8286	0.146585	0.289076
GO:2000810	regulation of bicellular tight junction assembly	1	12	26.8286	0.146585	0.289076
GO:0007264	small GTPase mediated signal transduction	2	97	6.63799	0.147513	0.290401
GO:0090630	activation of GTPase activity	2	99	6.50389	0.153076	0.297622
GO:0001952	regulation of cell-matrix adhesion	1	13	24.7648	0.158556	0.297622
GO:0006590	thyroid hormone generation	1	13	24.7648	0.158556	0.297622
GO:0007263	nitric oxide mediated signal transduction	1	13	24.7648	0.158556	0.297622
GO:0009268	response to pH	1	13	24.7648	0.158556	0.297622
GO:0015804	neutral amino acid transport	1	13	24.7648	0.158556	0.297622
GO:0021795	cerebral cortex cell migration	1	13	24.7648	0.158556	0.297622
GO:0032635	interleukin-6 production	1	13	24.7648	0.158556	0.297622
GO:0032801	receptor catabolic process	1	13	24.7648	0.158556	0.297622
GO:0034101	erythrocyte homeostasis	1	13	24.7648	0.158556	0.297622
GO:0036151	phosphatidylcholine acyl-chain remodeling	1	13	24.7648	0.158556	0.297622
GO:0042116	macrophage activation	1	13	24.7648	0.158556	0.297622
GO:0044342	type B pancreatic cell proliferation	1	13	24.7648	0.158556	0.297622
GO:0045591	positive regulation of regulatory T cell differentiation	1	13	24.7648	0.158556	0.297622
GO:0045651	positive regulation of macrophage differentiation	1	13	24.7648	0.158556	0.297622
GO:0046686	response to cadmium ion	1	13	24.7648	0.158556	0.297622
GO:0048667	cell morphogenesis involved in neuron differentiation	1	13	24.7648	0.158556	0.297622
GO:0048699	generation of neurons	1	13	24.7648	0.158556	0.297622
GO:0048711	positive regulation of astrocyte differentiation	1	13	24.7648	0.158556	0.297622
GO:0050803	regulation of synapse structure or activity	1	13	24.7648	0.158556	0.297622
GO:0050863	regulation of T cell activation	1	13	24.7648	0.158556	0.297622
GO:0060394	negative regulation of pathway-restricted SMAD protein phosphorylation	1	13	24.7648	0.158556	0.297622
GO:0060487	lung epithelial cell differentiation	1	13	24.7648	0.158556	0.297622
GO:0071285	cellular response to lithium ion	1	13	24.7648	0.158556	0.297622
GO:0090557	establishment of endothelial intestinal barrier	1	13	24.7648	0.158556	0.297622
GO:0097011	cellular response to granulocyte macrophage colony-stimulating factor stimulus	1	13	24.7648	0.158556	0.297622
GO:0097320	plasma membrane tubulation	1	13	24.7648	0.158556	0.297622
GO:1902857	positive regulation of non-motile cilium assembly	1	13	24.7648	0.158556	0.297622
GO:0032760	positive regulation of tumor necrosis factor production	2	102	6.3126	0.161569	0.302774
GO:0007186	G protein-coupled receptor signaling pathway	10	1658	1.94175	0.16399	0.305315
GO:0002244	hematopoietic progenitor cell differentiation	2	103	6.25132	0.164438	0.305315
GO:0090263	positive regulation of canonical Wnt signaling pathway	2	105	6.13224	0.170235	0.305315
GO:0002031	G protein-coupled receptor internalization	1	14	22.9959	0.17049	0.305315
GO:0006518	peptide metabolic process	1	14	22.9959	0.17049	0.305315
GO:0006623	protein targeting to vacuole	1	14	22.9959	0.17049	0.305315
GO:0006940	regulation of smooth muscle contraction	1	14	22.9959	0.17049	0.305315
GO:0007586	digestion	1	14	22.9959	0.17049	0.305315
GO:0010838	positive regulation of keratinocyte proliferation	1	14	22.9959	0.17049	0.305315
GO:0032228	regulation of synaptic transmission, GABAergic	1	14	22.9959	0.17049	0.305315
GO:0032570	response to progesterone	1	14	22.9959	0.17049	0.305315
GO:0042491	inner ear auditory receptor cell differentiation	1	14	22.9959	0.17049	0.305315
GO:0043508	negative regulation of JUN kinase activity	1	14	22.9959	0.17049	0.305315
GO:0043984	histone H4-K16 acetylation	1	14	22.9959	0.17049	0.305315
GO:0044319	wound healing, spreading of cells	1	14	22.9959	0.17049	0.305315
GO:0045060	negative thymic T cell selection	1	14	22.9959	0.17049	0.305315
GO:0045806	negative regulation of endocytosis	1	14	22.9959	0.17049	0.305315
GO:0046785	microtubule polymerization	1	14	22.9959	0.17049	0.305315
GO:0046931	pore complex assembly	1	14	22.9959	0.17049	0.305315
GO:0050771	negative regulation of axonogenesis	1	14	22.9959	0.17049	0.305315
GO:0051223	regulation of protein transport	1	14	22.9959	0.17049	0.305315
GO:0051290	protein heterotetramerization	1	14	22.9959	0.17049	0.305315
GO:0060444	branching involved in mammary gland duct morphogenesis	1	14	22.9959	0.17049	0.305315
GO:0061036	positive regulation of cartilage development	1	14	22.9959	0.17049	0.305315
GO:0071294	cellular response to zinc ion	1	14	22.9959	0.17049	0.305315
GO:2000177	regulation of neural precursor cell proliferation	1	14	22.9959	0.17049	0.305315
GO:2000347	positive regulation of hepatocyte proliferation	1	14	22.9959	0.17049	0.305315
GO:2000772	regulation of cellular senescence	1	14	22.9959	0.17049	0.305315
GO:0006874	cellular calcium ion homeostasis	2	106	6.07439	0.173162	0.30961
GO:0001759	organ induction	1	15	21.4628	0.182387	0.316101
GO:0001778	plasma membrane repair	1	15	21.4628	0.182387	0.316101
GO:0003184	pulmonary valve morphogenesis	1	15	21.4628	0.182387	0.316101
GO:0008209	androgen metabolic process	1	15	21.4628	0.182387	0.316101
GO:0010820	positive regulation of T cell chemotaxis	1	15	21.4628	0.182387	0.316101
GO:0016584	nucleosome positioning	1	15	21.4628	0.182387	0.316101
GO:0032717	negative regulation of interleukin-8 production	1	15	21.4628	0.182387	0.316101
GO:0032963	collagen metabolic process	1	15	21.4628	0.182387	0.316101
GO:0035845	photoreceptor cell outer segment organization	1	15	21.4628	0.182387	0.316101
GO:0043162	ubiquitin-dependent protein catabolic process via the multivesicular body sorting pathway	1	15	21.4628	0.182387	0.316101
GO:0043981	histone H4-K5 acetylation	1	15	21.4628	0.182387	0.316101
GO:0043982	histone H4-K8 acetylation	1	15	21.4628	0.182387	0.316101
GO:0045723	positive regulation of fatty acid biosynthetic process	1	15	21.4628	0.182387	0.316101
GO:0046548	retinal rod cell development	1	15	21.4628	0.182387	0.316101
GO:0048771	tissue remodeling	1	15	21.4628	0.182387	0.316101
GO:0060445	branching involved in salivary gland morphogenesis	1	15	21.4628	0.182387	0.316101
GO:0060979	vasculogenesis involved in coronary vascular morphogenesis	1	15	21.4628	0.182387	0.316101
GO:0099527	postsynapse to nucleus signaling pathway	1	15	21.4628	0.182387	0.316101
GO:1900242	regulation of synaptic vesicle endocytosis	1	15	21.4628	0.182387	0.316101
GO:1904659	glucose transmembrane transport	1	15	21.4628	0.182387	0.316101
GO:0007507	heart development	3	256	3.77277	0.184646	0.319526
GO:0006887	exocytosis	2	111	5.80077	0.188075	0.323185
GO:0007189	adenylate cyclase-activating G protein-coupled receptor signaling pathway	2	111	5.80077	0.188075	0.323185
GO:0009791	post-embryonic development	2	111	5.80077	0.188075	0.323185
GO:0045666	positive regulation of neuron differentiation	2	111	5.80077	0.188075	0.323185
GO:0071222	cellular response to lipopolysaccharide	3	258	3.74352	0.188191	0.323185
GO:0002098	tRNA wobble uridine modification	1	16	20.1214	0.194248	0.325185
GO:0007034	vacuolar transport	1	16	20.1214	0.194248	0.325185
GO:0014912	negative regulation of smooth muscle cell migration	1	16	20.1214	0.194248	0.325185
GO:0019886	antigen processing and presentation of exogenous peptide antigen via MHC class II	1	16	20.1214	0.194248	0.325185
GO:0021799	cerebral cortex radially oriented cell migration	1	16	20.1214	0.194248	0.325185
GO:0032270	positive regulation of cellular protein metabolic process	1	16	20.1214	0.194248	0.325185
GO:0032611	interleukin-1 beta production	1	16	20.1214	0.194248	0.325185
GO:0032870	cellular response to hormone stimulus	1	16	20.1214	0.194248	0.325185
GO:0035196	production of miRNAs involved in gene silencing by miRNA	1	16	20.1214	0.194248	0.325185
GO:0043968	histone H2A acetylation	1	16	20.1214	0.194248	0.325185
GO:0046426	negative regulation of JAK-STAT cascade	1	16	20.1214	0.194248	0.325185
GO:0050862	positive regulation of T cell receptor signaling pathway	1	16	20.1214	0.194248	0.325185
GO:0051044	positive regulation of membrane protein ectodomain proteolysis	1	16	20.1214	0.194248	0.325185
GO:0060042	retina morphogenesis in camera-type eye	1	16	20.1214	0.194248	0.325185
GO:0097623	potassium ion export across plasma membrane	1	16	20.1214	0.194248	0.325185
GO:0099003	vesicle-mediated transport in synapse	1	16	20.1214	0.194248	0.325185
GO:2000679	positive regulation of transcription regulatory region DNA binding	1	16	20.1214	0.194248	0.325185
GO:0007010	cytoskeleton organization	2	114	5.64812	0.197241	0.329707
GO:0007626	locomotory behavior	2	116	5.55074	0.20344	0.335535
GO:0007605	sensory perception of sound	3	267	3.61733	0.204554	0.335535
GO:0000712	resolution of meiotic recombination intermediates	1	17	18.9378	0.206072	0.335535
GO:0007212	dopamine receptor signaling pathway	1	17	18.9378	0.206072	0.335535
GO:0007614	short-term memory	1	17	18.9378	0.206072	0.335535
GO:0018279	protein N-linked glycosylation via asparagine	1	17	18.9378	0.206072	0.335535
GO:0019229	regulation of vasoconstriction	1	17	18.9378	0.206072	0.335535
GO:0040015	negative regulation of multicellular organism growth	1	17	18.9378	0.206072	0.335535
GO:0043249	erythrocyte maturation	1	17	18.9378	0.206072	0.335535
GO:0045475	locomotor rhythm	1	17	18.9378	0.206072	0.335535
GO:0048268	clathrin coat assembly	1	17	18.9378	0.206072	0.335535
GO:0048712	negative regulation of astrocyte differentiation	1	17	18.9378	0.206072	0.335535
GO:0051131	chaperone-mediated protein complex assembly	1	17	18.9378	0.206072	0.335535
GO:0061179	negative regulation of insulin secretion involved in cellular response to glucose stimulus	1	17	18.9378	0.206072	0.335535
GO:0061564	axon development	1	17	18.9378	0.206072	0.335535
GO:0061952	midbody abscission	1	17	18.9378	0.206072	0.335535
GO:0071880	adenylate cyclase-activating adrenergic receptor signaling pathway	1	17	18.9378	0.206072	0.335535
GO:1901379	regulation of potassium ion transmembrane transport	1	17	18.9378	0.206072	0.335535
GO:0010466	negative regulation of peptidase activity	2	117	5.50329	0.206565	0.335854
GO:0061844	antimicrobial humoral immune response mediated by antimicrobial peptide	2	120	5.36571	0.216045	0.346246
GO:0000188	inactivation of MAPK activity	1	18	17.8857	0.217859	0.346246
GO:0001833	inner cell mass cell proliferation	1	18	17.8857	0.217859	0.346246
GO:0008210	estrogen metabolic process	1	18	17.8857	0.217859	0.346246
GO:0010633	negative regulation of epithelial cell migration	1	18	17.8857	0.217859	0.346246
GO:0010763	positive regulation of fibroblast migration	1	18	17.8857	0.217859	0.346246
GO:0010867	positive regulation of triglyceride biosynthetic process	1	18	17.8857	0.217859	0.346246
GO:0021542	dentate gyrus development	1	18	17.8857	0.217859	0.346246
GO:0040029	regulation of gene expression, epigenetic	1	18	17.8857	0.217859	0.346246
GO:0044030	regulation of DNA methylation	1	18	17.8857	0.217859	0.346246
GO:0045088	regulation of innate immune response	1	18	17.8857	0.217859	0.346246
GO:0045910	negative regulation of DNA recombination	1	18	17.8857	0.217859	0.346246
GO:0048265	response to pain	1	18	17.8857	0.217859	0.346246
GO:0050995	negative regulation of lipid catabolic process	1	18	17.8857	0.217859	0.346246
GO:0051146	striated muscle cell differentiation	1	18	17.8857	0.217859	0.346246
GO:1903077	negative regulation of protein localization to plasma membrane	1	18	17.8857	0.217859	0.346246
GO:0001666	response to hypoxia	2	121	5.32137	0.219238	0.347948
GO:0010468	regulation of gene expression	4	462	2.78738	0.227552	0.358864
GO:0006298	mismatch repair	1	19	16.9444	0.22961	0.358864
GO:0014850	response to muscle activity	1	19	16.9444	0.22961	0.358864
GO:0034063	stress granule assembly	1	19	16.9444	0.22961	0.358864
GO:0051000	positive regulation of nitric-oxide synthase activity	1	19	16.9444	0.22961	0.358864
GO:0055075	potassium ion homeostasis	1	19	16.9444	0.22961	0.358864
GO:1901673	regulation of mitotic spindle assembly	1	19	16.9444	0.22961	0.358864
GO:1901741	positive regulation of myoblast fusion	1	19	16.9444	0.22961	0.358864
GO:2000010	positive regulation of protein localization to cell surface	1	19	16.9444	0.22961	0.358864
GO:2000147	positive regulation of cell motility	1	19	16.9444	0.22961	0.358864
GO:2000249	regulation of actin cytoskeleton reorganization	1	19	16.9444	0.22961	0.358864
GO:0000038	very long-chain fatty acid metabolic process	1	20	16.0971	0.241324	0.367021
GO:0000266	mitochondrial fission	1	20	16.0971	0.241324	0.367021
GO:0003180	aortic valve morphogenesis	1	20	16.0971	0.241324	0.367021
GO:0010043	response to zinc ion	1	20	16.0971	0.241324	0.367021
GO:0010824	regulation of centrosome duplication	1	20	16.0971	0.241324	0.367021
GO:0021954	central nervous system neuron development	1	20	16.0971	0.241324	0.367021
GO:0031589	cell-substrate adhesion	1	20	16.0971	0.241324	0.367021
GO:0035094	response to nicotine	1	20	16.0971	0.241324	0.367021
GO:0035970	peptidyl-threonine dephosphorylation	1	20	16.0971	0.241324	0.367021
GO:0043254	regulation of protein complex assembly	1	20	16.0971	0.241324	0.367021
GO:0044344	cellular response to fibroblast growth factor stimulus	1	20	16.0971	0.241324	0.367021
GO:0045721	negative regulation of gluconeogenesis	1	20	16.0971	0.241324	0.367021
GO:0050832	defense response to fungus	1	20	16.0971	0.241324	0.367021
GO:0050868	negative regulation of T cell activation	1	20	16.0971	0.241324	0.367021
GO:0051932	synaptic transmission, GABAergic	1	20	16.0971	0.241324	0.367021
GO:0060292	long-term synaptic depression	1	20	16.0971	0.241324	0.367021
GO:0060324	face development	1	20	16.0971	0.241324	0.367021
GO:0061136	regulation of proteasomal protein catabolic process	1	20	16.0971	0.241324	0.367021
GO:0090398	cellular senescence	1	20	16.0971	0.241324	0.367021
GO:2001224	positive regulation of neuron migration	1	20	16.0971	0.241324	0.367021
GO:0006935	chemotaxis	2	131	4.91516	0.25207	0.380176
GO:0019221	cytokine-mediated signaling pathway	2	131	4.91516	0.25207	0.380176
GO:0006884	cell volume homeostasis	1	21	15.3306	0.253002	0.380176
GO:0007190	activation of adenylate cyclase activity	1	21	15.3306	0.253002	0.380176
GO:0007584	response to nutrient	1	21	15.3306	0.253002	0.380176
GO:0021591	ventricular system development	1	21	15.3306	0.253002	0.380176
GO:0032693	negative regulation of interleukin-10 production	1	21	15.3306	0.253002	0.380176
GO:1900006	positive regulation of dendrite development	1	21	15.3306	0.253002	0.380176
GO:2000045	regulation of G1/S transition of mitotic cell cycle	1	21	15.3306	0.253002	0.380176
GO:0006813	potassium ion transport	2	132	4.87792	0.25544	0.383329
GO:0006937	regulation of muscle contraction	1	22	14.6338	0.264644	0.392967
GO:0010875	positive regulation of cholesterol efflux	1	22	14.6338	0.264644	0.392967
GO:0035634	response to stilbenoid	1	22	14.6338	0.264644	0.392967
GO:0051016	barbed-end actin filament capping	1	22	14.6338	0.264644	0.392967
GO:0051591	response to cAMP	1	22	14.6338	0.264644	0.392967
GO:0051604	protein maturation	1	22	14.6338	0.264644	0.392967
GO:0072583	clathrin-dependent endocytosis	1	22	14.6338	0.264644	0.392967
GO:0098655	cation transmembrane transport	1	22	14.6338	0.264644	0.392967
GO:0042493	response to drug	2	136	4.73445	0.26907	0.399015
GO:0034765	regulation of ion transmembrane transport	2	137	4.69989	0.272515	0.403594
GO:0003009	skeletal muscle contraction	1	23	13.9975	0.27625	0.405406
GO:0032930	positive regulation of superoxide anion generation	1	23	13.9975	0.27625	0.405406
GO:0050730	regulation of peptidyl-tyrosine phosphorylation	1	23	13.9975	0.27625	0.405406
GO:0050900	leukocyte migration	1	23	13.9975	0.27625	0.405406
GO:0099149	regulation of postsynaptic neurotransmitter receptor internalization	1	23	13.9975	0.27625	0.405406
GO:2000573	positive regulation of DNA biosynthetic process	1	23	13.9975	0.27625	0.405406
GO:2001222	regulation of neuron migration	1	23	13.9975	0.27625	0.405406
GO:0001676	long-chain fatty acid metabolic process	1	24	13.4143	0.287821	0.412214
GO:0006883	cellular sodium ion homeostasis	1	24	13.4143	0.287821	0.412214
GO:0006997	nucleus organization	1	24	13.4143	0.287821	0.412214
GO:0009987	cellular process	1	24	13.4143	0.287821	0.412214
GO:0014003	oligodendrocyte development	1	24	13.4143	0.287821	0.412214
GO:0016079	synaptic vesicle exocytosis	1	24	13.4143	0.287821	0.412214
GO:0021537	telencephalon development	1	24	13.4143	0.287821	0.412214
GO:0021772	olfactory bulb development	1	24	13.4143	0.287821	0.412214
GO:0030325	adrenal gland development	1	24	13.4143	0.287821	0.412214
GO:0032148	activation of protein kinase B activity	1	24	13.4143	0.287821	0.412214
GO:0033627	cell adhesion mediated by integrin	1	24	13.4143	0.287821	0.412214
GO:0042474	middle ear morphogenesis	1	24	13.4143	0.287821	0.412214
GO:0044255	cellular lipid metabolic process	1	24	13.4143	0.287821	0.412214
GO:0046928	regulation of neurotransmitter secretion	1	24	13.4143	0.287821	0.412214
GO:0050908	detection of light stimulus involved in visual perception	1	24	13.4143	0.287821	0.412214
GO:0050966	detection of mechanical stimulus involved in sensory perception of pain	1	24	13.4143	0.287821	0.412214
GO:0060441	epithelial tube branching involved in lung morphogenesis	1	24	13.4143	0.287821	0.412214
GO:0072657	protein localization to membrane	1	24	13.4143	0.287821	0.412214
GO:2000311	regulation of AMPA receptor activity	1	24	13.4143	0.287821	0.412214
GO:0006816	calcium ion transport	2	142	4.5344	0.289957	0.414748
GO:0007015	actin filament organization	2	143	4.5027	0.293487	0.418738
GO:0042593	glucose homeostasis	2	143	4.5027	0.293487	0.418738
GO:0007141	male meiosis I	1	25	12.8777	0.299355	0.423368
GO:0007288	sperm axoneme assembly	1	25	12.8777	0.299355	0.423368
GO:0019222	regulation of metabolic process	1	25	12.8777	0.299355	0.423368
GO:0022409	positive regulation of cell-cell adhesion	1	25	12.8777	0.299355	0.423368
GO:0032753	positive regulation of interleukin-4 production	1	25	12.8777	0.299355	0.423368
GO:0045954	positive regulation of natural killer cell mediated cytotoxicity	1	25	12.8777	0.299355	0.423368
GO:0071392	cellular response to estradiol stimulus	1	25	12.8777	0.299355	0.423368
GO:0003333	amino acid transmembrane transport	1	26	12.3824	0.310854	0.436353
GO:0042476	odontogenesis	1	26	12.3824	0.310854	0.436353
GO:0045861	negative regulation of proteolysis	1	26	12.3824	0.310854	0.436353
GO:0048260	positive regulation of receptor-mediated endocytosis	1	26	12.3824	0.310854	0.436353
GO:0048747	muscle fiber development	1	26	12.3824	0.310854	0.436353
GO:0090303	positive regulation of wound healing	1	26	12.3824	0.310854	0.436353
GO:0007131	reciprocal meiotic recombination	1	27	11.9238	0.322317	0.447992
GO:0034341	response to interferon-gamma	1	27	11.9238	0.322317	0.447992
GO:0045453	bone resorption	1	27	11.9238	0.322317	0.447992
GO:0045648	positive regulation of erythrocyte differentiation	1	27	11.9238	0.322317	0.447992
GO:0046329	negative regulation of JNK cascade	1	27	11.9238	0.322317	0.447992
GO:0048843	negative regulation of axon extension involved in axon guidance	1	27	11.9238	0.322317	0.447992
GO:0061025	membrane fusion	1	27	11.9238	0.322317	0.447992
GO:0071158	positive regulation of cell cycle arrest	1	27	11.9238	0.322317	0.447992
GO:0045766	positive regulation of angiogenesis	2	152	4.23609	0.325876	0.451827
GO:0050830	defense response to Gram-positive bacterium	2	152	4.23609	0.325876	0.451827
GO:0000186	activation of MAPKK activity	1	28	11.498	0.333744	0.458239
GO:0007606	sensory perception of chemical stimulus	1	28	11.498	0.333744	0.458239
GO:0030261	chromosome condensation	1	28	11.498	0.333744	0.458239
GO:0030517	negative regulation of axon extension	1	28	11.498	0.333744	0.458239
GO:0035904	aorta development	1	28	11.498	0.333744	0.458239
GO:0048041	focal adhesion assembly	1	28	11.498	0.333744	0.458239
GO:0060045	positive regulation of cardiac muscle cell proliferation	1	28	11.498	0.333744	0.458239
GO:1903076	regulation of protein localization to plasma membrane	1	28	11.498	0.333744	0.458239
GO:0001701	in utero embryonic development	3	333	2.90038	0.344077	0.467631
GO:0002092	positive regulation of receptor internalization	1	29	11.1015	0.345137	0.467631
GO:0006953	acute-phase response	1	29	11.1015	0.345137	0.467631
GO:0010800	positive regulation of peptidyl-threonine phosphorylation	1	29	11.1015	0.345137	0.467631
GO:0043950	positive regulation of cAMP-mediated signaling	1	29	11.1015	0.345137	0.467631
GO:0045216	cell-cell junction organization	1	29	11.1015	0.345137	0.467631
GO:0045332	phospholipid translocation	1	29	11.1015	0.345137	0.467631
GO:0048854	brain morphogenesis	1	29	11.1015	0.345137	0.467631
GO:0051453	regulation of intracellular pH	1	29	11.1015	0.345137	0.467631
GO:0061436	establishment of skin barrier	1	29	11.1015	0.345137	0.467631
GO:0070328	triglyceride homeostasis	1	29	11.1015	0.345137	0.467631
GO:0003148	outflow tract septum morphogenesis	1	30	10.7314	0.356494	0.48014
GO:0010906	regulation of glucose metabolic process	1	30	10.7314	0.356494	0.48014
GO:0016126	sterol biosynthetic process	1	30	10.7314	0.356494	0.48014
GO:0048255	mRNA stabilization	1	30	10.7314	0.356494	0.48014
GO:1990138	neuron projection extension	1	30	10.7314	0.356494	0.48014
GO:0002286	T cell activation involved in immune response	1	31	10.3852	0.367816	0.49129
GO:0006637	acyl-CoA metabolic process	1	31	10.3852	0.367816	0.49129
GO:0007140	male meiotic nuclear division	1	31	10.3852	0.367816	0.49129
GO:0042311	vasodilation	1	31	10.3852	0.367816	0.49129
GO:0044458	motile cilium assembly	1	31	10.3852	0.367816	0.49129
GO:0048714	positive regulation of oligodendrocyte differentiation	1	31	10.3852	0.367816	0.49129
GO:2000179	positive regulation of neural precursor cell proliferation	1	31	10.3852	0.367816	0.49129
GO:0000209	protein polyubiquitination	2	166	3.87883	0.378295	0.499284
GO:0000422	autophagy of mitochondrion	1	32	10.0607	0.379102	0.499284
GO:0006913	nucleocytoplasmic transport	1	32	10.0607	0.379102	0.499284
GO:0007595	lactation	1	32	10.0607	0.379102	0.499284
GO:0007631	feeding behavior	1	32	10.0607	0.379102	0.499284
GO:0031214	biomineral tissue development	1	32	10.0607	0.379102	0.499284
GO:0045840	positive regulation of mitotic nuclear division	1	32	10.0607	0.379102	0.499284
GO:0061098	positive regulation of protein tyrosine kinase activity	1	32	10.0607	0.379102	0.499284
GO:0070371	ERK1 and ERK2 cascade	1	32	10.0607	0.379102	0.499284
GO:1905606	regulation of presynapse assembly	1	32	10.0607	0.379102	0.499284
GO:2000352	negative regulation of endothelial cell apoptotic process	1	32	10.0607	0.379102	0.499284
GO:2001238	positive regulation of extrinsic apoptotic signaling pathway	1	32	10.0607	0.379102	0.499284
GO:0008283	cell proliferation	2	167	3.8556	0.382128	0.502683
GO:0002476	antigen processing and presentation of endogenous peptide antigen via MHC class Ib	1	33	9.75584	0.390354	0.507595
GO:0002486	antigen processing and presentation of endogenous peptide antigen via MHC class I via ER pathway, TAP-independent	1	33	9.75584	0.390354	0.507595
GO:0010667	negative regulation of cardiac muscle cell apoptotic process	1	33	9.75584	0.390354	0.507595
GO:0017157	regulation of exocytosis	1	33	9.75584	0.390354	0.507595
GO:0030100	regulation of endocytosis	1	33	9.75584	0.390354	0.507595
GO:0045777	positive regulation of blood pressure	1	33	9.75584	0.390354	0.507595
GO:0050775	positive regulation of dendrite morphogenesis	1	33	9.75584	0.390354	0.507595
GO:0051085	chaperone cofactor-dependent protein refolding	1	33	9.75584	0.390354	0.507595
GO:0051491	positive regulation of filopodium assembly	1	33	9.75584	0.390354	0.507595
GO:0051973	positive regulation of telomerase activity	1	33	9.75584	0.390354	0.507595
GO:0007204	positive regulation of cytosolic calcium ion concentration	2	171	3.76541	0.397569	0.516382
GO:0002040	sprouting angiogenesis	1	34	9.4689	0.401571	0.519194
GO:0043388	positive regulation of DNA binding	1	34	9.4689	0.401571	0.519194
GO:0048663	neuron fate commitment	1	34	9.4689	0.401571	0.519194
GO:0048709	oligodendrocyte differentiation	1	34	9.4689	0.401571	0.519194
GO:0006954	inflammatory response	3	357	2.7054	0.402619	0.519954
GO:0051321	meiotic cell cycle	2	174	3.70049	0.409263	0.52793
GO:0007026	negative regulation of microtubule depolymerization	1	35	9.19836	0.412754	0.528812
GO:0015914	phospholipid transport	1	35	9.19836	0.412754	0.528812
GO:0019228	neuronal action potential	1	35	9.19836	0.412754	0.528812
GO:0031640	killing of cells of other organism	1	35	9.19836	0.412754	0.528812
GO:0032543	mitochondrial translation	1	35	9.19836	0.412754	0.528812
GO:0032689	negative regulation of interferon-gamma production	1	35	9.19836	0.412754	0.528812
GO:0002053	positive regulation of mesenchymal cell proliferation	1	36	8.94285	0.423902	0.540033
GO:0042327	positive regulation of phosphorylation	1	36	8.94285	0.423902	0.540033
GO:0043967	histone H4 acetylation	1	36	8.94285	0.423902	0.540033
GO:0050919	negative chemotaxis	1	36	8.94285	0.423902	0.540033
GO:2001244	positive regulation of intrinsic apoptotic signaling pathway	1	36	8.94285	0.423902	0.540033
GO:0001837	epithelial to mesenchymal transition	1	37	8.70115	0.435015	0.549851
GO:0038083	peptidyl-tyrosine autophosphorylation	1	37	8.70115	0.435015	0.549851
GO:0048514	blood vessel morphogenesis	1	37	8.70115	0.435015	0.549851
GO:0048662	negative regulation of smooth muscle cell proliferation	1	37	8.70115	0.435015	0.549851
GO:0048754	branching morphogenesis of an epithelial tube	1	37	8.70115	0.435015	0.549851
GO:0060612	adipose tissue development	1	37	8.70115	0.435015	0.549851
GO:0071526	semaphorin-plexin signaling pathway	1	37	8.70115	0.435015	0.549851
GO:0002931	response to ischemia	1	38	8.47218	0.446094	0.560096
GO:0007080	mitotic metaphase plate congression	1	38	8.47218	0.446094	0.560096
GO:0032733	positive regulation of interleukin-10 production	1	38	8.47218	0.446094	0.560096
GO:0045595	regulation of cell differentiation	1	38	8.47218	0.446094	0.560096
GO:0048468	cell development	1	38	8.47218	0.446094	0.560096
GO:0048701	embryonic cranial skeleton morphogenesis	1	38	8.47218	0.446094	0.560096
GO:0005975	carbohydrate metabolic process	2	184	3.49938	0.448908	0.563003
GO:0006631	fatty acid metabolic process	2	186	3.46175	0.456954	0.566411
GO:0005977	glycogen metabolic process	1	39	8.25494	0.457139	0.566411
GO:0014070	response to organic cyclic compound	1	39	8.25494	0.457139	0.566411
GO:0016573	histone acetylation	1	39	8.25494	0.457139	0.566411
GO:0019882	antigen processing and presentation	1	39	8.25494	0.457139	0.566411
GO:0042542	response to hydrogen peroxide	1	39	8.25494	0.457139	0.566411
GO:0043085	positive regulation of catalytic activity	1	39	8.25494	0.457139	0.566411
GO:0045214	sarcomere organization	1	39	8.25494	0.457139	0.566411
GO:0071345	cellular response to cytokine stimulus	1	39	8.25494	0.457139	0.566411
GO:0097192	extrinsic apoptotic signaling pathway in absence of ligand	1	39	8.25494	0.457139	0.566411
GO:2001235	positive regulation of apoptotic signaling pathway	1	39	8.25494	0.457139	0.566411
GO:0006811	ion transport	4	593	2.17162	0.457841	0.566659
GO:0001656	metanephros development	1	40	8.04857	0.468149	0.576891
GO:0001707	mesoderm formation	1	40	8.04857	0.468149	0.576891
GO:0009755	hormone-mediated signaling pathway	1	40	8.04857	0.468149	0.576891
GO:0014911	positive regulation of smooth muscle cell migration	1	40	8.04857	0.468149	0.576891
GO:0006897	endocytosis	2	190	3.38887	0.473156	0.582425
GO:0003281	ventricular septum development	1	41	7.85226	0.479126	0.587852
GO:0007257	activation of JUN kinase activity	1	41	7.85226	0.479126	0.587852
GO:0043536	positive regulation of blood vessel endothelial cell migration	1	41	7.85226	0.479126	0.587852
GO:0010212	response to ionizing radiation	1	42	7.6653	0.490068	0.596742
GO:0030073	insulin secretion	1	42	7.6653	0.490068	0.596742
GO:0031623	receptor internalization	1	42	7.6653	0.490068	0.596742
GO:0043491	protein kinase B signaling	1	42	7.6653	0.490068	0.596742
GO:0050796	regulation of insulin secretion	1	42	7.6653	0.490068	0.596742
GO:0097009	energy homeostasis	1	42	7.6653	0.490068	0.596742
GO:1900026	positive regulation of substrate adhesion-dependent cell spreading	1	42	7.6653	0.490068	0.596742
GO:0000086	G2/M transition of mitotic cell cycle	1	43	7.48704	0.500977	0.605459
GO:0007173	epidermal growth factor receptor signaling pathway	1	43	7.48704	0.500977	0.605459
GO:0030282	bone mineralization	1	43	7.48704	0.500977	0.605459
GO:0035774	positive regulation of insulin secretion involved in cellular response to glucose stimulus	1	43	7.48704	0.500977	0.605459
GO:0046627	negative regulation of insulin receptor signaling pathway	1	43	7.48704	0.500977	0.605459
GO:0051480	regulation of cytosolic calcium ion concentration	1	43	7.48704	0.500977	0.605459
GO:1990573	potassium ion import across plasma membrane	1	43	7.48704	0.500977	0.605459
GO:0030030	cell projection organization	2	197	3.26845	0.501848	0.605863
GO:0001662	behavioral fear response	1	44	7.31688	0.511852	0.613353
GO:0002062	chondrocyte differentiation	1	44	7.31688	0.511852	0.613353
GO:0006959	humoral immune response	1	44	7.31688	0.511852	0.613353
GO:0010718	positive regulation of epithelial to mesenchymal transition	1	44	7.31688	0.511852	0.613353
GO:0030217	T cell differentiation	1	44	7.31688	0.511852	0.613353
GO:0046326	positive regulation of glucose import	1	44	7.31688	0.511852	0.613353
GO:1902895	positive regulation of pri-miRNA transcription by RNA polymerase II	1	44	7.31688	0.511852	0.613353
GO:0060291	long-term synaptic potentiation	2	202	3.18755	0.522592	0.622385
GO:0030155	regulation of cell adhesion	1	45	7.15428	0.522693	0.622385
GO:0043484	regulation of RNA splicing	1	45	7.15428	0.522693	0.622385
GO:0045596	negative regulation of cell differentiation	1	45	7.15428	0.522693	0.622385
GO:0050776	regulation of immune response	1	45	7.15428	0.522693	0.622385
GO:0051781	positive regulation of cell division	1	45	7.15428	0.522693	0.622385
GO:0006836	neurotransmitter transport	1	46	6.99876	0.533501	0.629943
GO:0007599	hemostasis	1	46	6.99876	0.533501	0.629943
GO:0008543	fibroblast growth factor receptor signaling pathway	1	46	6.99876	0.533501	0.629943
GO:0034605	cellular response to heat	1	46	6.99876	0.533501	0.629943
GO:0045773	positive regulation of axon extension	1	46	6.99876	0.533501	0.629943
GO:0048568	embryonic organ development	1	46	6.99876	0.533501	0.629943
GO:0071300	cellular response to retinoic acid	1	46	6.99876	0.533501	0.629943
GO:1901998	toxin transport	1	46	6.99876	0.533501	0.629943
GO:0007265	Ras protein signal transduction	1	47	6.84985	0.544275	0.637337
GO:0007339	binding of sperm to zona pellucida	1	47	6.84985	0.544275	0.637337
GO:0007628	adult walking behavior	1	47	6.84985	0.544275	0.637337
GO:0009411	response to UV	1	47	6.84985	0.544275	0.637337
GO:0035458	cellular response to interferon-beta	1	47	6.84985	0.544275	0.637337
GO:0051930	regulation of sensory perception of pain	1	47	6.84985	0.544275	0.637337
GO:0055088	lipid homeostasis	1	47	6.84985	0.544275	0.637337
GO:0120163	negative regulation of cold-induced thermogenesis	1	47	6.84985	0.544275	0.637337
GO:0001580	detection of chemical stimulus involved in sensory perception of bitter taste	1	48	6.70714	0.555016	0.643909
GO:0001916	positive regulation of T cell mediated cytotoxicity	1	48	6.70714	0.555016	0.643909
GO:0006612	protein targeting to membrane	1	48	6.70714	0.555016	0.643909
GO:0010862	positive regulation of pathway-restricted SMAD protein phosphorylation	1	48	6.70714	0.555016	0.643909
GO:0032147	activation of protein kinase activity	1	48	6.70714	0.555016	0.643909
GO:0045184	establishment of protein localization	1	48	6.70714	0.555016	0.643909
GO:0045429	positive regulation of nitric oxide biosynthetic process	1	48	6.70714	0.555016	0.643909
GO:0048477	oogenesis	1	48	6.70714	0.555016	0.643909
GO:1902600	proton transmembrane transport	1	48	6.70714	0.555016	0.643909
GO:0007157	heterophilic cell-cell adhesion via plasma membrane cell adhesion molecules	1	49	6.57026	0.565723	0.654987
GO:0016358	dendrite development	1	49	6.57026	0.565723	0.654987
GO:0001755	neural crest cell migration	1	50	6.43885	0.576398	0.665981
GO:0045597	positive regulation of cell differentiation	1	50	6.43885	0.576398	0.665981
GO:0051289	protein homotetramerization	1	51	6.3126	0.587039	0.677584
GO:0050714	positive regulation of protein secretion	1	52	6.19121	0.597648	0.689124
GO:0031397	negative regulation of protein ubiquitination	1	53	6.07439	0.608224	0.698468
GO:0032731	positive regulation of interleukin-1 beta production	1	53	6.07439	0.608224	0.698468
GO:0032868	response to insulin	1	53	6.07439	0.608224	0.698468
GO:0045600	positive regulation of fat cell differentiation	1	53	6.07439	0.608224	0.698468
GO:0070374	positive regulation of ERK1 and ERK2 cascade	2	224	2.87449	0.616036	0.706721
GO:0007566	embryo implantation	1	54	5.9619	0.618766	0.707699
GO:0030178	negative regulation of Wnt signaling pathway	1	54	5.9619	0.618766	0.707699
GO:1902476	chloride transmembrane transport	1	54	5.9619	0.618766	0.707699
GO:0009968	negative regulation of signal transduction	1	55	5.8535	0.629277	0.717541
GO:0048538	thymus development	1	55	5.8535	0.629277	0.717541
GO:1905515	non-motile cilium assembly	1	55	5.8535	0.629277	0.717541
GO:0001756	somitogenesis	1	56	5.74898	0.639755	0.726556
GO:0006342	chromatin silencing	1	56	5.74898	0.639755	0.726556
GO:0034446	substrate adhesion-dependent cell spreading	1	56	5.74898	0.639755	0.726556
GO:0043588	skin development	1	56	5.74898	0.639755	0.726556
GO:0000381	regulation of alternative mRNA splicing, via spliceosome	1	57	5.64812	0.6502	0.736198
GO:0008544	epidermis development	1	57	5.64812	0.6502	0.736198
GO:0042475	odontogenesis of dentin-containing tooth	1	57	5.64812	0.6502	0.736198
GO:0006865	amino acid transport	1	58	5.55074	0.660613	0.746493
GO:0010595	positive regulation of endothelial cell migration	1	58	5.55074	0.660613	0.746493
GO:0010942	positive regulation of cell death	1	59	5.45666	0.670994	0.757466
GO:0009566	fertilization	1	60	5.36571	0.681343	0.767614
GO:0009615	response to virus	1	60	5.36571	0.681343	0.767614
GO:0000082	G1/S transition of mitotic cell cycle	1	61	5.27775	0.691659	0.776914
GO:0016197	endosomal transport	1	61	5.27775	0.691659	0.776914
GO:0071347	cellular response to interleukin-1	1	61	5.27775	0.691659	0.776914
GO:0006302	double-strand break repair	1	62	5.19262	0.701944	0.786902
GO:0030326	embryonic limb morphogenesis	1	62	5.19262	0.701944	0.786902
GO:0045860	positive regulation of protein kinase activity	1	63	5.1102	0.712197	0.797604
GO:0045785	positive regulation of cell adhesion	1	64	5.03036	0.722418	0.807451
GO:0048666	neuron development	1	64	5.03036	0.722418	0.807451
GO:0006694	steroid biosynthetic process	1	65	4.95297	0.732608	0.818031
GO:0009653	anatomical structure morphogenesis	1	66	4.87792	0.742766	0.826922
GO:0042102	positive regulation of T cell proliferation	1	66	4.87792	0.742766	0.826922
GO:0042752	regulation of circadian rhythm	1	66	4.87792	0.742766	0.826922
GO:0042733	embryonic digit morphogenesis	1	67	4.80512	0.752892	0.837371
GO:0006006	glucose metabolic process	1	68	4.73445	0.762988	0.846931
GO:0048146	positive regulation of fibroblast proliferation	1	68	4.73445	0.762988	0.846931
GO:0006974	cellular response to DNA damage stimulus	3	485	1.9914	0.768679	0.852411
GO:0042552	myelination	1	69	4.66584	0.773052	0.855581
GO:0043154	negative regulation of cysteine-type endopeptidase activity involved in apoptotic process	1	69	4.66584	0.773052	0.855581
GO:0032922	circadian regulation of gene expression	1	70	4.59918	0.783085	0.865837
GO:0001570	vasculogenesis	1	72	4.47143	0.803057	0.885322
GO:0001938	positive regulation of endothelial cell proliferation	1	72	4.47143	0.803057	0.885322
GO:0006909	phagocytosis	1	72	4.47143	0.803057	0.885322
GO:0019827	stem cell population maintenance	1	73	4.41017	0.812997	0.895406
GO:0002227	innate immune response in mucosa	1	74	4.35058	0.822906	0.903677
GO:0045732	positive regulation of protein catabolic process	1	74	4.35058	0.822906	0.903677
GO:0051965	positive regulation of synapse assembly	1	74	4.35058	0.822906	0.903677
GO:0000724	double-strand break repair via homologous recombination	1	75	4.29257	0.832785	0.911867
GO:0050680	negative regulation of epithelial cell proliferation	1	75	4.29257	0.832785	0.911867
GO:1901215	negative regulation of neuron death	1	75	4.29257	0.832785	0.911867
GO:0007596	blood coagulation	1	76	4.23609	0.842633	0.919976
GO:0048812	neuron projection morphogenesis	1	76	4.23609	0.842633	0.919976
GO:0071456	cellular response to hypoxia	1	76	4.23609	0.842633	0.919976
GO:0009617	response to bacterium	2	277	2.3245	0.851543	0.923556
GO:0006486	protein glycosylation	1	77	4.18107	0.85245	0.923556
GO:0007267	cell-cell signaling	1	77	4.18107	0.85245	0.923556
GO:0007338	single fertilization	1	77	4.18107	0.85245	0.923556
GO:0007623	circadian rhythm	1	77	4.18107	0.85245	0.923556
GO:0014068	positive regulation of phosphatidylinositol 3-kinase signaling	1	77	4.18107	0.85245	0.923556
GO:0019233	sensory perception of pain	1	77	4.18107	0.85245	0.923556
GO:0071277	cellular response to calcium ion	1	77	4.18107	0.85245	0.923556
GO:0035023	regulation of Rho protein signal transduction	1	79	4.07522	0.871994	0.940222
GO:0043010	camera-type eye development	1	79	4.07522	0.871994	0.940222
GO:0045165	cell fate commitment	1	79	4.07522	0.871994	0.940222
GO:0045665	negative regulation of neuron differentiation	1	79	4.07522	0.871994	0.940222
GO:0060021	roof of mouth development	1	79	4.07522	0.871994	0.940222
GO:0007229	integrin-mediated signaling pathway	1	80	4.02428	0.88172	0.947996
GO:0032091	negative regulation of protein binding	1	80	4.02428	0.88172	0.947996
GO:0048661	positive regulation of smooth muscle cell proliferation	1	80	4.02428	0.88172	0.947996
GO:0043433	negative regulation of DNA-binding transcription factor activity	1	81	3.9746	0.891417	0.956601
GO:0051216	cartilage development	1	81	3.9746	0.891417	0.956601
GO:0006886	intracellular protein transport	2	290	2.22029	0.910686	0.975463
GO:0030097	hemopoiesis	1	83	3.87883	0.91072	0.975463
GO:0006310	DNA recombination	1	84	3.83265	0.920326	0.982957
GO:0034613	cellular protein localization	1	84	3.83265	0.920326	0.982957
GO:0045444	fat cell differentiation	1	84	3.83265	0.920326	0.982957
GO:0007160	cell-matrix adhesion	1	85	3.78756	0.929903	0.992248
GO:0006629	lipid metabolic process	3	539	1.79189	0.942117	1
GO:0006334	nucleosome assembly	1	87	3.70049	0.948968	1
GO:0009611	response to wounding	1	88	3.65844	0.958457	1
GO:0032880	regulation of protein localization	1	88	3.65844	0.958457	1
GO:0042632	cholesterol homeostasis	1	88	3.65844	0.958457	1
GO:0031647	regulation of protein stability	1	89	3.61733	0.967915	1
GO:0008033	tRNA processing	1	90	3.57714	0.977345	1
GO:0030317	flagellated sperm motility	1	91	3.53783	0.986745	1
GO:0070588	calcium ion transmembrane transport	1	94	3.42492	1	1
GO:0006606	protein import into nucleus	1	95	3.38887	1	1
GO:0008104	protein localization	1	97	3.319	1	1
GO:0120162	positive regulation of cold-induced thermogenesis	1	97	3.319	1	1
GO:0016567	protein ubiquitination	2	319	2.01845	1	1
GO:0006338	chromatin remodeling	1	98	3.28513	1	1
GO:0016525	negative regulation of angiogenesis	1	98	3.28513	1	1
GO:0006915	apoptotic process	3	575	1.6797	1	1
GO:0007409	axonogenesis	1	101	3.18755	1	1
GO:0008584	male gonad development	1	101	3.18755	1	1
GO:0000902	cell morphogenesis	1	102	3.1563	1	1
GO:0001843	neural tube closure	1	102	3.1563	1	1
GO:0001933	negative regulation of protein phosphorylation	1	102	3.1563	1	1
GO:0007417	central nervous system development	1	102	3.1563	1	1
GO:0032755	positive regulation of interleukin-6 production	1	102	3.1563	1	1
GO:0006457	protein folding	1	103	3.12566	1	1
GO:0016311	dephosphorylation	1	108	2.98095	1	1
GO:0071805	potassium ion transmembrane transport	1	109	2.9536	1	1
GO:0007156	homophilic cell adhesion via plasma membrane adhesion molecules	1	111	2.90038	1	1
GO:0050728	negative regulation of inflammatory response	1	112	2.87449	1	1
GO:0050731	positive regulation of peptidyl-tyrosine phosphorylation	1	115	2.7995	1	1
GO:0001501	skeletal system development	1	116	2.77537	1	1
GO:0051091	positive regulation of DNA-binding transcription factor activity	1	116	2.77537	1	1
GO:0030324	lung development	1	118	2.72833	1	1
GO:0006869	lipid transport	1	119	2.7054	1	1
GO:0006260	DNA replication	1	120	2.68286	1	1
GO:0016042	lipid catabolic process	1	122	2.63887	1	1
GO:0043123	positive regulation of I-kappaB kinase/NF-kappaB signaling	1	122	2.63887	1	1
GO:0006281	DNA repair	2	369	1.74495	1	1
GO:0090090	negative regulation of canonical Wnt signaling pathway	1	126	2.5551	1	1
GO:0030308	negative regulation of cell growth	1	128	2.51518	1	1
GO:0030336	negative regulation of cell migration	1	128	2.51518	1	1
GO:0051301	cell division	2	379	1.69891	1	1
GO:0051726	regulation of cell cycle	1	130	2.47648	1	1
GO:0006417	regulation of translation	1	144	2.23571	1	1
GO:0006470	protein dephosphorylation	1	144	2.23571	1	1
GO:0051092	positive regulation of NF-kappaB transcription factor activity	1	149	2.16069	1	1
GO:0001822	kidney development	1	151	2.13207	1	1
GO:0048511	rhythmic process	1	152	2.11804	1	1
GO:0000398	mRNA splicing, via spliceosome	1	156	2.06374	1	1
GO:0009887	animal organ morphogenesis	1	158	2.03761	1	1
GO:0031175	neuron projection development	1	167	1.9278	1	1
GO:0018105	peptidyl-serine phosphorylation	1	172	1.87176	1	1
GO:0006914	autophagy	1	174	1.85025	1	1
GO:0030182	neuron differentiation	1	175	1.83967	1	1
GO:0008152	metabolic process	1	177	1.81889	1	1
GO:0007411	axon guidance	1	179	1.79856	1	1
GO:0050821	protein stabilization	1	181	1.77869	1	1
GO:0051607	defense response to virus	1	184	1.74969	1	1
GO:0007268	chemical synaptic transmission	1	186	1.73087	1	1
GO:0042981	regulation of apoptotic process	1	196	1.64256	1	1
GO:0060271	cilium assembly	1	198	1.62597	1	1
GO:0001934	positive regulation of protein phosphorylation	1	240	1.34143	1	1
GO:0016192	vesicle-mediated transport	1	246	1.30871	1	1
GO:0006511	ubiquitin-dependent protein catabolic process	1	252	1.27755	1	1
GO:0008380	RNA splicing	1	262	1.22879	1	1
GO:0007608	sensory perception of smell	2	1139	0.565308	1	1
GO:1990830	cellular response to leukemia inhibitory factor	1	311	1.03519	1	1
GO:0043066	negative regulation of apoptotic process	2	551	1.16858	1	1
GO:0007049	cell cycle	2	621	1.03685	1	1
GO:0006397	mRNA processing	1	345	0.933167	1	1
GO:0043065	positive regulation of apoptotic process	1	356	0.904334	1	1
GO:0007283	spermatogenesis	1	438	0.735029	1	1

## Sheet: up-regulated genes
go_id	go_name	enrichment	pvalue	FDR	gene_id	gene_name
GO:0006955	immune response	11.707	1.0696e-10	1.20865e-07	545849	Igkv4-78
GO:0006955	immune response	11.707	1.0696e-10	1.20865e-07	620105	Igkv1-35
GO:0006955	immune response	11.707	1.0696e-10	1.20865e-07	620191	Igkv6-29
GO:0006955	immune response	11.707	1.0696e-10	1.20865e-07	626347	Igkv3-4
GO:0006955	immune response	11.707	1.0696e-10	1.20865e-07	12775	Ccr7
GO:0006955	immune response	11.707	1.0696e-10	1.20865e-07	13038	Ctsk
GO:0006955	immune response	11.707	1.0696e-10	1.20865e-07	14960	H2-Aa
GO:0006955	immune response	11.707	1.0696e-10	1.20865e-07	15039	H2-T22
GO:0006955	immune response	11.707	1.0696e-10	1.20865e-07	17130	Smad6
GO:0006955	immune response	11.707	1.0696e-10	1.20865e-07	214639	4930486L24Rik
GO:0006955	immune response	11.707	1.0696e-10	1.20865e-07	320910	Itgb8
GO:0006955	immune response	11.707	1.0696e-10	1.20865e-07	385291	Igkv4-54
GO:0006955	immune response	11.707	1.0696e-10	1.20865e-07	404743	Iglv3
GO:0006955	immune response	11.707	1.0696e-10	1.20865e-07	677858	Igkv8-24
GO:0006508	proteolysis	8.87244	3.933e-09	2.22214e-06	18548	Pcsk1
GO:0006508	proteolysis	8.87244	3.933e-09	2.22214e-06	18675	Phex
GO:0006508	proteolysis	8.87244	3.933e-09	2.22214e-06	22072	Prss2
GO:0006508	proteolysis	8.87244	3.933e-09	2.22214e-06	14962	Cfb
GO:0006508	proteolysis	8.87244	3.933e-09	2.22214e-06	58860	Adamdec1
GO:0006508	proteolysis	8.87244	3.933e-09	2.22214e-06	76701	Ctrc
GO:0006508	proteolysis	8.87244	3.933e-09	2.22214e-06	109697	Cpa1
GO:0006508	proteolysis	8.87244	3.933e-09	2.22214e-06	109901	Cela1
GO:0006508	proteolysis	8.87244	3.933e-09	2.22214e-06	214639	4930486L24Rik
GO:0006508	proteolysis	8.87244	3.933e-09	2.22214e-06	214766	Mmp21
GO:0006508	proteolysis	8.87244	3.933e-09	2.22214e-06	11568	Aebp1
GO:0006508	proteolysis	8.87244	3.933e-09	2.22214e-06	12263	C2
GO:0006508	proteolysis	8.87244	3.933e-09	2.22214e-06	13038	Ctsk
GO:0006508	proteolysis	8.87244	3.933e-09	2.22214e-06	13706	Cela2a
GO:0002376	immune system process	7.86825	2.34035e-07	6.7236e-05	12503	Cd247
GO:0002376	immune system process	7.86825	2.34035e-07	6.7236e-05	14960	H2-Aa
GO:0002376	immune system process	7.86825	2.34035e-07	6.7236e-05	14962	Cfb
GO:0002376	immune system process	7.86825	2.34035e-07	6.7236e-05	16768	Lag3
GO:0002376	immune system process	7.86825	2.34035e-07	6.7236e-05	75345	Slamf7
GO:0002376	immune system process	7.86825	2.34035e-07	6.7236e-05	100689	Spon2
GO:0002376	immune system process	7.86825	2.34035e-07	6.7236e-05	110612	Iglv2
GO:0002376	immune system process	7.86825	2.34035e-07	6.7236e-05	212123	Dcaf15
GO:0002376	immune system process	7.86825	2.34035e-07	6.7236e-05	217203	Tmem106a
GO:0002376	immune system process	7.86825	2.34035e-07	6.7236e-05	432763	Prr7
GO:0002376	immune system process	7.86825	2.34035e-07	6.7236e-05	269855	Ssc5d
GO:0002376	immune system process	7.86825	2.34035e-07	6.7236e-05	12263	C2
GO:0006357	regulation of transcription by RNA polymerase II	4.3127	2.38004e-07	6.7236e-05	54422	Barhl1
GO:0006357	regulation of transcription by RNA polymerase II	4.3127	2.38004e-07	6.7236e-05	21414	Tcf7
GO:0006357	regulation of transcription by RNA polymerase II	4.3127	2.38004e-07	6.7236e-05	14581	Gfi1
GO:0006357	regulation of transcription by RNA polymerase II	4.3127	2.38004e-07	6.7236e-05	15223	Foxj1
GO:0006357	regulation of transcription by RNA polymerase II	4.3127	2.38004e-07	6.7236e-05	270210	Zfp651
GO:0006357	regulation of transcription by RNA polymerase II	4.3127	2.38004e-07	6.7236e-05	14247	Fli1
GO:0006357	regulation of transcription by RNA polymerase II	4.3127	2.38004e-07	6.7236e-05	100073351	Yy2
GO:0006357	regulation of transcription by RNA polymerase II	4.3127	2.38004e-07	6.7236e-05	16598	Klf2
GO:0006357	regulation of transcription by RNA polymerase II	4.3127	2.38004e-07	6.7236e-05	17130	Smad6
GO:0006357	regulation of transcription by RNA polymerase II	4.3127	2.38004e-07	6.7236e-05	620078	C130026I21Rik
GO:0006357	regulation of transcription by RNA polymerase II	4.3127	2.38004e-07	6.7236e-05	20728	Spic
GO:0006357	regulation of transcription by RNA polymerase II	4.3127	2.38004e-07	6.7236e-05	81601	Kat5
GO:0006357	regulation of transcription by RNA polymerase II	4.3127	2.38004e-07	6.7236e-05	56184	Msgn1
GO:0006357	regulation of transcription by RNA polymerase II	4.3127	2.38004e-07	6.7236e-05	17259	Mef2b
GO:0006357	regulation of transcription by RNA polymerase II	4.3127	2.38004e-07	6.7236e-05	77766	Elp4
GO:0006357	regulation of transcription by RNA polymerase II	4.3127	2.38004e-07	6.7236e-05	15248	Hic1
GO:0006357	regulation of transcription by RNA polymerase II	4.3127	2.38004e-07	6.7236e-05	240120	Zfp119b
GO:0006357	regulation of transcription by RNA polymerase II	4.3127	2.38004e-07	6.7236e-05	244579	Tox3
GO:0006357	regulation of transcription by RNA polymerase II	4.3127	2.38004e-07	6.7236e-05	252973	Grhl2
GO:0006357	regulation of transcription by RNA polymerase II	4.3127	2.38004e-07	6.7236e-05	58208	Bcl11b
GO:0045944	positive regulation of transcription by RNA polymerase II	4.71813	7.00574e-07	0.000143489	54422	Barhl1
GO:0045944	positive regulation of transcription by RNA polymerase II	4.71813	7.00574e-07	0.000143489	17259	Mef2b
GO:0045944	positive regulation of transcription by RNA polymerase II	4.71813	7.00574e-07	0.000143489	20728	Spic
GO:0045944	positive regulation of transcription by RNA polymerase II	4.71813	7.00574e-07	0.000143489	51812	Mcrs1
GO:0045944	positive regulation of transcription by RNA polymerase II	4.71813	7.00574e-07	0.000143489	244579	Tox3
GO:0045944	positive regulation of transcription by RNA polymerase II	4.71813	7.00574e-07	0.000143489	14182	Fgfr1
GO:0045944	positive regulation of transcription by RNA polymerase II	4.71813	7.00574e-07	0.000143489	22259	Nr1h3
GO:0045944	positive regulation of transcription by RNA polymerase II	4.71813	7.00574e-07	0.000143489	223513	Abra
GO:0045944	positive regulation of transcription by RNA polymerase II	4.71813	7.00574e-07	0.000143489	16598	Klf2
GO:0045944	positive regulation of transcription by RNA polymerase II	4.71813	7.00574e-07	0.000143489	81601	Kat5
GO:0045944	positive regulation of transcription by RNA polymerase II	4.71813	7.00574e-07	0.000143489	14247	Fli1
GO:0045944	positive regulation of transcription by RNA polymerase II	4.71813	7.00574e-07	0.000143489	15223	Foxj1
GO:0045944	positive regulation of transcription by RNA polymerase II	4.71813	7.00574e-07	0.000143489	58208	Bcl11b
GO:0045944	positive regulation of transcription by RNA polymerase II	4.71813	7.00574e-07	0.000143489	252973	Grhl2
GO:0045944	positive regulation of transcription by RNA polymerase II	4.71813	7.00574e-07	0.000143489	100073351	Yy2
GO:0045944	positive regulation of transcription by RNA polymerase II	4.71813	7.00574e-07	0.000143489	109901	Cela1
GO:0045944	positive regulation of transcription by RNA polymerase II	4.71813	7.00574e-07	0.000143489	238455	Macc1
GO:0007165	signal transduction	4.68983	7.61886e-07	0.000143489	17356	Afdn
GO:0007165	signal transduction	4.68983	7.61886e-07	0.000143489	12775	Ccr7
GO:0007165	signal transduction	4.68983	7.61886e-07	0.000143489	14680	Gnal
GO:0007165	signal transduction	4.68983	7.61886e-07	0.000143489	16653	Kras
GO:0007165	signal transduction	4.68983	7.61886e-07	0.000143489	11551	Adra2a
GO:0007165	signal transduction	4.68983	7.61886e-07	0.000143489	140743	Rem2
GO:0007165	signal transduction	4.68983	7.61886e-07	0.000143489	14686	Gnat2
GO:0007165	signal transduction	4.68983	7.61886e-07	0.000143489	14748	Gpr3
GO:0007165	signal transduction	4.68983	7.61886e-07	0.000143489	68481	Mpzl1
GO:0007165	signal transduction	4.68983	7.61886e-07	0.000143489	19731	Rgl1
GO:0007165	signal transduction	4.68983	7.61886e-07	0.000143489	18574	Pde1b
GO:0007165	signal transduction	4.68983	7.61886e-07	0.000143489	100129	Gpr153
GO:0007165	signal transduction	4.68983	7.61886e-07	0.000143489	64378	Gpr88
GO:0007165	signal transduction	4.68983	7.61886e-07	0.000143489	29811	Ndrg2
GO:0007165	signal transduction	4.68983	7.61886e-07	0.000143489	214137	Arhgap29
GO:0007165	signal transduction	4.68983	7.61886e-07	0.000143489	227289	Gpbar1
GO:0007165	signal transduction	4.68983	7.61886e-07	0.000143489	23969	Pacsin1
GO:0007155	cell adhesion	6.73051	1.24177e-06	0.000175401	320910	Itgb8
GO:0007155	cell adhesion	6.73051	1.24177e-06	0.000175401	93722	Pcdhga10
GO:0007155	cell adhesion	6.73051	1.24177e-06	0.000175401	192187	Stab1
GO:0007155	cell adhesion	6.73051	1.24177e-06	0.000175401	16433	Cuzd1
GO:0007155	cell adhesion	6.73051	1.24177e-06	0.000175401	21827	Thbs3
GO:0007155	cell adhesion	6.73051	1.24177e-06	0.000175401	17356	Afdn
GO:0007155	cell adhesion	6.73051	1.24177e-06	0.000175401	210126	Lpp
GO:0007155	cell adhesion	6.73051	1.24177e-06	0.000175401	252973	Grhl2
GO:0007155	cell adhesion	6.73051	1.24177e-06	0.000175401	77976	Nuak1
GO:0007155	cell adhesion	6.73051	1.24177e-06	0.000175401	100689	Spon2
GO:0007155	cell adhesion	6.73051	1.24177e-06	0.000175401	17475	Mpdz
GO:0007155	cell adhesion	6.73051	1.24177e-06	0.000175401	70549	Tln2
GO:0045087	innate immune response	6.73051	1.24177e-06	0.000175401	668517	Ighv1-37
GO:0045087	innate immune response	6.73051	1.24177e-06	0.000175401	629826	Ighv14-4
GO:0045087	innate immune response	6.73051	1.24177e-06	0.000175401	629915	Ighv1-47
GO:0045087	innate immune response	6.73051	1.24177e-06	0.000175401	633568	Ighv5-16
GO:0045087	innate immune response	6.73051	1.24177e-06	0.000175401	435321	Ighv12-3
GO:0045087	innate immune response	6.73051	1.24177e-06	0.000175401	629884	Ighv1-26
GO:0045087	innate immune response	6.73051	1.24177e-06	0.000175401	12263	C2
GO:0045087	innate immune response	6.73051	1.24177e-06	0.000175401	217203	Tmem106a
GO:0045087	innate immune response	6.73051	1.24177e-06	0.000175401	269855	Ssc5d
GO:0045087	innate immune response	6.73051	1.24177e-06	0.000175401	75345	Slamf7
GO:0045087	innate immune response	6.73051	1.24177e-06	0.000175401	100689	Spon2
GO:0045087	innate immune response	6.73051	1.24177e-06	0.000175401	14962	Cfb
GO:0002377	immunoglobulin production	14.6338	2.45069e-06	0.000281689	620191	Igkv6-29
GO:0002377	immunoglobulin production	14.6338	2.45069e-06	0.000281689	404743	Iglv3
GO:0002377	immunoglobulin production	14.6338	2.45069e-06	0.000281689	677858	Igkv8-24
GO:0002377	immunoglobulin production	14.6338	2.45069e-06	0.000281689	626347	Igkv3-4
GO:0002377	immunoglobulin production	14.6338	2.45069e-06	0.000281689	620105	Igkv1-35
GO:0002377	immunoglobulin production	14.6338	2.45069e-06	0.000281689	545849	Igkv4-78
GO:0002377	immunoglobulin production	14.6338	2.45069e-06	0.000281689	385291	Igkv4-54
GO:0030154	cell differentiation	4.86809	2.56696e-06	0.000281689	29811	Ndrg2
GO:0030154	cell differentiation	4.86809	2.56696e-06	0.000281689	15902	Id2
GO:0030154	cell differentiation	4.86809	2.56696e-06	0.000281689	56184	Msgn1
GO:0030154	cell differentiation	4.86809	2.56696e-06	0.000281689	17259	Mef2b
GO:0030154	cell differentiation	4.86809	2.56696e-06	0.000281689	12945	Dmbt1
GO:0030154	cell differentiation	4.86809	2.56696e-06	0.000281689	14247	Fli1
GO:0030154	cell differentiation	4.86809	2.56696e-06	0.000281689	22259	Nr1h3
GO:0030154	cell differentiation	4.86809	2.56696e-06	0.000281689	12323	Camk2b
GO:0030154	cell differentiation	4.86809	2.56696e-06	0.000281689	17242	Mdk
GO:0030154	cell differentiation	4.86809	2.56696e-06	0.000281689	13131	Dab1
GO:0030154	cell differentiation	4.86809	2.56696e-06	0.000281689	20728	Spic
GO:0030154	cell differentiation	4.86809	2.56696e-06	0.000281689	214968	Sema6d
GO:0030154	cell differentiation	4.86809	2.56696e-06	0.000281689	57816	Tesc
GO:0030154	cell differentiation	4.86809	2.56696e-06	0.000281689	17130	Smad6
GO:0030154	cell differentiation	4.86809	2.56696e-06	0.000281689	75788	Smurf1
GO:0045893	positive regulation of transcription, DNA-templated	6.24122	2.7421e-06	0.000281689	252973	Grhl2
GO:0045893	positive regulation of transcription, DNA-templated	6.24122	2.7421e-06	0.000281689	15223	Foxj1
GO:0045893	positive regulation of transcription, DNA-templated	6.24122	2.7421e-06	0.000281689	244579	Tox3
GO:0045893	positive regulation of transcription, DNA-templated	6.24122	2.7421e-06	0.000281689	81601	Kat5
GO:0045893	positive regulation of transcription, DNA-templated	6.24122	2.7421e-06	0.000281689	57816	Tesc
GO:0045893	positive regulation of transcription, DNA-templated	6.24122	2.7421e-06	0.000281689	22259	Nr1h3
GO:0045893	positive regulation of transcription, DNA-templated	6.24122	2.7421e-06	0.000281689	223513	Abra
GO:0045893	positive regulation of transcription, DNA-templated	6.24122	2.7421e-06	0.000281689	14247	Fli1
GO:0045893	positive regulation of transcription, DNA-templated	6.24122	2.7421e-06	0.000281689	13645	Egf
GO:0045893	positive regulation of transcription, DNA-templated	6.24122	2.7421e-06	0.000281689	16598	Klf2
GO:0045893	positive regulation of transcription, DNA-templated	6.24122	2.7421e-06	0.000281689	17242	Mdk
GO:0045893	positive regulation of transcription, DNA-templated	6.24122	2.7421e-06	0.000281689	15902	Id2
GO:0006958	complement activation, classical pathway	14.085	3.16903e-06	0.000298417	629915	Ighv1-47
GO:0006958	complement activation, classical pathway	14.085	3.16903e-06	0.000298417	629884	Ighv1-26
GO:0006958	complement activation, classical pathway	14.085	3.16903e-06	0.000298417	435321	Ighv12-3
GO:0006958	complement activation, classical pathway	14.085	3.16903e-06	0.000298417	629826	Ighv14-4
GO:0006958	complement activation, classical pathway	14.085	3.16903e-06	0.000298417	633568	Ighv5-16
GO:0006958	complement activation, classical pathway	14.085	3.16903e-06	0.000298417	12263	C2
GO:0006958	complement activation, classical pathway	14.085	3.16903e-06	0.000298417	668517	Ighv1-37
GO:0000122	negative regulation of transcription by RNA polymerase II	5.07567	3.7571e-06	0.000326578	16598	Klf2
GO:0000122	negative regulation of transcription by RNA polymerase II	5.07567	3.7571e-06	0.000326578	22259	Nr1h3
GO:0000122	negative regulation of transcription by RNA polymerase II	5.07567	3.7571e-06	0.000326578	14182	Fgfr1
GO:0000122	negative regulation of transcription by RNA polymerase II	5.07567	3.7571e-06	0.000326578	15223	Foxj1
GO:0000122	negative regulation of transcription by RNA polymerase II	5.07567	3.7571e-06	0.000326578	21414	Tcf7
GO:0000122	negative regulation of transcription by RNA polymerase II	5.07567	3.7571e-06	0.000326578	15902	Id2
GO:0000122	negative regulation of transcription by RNA polymerase II	5.07567	3.7571e-06	0.000326578	109901	Cela1
GO:0000122	negative regulation of transcription by RNA polymerase II	5.07567	3.7571e-06	0.000326578	15248	Hic1
GO:0000122	negative regulation of transcription by RNA polymerase II	5.07567	3.7571e-06	0.000326578	11568	Aebp1
GO:0000122	negative regulation of transcription by RNA polymerase II	5.07567	3.7571e-06	0.000326578	14958	H1f0
GO:0000122	negative regulation of transcription by RNA polymerase II	5.07567	3.7571e-06	0.000326578	81601	Kat5
GO:0000122	negative regulation of transcription by RNA polymerase II	5.07567	3.7571e-06	0.000326578	207667	Skor1
GO:0000122	negative regulation of transcription by RNA polymerase II	5.07567	3.7571e-06	0.000326578	56323	Dnajb5
GO:0000122	negative regulation of transcription by RNA polymerase II	5.07567	3.7571e-06	0.000326578	14581	Gfi1
GO:0007275	multicellular organism development	4.40615	8.71501e-06	0.000703426	12945	Dmbt1
GO:0007275	multicellular organism development	4.40615	8.71501e-06	0.000703426	12305	Ddr1
GO:0007275	multicellular organism development	4.40615	8.71501e-06	0.000703426	13131	Dab1
GO:0007275	multicellular organism development	4.40615	8.71501e-06	0.000703426	56184	Msgn1
GO:0007275	multicellular organism development	4.40615	8.71501e-06	0.000703426	328440	Npm2
GO:0007275	multicellular organism development	4.40615	8.71501e-06	0.000703426	320563	Islr2
GO:0007275	multicellular organism development	4.40615	8.71501e-06	0.000703426	14182	Fgfr1
GO:0007275	multicellular organism development	4.40615	8.71501e-06	0.000703426	214968	Sema6d
GO:0007275	multicellular organism development	4.40615	8.71501e-06	0.000703426	269855	Ssc5d
GO:0007275	multicellular organism development	4.40615	8.71501e-06	0.000703426	29811	Ndrg2
GO:0007275	multicellular organism development	4.40615	8.71501e-06	0.000703426	15248	Hic1
GO:0007275	multicellular organism development	4.40615	8.71501e-06	0.000703426	17242	Mdk
GO:0007275	multicellular organism development	4.40615	8.71501e-06	0.000703426	15902	Id2
GO:0007275	multicellular organism development	4.40615	8.71501e-06	0.000703426	17289	Mertk
GO:0007275	multicellular organism development	4.40615	8.71501e-06	0.000703426	27999	Fam3c
GO:0043410	positive regulation of MAPK cascade	14.7455	1.5201e-05	0.00114514	23886	Gdf15
GO:0043410	positive regulation of MAPK cascade	14.7455	1.5201e-05	0.00114514	16010	Igfbp4
GO:0043410	positive regulation of MAPK cascade	14.7455	1.5201e-05	0.00114514	14182	Fgfr1
GO:0043410	positive regulation of MAPK cascade	14.7455	1.5201e-05	0.00114514	217203	Tmem106a
GO:0043410	positive regulation of MAPK cascade	14.7455	1.5201e-05	0.00114514	13645	Egf
GO:0043410	positive regulation of MAPK cascade	14.7455	1.5201e-05	0.00114514	11551	Adra2a
GO:0015031	protein transport	5.71189	1.864e-05	0.0012738	58222	Rab37
GO:0015031	protein transport	5.71189	1.864e-05	0.0012738	74023	Rd3
GO:0015031	protein transport	5.71189	1.864e-05	0.0012738	57816	Tesc
GO:0015031	protein transport	5.71189	1.864e-05	0.0012738	12945	Dmbt1
GO:0015031	protein transport	5.71189	1.864e-05	0.0012738	11768	Ap1m2
GO:0015031	protein transport	5.71189	1.864e-05	0.0012738	330192	Vps37b
GO:0015031	protein transport	5.71189	1.864e-05	0.0012738	223513	Abra
GO:0015031	protein transport	5.71189	1.864e-05	0.0012738	207227	Stxbp5l
GO:0015031	protein transport	5.71189	1.864e-05	0.0012738	223262	Timm8a2
GO:0015031	protein transport	5.71189	1.864e-05	0.0012738	270160	Rab39
GO:0015031	protein transport	5.71189	1.864e-05	0.0012738	67064	Chmp1b
GO:0046632	alpha-beta T cell differentiation	87.8026	1.91634e-05	0.0012738	21414	Tcf7
GO:0046632	alpha-beta T cell differentiation	87.8026	1.91634e-05	0.0012738	432763	Prr7
GO:0046632	alpha-beta T cell differentiation	87.8026	1.91634e-05	0.0012738	58208	Bcl11b
GO:0050871	positive regulation of B cell activation	13.8968	2.13949e-05	0.00133379	629826	Ighv14-4
GO:0050871	positive regulation of B cell activation	13.8968	2.13949e-05	0.00133379	629884	Ighv1-26
GO:0050871	positive regulation of B cell activation	13.8968	2.13949e-05	0.00133379	629915	Ighv1-47
GO:0050871	positive regulation of B cell activation	13.8968	2.13949e-05	0.00133379	633568	Ighv5-16
GO:0050871	positive regulation of B cell activation	13.8968	2.13949e-05	0.00133379	668517	Ighv1-37
GO:0050871	positive regulation of B cell activation	13.8968	2.13949e-05	0.00133379	435321	Ighv12-3
GO:0042742	defense response to bacterium	8.50014	2.24266e-05	0.00133379	668517	Ighv1-37
GO:0042742	defense response to bacterium	8.50014	2.24266e-05	0.00133379	629826	Ighv14-4
GO:0042742	defense response to bacterium	8.50014	2.24266e-05	0.00133379	633568	Ighv5-16
GO:0042742	defense response to bacterium	8.50014	2.24266e-05	0.00133379	100689	Spon2
GO:0042742	defense response to bacterium	8.50014	2.24266e-05	0.00133379	435321	Ighv12-3
GO:0042742	defense response to bacterium	8.50014	2.24266e-05	0.00133379	629915	Ighv1-47
GO:0042742	defense response to bacterium	8.50014	2.24266e-05	0.00133379	629884	Ighv1-26
GO:0042742	defense response to bacterium	8.50014	2.24266e-05	0.00133379	192187	Stab1
GO:0006910	phagocytosis, recognition	13.5081	2.51826e-05	0.00142282	629826	Ighv14-4
GO:0006910	phagocytosis, recognition	13.5081	2.51826e-05	0.00142282	629915	Ighv1-47
GO:0006910	phagocytosis, recognition	13.5081	2.51826e-05	0.00142282	668517	Ighv1-37
GO:0006910	phagocytosis, recognition	13.5081	2.51826e-05	0.00142282	435321	Ighv12-3
GO:0006910	phagocytosis, recognition	13.5081	2.51826e-05	0.00142282	629884	Ighv1-26
GO:0006910	phagocytosis, recognition	13.5081	2.51826e-05	0.00142282	633568	Ighv5-16
GO:0042494	detection of bacterial lipoprotein	321.943	3.8423e-05	0.00206752	12945	Dmbt1
GO:0042494	detection of bacterial lipoprotein	321.943	3.8423e-05	0.00206752	269855	Ssc5d
GO:0006911	phagocytosis, engulfment	11.9979	4.95564e-05	0.00252186	629884	Ighv1-26
GO:0006911	phagocytosis, engulfment	11.9979	4.95564e-05	0.00252186	633568	Ighv5-16
GO:0006911	phagocytosis, engulfment	11.9979	4.95564e-05	0.00252186	435321	Ighv12-3
GO:0006911	phagocytosis, engulfment	11.9979	4.95564e-05	0.00252186	629826	Ighv14-4
GO:0006911	phagocytosis, engulfment	11.9979	4.95564e-05	0.00252186	668517	Ighv1-37
GO:0006911	phagocytosis, engulfment	11.9979	4.95564e-05	0.00252186	629915	Ighv1-47
GO:0050853	B cell receptor signaling pathway	11.9238	5.133e-05	0.00252186	629915	Ighv1-47
GO:0050853	B cell receptor signaling pathway	11.9238	5.133e-05	0.00252186	629884	Ighv1-26
GO:0050853	B cell receptor signaling pathway	11.9238	5.133e-05	0.00252186	629826	Ighv14-4
GO:0050853	B cell receptor signaling pathway	11.9238	5.133e-05	0.00252186	633568	Ighv5-16
GO:0050853	B cell receptor signaling pathway	11.9238	5.133e-05	0.00252186	668517	Ighv1-37
GO:0050853	B cell receptor signaling pathway	11.9238	5.133e-05	0.00252186	435321	Ighv12-3
GO:0002250	adaptive immune response	11.1656	7.44494e-05	0.00350532	16768	Lag3
GO:0002250	adaptive immune response	11.1656	7.44494e-05	0.00350532	12503	Cd247
GO:0002250	adaptive immune response	11.1656	7.44494e-05	0.00350532	75345	Slamf7
GO:0002250	adaptive immune response	11.1656	7.44494e-05	0.00350532	432763	Prr7
GO:0002250	adaptive immune response	11.1656	7.44494e-05	0.00350532	14960	H2-Aa
GO:0002250	adaptive immune response	11.1656	7.44494e-05	0.00350532	110612	Iglv2
GO:0060749	mammary gland alveolus development	50.8331	0.000110492	0.00499422	13645	Egf
GO:0060749	mammary gland alveolus development	50.8331	0.000110492	0.00499422	15902	Id2
GO:0060749	mammary gland alveolus development	50.8331	0.000110492	0.00499422	12305	Ddr1
GO:2000107	negative regulation of leukocyte apoptotic process	214.628	0.000115032	0.00499949	12775	Ccr7
GO:2000107	negative regulation of leukocyte apoptotic process	214.628	0.000115032	0.00499949	17289	Mertk
GO:0043406	positive regulation of MAP kinase activity	22.2029	0.000134866	0.00552738	13645	Egf
GO:0043406	positive regulation of MAP kinase activity	22.2029	0.000134866	0.00552738	11551	Adra2a
GO:0043406	positive regulation of MAP kinase activity	22.2029	0.000134866	0.00552738	16653	Kras
GO:0043406	positive regulation of MAP kinase activity	22.2029	0.000134866	0.00552738	14182	Fgfr1
GO:0006355	regulation of transcription, DNA-templated	3.92982	0.000136962	0.00552738	14247	Fli1
GO:0006355	regulation of transcription, DNA-templated	3.92982	0.000136962	0.00552738	11568	Aebp1
GO:0006355	regulation of transcription, DNA-templated	3.92982	0.000136962	0.00552738	14581	Gfi1
GO:0006355	regulation of transcription, DNA-templated	3.92982	0.000136962	0.00552738	17130	Smad6
GO:0006355	regulation of transcription, DNA-templated	3.92982	0.000136962	0.00552738	54422	Barhl1
GO:0006355	regulation of transcription, DNA-templated	3.92982	0.000136962	0.00552738	64050	Yeats4
GO:0006355	regulation of transcription, DNA-templated	3.92982	0.000136962	0.00552738	22259	Nr1h3
GO:0006355	regulation of transcription, DNA-templated	3.92982	0.000136962	0.00552738	81601	Kat5
GO:0006355	regulation of transcription, DNA-templated	3.92982	0.000136962	0.00552738	252973	Grhl2
GO:0006355	regulation of transcription, DNA-templated	3.92982	0.000136962	0.00552738	21414	Tcf7
GO:0006355	regulation of transcription, DNA-templated	3.92982	0.000136962	0.00552738	15223	Foxj1
GO:0006355	regulation of transcription, DNA-templated	3.92982	0.000136962	0.00552738	17259	Mef2b
GO:0006355	regulation of transcription, DNA-templated	3.92982	0.000136962	0.00552738	20728	Spic
GO:0043277	apoptotic cell clearance	41.9925	0.000200095	0.0077968	22259	Nr1h3
GO:0043277	apoptotic cell clearance	41.9925	0.000200095	0.0077968	276891	Timd4
GO:0043277	apoptotic cell clearance	41.9925	0.000200095	0.0077968	17289	Mertk
GO:0035556	intracellular signal transduction	6.19121	0.000215391	0.00811306	209039	Tns2
GO:0035556	intracellular signal transduction	6.19121	0.000215391	0.00811306	245269	Nim1k
GO:0035556	intracellular signal transduction	6.19121	0.000215391	0.00811306	71704	Arhgef3
GO:0035556	intracellular signal transduction	6.19121	0.000215391	0.00811306	214137	Arhgap29
GO:0035556	intracellular signal transduction	6.19121	0.000215391	0.00811306	19888	Rp1
GO:0035556	intracellular signal transduction	6.19121	0.000215391	0.00811306	77976	Nuak1
GO:0035556	intracellular signal transduction	6.19121	0.000215391	0.00811306	208372	Asb18
GO:0035556	intracellular signal transduction	6.19121	0.000215391	0.00811306	13131	Dab1
GO:0032814	regulation of natural killer cell activation	160.971	0.000229593	0.00836902	75345	Slamf7
GO:0032814	regulation of natural killer cell activation	160.971	0.000229593	0.00836902	212123	Dcaf15
GO:0007399	nervous system development	6.10318	0.000237969	0.00840328	13131	Dab1
GO:0007399	nervous system development	6.10318	0.000237969	0.00840328	12323	Camk2b
GO:0007399	nervous system development	6.10318	0.000237969	0.00840328	320563	Islr2
GO:0007399	nervous system development	6.10318	0.000237969	0.00840328	17289	Mertk
GO:0007399	nervous system development	6.10318	0.000237969	0.00840328	29811	Ndrg2
GO:0007399	nervous system development	6.10318	0.000237969	0.00840328	67685	Dnaaf4
GO:0007399	nervous system development	6.10318	0.000237969	0.00840328	214968	Sema6d
GO:0007399	nervous system development	6.10318	0.000237969	0.00840328	68169	Ndnf
GO:0032703	negative regulation of interleukin-2 production	37.1472	0.000291743	0.00999	81601	Kat5
GO:0032703	negative regulation of interleukin-2 production	37.1472	0.000291743	0.00999	16768	Lag3
GO:0032703	negative regulation of interleukin-2 production	37.1472	0.000291743	0.00999	213208	Il20rb
GO:0030279	negative regulation of ossification	35.7714	0.000327459	0.0108832	17130	Smad6
GO:0030279	negative regulation of ossification	35.7714	0.000327459	0.0108832	17242	Mdk
GO:0030279	negative regulation of ossification	35.7714	0.000327459	0.0108832	75788	Smurf1
GO:0033153	T cell receptor V(D)J recombination	128.777	0.000381869	0.0116625	58208	Bcl11b
GO:0033153	T cell receptor V(D)J recombination	128.777	0.000381869	0.0116625	21414	Tcf7
GO:0043152	induction of bacterial agglutination	128.777	0.000381869	0.0116625	100689	Spon2
GO:0043152	induction of bacterial agglutination	128.777	0.000381869	0.0116625	12945	Dmbt1
GO:0050955	thermoception	128.777	0.000381869	0.0116625	277328	Trpa1
GO:0050955	thermoception	128.777	0.000381869	0.0116625	11551	Adra2a
GO:0030574	collagen catabolic process	29.2675	0.000602464	0.0179154	214766	Mmp21
GO:0030574	collagen catabolic process	29.2675	0.000602464	0.0179154	22072	Prss2
GO:0030574	collagen catabolic process	29.2675	0.000602464	0.0179154	13038	Ctsk
GO:0001824	blastocyst development	28.4067	0.000659255	0.0191015	12945	Dmbt1
GO:0001824	blastocyst development	28.4067	0.000659255	0.0191015	328440	Npm2
GO:0001824	blastocyst development	28.4067	0.000659255	0.0191015	20728	Spic
GO:0045590	negative regulation of regulatory T cell differentiation	91.9836	0.00079864	0.0225616	16768	Lag3
GO:0045590	negative regulation of regulatory T cell differentiation	91.9836	0.00079864	0.0225616	17242	Mdk
GO:0043524	negative regulation of neuron apoptotic process	8.94285	0.00105981	0.0285909	68169	Ndnf
GO:0043524	negative regulation of neuron apoptotic process	8.94285	0.00105981	0.0285909	17242	Mdk
GO:0043524	negative regulation of neuron apoptotic process	8.94285	0.00105981	0.0285909	16653	Kras
GO:0043524	negative regulation of neuron apoptotic process	8.94285	0.00105981	0.0285909	244579	Tox3
GO:0043524	negative regulation of neuron apoptotic process	8.94285	0.00105981	0.0285909	54422	Barhl1
GO:0019800	peptide cross-linking via chondroitin 4-sulfate glycosaminoglycan	80.4857	0.00106267	0.0285909	94214	Spock2
GO:0019800	peptide cross-linking via chondroitin 4-sulfate glycosaminoglycan	80.4857	0.00106267	0.0285909	68169	Ndnf
GO:0007166	cell surface receptor signaling pathway	8.60809	0.00126291	0.0331882	110315	Trbv26
GO:0007166	cell surface receptor signaling pathway	8.60809	0.00126291	0.0331882	100124684	Trbv19
GO:0007166	cell surface receptor signaling pathway	8.60809	0.00126291	0.0331882	16768	Lag3
GO:0007166	cell surface receptor signaling pathway	8.60809	0.00126291	0.0331882	12503	Cd247
GO:0007166	cell surface receptor signaling pathway	8.60809	0.00126291	0.0331882	277328	Trpa1
GO:0003341	cilium movement	21.4628	0.00152443	0.03828	69926	Dnah17
GO:0003341	cilium movement	21.4628	0.00152443	0.03828	67685	Dnaaf4
GO:0003341	cilium movement	21.4628	0.00152443	0.03828	110084	Dnah1
GO:0042130	negative regulation of T cell proliferation	21.4628	0.00152443	0.03828	15223	Foxj1
GO:0042130	negative regulation of T cell proliferation	21.4628	0.00152443	0.03828	213208	Il20rb
GO:0042130	negative regulation of T cell proliferation	21.4628	0.00152443	0.03828	14960	H2-Aa
GO:0031000	response to caffeine	64.3885	0.00170087	0.0408933	14680	Gnal
GO:0031000	response to caffeine	64.3885	0.00170087	0.0408933	22072	Prss2
GO:0045955	negative regulation of calcium ion-dependent exocytosis	64.3885	0.00170087	0.0408933	11551	Adra2a
GO:0045955	negative regulation of calcium ion-dependent exocytosis	64.3885	0.00170087	0.0408933	100503659	Cbarp
GO:0048488	synaptic vesicle endocytosis	20.1214	0.0018454	0.0434437	13429	Dnm1
GO:0048488	synaptic vesicle endocytosis	20.1214	0.0018454	0.0434437	12613	Cel
GO:0048488	synaptic vesicle endocytosis	20.1214	0.0018454	0.0434437	23969	Pacsin1
GO:0032496	response to lipopolysaccharide	11.0066	0.00204244	0.0471012	100689	Spon2
GO:0032496	response to lipopolysaccharide	11.0066	0.00204244	0.0471012	63953	Dusp10
GO:0032496	response to lipopolysaccharide	11.0066	0.00204244	0.0471012	12775	Ccr7
GO:0032496	response to lipopolysaccharide	11.0066	0.00204244	0.0471012	17130	Smad6
GO:0006956	complement activation	53.6571	0.0024844	0.053988	12263	C2
GO:0006956	complement activation	53.6571	0.0024844	0.053988	14962	Cfb
GO:0036159	inner dynein arm assembly	53.6571	0.0024844	0.053988	110084	Dnah1
GO:0036159	inner dynein arm assembly	53.6571	0.0024844	0.053988	67685	Dnaaf4
GO:0070417	cellular response to cold	53.6571	0.0024844	0.053988	277328	Trpa1
GO:0070417	cellular response to cold	53.6571	0.0024844	0.053988	12696	Cirbp
GO:0030514	negative regulation of BMP signaling pathway	17.5605	0.00275471	0.0587326	207667	Skor1
GO:0030514	negative regulation of BMP signaling pathway	17.5605	0.00275471	0.0587326	75788	Smurf1
GO:0030514	negative regulation of BMP signaling pathway	17.5605	0.00275471	0.0587326	17130	Smad6
GO:0007565	female pregnancy	17.2469	0.002904	0.0591252	11551	Adra2a
GO:0007565	female pregnancy	17.2469	0.002904	0.0591252	12305	Ddr1
GO:0007565	female pregnancy	17.2469	0.002904	0.0591252	16433	Cuzd1
GO:0016055	Wnt signaling pathway	7.15428	0.00292262	0.0591252	109901	Cela1
GO:0016055	Wnt signaling pathway	7.15428	0.00292262	0.0591252	15248	Hic1
GO:0016055	Wnt signaling pathway	7.15428	0.00292262	0.0591252	29811	Ndrg2
GO:0016055	Wnt signaling pathway	7.15428	0.00292262	0.0591252	21414	Tcf7
GO:0016055	Wnt signaling pathway	7.15428	0.00292262	0.0591252	14296	Frat1
GO:0045741	positive regulation of epidermal growth factor-activated receptor activity	49.5297	0.0029301	0.0591252	13645	Egf
GO:0045741	positive regulation of epidermal growth factor-activated receptor activity	49.5297	0.0029301	0.0591252	11551	Adra2a
GO:0035264	multicellular organism growth	9.90593	0.00303253	0.0601186	16598	Klf2
GO:0035264	multicellular organism growth	9.90593	0.00303253	0.0601186	252973	Grhl2
GO:0035264	multicellular organism growth	9.90593	0.00303253	0.0601186	109901	Cela1
GO:0035264	multicellular organism growth	9.90593	0.00303253	0.0601186	209039	Tns2
GO:0071482	cellular response to light stimulus	45.9918	0.00341145	0.0664645	64378	Gpr88
GO:0071482	cellular response to light stimulus	45.9918	0.00341145	0.0664645	19888	Rp1
GO:0001764	neuron migration	9.33167	0.00378741	0.0725385	54422	Barhl1
GO:0001764	neuron migration	9.33167	0.00378741	0.0725385	68169	Ndnf
GO:0001764	neuron migration	9.33167	0.00378741	0.0725385	67685	Dnaaf4
GO:0001764	neuron migration	9.33167	0.00378741	0.0725385	13131	Dab1
GO:0032509	endosome transport via multivesicular body sorting pathway	40.2428	0.00448023	0.0816557	330192	Vps37b
GO:0032509	endosome transport via multivesicular body sorting pathway	40.2428	0.00448023	0.0816557	67064	Chmp1b
GO:0048715	negative regulation of oligodendrocyte differentiation	40.2428	0.00448023	0.0816557	63953	Dusp10
GO:0048715	negative regulation of oligodendrocyte differentiation	40.2428	0.00448023	0.0816557	15902	Id2
GO:1905564	positive regulation of vascular endothelial cell proliferation	40.2428	0.00448023	0.0816557	17242	Mdk
GO:1905564	positive regulation of vascular endothelial cell proliferation	40.2428	0.00448023	0.0816557	14182	Fgfr1
GO:0070830	bicellular tight junction assembly	14.6338	0.00468573	0.0836598	18260	Ocln
GO:0070830	bicellular tight junction assembly	14.6338	0.00468573	0.0836598	17356	Afdn
GO:0070830	bicellular tight junction assembly	14.6338	0.00468573	0.0836598	252973	Grhl2
GO:0030335	positive regulation of cell migration	6.4132	0.00475411	0.0836598	68481	Mpzl1
GO:0030335	positive regulation of cell migration	6.4132	0.00475411	0.0836598	214968	Sema6d
GO:0030335	positive regulation of cell migration	6.4132	0.00475411	0.0836598	13645	Egf
GO:0030335	positive regulation of cell migration	6.4132	0.00475411	0.0836598	11551	Adra2a
GO:0030335	positive regulation of cell migration	6.4132	0.00475411	0.0836598	17242	Mdk
GO:0045668	negative regulation of osteoblast differentiation	14.4153	0.0048942	0.0836598	14182	Fgfr1
GO:0045668	negative regulation of osteoblast differentiation	14.4153	0.0048942	0.0836598	17130	Smad6
GO:0045668	negative regulation of osteoblast differentiation	14.4153	0.0048942	0.0836598	15902	Id2
GO:0043583	ear development	37.8756	0.0050672	0.0836598	12305	Ddr1
GO:0043583	ear development	37.8756	0.0050672	0.0836598	14182	Fgfr1
GO:0050708	regulation of protein secretion	37.8756	0.0050672	0.0836598	207227	Stxbp5l
GO:0050708	regulation of protein secretion	37.8756	0.0050672	0.0836598	13645	Egf
GO:0030512	negative regulation of transforming growth factor beta receptor signaling pathway	14.2034	0.00510843	0.0836598	75788	Smurf1
GO:0030512	negative regulation of transforming growth factor beta receptor signaling pathway	14.2034	0.00510843	0.0836598	278507	Wfikkn2
GO:0030512	negative regulation of transforming growth factor beta receptor signaling pathway	14.2034	0.00510843	0.0836598	17130	Smad6
GO:0033674	positive regulation of kinase activity	14.2034	0.00510843	0.0836598	17289	Mertk
GO:0033674	positive regulation of kinase activity	14.2034	0.00510843	0.0836598	12305	Ddr1
GO:0033674	positive regulation of kinase activity	14.2034	0.00510843	0.0836598	14182	Fgfr1
GO:0018108	peptidyl-tyrosine phosphorylation	13.7975	0.00555438	0.0892848	12305	Ddr1
GO:0018108	peptidyl-tyrosine phosphorylation	13.7975	0.00555438	0.0892848	14182	Fgfr1
GO:0018108	peptidyl-tyrosine phosphorylation	13.7975	0.00555438	0.0892848	13645	Egf
GO:0046549	retinal cone cell development	35.7714	0.00568895	0.0892848	19888	Rp1
GO:0046549	retinal cone cell development	35.7714	0.00568895	0.0892848	14686	Gnat2
GO:2000060	positive regulation of ubiquitin-dependent protein catabolic process	35.7714	0.00568895	0.0892848	13645	Egf
GO:2000060	positive regulation of ubiquitin-dependent protein catabolic process	35.7714	0.00568895	0.0892848	75788	Smurf1
GO:0072659	protein localization to plasma membrane	8.20236	0.00609329	0.0943208	57816	Tesc
GO:0072659	protein localization to plasma membrane	8.20236	0.00609329	0.0943208	23969	Pacsin1
GO:0072659	protein localization to plasma membrane	8.20236	0.00609329	0.0943208	244958	Mrap2
GO:0072659	protein localization to plasma membrane	8.20236	0.00609329	0.0943208	72287	Plekhf1
GO:0010628	positive regulation of gene expression	4.19665	0.00624865	0.0954186	17356	Afdn
GO:0010628	positive regulation of gene expression	4.19665	0.00624865	0.0954186	18260	Ocln
GO:0010628	positive regulation of gene expression	4.19665	0.00624865	0.0954186	13645	Egf
GO:0010628	positive regulation of gene expression	4.19665	0.00624865	0.0954186	15902	Id2
GO:0010628	positive regulation of gene expression	4.19665	0.00624865	0.0954186	57816	Tesc
GO:0010628	positive regulation of gene expression	4.19665	0.00624865	0.0954186	16653	Kras
GO:0010628	positive regulation of gene expression	4.19665	0.00624865	0.0954186	320910	Itgb8
GO:0008285	negative regulation of cell proliferation	4.87792	0.00635588	0.095762	21942	Tnfrsf9
GO:0008285	negative regulation of cell proliferation	4.87792	0.00635588	0.095762	17130	Smad6
GO:0008285	negative regulation of cell proliferation	4.87792	0.00635588	0.095762	209039	Tns2
GO:0008285	negative regulation of cell proliferation	4.87792	0.00635588	0.095762	12305	Ddr1
GO:0008285	negative regulation of cell proliferation	4.87792	0.00635588	0.095762	58208	Bcl11b
GO:0008285	negative regulation of cell proliferation	4.87792	0.00635588	0.095762	57816	Tesc
GO:0001779	natural killer cell differentiation	32.1943	0.00703585	0.0981619	17289	Mertk
GO:0001779	natural killer cell differentiation	32.1943	0.00703585	0.0981619	15902	Id2
GO:0001975	response to amphetamine	32.1943	0.00703585	0.0981619	14680	Gnal
GO:0001975	response to amphetamine	32.1943	0.00703585	0.0981619	18574	Pde1b
GO:0032695	negative regulation of interleukin-12 production	32.1943	0.00703585	0.0981619	12775	Ccr7
GO:0032695	negative regulation of interleukin-12 production	32.1943	0.00703585	0.0981619	21942	Tnfrsf9
GO:0036158	outer dynein arm assembly	32.1943	0.00703585	0.0981619	69926	Dnah17
GO:0036158	outer dynein arm assembly	32.1943	0.00703585	0.0981619	67685	Dnaaf4
GO:0048557	embryonic digestive tract morphogenesis	32.1943	0.00703585	0.0981619	21414	Tcf7
GO:0048557	embryonic digestive tract morphogenesis	32.1943	0.00703585	0.0981619	15902	Id2
GO:0016485	protein processing	12.7083	0.00703639	0.0981619	18548	Pcsk1
GO:0016485	protein processing	12.7083	0.00703639	0.0981619	11568	Aebp1
GO:0016485	protein processing	12.7083	0.00703639	0.0981619	18675	Phex
GO:0035855	megakaryocyte development	30.6612	0.00776058	0.101737	57816	Tesc
GO:0035855	megakaryocyte development	30.6612	0.00776058	0.101737	14247	Fli1
GO:0060041	retina development in camera-type eye	12.2257	0.00786121	0.101737	19888	Rp1
GO:0060041	retina development in camera-type eye	12.2257	0.00786121	0.101737	74023	Rd3
GO:0060041	retina development in camera-type eye	12.2257	0.00786121	0.101737	17289	Mertk
GO:0010976	positive regulation of neuron projection development	7.53082	0.00831727	0.101737	14182	Fgfr1
GO:0010976	positive regulation of neuron projection development	7.53082	0.00831727	0.101737	68169	Ndnf
GO:0010976	positive regulation of neuron projection development	7.53082	0.00831727	0.101737	12323	Camk2b
GO:0010976	positive regulation of neuron projection development	7.53082	0.00831727	0.101737	17242	Mdk
GO:0007602	phototransduction	29.2675	0.00851919	0.101737	64378	Gpr88
GO:0007602	phototransduction	29.2675	0.00851919	0.101737	14686	Gnat2
GO:0006468	protein phosphorylation	3.9676	0.00856106	0.101737	12323	Camk2b
GO:0006468	protein phosphorylation	3.9676	0.00856106	0.101737	245269	Nim1k
GO:0006468	protein phosphorylation	3.9676	0.00856106	0.101737	12305	Ddr1
GO:0006468	protein phosphorylation	3.9676	0.00856106	0.101737	14182	Fgfr1
GO:0006468	protein phosphorylation	3.9676	0.00856106	0.101737	260297	Prrt1
GO:0006468	protein phosphorylation	3.9676	0.00856106	0.101737	77976	Nuak1
GO:0006468	protein phosphorylation	3.9676	0.00856106	0.101737	17289	Mertk
GO:0040008	regulation of growth	11.7784	0.00874381	0.101737	16010	Igfbp4
GO:0040008	regulation of growth	11.7784	0.00874381	0.101737	81601	Kat5
GO:0040008	regulation of growth	11.7784	0.00874381	0.101737	64050	Yeats4
GO:0030198	extracellular matrix organization	7.31688	0.00923133	0.101737	12821	Col17a1
GO:0030198	extracellular matrix organization	7.31688	0.00923133	0.101737	214766	Mmp21
GO:0030198	extracellular matrix organization	7.31688	0.00923133	0.101737	68169	Ndnf
GO:0030198	extracellular matrix organization	7.31688	0.00923133	0.101737	94214	Spock2
GO:0035082	axoneme assembly	27.995	0.00931149	0.101737	19888	Rp1
GO:0035082	axoneme assembly	27.995	0.00931149	0.101737	15223	Foxj1
GO:0007179	transforming growth factor beta receptor signaling pathway	11.498	0.00936499	0.101737	320910	Itgb8
GO:0007179	transforming growth factor beta receptor signaling pathway	11.498	0.00936499	0.101737	17130	Smad6
GO:0007179	transforming growth factor beta receptor signaling pathway	11.498	0.00936499	0.101737	278507	Wfikkn2
GO:0007368	determination of left/right symmetry	11.3627	0.00968556	0.101737	214766	Mmp21
GO:0007368	determination of left/right symmetry	11.3627	0.00968556	0.101737	15223	Foxj1
GO:0007368	determination of left/right symmetry	11.3627	0.00968556	0.101737	67685	Dnaaf4
GO:0055085	transmembrane transport	4.47143	0.00980648	0.101737	117591	Slc2a9
GO:0055085	transmembrane transport	4.47143	0.00980648	0.101737	74096	Hvcn1
GO:0055085	transmembrane transport	4.47143	0.00980648	0.101737	53896	Slc7a10
GO:0055085	transmembrane transport	4.47143	0.00980648	0.101737	73132	Slc25a16
GO:0055085	transmembrane transport	4.47143	0.00980648	0.101737	171286	Slc12a8
GO:0055085	transmembrane transport	4.47143	0.00980648	0.101737	277328	Trpa1
GO:0010759	positive regulation of macrophage chemotaxis	26.8286	0.0101372	0.101737	12775	Ccr7
GO:0010759	positive regulation of macrophage chemotaxis	26.8286	0.0101372	0.101737	17242	Mdk
GO:0002437	inflammatory response to antigenic stimulus	25.7554	0.0109963	0.101737	213208	Il20rb
GO:0002437	inflammatory response to antigenic stimulus	25.7554	0.0109963	0.101737	70481	Pnma1
GO:0003351	epithelial cilium movement	25.7554	0.0109963	0.101737	110084	Dnah1
GO:0003351	epithelial cilium movement	25.7554	0.0109963	0.101737	67685	Dnaaf4
GO:0003382	epithelial cell morphogenesis	25.7554	0.0109963	0.101737	58208	Bcl11b
GO:0003382	epithelial cell morphogenesis	25.7554	0.0109963	0.101737	252973	Grhl2
GO:0045582	positive regulation of T cell differentiation	25.7554	0.0109963	0.101737	14960	H2-Aa
GO:0045582	positive regulation of T cell differentiation	25.7554	0.0109963	0.101737	17242	Mdk
GO:0030509	BMP signaling pathway	10.852	0.0110355	0.101737	75788	Smurf1
GO:0030509	BMP signaling pathway	10.852	0.0110355	0.101737	17130	Smad6
GO:0030509	BMP signaling pathway	10.852	0.0110355	0.101737	23886	Gdf15
GO:0002030	inhibitory G protein-coupled receptor phosphorylation	321.943	0.0124246	0.101737	12323	Camk2b
GO:0002448	mast cell mediated immunity	321.943	0.0124246	0.101737	100689	Spon2
GO:0002508	central tolerance induction	321.943	0.0124246	0.101737	15223	Foxj1
GO:0002649	regulation of tolerance induction to self antigen	321.943	0.0124246	0.101737	12775	Ccr7
GO:0002765	immune response-inhibiting signal transduction	321.943	0.0124246	0.101737	213208	Il20rb
GO:0002885	positive regulation of hypersensitivity	321.943	0.0124246	0.101737	12775	Ccr7
GO:0002897	positive regulation of central B cell tolerance induction	321.943	0.0124246	0.101737	15223	Foxj1
GO:0009996	negative regulation of cell fate specification	321.943	0.0124246	0.101737	14581	Gfi1
GO:0018063	cytochrome c-heme linkage	321.943	0.0124246	0.101737	15159	Hccs
GO:0018879	biphenyl metabolic process	321.943	0.0124246	0.101737	13120	Cyp4b1
GO:0019637	organophosphate metabolic process	321.943	0.0124246	0.101737	18675	Phex
GO:0021813	cell-cell adhesion involved in neuronal-glial interactions involved in cerebral cortex radial glia guided migration	321.943	0.0124246	0.101737	13131	Dab1
GO:0021837	motogenic signaling involved in postnatal olfactory bulb interneuron migration	321.943	0.0124246	0.101737	14182	Fgfr1
GO:0030421	defecation	321.943	0.0124246	0.101737	17242	Mdk
GO:0032023	trypsinogen activation	321.943	0.0124246	0.101737	16433	Cuzd1
GO:0035780	CD80 biosynthetic process	321.943	0.0124246	0.101737	217203	Tmem106a
GO:0038002	endocrine signaling	321.943	0.0124246	0.101737	16653	Kras
GO:0038029	epidermal growth factor receptor signaling pathway via MAPK cascade	321.943	0.0124246	0.101737	13645	Egf
GO:0038184	cell surface bile acid receptor signaling pathway	321.943	0.0124246	0.101737	227289	Gpbar1
GO:0042941	D-alanine transport	321.943	0.0124246	0.101737	53896	Slc7a10
GO:0061736	engulfment of target by autophagosome	321.943	0.0124246	0.101737	75788	Smurf1
GO:0061753	substrate localization to autophagosome	321.943	0.0124246	0.101737	75788	Smurf1
GO:0071211	protein targeting to vacuole involved in autophagy	321.943	0.0124246	0.101737	75788	Smurf1
GO:0071244	cellular response to carbon dioxide	321.943	0.0124246	0.101737	277328	Trpa1
GO:0071678	olfactory bulb axon guidance	321.943	0.0124246	0.101737	58208	Bcl11b
GO:0071881	adenylate cyclase-inhibiting adrenergic receptor signaling pathway	321.943	0.0124246	0.101737	11551	Adra2a
GO:0071882	phospholipase C-activating adrenergic receptor signaling pathway	321.943	0.0124246	0.101737	11551	Adra2a
GO:0090132	epithelium migration	321.943	0.0124246	0.101737	252973	Grhl2
GO:0090361	regulation of platelet-derived growth factor production	321.943	0.0124246	0.101737	29811	Ndrg2
GO:1901248	positive regulation of lung ciliated cell differentiation	321.943	0.0124246	0.101737	15223	Foxj1
GO:1902204	positive regulation of hepatocyte growth factor receptor signaling pathway	321.943	0.0124246	0.101737	71690	Esm1
GO:1903465	positive regulation of mitotic cell cycle DNA replication	321.943	0.0124246	0.101737	14182	Fgfr1
GO:1903612	positive regulation of calcium-dependent ATPase activity	321.943	0.0124246	0.101737	21957	Tnnt3
GO:1903793	positive regulation of anion transport	321.943	0.0124246	0.101737	277328	Trpa1
GO:1904407	positive regulation of nitric oxide metabolic process	321.943	0.0124246	0.101737	217203	Tmem106a
GO:1905042	negative regulation of epithelium regeneration	321.943	0.0124246	0.101737	63953	Dusp10
GO:2000266	regulation of blood coagulation, intrinsic pathway	321.943	0.0124246	0.101737	11905	Serpinc1
GO:2000526	positive regulation of glycoprotein biosynthetic process involved in immunological synapse formation	321.943	0.0124246	0.101737	12775	Ccr7
GO:2000547	regulation of dendritic cell dendrite assembly	321.943	0.0124246	0.101737	12775	Ccr7
GO:2001239	regulation of extrinsic apoptotic signaling pathway in absence of ligand	321.943	0.0124246	0.101737	14182	Fgfr1
GO:0061003	positive regulation of dendritic spine morphogenesis	23.8476	0.0128132	0.103421	12323	Camk2b
GO:0061003	positive regulation of dendritic spine morphogenesis	23.8476	0.0128132	0.103421	17356	Afdn
GO:0090023	positive regulation of neutrophil chemotaxis	23.8476	0.0128132	0.103421	12775	Ccr7
GO:0090023	positive regulation of neutrophil chemotaxis	23.8476	0.0128132	0.103421	17242	Mdk
GO:1903861	positive regulation of dendrite extension	22.9959	0.0137706	0.11036	17356	Afdn
GO:1903861	positive regulation of dendrite extension	22.9959	0.0137706	0.11036	75788	Smurf1
GO:0009409	response to cold	22.2029	0.0147605	0.116639	277328	Trpa1
GO:0009409	response to cold	22.2029	0.0147605	0.116639	19652	Rbm3
GO:0048169	regulation of long-term neuronal synaptic plasticity	22.2029	0.0147605	0.116639	12323	Camk2b
GO:0048169	regulation of long-term neuronal synaptic plasticity	22.2029	0.0147605	0.116639	16653	Kras
GO:0043153	entrainment of circadian clock by photoperiod	21.4628	0.0157826	0.12385	74165	Fbxl22
GO:0043153	entrainment of circadian clock by photoperiod	21.4628	0.0157826	0.12385	15902	Id2
GO:0043392	negative regulation of DNA binding	20.7705	0.0168367	0.130311	15902	Id2
GO:0043392	negative regulation of DNA binding	20.7705	0.0168367	0.130311	278507	Wfikkn2
GO:0048535	lymph node development	20.7705	0.0168367	0.130311	15902	Id2
GO:0048535	lymph node development	20.7705	0.0168367	0.130311	12775	Ccr7
GO:0006611	protein export from nucleus	20.1214	0.0179225	0.135922	14296	Frat1
GO:0006611	protein export from nucleus	20.1214	0.0179225	0.135922	75788	Smurf1
GO:0034394	protein localization to cell surface	20.1214	0.0179225	0.135922	75788	Smurf1
GO:0034394	protein localization to cell surface	20.1214	0.0179225	0.135922	260297	Prrt1
GO:0048026	positive regulation of mRNA splicing, via spliceosome	20.1214	0.0179225	0.135922	12696	Cirbp
GO:0048026	positive regulation of mRNA splicing, via spliceosome	20.1214	0.0179225	0.135922	19652	Rbm3
GO:0030168	platelet activation	19.5117	0.0190399	0.143434	11551	Adra2a
GO:0030168	platelet activation	19.5117	0.0190399	0.143434	17289	Mertk
GO:0001818	negative regulation of cytokine production	18.9378	0.0201887	0.144672	17289	Mertk
GO:0001818	negative regulation of cytokine production	18.9378	0.0201887	0.144672	29811	Ndrg2
GO:0035335	peptidyl-tyrosine dephosphorylation	18.9378	0.0201887	0.144672	209039	Tns2
GO:0035335	peptidyl-tyrosine dephosphorylation	18.9378	0.0201887	0.144672	63953	Dusp10
GO:0042127	regulation of cell proliferation	5.82702	0.0207472	0.144672	14182	Fgfr1
GO:0042127	regulation of cell proliferation	5.82702	0.0207472	0.144672	21414	Tcf7
GO:0042127	regulation of cell proliferation	5.82702	0.0207472	0.144672	21942	Tnfrsf9
GO:0042127	regulation of cell proliferation	5.82702	0.0207472	0.144672	109901	Cela1
GO:0007169	transmembrane receptor protein tyrosine kinase signaling pathway	8.62347	0.0210218	0.144672	12305	Ddr1
GO:0007169	transmembrane receptor protein tyrosine kinase signaling pathway	8.62347	0.0210218	0.144672	17289	Mertk
GO:0007169	transmembrane receptor protein tyrosine kinase signaling pathway	8.62347	0.0210218	0.144672	14182	Fgfr1
GO:0035025	positive regulation of Rho protein signal transduction	18.3967	0.0213687	0.144672	71704	Arhgef3
GO:0035025	positive regulation of Rho protein signal transduction	18.3967	0.0213687	0.144672	223513	Abra
GO:0045740	positive regulation of DNA replication	18.3967	0.0213687	0.144672	328440	Npm2
GO:0045740	positive regulation of DNA replication	18.3967	0.0213687	0.144672	13645	Egf
GO:0050896	response to stimulus	5.77476	0.0214111	0.144672	19888	Rp1
GO:0050896	response to stimulus	5.77476	0.0214111	0.144672	14686	Gnat2
GO:0050896	response to stimulus	5.77476	0.0214111	0.144672	74023	Rd3
GO:0050896	response to stimulus	5.77476	0.0214111	0.144672	277328	Trpa1
GO:0050829	defense response to Gram-negative bacterium	8.32611	0.0231667	0.144672	269855	Ssc5d
GO:0050829	defense response to Gram-negative bacterium	8.32611	0.0231667	0.144672	19946	Rpl30
GO:0050829	defense response to Gram-negative bacterium	8.32611	0.0231667	0.144672	12945	Dmbt1
GO:0051897	positive regulation of protein kinase B signaling	8.25494	0.0237226	0.144672	23886	Gdf15
GO:0051897	positive regulation of protein kinase B signaling	8.25494	0.0237226	0.144672	14182	Fgfr1
GO:0051897	positive regulation of protein kinase B signaling	8.25494	0.0237226	0.144672	13645	Egf
GO:0030901	midbrain development	17.4023	0.0238213	0.144672	14182	Fgfr1
GO:0030901	midbrain development	17.4023	0.0238213	0.144672	54422	Barhl1
GO:0045664	regulation of neuron differentiation	17.4023	0.0238213	0.144672	58208	Bcl11b
GO:0045664	regulation of neuron differentiation	17.4023	0.0238213	0.144672	15902	Id2
GO:0001808	negative regulation of type IV hypersensitivity	160.971	0.0248107	0.144672	213208	Il20rb
GO:0002270	plasmacytoid dendritic cell activation	160.971	0.0248107	0.144672	16768	Lag3
GO:0002518	lymphocyte chemotaxis across high endothelial venule	160.971	0.0248107	0.144672	12775	Ccr7
GO:0002635	negative regulation of germinal center formation	160.971	0.0248107	0.144672	15223	Foxj1
GO:0007352	zygotic specification of dorsal/ventral axis	160.971	0.0248107	0.144672	17130	Smad6
GO:0021589	cerebellum structural organization	160.971	0.0248107	0.144672	13131	Dab1
GO:0021769	orbitofrontal cortex development	160.971	0.0248107	0.144672	14182	Fgfr1
GO:0021897	forebrain astrocyte development	160.971	0.0248107	0.144672	16653	Kras
GO:0031283	negative regulation of guanylate cyclase activity	160.971	0.0248107	0.144672	74023	Rd3
GO:0032222	regulation of synaptic transmission, cholinergic	160.971	0.0248107	0.144672	12323	Camk2b
GO:0035507	regulation of myosin-light-chain-phosphatase activity	160.971	0.0248107	0.144672	77976	Nuak1
GO:0035607	fibroblast growth factor receptor signaling pathway involved in orbitofrontal cortex development	160.971	0.0248107	0.144672	14182	Fgfr1
GO:0035781	CD86 biosynthetic process	160.971	0.0248107	0.144672	217203	Tmem106a
GO:0048378	regulation of lateral mesodermal cell fate specification	160.971	0.0248107	0.144672	14182	Fgfr1
GO:0060400	negative regulation of growth hormone receptor signaling pathway	160.971	0.0248107	0.144672	23886	Gdf15
GO:0060466	activation of meiosis involved in egg activation	160.971	0.0248107	0.144672	12323	Camk2b
GO:0061302	smooth muscle cell-matrix adhesion	160.971	0.0248107	0.144672	12305	Ddr1
GO:0061520	Langerhans cell differentiation	160.971	0.0248107	0.144672	320910	Itgb8
GO:0070473	negative regulation of uterine smooth muscle contraction	160.971	0.0248107	0.144672	11551	Adra2a
GO:0090341	negative regulation of secretion of lysosomal enzymes	160.971	0.0248107	0.144672	22259	Nr1h3
GO:0097022	lymphocyte migration into lymph node	160.971	0.0248107	0.144672	12775	Ccr7
GO:0097533	cellular stress response to acid chemical	160.971	0.0248107	0.144672	16598	Klf2
GO:0097535	lymphoid lineage cell migration into thymus	160.971	0.0248107	0.144672	58208	Bcl11b
GO:0098814	spontaneous synaptic transmission	160.971	0.0248107	0.144672	12405	Cbln2
GO:0106070	regulation of adenylate cyclase-activating G protein-coupled receptor signaling pathway	160.971	0.0248107	0.144672	244958	Mrap2
GO:0106091	glial cell projection elongation	160.971	0.0248107	0.144672	17242	Mdk
GO:1903522	regulation of blood circulation	160.971	0.0248107	0.144672	277328	Trpa1
GO:1904026	regulation of collagen fibril organization	160.971	0.0248107	0.144672	11568	Aebp1
GO:1904797	negative regulation of core promoter binding	160.971	0.0248107	0.144672	15902	Id2
GO:1905885	positive regulation of triglyceride transport	160.971	0.0248107	0.144672	320560	Dennd5b
GO:2000522	positive regulation of immunological synapse formation	160.971	0.0248107	0.144672	12775	Ccr7
GO:2000830	positive regulation of parathyroid hormone secretion	160.971	0.0248107	0.144672	14182	Fgfr1
GO:0007129	synapsis	16.9444	0.0250936	0.144672	75178	Meiob
GO:0007129	synapsis	16.9444	0.0250936	0.144672	17687	Msh5
GO:0046676	negative regulation of insulin secretion	16.9444	0.0250936	0.144672	207227	Stxbp5l
GO:0046676	negative regulation of insulin secretion	16.9444	0.0250936	0.144672	11551	Adra2a
GO:0048872	homeostasis of number of cells	16.9444	0.0250936	0.144672	12775	Ccr7
GO:0048872	homeostasis of number of cells	16.9444	0.0250936	0.144672	17356	Afdn
GO:0019216	regulation of lipid metabolic process	16.5099	0.0263962	0.151409	15902	Id2
GO:0019216	regulation of lipid metabolic process	16.5099	0.0263962	0.151409	58208	Bcl11b
GO:0007032	endosome organization	16.0971	0.0277289	0.155889	72287	Plekhf1
GO:0007032	endosome organization	16.0971	0.0277289	0.155889	13429	Dnm1
GO:0032735	positive regulation of interleukin-12 production	16.0971	0.0277289	0.155889	12775	Ccr7
GO:0032735	positive regulation of interleukin-12 production	16.0971	0.0277289	0.155889	17242	Mdk
GO:0048873	homeostasis of number of cells within a tissue	16.0971	0.0277289	0.155889	213208	Il20rb
GO:0048873	homeostasis of number of cells within a tissue	16.0971	0.0277289	0.155889	16653	Kras
GO:0060976	coronary vasculature development	16.0971	0.0277289	0.155889	214766	Mmp21
GO:0060976	coronary vasculature development	16.0971	0.0277289	0.155889	17130	Smad6
GO:0002181	cytoplasmic translation	15.3306	0.0304841	0.168631	66167	Tma7
GO:0002181	cytoplasmic translation	15.3306	0.0304841	0.168631	19946	Rpl30
GO:0008284	positive regulation of cell proliferation	3.50573	0.0314709	0.168631	69573	Hilpda
GO:0008284	positive regulation of cell proliferation	3.50573	0.0314709	0.168631	14182	Fgfr1
GO:0008284	positive regulation of cell proliferation	3.50573	0.0314709	0.168631	71690	Esm1
GO:0008284	positive regulation of cell proliferation	3.50573	0.0314709	0.168631	13645	Egf
GO:0008284	positive regulation of cell proliferation	3.50573	0.0314709	0.168631	16653	Kras
GO:0008284	positive regulation of cell proliferation	3.50573	0.0314709	0.168631	15902	Id2
GO:0033077	T cell differentiation in thymus	14.9741	0.0319062	0.168631	58208	Bcl11b
GO:0033077	T cell differentiation in thymus	14.9741	0.0319062	0.168631	432763	Prr7
GO:0010811	positive regulation of cell-substrate adhesion	14.6338	0.0333576	0.168631	68169	Ndnf
GO:0010811	positive regulation of cell-substrate adhesion	14.6338	0.0333576	0.168631	94214	Spock2
GO:0045787	positive regulation of cell cycle	14.6338	0.0333576	0.168631	15902	Id2
GO:0045787	positive regulation of cell cycle	14.6338	0.0333576	0.168631	14182	Fgfr1
GO:0042149	cellular response to glucose starvation	14.3086	0.0348383	0.168631	245269	Nim1k
GO:0042149	cellular response to glucose starvation	14.3086	0.0348383	0.168631	77976	Nuak1
GO:0048469	cell maturation	14.3086	0.0348383	0.168631	15902	Id2
GO:0048469	cell maturation	14.3086	0.0348383	0.168631	14182	Fgfr1
GO:0006952	defense response	7.15428	0.0351112	0.168631	240328	F830016B08Rik
GO:0006952	defense response	7.15428	0.0351112	0.168631	12945	Dmbt1
GO:0006952	defense response	7.15428	0.0351112	0.168631	269855	Ssc5d
GO:0001525	angiogenesis	4.97209	0.0358863	0.168631	13645	Egf
GO:0001525	angiogenesis	4.97209	0.0358863	0.168631	71690	Esm1
GO:0001525	angiogenesis	4.97209	0.0358863	0.168631	68169	Ndnf
GO:0001525	angiogenesis	4.97209	0.0358863	0.168631	14182	Fgfr1
GO:0001657	ureteric bud development	13.9975	0.0363479	0.168631	14182	Fgfr1
GO:0001657	ureteric bud development	13.9975	0.0363479	0.168631	17130	Smad6
GO:0045494	photoreceptor cell maintenance	13.9975	0.0363479	0.168631	71769	Bbs10
GO:0045494	photoreceptor cell maintenance	13.9975	0.0363479	0.168631	19888	Rp1
GO:0001573	ganglioside metabolic process	107.314	0.0371586	0.168631	320910	Itgb8
GO:0001966	thigmotaxis	107.314	0.0371586	0.168631	15902	Id2
GO:0002922	positive regulation of humoral immune response	107.314	0.0371586	0.168631	12775	Ccr7
GO:0002924	negative regulation of humoral immune response mediated by circulating immunoglobulin	107.314	0.0371586	0.168631	15223	Foxj1
GO:0003166	bundle of His development	107.314	0.0371586	0.168631	15902	Id2
GO:0007638	mechanosensory behavior	107.314	0.0371586	0.168631	14581	Gfi1
GO:0009642	response to light intensity	107.314	0.0371586	0.168631	14686	Gnat2
GO:0010715	regulation of extracellular matrix disassembly	107.314	0.0371586	0.168631	12305	Ddr1
GO:0010956	negative regulation of calcidiol 1-monooxygenase activity	107.314	0.0371586	0.168631	14581	Gfi1
GO:0021681	cerebellar granular layer development	107.314	0.0371586	0.168631	17242	Mdk
GO:0021847	ventricular zone neuroblast division	107.314	0.0371586	0.168631	14182	Fgfr1
GO:0042492	gamma-delta T cell differentiation	107.314	0.0371586	0.168631	21414	Tcf7
GO:0042660	positive regulation of cell fate specification	107.314	0.0371586	0.168631	14581	Gfi1
GO:0042942	D-serine transport	107.314	0.0371586	0.168631	53896	Slc7a10
GO:0043368	positive T cell selection	107.314	0.0371586	0.168631	58208	Bcl11b
GO:0050922	negative regulation of chemotaxis	107.314	0.0371586	0.168631	20440	St6gal1
GO:0050968	detection of chemical stimulus involved in sensory perception of pain	107.314	0.0371586	0.168631	277328	Trpa1
GO:0051048	negative regulation of secretion	107.314	0.0371586	0.168631	13645	Egf
GO:0051174	regulation of phosphorus metabolic process	107.314	0.0371586	0.168631	14182	Fgfr1
GO:0051250	negative regulation of lymphocyte activation	107.314	0.0371586	0.168631	17289	Mertk
GO:0060309	elastin catabolic process	107.314	0.0371586	0.168631	109901	Cela1
GO:0060672	epithelial cell morphogenesis involved in placental branching	107.314	0.0371586	0.168631	252973	Grhl2
GO:0061113	pancreas morphogenesis	107.314	0.0371586	0.168631	109901	Cela1
GO:0061885	positive regulation of mini excitatory postsynaptic potential	107.314	0.0371586	0.168631	17356	Afdn
GO:0070105	positive regulation of interleukin-6-mediated signaling pathway	107.314	0.0371586	0.168631	14581	Gfi1
GO:0070673	response to interleukin-18	107.314	0.0371586	0.168631	18260	Ocln
GO:0097066	response to thyroid hormone	107.314	0.0371586	0.168631	14962	Cfb
GO:0097477	lateral motor column neuron migration	107.314	0.0371586	0.168631	13131	Dab1
GO:0097503	sialylation	107.314	0.0371586	0.168631	20440	St6gal1
GO:0106016	positive regulation of inflammatory response to wounding	107.314	0.0371586	0.168631	17242	Mdk
GO:1901143	insulin catabolic process	107.314	0.0371586	0.168631	13706	Cela2a
GO:1903766	positive regulation of potassium ion export across plasma membrane	107.314	0.0371586	0.168631	80906	Kcnip2
GO:1903774	positive regulation of viral budding via host ESCRT complex	107.314	0.0371586	0.168631	330192	Vps37b
GO:1904056	positive regulation of cholangiocyte proliferation	107.314	0.0371586	0.168631	227289	Gpbar1
GO:1905555	positive regulation blood vessel branching	107.314	0.0371586	0.168631	17242	Mdk
GO:1905653	positive regulation of artery morphogenesis	107.314	0.0371586	0.168631	17242	Mdk
GO:2000412	positive regulation of thymocyte migration	107.314	0.0371586	0.168631	12775	Ccr7
GO:0045907	positive regulation of vasoconstriction	13.6997	0.0378862	0.171246	17130	Smad6
GO:0045907	positive regulation of vasoconstriction	13.6997	0.0378862	0.171246	27360	Add3
GO:0006412	translation	4.87792	0.038297	0.172413	68836	Mrpl52
GO:0006412	translation	4.87792	0.038297	0.172413	19933	Rpl21
GO:0006412	translation	4.87792	0.038297	0.172413	19946	Rpl30
GO:0006412	translation	4.87792	0.038297	0.172413	19652	Rbm3
GO:0016477	cell migration	4.84124	0.03929	0.176181	320910	Itgb8
GO:0016477	cell migration	4.84124	0.03929	0.176181	17289	Mertk
GO:0016477	cell migration	4.84124	0.03929	0.176181	52118	Pvr
GO:0016477	cell migration	4.84124	0.03929	0.176181	17242	Mdk
GO:0021915	neural tube development	13.4143	0.0394532	0.176214	252973	Grhl2
GO:0021915	neural tube development	13.4143	0.0394532	0.176214	21414	Tcf7
GO:0031146	SCF-dependent proteasomal ubiquitin-dependent protein catabolic process	13.1405	0.0410486	0.182618	74165	Fbxl22
GO:0031146	SCF-dependent proteasomal ubiquitin-dependent protein catabolic process	13.1405	0.0410486	0.182618	269514	Fbxl4
GO:0016310	phosphorylation	3.29073	0.0420869	0.185096	12323	Camk2b
GO:0016310	phosphorylation	3.29073	0.0420869	0.185096	245269	Nim1k
GO:0016310	phosphorylation	3.29073	0.0420869	0.185096	17289	Mertk
GO:0016310	phosphorylation	3.29073	0.0420869	0.185096	14182	Fgfr1
GO:0016310	phosphorylation	3.29073	0.0420869	0.185096	77976	Nuak1
GO:0016310	phosphorylation	3.29073	0.0420869	0.185096	12305	Ddr1
GO:0007162	negative regulation of cell adhesion	12.8777	0.0426723	0.185096	13131	Dab1
GO:0007162	negative regulation of cell adhesion	12.8777	0.0426723	0.185096	17242	Mdk
GO:0007188	adenylate cyclase-modulating G protein-coupled receptor signaling pathway	12.8777	0.0426723	0.185096	14680	Gnal
GO:0007188	adenylate cyclase-modulating G protein-coupled receptor signaling pathway	12.8777	0.0426723	0.185096	14686	Gnat2
GO:0032715	negative regulation of interleukin-6 production	12.8777	0.0426723	0.185096	16598	Klf2
GO:0032715	negative regulation of interleukin-6 production	12.8777	0.0426723	0.185096	15223	Foxj1
GO:0001558	regulation of cell growth	12.6252	0.0443239	0.185096	12305	Ddr1
GO:0001558	regulation of cell growth	12.6252	0.0443239	0.185096	16010	Igfbp4
GO:0006936	muscle contraction	12.3824	0.0460034	0.185096	21957	Tnnt3
GO:0006936	muscle contraction	12.3824	0.0460034	0.185096	22004	Tpm2
GO:0007601	visual perception	6.43885	0.0466672	0.185096	74023	Rd3
GO:0007601	visual perception	6.43885	0.0466672	0.185096	19888	Rp1
GO:0007601	visual perception	6.43885	0.0466672	0.185096	14686	Gnat2
GO:0043547	positive regulation of GTPase activity	6.3126	0.0492099	0.185096	19734	Rgs16
GO:0043547	positive regulation of GTPase activity	6.3126	0.0492099	0.185096	12775	Ccr7
GO:0043547	positive regulation of GTPase activity	6.3126	0.0492099	0.185096	17356	Afdn
GO:0002408	myeloid dendritic cell chemotaxis	80.4857	0.0494682	0.185096	12775	Ccr7
GO:0006054	N-acetylneuraminate metabolic process	80.4857	0.0494682	0.185096	20440	St6gal1
GO:0006942	regulation of striated muscle contraction	80.4857	0.0494682	0.185096	21957	Tnnt3
GO:0009649	entrainment of circadian clock	80.4857	0.0494682	0.185096	15902	Id2
GO:0010966	regulation of phosphate transport	80.4857	0.0494682	0.185096	14182	Fgfr1
GO:0021773	striatal medium spiny neuron differentiation	80.4857	0.0494682	0.185096	58208	Bcl11b
GO:0021828	gonadotrophin-releasing hormone neuronal migration to the hypothalamus	80.4857	0.0494682	0.185096	68169	Ndnf
GO:0030538	embryonic genitalia morphogenesis	80.4857	0.0494682	0.185096	21414	Tcf7
GO:0032376	positive regulation of cholesterol transport	80.4857	0.0494682	0.185096	22259	Nr1h3
GO:0032417	positive regulation of sodium:proton antiporter activity	80.4857	0.0494682	0.185096	57816	Tesc
GO:0032430	positive regulation of phospholipase A2 activity	80.4857	0.0494682	0.185096	12323	Camk2b
GO:0032946	positive regulation of mononuclear cell proliferation	80.4857	0.0494682	0.185096	20440	St6gal1
GO:0034553	mitochondrial respiratory chain complex II assembly	80.4857	0.0494682	0.185096	68332	Sdhaf1
GO:0035089	establishment of apical/basal cell polarity	80.4857	0.0494682	0.185096	15223	Foxj1
GO:0035624	receptor transactivation	80.4857	0.0494682	0.185096	11551	Adra2a
GO:0035701	hematopoietic stem cell migration	80.4857	0.0494682	0.185096	58208	Bcl11b
GO:0043043	peptide biosynthetic process	80.4857	0.0494682	0.185096	18548	Pcsk1
GO:0044336	canonical Wnt signaling pathway involved in negative regulation of apoptotic process	80.4857	0.0494682	0.185096	21414	Tcf7
GO:0045163	clustering of voltage-gated potassium channels	80.4857	0.0494682	0.185096	80906	Kcnip2
GO:0045578	negative regulation of B cell differentiation	80.4857	0.0494682	0.185096	15902	Id2
GO:0045586	regulation of gamma-delta T cell differentiation	80.4857	0.0494682	0.185096	21414	Tcf7
GO:0048619	embryonic hindgut morphogenesis	80.4857	0.0494682	0.185096	21414	Tcf7
GO:0048871	multicellular organismal homeostasis	80.4857	0.0494682	0.185096	209039	Tns2
GO:0061030	epithelial cell differentiation involved in mammary gland alveolus development	80.4857	0.0494682	0.185096	15902	Id2
GO:0061031	endodermal digestive tract morphogenesis	80.4857	0.0494682	0.185096	15902	Id2
GO:0061713	anterior neural tube closure	80.4857	0.0494682	0.185096	252973	Grhl2
GO:0070640	vitamin D3 metabolic process	80.4857	0.0494682	0.185096	14182	Fgfr1
GO:0071673	positive regulation of smooth muscle cell chemotaxis	80.4857	0.0494682	0.185096	17242	Mdk
GO:0097029	mature conventional dendritic cell differentiation	80.4857	0.0494682	0.185096	12775	Ccr7
GO:0097350	neutrophil clearance	80.4857	0.0494682	0.185096	17289	Mertk
GO:0106015	negative regulation of inflammatory response to wounding	80.4857	0.0494682	0.185096	17242	Mdk
GO:0106071	positive regulation of adenylate cyclase-activating G protein-coupled receptor signaling pathway	80.4857	0.0494682	0.185096	244958	Mrap2
GO:1900024	regulation of substrate adhesion-dependent cell spreading	80.4857	0.0494682	0.185096	20440	St6gal1
GO:1903170	negative regulation of calcium ion transmembrane transport	80.4857	0.0494682	0.185096	100503659	Cbarp
GO:1903413	cellular response to bile acid	80.4857	0.0494682	0.185096	227289	Gpbar1
GO:1903423	positive regulation of synaptic vesicle recycling	80.4857	0.0494682	0.185096	13429	Dnm1
GO:1905278	positive regulation of epithelial tube formation	80.4857	0.0494682	0.185096	13645	Egf
GO:2000427	positive regulation of apoptotic cell clearance	80.4857	0.0494682	0.185096	12263	C2
GO:2000525	positive regulation of T cell costimulation	80.4857	0.0494682	0.185096	12775	Ccr7
GO:2000546	positive regulation of endothelial cell chemotaxis to fibroblast growth factor	80.4857	0.0494682	0.185096	14182	Fgfr1
GO:0098609	cell-cell adhesion	6.23115	0.0509483	0.190005	210126	Lpp
GO:0098609	cell-cell adhesion	6.23115	0.0509483	0.190005	52118	Pvr
GO:0098609	cell-cell adhesion	6.23115	0.0509483	0.190005	70549	Tln2
GO:0008630	intrinsic apoptotic signaling pathway in response to DNA damage	11.707	0.0512071	0.190342	15248	Hic1
GO:0008630	intrinsic apoptotic signaling pathway in response to DNA damage	11.707	0.0512071	0.190342	12047	Bcl2a1d
GO:0021987	cerebral cortex development	11.2962	0.054812	0.200477	17242	Mdk
GO:0021987	cerebral cortex development	11.2962	0.054812	0.200477	17356	Afdn
GO:0051603	proteolysis involved in cellular protein catabolic process	10.7314	0.0604194	0.200477	214639	4930486L24Rik
GO:0051603	proteolysis involved in cellular protein catabolic process	10.7314	0.0604194	0.200477	13038	Ctsk
GO:0000710	meiotic mismatch repair	64.3885	0.0617398	0.200477	17687	Msh5
GO:0002504	antigen processing and presentation of peptide or polysaccharide antigen via MHC class II	64.3885	0.0617398	0.200477	14960	H2-Aa
GO:0002521	leukocyte differentiation	64.3885	0.0617398	0.200477	15902	Id2
GO:0007199	G protein-coupled receptor signaling pathway coupled to cGMP nucleotide second messenger	64.3885	0.0617398	0.200477	14686	Gnat2
GO:0008228	opsonization	64.3885	0.0617398	0.200477	100689	Spon2
GO:0010574	regulation of vascular endothelial growth factor production	64.3885	0.0617398	0.200477	29811	Ndrg2
GO:0010991	negative regulation of SMAD protein complex assembly	64.3885	0.0617398	0.200477	17130	Smad6
GO:0021940	positive regulation of cerebellar granule cell precursor proliferation	64.3885	0.0617398	0.200477	13645	Egf
GO:0030157	pancreatic juice secretion	64.3885	0.0617398	0.200477	12613	Cel
GO:0031077	post-embryonic camera-type eye development	64.3885	0.0617398	0.200477	58208	Bcl11b
GO:0032053	ciliary basal body organization	64.3885	0.0617398	0.200477	15223	Foxj1
GO:0032369	negative regulation of lipid transport	64.3885	0.0617398	0.200477	22259	Nr1h3
GO:0032677	regulation of interleukin-8 production	64.3885	0.0617398	0.200477	269855	Ssc5d
GO:0034121	regulation of toll-like receptor signaling pathway	64.3885	0.0617398	0.200477	14581	Gfi1
GO:0034695	response to prostaglandin E	64.3885	0.0617398	0.200477	12775	Ccr7
GO:0035860	glial cell-derived neurotrophic factor receptor signaling pathway	64.3885	0.0617398	0.200477	23886	Gdf15
GO:0036006	cellular response to macrophage colony-stimulating factor stimulus	64.3885	0.0617398	0.200477	18574	Pde1b
GO:0042461	photoreceptor cell development	64.3885	0.0617398	0.200477	19888	Rp1
GO:0048002	antigen processing and presentation of peptide antigen	64.3885	0.0617398	0.200477	14960	H2-Aa
GO:0048550	negative regulation of pinocytosis	64.3885	0.0617398	0.200477	22259	Nr1h3
GO:0048858	cell projection morphogenesis	64.3885	0.0617398	0.200477	12323	Camk2b
GO:0055092	sterol homeostasis	64.3885	0.0617398	0.200477	22259	Nr1h3
GO:0060266	negative regulation of respiratory burst involved in inflammatory response	64.3885	0.0617398	0.200477	63953	Dusp10
GO:0060665	regulation of branching involved in salivary gland morphogenesis by mesenchymal-epithelial signaling	64.3885	0.0617398	0.200477	14182	Fgfr1
GO:0060948	cardiac vascular smooth muscle cell development	64.3885	0.0617398	0.200477	17130	Smad6
GO:0060977	coronary vasculature morphogenesis	64.3885	0.0617398	0.200477	17130	Smad6
GO:0061734	parkin-mediated stimulation of mitophagy in response to mitochondrial depolarization	64.3885	0.0617398	0.200477	75788	Smurf1
GO:0061951	establishment of protein localization to plasma membrane	64.3885	0.0617398	0.200477	17356	Afdn
GO:0070445	regulation of oligodendrocyte progenitor proliferation	64.3885	0.0617398	0.200477	17356	Afdn
GO:0071704	organic substance metabolic process	64.3885	0.0617398	0.200477	72157	Pgm1
GO:0071731	response to nitric oxide	64.3885	0.0617398	0.200477	12775	Ccr7
GO:0090188	negative regulation of pancreatic juice secretion	64.3885	0.0617398	0.200477	22259	Nr1h3
GO:0090272	negative regulation of fibroblast growth factor production	64.3885	0.0617398	0.200477	14182	Fgfr1
GO:0090335	regulation of brown fat cell differentiation	64.3885	0.0617398	0.200477	63953	Dusp10
GO:0098908	regulation of neuronal action potential	64.3885	0.0617398	0.200477	277328	Trpa1
GO:0099041	vesicle tethering to Golgi	64.3885	0.0617398	0.200477	70591	5730455P16Rik
GO:0099558	maintenance of synapse structure	64.3885	0.0617398	0.200477	12405	Cbln2
GO:0120193	tight junction organization	64.3885	0.0617398	0.200477	18260	Ocln
GO:1900127	positive regulation of hyaluronan biosynthetic process	64.3885	0.0617398	0.200477	13645	Egf
GO:1901388	regulation of transforming growth factor beta activation	64.3885	0.0617398	0.200477	320910	Itgb8
GO:1903039	positive regulation of leukocyte cell-cell adhesion	64.3885	0.0617398	0.200477	17242	Mdk
GO:1905605	positive regulation of maintenance of permeability of blood-brain barrier	64.3885	0.0617398	0.200477	18260	Ocln
GO:0010033	response to organic substance	10.5555	0.0623412	0.20185	277328	Trpa1
GO:0010033	response to organic substance	10.5555	0.0623412	0.20185	19309	Pygm
GO:0050885	neuromuscular process controlling balance	10.3852	0.064289	0.207562	64378	Gpr88
GO:0050885	neuromuscular process controlling balance	10.3852	0.064289	0.207562	12323	Camk2b
GO:0021766	hippocampus development	10.2204	0.0662626	0.213324	17242	Mdk
GO:0021766	hippocampus development	10.2204	0.0662626	0.213324	13131	Dab1
GO:0006325	chromatin organization	4.12747	0.0668929	0.214741	328440	Npm2
GO:0006325	chromatin organization	4.12747	0.0668929	0.214741	81601	Kat5
GO:0006325	chromatin organization	4.12747	0.0668929	0.214741	51812	Mcrs1
GO:0006325	chromatin organization	4.12747	0.0668929	0.214741	64050	Yeats4
GO:0043161	proteasome-mediated ubiquitin-dependent protein catabolic process	5.51902	0.0702607	0.218251	75788	Smurf1
GO:0043161	proteasome-mediated ubiquitin-dependent protein catabolic process	5.51902	0.0702607	0.218251	74165	Fbxl22
GO:0043161	proteasome-mediated ubiquitin-dependent protein catabolic process	5.51902	0.0702607	0.218251	81601	Kat5
GO:0006898	receptor-mediated endocytosis	9.90593	0.0702865	0.218251	13429	Dnm1
GO:0006898	receptor-mediated endocytosis	9.90593	0.0702865	0.218251	12945	Dmbt1
GO:0050766	positive regulation of phagocytosis	9.90593	0.0702865	0.218251	17289	Mertk
GO:0050766	positive regulation of phagocytosis	9.90593	0.0702865	0.218251	12775	Ccr7
GO:0030036	actin cytoskeleton organization	5.45666	0.0723861	0.218251	12775	Ccr7
GO:0030036	actin cytoskeleton organization	5.45666	0.0723861	0.218251	15223	Foxj1
GO:0030036	actin cytoskeleton organization	5.45666	0.0723861	0.218251	16653	Kras
GO:0002023	reduction of food intake in response to dietary excess	53.6571	0.0739734	0.218251	23886	Gdf15
GO:0007144	female meiosis I	53.6571	0.0739734	0.218251	75178	Meiob
GO:0007379	segment specification	53.6571	0.0739734	0.218251	56184	Msgn1
GO:0015747	urate transport	53.6571	0.0739734	0.218251	117591	Slc2a9
GO:0018394	peptidyl-lysine acetylation	53.6571	0.0739734	0.218251	81601	Kat5
GO:0030323	respiratory tube development	53.6571	0.0739734	0.218251	252973	Grhl2
GO:0030579	ubiquitin-dependent SMAD protein catabolic process	53.6571	0.0739734	0.218251	75788	Smurf1
GO:0031630	regulation of synaptic vesicle fusion to presynaptic active zone membrane	53.6571	0.0739734	0.218251	12889	Cplx1
GO:0032649	regulation of interferon-gamma production	53.6571	0.0739734	0.218251	12775	Ccr7
GO:0032651	regulation of interleukin-1 beta production	53.6571	0.0739734	0.218251	12775	Ccr7
GO:0033085	negative regulation of T cell differentiation in thymus	53.6571	0.0739734	0.218251	15223	Foxj1
GO:0036003	positive regulation of transcription from RNA polymerase II promoter in response to stress	53.6571	0.0739734	0.218251	16598	Klf2
GO:0043462	regulation of ATPase activity	53.6571	0.0739734	0.218251	21957	Tnnt3
GO:0045836	positive regulation of meiotic nuclear division	53.6571	0.0739734	0.218251	328440	Npm2
GO:0046514	ceramide catabolic process	53.6571	0.0739734	0.218251	12613	Cel
GO:0048386	positive regulation of retinoic acid receptor signaling pathway	53.6571	0.0739734	0.218251	16598	Klf2
GO:0051054	positive regulation of DNA metabolic process	53.6571	0.0739734	0.218251	328440	Npm2
GO:0051148	negative regulation of muscle cell differentiation	53.6571	0.0739734	0.218251	15902	Id2
GO:0060019	radial glial cell differentiation	53.6571	0.0739734	0.218251	17356	Afdn
GO:0061042	vascular wound healing	53.6571	0.0739734	0.218251	68169	Ndnf
GO:0071499	cellular response to laminar fluid shear stress	53.6571	0.0739734	0.218251	16598	Klf2
GO:0090080	positive regulation of MAPKKK cascade by fibroblast growth factor receptor signaling pathway	53.6571	0.0739734	0.218251	14182	Fgfr1
GO:0090383	phagosome acidification	53.6571	0.0739734	0.218251	270160	Rab39
GO:0140059	dendrite arborization	53.6571	0.0739734	0.218251	17356	Afdn
GO:1904751	positive regulation of protein localization to nucleolus	53.6571	0.0739734	0.218251	51812	Mcrs1
GO:1990743	protein sialylation	53.6571	0.0739734	0.218251	20440	St6gal1
GO:2000110	negative regulation of macrophage apoptotic process	53.6571	0.0739734	0.218251	20440	St6gal1
GO:0001819	positive regulation of cytokine production	9.4689	0.0765118	0.225152	69573	Hilpda
GO:0001819	positive regulation of cytokine production	9.4689	0.0765118	0.225152	11551	Adra2a
GO:0046777	protein autophosphorylation	5.30675	0.0778554	0.226445	12305	Ddr1
GO:0046777	protein autophosphorylation	5.30675	0.0778554	0.226445	12323	Camk2b
GO:0046777	protein autophosphorylation	5.30675	0.0778554	0.226445	14182	Fgfr1
GO:0050808	synapse organization	9.33167	0.0786367	0.226445	12405	Cbln2
GO:0050808	synapse organization	9.33167	0.0786367	0.226445	260297	Prrt1
GO:0008344	adult locomotory behavior	9.19836	0.0807862	0.226445	15902	Id2
GO:0008344	adult locomotory behavior	9.19836	0.0807862	0.226445	13429	Dnm1
GO:0019722	calcium-mediated signaling	9.19836	0.0807862	0.226445	244579	Tox3
GO:0019722	calcium-mediated signaling	9.19836	0.0807862	0.226445	12775	Ccr7
GO:0007420	brain development	5.19262	0.0823909	0.226445	15223	Foxj1
GO:0007420	brain development	5.19262	0.0823909	0.226445	252973	Grhl2
GO:0007420	brain development	5.19262	0.0823909	0.226445	14182	Fgfr1
GO:0010508	positive regulation of autophagy	9.06881	0.0829601	0.226445	72287	Plekhf1
GO:0010508	positive regulation of autophagy	9.06881	0.0829601	0.226445	81601	Kat5
GO:0006633	fatty acid biosynthetic process	8.94285	0.0851582	0.226445	14979	H2-Ke6
GO:0006633	fatty acid biosynthetic process	8.94285	0.0851582	0.226445	22259	Nr1h3
GO:0007611	learning or memory	8.94285	0.0851582	0.226445	67685	Dnaaf4
GO:0007611	learning or memory	8.94285	0.0851582	0.226445	260297	Prrt1
GO:0008542	visual learning	8.94285	0.0851582	0.226445	18574	Pde1b
GO:0008542	visual learning	8.94285	0.0851582	0.226445	16653	Kras
GO:0042472	inner ear morphogenesis	8.94285	0.0851582	0.226445	14581	Gfi1
GO:0042472	inner ear morphogenesis	8.94285	0.0851582	0.226445	14182	Fgfr1
GO:0001505	regulation of neurotransmitter levels	45.9918	0.0861692	0.226445	18574	Pde1b
GO:0001768	establishment of T cell polarity	45.9918	0.0861692	0.226445	12775	Ccr7
GO:0002232	leukocyte chemotaxis involved in inflammatory response	45.9918	0.0861692	0.226445	17242	Mdk
GO:0002606	positive regulation of dendritic cell antigen processing and presentation	45.9918	0.0861692	0.226445	12775	Ccr7
GO:0002819	regulation of adaptive immune response	45.9918	0.0861692	0.226445	63953	Dusp10
GO:0006703	estrogen biosynthetic process	45.9918	0.0861692	0.226445	14979	H2-Ke6
GO:0007096	regulation of exit from mitosis	45.9918	0.0861692	0.226445	328440	Npm2
GO:0010837	regulation of keratinocyte proliferation	45.9918	0.0861692	0.226445	58208	Bcl11b
GO:0016185	synaptic vesicle budding from presynaptic endocytic zone membrane	45.9918	0.0861692	0.226445	13429	Dnm1
GO:0021902	commitment of neuronal cell to specific neuron type in forebrain	45.9918	0.0861692	0.226445	58208	Bcl11b
GO:0021942	radial glia guided migration of Purkinje cell	45.9918	0.0861692	0.226445	13131	Dab1
GO:0030858	positive regulation of epithelial cell differentiation	45.9918	0.0861692	0.226445	12945	Dmbt1
GO:0032640	tumor necrosis factor production	45.9918	0.0861692	0.226445	217203	Tmem106a
GO:0032873	negative regulation of stress-activated MAPK cascade	45.9918	0.0861692	0.226445	63953	Dusp10
GO:0034329	cell junction assembly	45.9918	0.0861692	0.226445	252973	Grhl2
GO:0034334	adherens junction maintenance	45.9918	0.0861692	0.226445	17356	Afdn
GO:0035022	positive regulation of Rac protein signal transduction	45.9918	0.0861692	0.226445	16653	Kras
GO:0042760	very long-chain fatty acid catabolic process	45.9918	0.0861692	0.226445	171210	Acot2
GO:0042985	negative regulation of amyloid precursor protein biosynthetic process	45.9918	0.0861692	0.226445	64294	Itm2c
GO:0043031	negative regulation of macrophage activation	45.9918	0.0861692	0.226445	22259	Nr1h3
GO:0043353	enucleate erythrocyte differentiation	45.9918	0.0861692	0.226445	15902	Id2
GO:0048285	organelle fission	45.9918	0.0861692	0.226445	13429	Dnm1
GO:0051645	Golgi localization	45.9918	0.0861692	0.226445	13131	Dab1
GO:0060509	type I pneumocyte differentiation	45.9918	0.0861692	0.226445	16598	Klf2
GO:0061743	motor learning	45.9918	0.0861692	0.226445	64378	Gpr88
GO:0071875	adrenergic receptor signaling pathway	45.9918	0.0861692	0.226445	11551	Adra2a
GO:0090330	regulation of platelet aggregation	45.9918	0.0861692	0.226445	13706	Cela2a
GO:0090370	negative regulation of cholesterol efflux	45.9918	0.0861692	0.226445	13645	Egf
GO:0097553	calcium ion transmembrane import into cytosol	45.9918	0.0861692	0.226445	277328	Trpa1
GO:1903573	negative regulation of response to endoplasmic reticulum stress	45.9918	0.0861692	0.226445	22259	Nr1h3
GO:1903753	negative regulation of p38MAPK cascade	45.9918	0.0861692	0.226445	63953	Dusp10
GO:1904036	negative regulation of epithelial cell apoptotic process	45.9918	0.0861692	0.226445	17242	Mdk
GO:1904357	negative regulation of telomere maintenance via telomere lengthening	45.9918	0.0861692	0.226445	51812	Mcrs1
GO:2000491	positive regulation of hepatic stellate cell activation	45.9918	0.0861692	0.226445	14182	Fgfr1
GO:2000510	positive regulation of dendritic cell chemotaxis	45.9918	0.0861692	0.226445	12775	Ccr7
GO:2001269	positive regulation of cysteine-type endopeptidase activity involved in apoptotic signaling pathway	45.9918	0.0861692	0.226445	432763	Prr7
GO:2000300	regulation of synaptic vesicle exocytosis	8.82035	0.0873805	0.229095	11551	Adra2a
GO:2000300	regulation of synaptic vesicle exocytosis	8.82035	0.0873805	0.229095	207227	Stxbp5l
GO:0032088	negative regulation of NF-kappaB transcription factor activity	8.58514	0.0918966	0.240378	15223	Foxj1
GO:0032088	negative regulation of NF-kappaB transcription factor activity	8.58514	0.0918966	0.240378	14581	Gfi1
GO:0060070	canonical Wnt signaling pathway	8.36215	0.0965071	0.244198	21414	Tcf7
GO:0060070	canonical Wnt signaling pathway	8.36215	0.0965071	0.244198	14296	Frat1
GO:0003183	mitral valve morphogenesis	40.2428	0.0983273	0.244198	17130	Smad6
GO:0003374	dynamin family protein polymerization involved in mitochondrial fission	40.2428	0.0983273	0.244198	13429	Dnm1
GO:0007127	meiosis I	40.2428	0.0983273	0.244198	17687	Msh5
GO:0007435	salivary gland morphogenesis	40.2428	0.0983273	0.244198	14182	Fgfr1
GO:0010827	regulation of glucose transmembrane transport	40.2428	0.0983273	0.244198	18260	Ocln
GO:0010887	negative regulation of cholesterol storage	40.2428	0.0983273	0.244198	22259	Nr1h3
GO:0014909	smooth muscle cell migration	40.2428	0.0983273	0.244198	12305	Ddr1
GO:0019725	cellular homeostasis	40.2428	0.0983273	0.244198	209039	Tns2
GO:0030219	megakaryocyte differentiation	40.2428	0.0983273	0.244198	57816	Tesc
GO:0030854	positive regulation of granulocyte differentiation	40.2428	0.0983273	0.244198	57816	Tesc
GO:0040020	regulation of meiotic nuclear division	40.2428	0.0983273	0.244198	14748	Gpr3
GO:0042306	regulation of protein import into nucleus	40.2428	0.0983273	0.244198	71844	Nupl1
GO:0042473	outer ear morphogenesis	40.2428	0.0983273	0.244198	14182	Fgfr1
GO:0044387	negative regulation of protein kinase activity by regulation of protein phosphorylation	40.2428	0.0983273	0.244198	63953	Dusp10
GO:0045627	positive regulation of T-helper 1 cell differentiation	40.2428	0.0983273	0.244198	12775	Ccr7
GO:0050869	negative regulation of B cell activation	40.2428	0.0983273	0.244198	15223	Foxj1
GO:0060117	auditory receptor cell development	40.2428	0.0983273	0.244198	14182	Fgfr1
GO:0060463	lung lobe morphogenesis	40.2428	0.0983273	0.244198	252973	Grhl2
GO:0098967	exocytic insertion of neurotransmitter receptor to postsynaptic membrane	40.2428	0.0983273	0.244198	12889	Cplx1
GO:1902806	regulation of cell cycle G1/S phase transition	40.2428	0.0983273	0.244198	12696	Cirbp
GO:1902966	positive regulation of protein localization to early endosome	40.2428	0.0983273	0.244198	13645	Egf
GO:2000049	positive regulation of cell-cell adhesion mediated by cadherin	40.2428	0.0983273	0.244198	17356	Afdn
GO:0045727	positive regulation of translation	8.15045	0.101211	0.249712	19652	Rbm3
GO:0045727	positive regulation of translation	8.15045	0.101211	0.249712	12696	Cirbp
GO:0060395	SMAD protein signal transduction	8.15045	0.101211	0.249712	23886	Gdf15
GO:0060395	SMAD protein signal transduction	8.15045	0.101211	0.249712	17130	Smad6
GO:0070373	negative regulation of ERK1 and ERK2 cascade	8.15045	0.101211	0.249712	63953	Dusp10
GO:0070373	negative regulation of ERK1 and ERK2 cascade	8.15045	0.101211	0.249712	29811	Ndrg2
GO:0050729	positive regulation of inflammatory response	8.04857	0.103597	0.255042	14182	Fgfr1
GO:0050729	positive regulation of inflammatory response	8.04857	0.103597	0.255042	17242	Mdk
GO:0010629	negative regulation of gene expression	3.56723	0.107068	0.256252	14182	Fgfr1
GO:0010629	negative regulation of gene expression	3.56723	0.107068	0.256252	18260	Ocln
GO:0010629	negative regulation of gene expression	3.56723	0.107068	0.256252	320910	Itgb8
GO:0010629	negative regulation of gene expression	3.56723	0.107068	0.256252	15902	Id2
GO:0007018	microtubule-based movement	7.85226	0.108437	0.256252	69926	Dnah17
GO:0007018	microtubule-based movement	7.85226	0.108437	0.256252	110084	Dnah1
GO:0000578	embryonic axis specification	35.7714	0.110448	0.256252	14296	Frat1
GO:0003208	cardiac ventricle morphogenesis	35.7714	0.110448	0.256252	252973	Grhl2
GO:0005980	glycogen catabolic process	35.7714	0.110448	0.256252	19309	Pygm
GO:0010863	positive regulation of phospholipase C activity	35.7714	0.110448	0.256252	14182	Fgfr1
GO:0014832	urinary bladder smooth muscle contraction	35.7714	0.110448	0.256252	277328	Trpa1
GO:0031017	exocrine pancreas development	35.7714	0.110448	0.256252	109901	Cela1
GO:0032623	interleukin-2 production	35.7714	0.110448	0.256252	12503	Cd247
GO:0035425	autocrine signaling	35.7714	0.110448	0.256252	69573	Hilpda
GO:0039702	viral budding via host ESCRT complex	35.7714	0.110448	0.256252	67064	Chmp1b
GO:0042428	serotonin metabolic process	35.7714	0.110448	0.256252	18574	Pde1b
GO:0042596	fear response	35.7714	0.110448	0.256252	11551	Adra2a
GO:0043567	regulation of insulin-like growth factor receptor signaling pathway	35.7714	0.110448	0.256252	16010	Igfbp4
GO:0043931	ossification involved in bone maturation	35.7714	0.110448	0.256252	21827	Thbs3
GO:0044331	cell-cell adhesion mediated by cadherin	35.7714	0.110448	0.256252	17356	Afdn
GO:0044849	estrous cycle	35.7714	0.110448	0.256252	17242	Mdk
GO:0045617	negative regulation of keratinocyte differentiation	35.7714	0.110448	0.256252	252973	Grhl2
GO:0046415	urate metabolic process	35.7714	0.110448	0.256252	117591	Slc2a9
GO:0048762	mesenchymal cell differentiation	35.7714	0.110448	0.256252	14182	Fgfr1
GO:0055123	digestive system development	35.7714	0.110448	0.256252	109901	Cela1
GO:0060346	bone trabecula formation	35.7714	0.110448	0.256252	21827	Thbs3
GO:0072321	chaperone-mediated protein transport	35.7714	0.110448	0.256252	223262	Timm8a2
GO:0086009	membrane repolarization	35.7714	0.110448	0.256252	80906	Kcnip2
GO:0090279	regulation of calcium ion import	35.7714	0.110448	0.256252	13645	Egf
GO:0097104	postsynaptic membrane assembly	35.7714	0.110448	0.256252	12613	Cel
GO:0106072	negative regulation of adenylate cyclase-activating G protein-coupled receptor signaling pathway	35.7714	0.110448	0.256252	244958	Mrap2
GO:0045892	negative regulation of transcription, DNA-templated	2.97544	0.110534	0.256252	22259	Nr1h3
GO:0045892	negative regulation of transcription, DNA-templated	2.97544	0.110534	0.256252	15902	Id2
GO:0045892	negative regulation of transcription, DNA-templated	2.97544	0.110534	0.256252	207667	Skor1
GO:0045892	negative regulation of transcription, DNA-templated	2.97544	0.110534	0.256252	81601	Kat5
GO:0045892	negative regulation of transcription, DNA-templated	2.97544	0.110534	0.256252	14581	Gfi1
GO:0010951	negative regulation of endopeptidase activity	7.75766	0.110891	0.256252	11905	Serpinc1
GO:0010951	negative regulation of endopeptidase activity	7.75766	0.110891	0.256252	97848	Serpinb6c
GO:0060326	cell chemotaxis	7.75766	0.110891	0.256252	20210	Saa3
GO:0060326	cell chemotaxis	7.75766	0.110891	0.256252	12775	Ccr7
GO:0010977	negative regulation of neuron projection development	7.48704	0.118386	0.265249	64294	Itm2c
GO:0010977	negative regulation of neuron projection development	7.48704	0.118386	0.265249	14581	Gfi1
GO:0003149	membranous septum morphogenesis	32.1943	0.122531	0.265249	15902	Id2
GO:0006707	cholesterol catabolic process	32.1943	0.122531	0.265249	12613	Cel
GO:0008015	blood circulation	32.1943	0.122531	0.265249	14247	Fli1
GO:0010996	response to auditory stimulus	32.1943	0.122531	0.265249	17242	Mdk
GO:0021517	ventral spinal cord development	32.1943	0.122531	0.265249	13131	Dab1
GO:0030856	regulation of epithelial cell differentiation	32.1943	0.122531	0.265249	15223	Foxj1
GO:0032940	secretion by cell	32.1943	0.122531	0.265249	17289	Mertk
GO:0033146	regulation of intracellular estrogen receptor signaling pathway	32.1943	0.122531	0.265249	67685	Dnaaf4
GO:0033598	mammary gland epithelial cell proliferation	32.1943	0.122531	0.265249	15902	Id2
GO:0042053	regulation of dopamine metabolic process	32.1943	0.122531	0.265249	18574	Pde1b
GO:0045324	late endosome to vacuole transport	32.1943	0.122531	0.265249	67064	Chmp1b
GO:0045654	positive regulation of megakaryocyte differentiation	32.1943	0.122531	0.265249	57816	Tesc
GO:0046850	regulation of bone remodeling	32.1943	0.122531	0.265249	17242	Mdk
GO:0046902	regulation of mitochondrial membrane permeability	32.1943	0.122531	0.265249	72287	Plekhf1
GO:0050795	regulation of behavior	32.1943	0.122531	0.265249	17242	Mdk
GO:0051006	positive regulation of lipoprotein lipase activity	32.1943	0.122531	0.265249	22259	Nr1h3
GO:0051247	positive regulation of protein metabolic process	32.1943	0.122531	0.265249	16598	Klf2
GO:0060022	hard palate development	32.1943	0.122531	0.265249	320910	Itgb8
GO:0060429	epithelium development	32.1943	0.122531	0.265249	15223	Foxj1
GO:0060484	lung-associated mesenchyme development	32.1943	0.122531	0.265249	14182	Fgfr1
GO:0061037	negative regulation of cartilage development	32.1943	0.122531	0.265249	13038	Ctsk
GO:0061371	determination of heart left/right asymmetry	32.1943	0.122531	0.265249	214766	Mmp21
GO:0071467	cellular response to pH	32.1943	0.122531	0.265249	74096	Hvcn1
GO:0090129	positive regulation of synapse maturation	32.1943	0.122531	0.265249	12323	Camk2b
GO:0090385	phagosome-lysosome fusion	32.1943	0.122531	0.265249	270160	Rab39
GO:0097105	presynaptic membrane assembly	32.1943	0.122531	0.265249	12613	Cel
GO:1902188	positive regulation of viral release from host cell	32.1943	0.122531	0.265249	330192	Vps37b
GO:1902414	protein localization to cell junction	32.1943	0.122531	0.265249	17356	Afdn
GO:1990264	peptidyl-tyrosine dephosphorylation involved in inactivation of protein kinase activity	32.1943	0.122531	0.265249	63953	Dusp10
GO:2000008	regulation of protein localization to cell surface	32.1943	0.122531	0.265249	13645	Egf
GO:2000391	positive regulation of neutrophil extravasation	32.1943	0.122531	0.265249	17242	Mdk
GO:2000774	positive regulation of cellular senescence	32.1943	0.122531	0.265249	16653	Kras
GO:0000187	activation of MAPK activity	7.15428	0.128684	0.278036	13645	Egf
GO:0000187	activation of MAPK activity	7.15428	0.128684	0.278036	23886	Gdf15
GO:0003170	heart valve development	29.2675	0.134576	0.278519	17130	Smad6
GO:0003417	growth plate cartilage development	29.2675	0.134576	0.278519	21827	Thbs3
GO:0006112	energy reserve metabolic process	29.2675	0.134576	0.278519	244958	Mrap2
GO:0006957	complement activation, alternative pathway	29.2675	0.134576	0.278519	14962	Cfb
GO:0007158	neuron cell-cell adhesion	29.2675	0.134576	0.278519	12613	Cel
GO:0007191	adenylate cyclase-activating dopamine receptor signaling pathway	29.2675	0.134576	0.278519	14680	Gnal
GO:0007292	female gamete generation	29.2675	0.134576	0.278519	17687	Msh5
GO:0016050	vesicle organization	29.2675	0.134576	0.278519	72287	Plekhf1
GO:0030193	regulation of blood coagulation	29.2675	0.134576	0.278519	11905	Serpinc1
GO:0034145	positive regulation of toll-like receptor 4 signaling pathway	29.2675	0.134576	0.278519	22259	Nr1h3
GO:0043568	positive regulation of insulin-like growth factor receptor signaling pathway	29.2675	0.134576	0.278519	16010	Igfbp4
GO:0046425	regulation of JAK-STAT cascade	29.2675	0.134576	0.278519	13645	Egf
GO:0048339	paraxial mesoderm development	29.2675	0.134576	0.278519	14182	Fgfr1
GO:0048541	Peyer's patch development	29.2675	0.134576	0.278519	15902	Id2
GO:0060294	cilium movement involved in cell motility	29.2675	0.134576	0.278519	110084	Dnah1
GO:0060563	neuroepithelial cell differentiation	29.2675	0.134576	0.278519	17356	Afdn
GO:0060907	positive regulation of macrophage cytokine production	29.2675	0.134576	0.278519	100689	Spon2
GO:0060972	left/right pattern formation	29.2675	0.134576	0.278519	15223	Foxj1
GO:0072091	regulation of stem cell proliferation	29.2675	0.134576	0.278519	14182	Fgfr1
GO:0098884	postsynaptic neurotransmitter receptor internalization	29.2675	0.134576	0.278519	13429	Dnm1
GO:1901386	negative regulation of voltage-gated calcium channel activity	29.2675	0.134576	0.278519	100503659	Cbarp
GO:1901985	positive regulation of protein acetylation	29.2675	0.134576	0.278519	81601	Kat5
GO:1904058	positive regulation of sensory perception of pain	29.2675	0.134576	0.278519	277328	Trpa1
GO:0050804	modulation of chemical synaptic transmission	6.84985	0.13932	0.287809	12613	Cel
GO:0050804	modulation of chemical synaptic transmission	6.84985	0.13932	0.287809	13429	Dnm1
GO:0050852	T cell receptor signaling pathway	6.77774	0.142031	0.289076	12503	Cd247
GO:0050852	T cell receptor signaling pathway	6.77774	0.142031	0.289076	12047	Bcl2a1d
GO:0002526	acute inflammatory response	26.8286	0.146585	0.289076	11551	Adra2a
GO:0002690	positive regulation of leukocyte chemotaxis	26.8286	0.146585	0.289076	17242	Mdk
GO:0003334	keratinocyte development	26.8286	0.146585	0.289076	58208	Bcl11b
GO:0006978	DNA damage response, signal transduction by p53 class mediator resulting in transcription of p21 class mediator	26.8286	0.146585	0.289076	81601	Kat5
GO:0007252	I-kappaB phosphorylation	26.8286	0.146585	0.289076	20210	Saa3
GO:0010884	positive regulation of lipid storage	26.8286	0.146585	0.289076	69573	Hilpda
GO:0016486	peptide hormone processing	26.8286	0.146585	0.289076	18548	Pcsk1
GO:0021953	central nervous system neuron differentiation	26.8286	0.146585	0.289076	58208	Bcl11b
GO:0031936	negative regulation of chromatin silencing	26.8286	0.146585	0.289076	14958	H1f0
GO:0032330	regulation of chondrocyte differentiation	26.8286	0.146585	0.289076	17242	Mdk
GO:0033628	regulation of cell adhesion mediated by integrin	26.8286	0.146585	0.289076	57816	Tesc
GO:0038063	collagen-activated tyrosine kinase receptor signaling pathway	26.8286	0.146585	0.289076	12305	Ddr1
GO:0042246	tissue regeneration	26.8286	0.146585	0.289076	17242	Mdk
GO:0043517	positive regulation of DNA damage response, signal transduction by p53 class mediator	26.8286	0.146585	0.289076	15248	Hic1
GO:0045348	positive regulation of MHC class II biosynthetic process	26.8286	0.146585	0.289076	217203	Tmem106a
GO:0051569	regulation of histone H3-K4 methylation	26.8286	0.146585	0.289076	14581	Gfi1
GO:0051974	negative regulation of telomerase activity	26.8286	0.146585	0.289076	51812	Mcrs1
GO:0055064	chloride ion homeostasis	26.8286	0.146585	0.289076	171286	Slc12a8
GO:0060068	vagina development	26.8286	0.146585	0.289076	17289	Mertk
GO:0071498	cellular response to fluid shear stress	26.8286	0.146585	0.289076	16598	Klf2
GO:0099173	postsynapse organization	26.8286	0.146585	0.289076	29811	Ndrg2
GO:1900244	positive regulation of synaptic vesicle endocytosis	26.8286	0.146585	0.289076	13429	Dnm1
GO:1903671	negative regulation of sprouting angiogenesis	26.8286	0.146585	0.289076	16598	Klf2
GO:1904996	positive regulation of leukocyte adhesion to vascular endothelial cell	26.8286	0.146585	0.289076	17242	Mdk
GO:2000810	regulation of bicellular tight junction assembly	26.8286	0.146585	0.289076	227289	Gpbar1
GO:0007264	small GTPase mediated signal transduction	6.63799	0.147513	0.290401	13131	Dab1
GO:0007264	small GTPase mediated signal transduction	6.63799	0.147513	0.290401	19731	Rgl1
GO:0090630	activation of GTPase activity	6.50389	0.153076	0.297622	214137	Arhgap29
GO:0090630	activation of GTPase activity	6.50389	0.153076	0.297622	15223	Foxj1
GO:0001952	regulation of cell-matrix adhesion	24.7648	0.158556	0.297622	12305	Ddr1
GO:0006590	thyroid hormone generation	24.7648	0.158556	0.297622	13038	Ctsk
GO:0007263	nitric oxide mediated signal transduction	24.7648	0.158556	0.297622	68169	Ndnf
GO:0009268	response to pH	24.7648	0.158556	0.297622	74096	Hvcn1
GO:0015804	neutral amino acid transport	24.7648	0.158556	0.297622	53896	Slc7a10
GO:0021795	cerebral cortex cell migration	24.7648	0.158556	0.297622	13131	Dab1
GO:0032635	interleukin-6 production	24.7648	0.158556	0.297622	217203	Tmem106a
GO:0032801	receptor catabolic process	24.7648	0.158556	0.297622	75788	Smurf1
GO:0034101	erythrocyte homeostasis	24.7648	0.158556	0.297622	16598	Klf2
GO:0036151	phosphatidylcholine acyl-chain remodeling	24.7648	0.158556	0.297622	22259	Nr1h3
GO:0042116	macrophage activation	24.7648	0.158556	0.297622	217203	Tmem106a
GO:0044342	type B pancreatic cell proliferation	24.7648	0.158556	0.297622	16010	Igfbp4
GO:0045591	positive regulation of regulatory T cell differentiation	24.7648	0.158556	0.297622	63953	Dusp10
GO:0045651	positive regulation of macrophage differentiation	24.7648	0.158556	0.297622	15902	Id2
GO:0046686	response to cadmium ion	24.7648	0.158556	0.297622	12323	Camk2b
GO:0048667	cell morphogenesis involved in neuron differentiation	24.7648	0.158556	0.297622	15902	Id2
GO:0048699	generation of neurons	24.7648	0.158556	0.297622	14182	Fgfr1
GO:0048711	positive regulation of astrocyte differentiation	24.7648	0.158556	0.297622	15902	Id2
GO:0050803	regulation of synapse structure or activity	24.7648	0.158556	0.297622	13429	Dnm1
GO:0050863	regulation of T cell activation	24.7648	0.158556	0.297622	213208	Il20rb
GO:0060394	negative regulation of pathway-restricted SMAD protein phosphorylation	24.7648	0.158556	0.297622	17130	Smad6
GO:0060487	lung epithelial cell differentiation	24.7648	0.158556	0.297622	252973	Grhl2
GO:0071285	cellular response to lithium ion	24.7648	0.158556	0.297622	15902	Id2
GO:0090557	establishment of endothelial intestinal barrier	24.7648	0.158556	0.297622	17356	Afdn
GO:0097011	cellular response to granulocyte macrophage colony-stimulating factor stimulus	24.7648	0.158556	0.297622	18574	Pde1b
GO:0097320	plasma membrane tubulation	24.7648	0.158556	0.297622	23969	Pacsin1
GO:1902857	positive regulation of non-motile cilium assembly	24.7648	0.158556	0.297622	19888	Rp1
GO:0032760	positive regulation of tumor necrosis factor production	6.3126	0.161569	0.302774	100689	Spon2
GO:0032760	positive regulation of tumor necrosis factor production	6.3126	0.161569	0.302774	12775	Ccr7
GO:0007186	G protein-coupled receptor signaling pathway	1.94175	0.16399	0.305315	14748	Gpr3
GO:0007186	G protein-coupled receptor signaling pathway	1.94175	0.16399	0.305315	227289	Gpbar1
GO:0007186	G protein-coupled receptor signaling pathway	1.94175	0.16399	0.305315	14686	Gnat2
GO:0007186	G protein-coupled receptor signaling pathway	1.94175	0.16399	0.305315	11551	Adra2a
GO:0007186	G protein-coupled receptor signaling pathway	1.94175	0.16399	0.305315	12775	Ccr7
GO:0007186	G protein-coupled receptor signaling pathway	1.94175	0.16399	0.305315	19734	Rgs16
GO:0007186	G protein-coupled receptor signaling pathway	1.94175	0.16399	0.305315	14680	Gnal
GO:0007186	G protein-coupled receptor signaling pathway	1.94175	0.16399	0.305315	258958	Olfr525
GO:0007186	G protein-coupled receptor signaling pathway	1.94175	0.16399	0.305315	100129	Gpr153
GO:0007186	G protein-coupled receptor signaling pathway	1.94175	0.16399	0.305315	64378	Gpr88
GO:0002244	hematopoietic progenitor cell differentiation	6.25132	0.164438	0.305315	214766	Mmp21
GO:0002244	hematopoietic progenitor cell differentiation	6.25132	0.164438	0.305315	56229	Thsd1
GO:0090263	positive regulation of canonical Wnt signaling pathway	6.13224	0.170235	0.305315	13645	Egf
GO:0090263	positive regulation of canonical Wnt signaling pathway	6.13224	0.170235	0.305315	14296	Frat1
GO:0002031	G protein-coupled receptor internalization	22.9959	0.17049	0.305315	13429	Dnm1
GO:0006518	peptide metabolic process	22.9959	0.17049	0.305315	11568	Aebp1
GO:0006623	protein targeting to vacuole	22.9959	0.17049	0.305315	330192	Vps37b
GO:0006940	regulation of smooth muscle contraction	22.9959	0.17049	0.305315	11551	Adra2a
GO:0007586	digestion	22.9959	0.17049	0.305315	22072	Prss2
GO:0010838	positive regulation of keratinocyte proliferation	22.9959	0.17049	0.305315	17242	Mdk
GO:0032228	regulation of synaptic transmission, GABAergic	22.9959	0.17049	0.305315	16653	Kras
GO:0032570	response to progesterone	22.9959	0.17049	0.305315	22259	Nr1h3
GO:0042491	inner ear auditory receptor cell differentiation	22.9959	0.17049	0.305315	14581	Gfi1
GO:0043508	negative regulation of JUN kinase activity	22.9959	0.17049	0.305315	63953	Dusp10
GO:0043984	histone H4-K16 acetylation	22.9959	0.17049	0.305315	51812	Mcrs1
GO:0044319	wound healing, spreading of cells	22.9959	0.17049	0.305315	12305	Ddr1
GO:0045060	negative thymic T cell selection	22.9959	0.17049	0.305315	12775	Ccr7
GO:0045806	negative regulation of endocytosis	22.9959	0.17049	0.305315	23969	Pacsin1
GO:0046785	microtubule polymerization	22.9959	0.17049	0.305315	19888	Rp1
GO:0046931	pore complex assembly	22.9959	0.17049	0.305315	17356	Afdn
GO:0050771	negative regulation of axonogenesis	22.9959	0.17049	0.305315	13131	Dab1
GO:0051223	regulation of protein transport	22.9959	0.17049	0.305315	13645	Egf
GO:0051290	protein heterotetramerization	22.9959	0.17049	0.305315	14979	H2-Ke6
GO:0060444	branching involved in mammary gland duct morphogenesis	22.9959	0.17049	0.305315	12305	Ddr1
GO:0061036	positive regulation of cartilage development	22.9959	0.17049	0.305315	17242	Mdk
GO:0071294	cellular response to zinc ion	22.9959	0.17049	0.305315	74096	Hvcn1
GO:2000177	regulation of neural precursor cell proliferation	22.9959	0.17049	0.305315	15902	Id2
GO:2000347	positive regulation of hepatocyte proliferation	22.9959	0.17049	0.305315	17242	Mdk
GO:2000772	regulation of cellular senescence	22.9959	0.17049	0.305315	77976	Nuak1
GO:0006874	cellular calcium ion homeostasis	6.07439	0.173162	0.30961	76701	Ctrc
GO:0006874	cellular calcium ion homeostasis	6.07439	0.173162	0.30961	19309	Pygm
GO:0001759	organ induction	21.4628	0.182387	0.316101	14182	Fgfr1
GO:0001778	plasma membrane repair	21.4628	0.182387	0.316101	100041194	Ahnak2
GO:0003184	pulmonary valve morphogenesis	21.4628	0.182387	0.316101	17130	Smad6
GO:0008209	androgen metabolic process	21.4628	0.182387	0.316101	14979	H2-Ke6
GO:0010820	positive regulation of T cell chemotaxis	21.4628	0.182387	0.316101	12775	Ccr7
GO:0016584	nucleosome positioning	21.4628	0.182387	0.316101	14958	H1f0
GO:0032717	negative regulation of interleukin-8 production	21.4628	0.182387	0.316101	269855	Ssc5d
GO:0032963	collagen metabolic process	21.4628	0.182387	0.316101	209039	Tns2
GO:0035845	photoreceptor cell outer segment organization	21.4628	0.182387	0.316101	19888	Rp1
GO:0043162	ubiquitin-dependent protein catabolic process via the multivesicular body sorting pathway	21.4628	0.182387	0.316101	330192	Vps37b
GO:0043981	histone H4-K5 acetylation	21.4628	0.182387	0.316101	51812	Mcrs1
GO:0043982	histone H4-K8 acetylation	21.4628	0.182387	0.316101	51812	Mcrs1
GO:0045723	positive regulation of fatty acid biosynthetic process	21.4628	0.182387	0.316101	22259	Nr1h3
GO:0046548	retinal rod cell development	21.4628	0.182387	0.316101	19888	Rp1
GO:0048771	tissue remodeling	21.4628	0.182387	0.316101	109901	Cela1
GO:0060445	branching involved in salivary gland morphogenesis	21.4628	0.182387	0.316101	14182	Fgfr1
GO:0060979	vasculogenesis involved in coronary vascular morphogenesis	21.4628	0.182387	0.316101	14182	Fgfr1
GO:0099527	postsynapse to nucleus signaling pathway	21.4628	0.182387	0.316101	432763	Prr7
GO:1900242	regulation of synaptic vesicle endocytosis	21.4628	0.182387	0.316101	13429	Dnm1
GO:1904659	glucose transmembrane transport	21.4628	0.182387	0.316101	117591	Slc2a9
GO:0007507	heart development	3.77277	0.184646	0.319526	15902	Id2
GO:0007507	heart development	3.77277	0.184646	0.319526	67685	Dnaaf4
GO:0007507	heart development	3.77277	0.184646	0.319526	15223	Foxj1
GO:0006887	exocytosis	5.80077	0.188075	0.323185	207227	Stxbp5l
GO:0006887	exocytosis	5.80077	0.188075	0.323185	12889	Cplx1
GO:0007189	adenylate cyclase-activating G protein-coupled receptor signaling pathway	5.80077	0.188075	0.323185	14748	Gpr3
GO:0007189	adenylate cyclase-activating G protein-coupled receptor signaling pathway	5.80077	0.188075	0.323185	14680	Gnal
GO:0009791	post-embryonic development	5.80077	0.188075	0.323185	109901	Cela1
GO:0009791	post-embryonic development	5.80077	0.188075	0.323185	58208	Bcl11b
GO:0045666	positive regulation of neuron differentiation	5.80077	0.188075	0.323185	13131	Dab1
GO:0045666	positive regulation of neuron differentiation	5.80077	0.188075	0.323185	14182	Fgfr1
GO:0071222	cellular response to lipopolysaccharide	3.74352	0.188191	0.323185	22259	Nr1h3
GO:0071222	cellular response to lipopolysaccharide	3.74352	0.188191	0.323185	100689	Spon2
GO:0071222	cellular response to lipopolysaccharide	3.74352	0.188191	0.323185	14581	Gfi1
GO:0002098	tRNA wobble uridine modification	20.1214	0.194248	0.325185	77766	Elp4
GO:0007034	vacuolar transport	20.1214	0.194248	0.325185	67064	Chmp1b
GO:0014912	negative regulation of smooth muscle cell migration	20.1214	0.194248	0.325185	214968	Sema6d
GO:0019886	antigen processing and presentation of exogenous peptide antigen via MHC class II	20.1214	0.194248	0.325185	14960	H2-Aa
GO:0021799	cerebral cortex radially oriented cell migration	20.1214	0.194248	0.325185	13131	Dab1
GO:0032270	positive regulation of cellular protein metabolic process	20.1214	0.194248	0.325185	22259	Nr1h3
GO:0032611	interleukin-1 beta production	20.1214	0.194248	0.325185	217203	Tmem106a
GO:0032870	cellular response to hormone stimulus	20.1214	0.194248	0.325185	11551	Adra2a
GO:0035196	production of miRNAs involved in gene silencing by miRNA	20.1214	0.194248	0.325185	19652	Rbm3
GO:0043968	histone H2A acetylation	20.1214	0.194248	0.325185	64050	Yeats4
GO:0046426	negative regulation of JAK-STAT cascade	20.1214	0.194248	0.325185	13131	Dab1
GO:0050862	positive regulation of T cell receptor signaling pathway	20.1214	0.194248	0.325185	12775	Ccr7
GO:0051044	positive regulation of membrane protein ectodomain proteolysis	20.1214	0.194248	0.325185	11551	Adra2a
GO:0060042	retina morphogenesis in camera-type eye	20.1214	0.194248	0.325185	19888	Rp1
GO:0097623	potassium ion export across plasma membrane	20.1214	0.194248	0.325185	80906	Kcnip2
GO:0099003	vesicle-mediated transport in synapse	20.1214	0.194248	0.325185	12889	Cplx1
GO:2000679	positive regulation of transcription regulatory region DNA binding	20.1214	0.194248	0.325185	14958	H1f0
GO:0007010	cytoskeleton organization	5.64812	0.197241	0.329707	23969	Pacsin1
GO:0007010	cytoskeleton organization	5.64812	0.197241	0.329707	17242	Mdk
GO:0007626	locomotory behavior	5.55074	0.20344	0.335535	18574	Pde1b
GO:0007626	locomotory behavior	5.55074	0.20344	0.335535	64378	Gpr88
GO:0007605	sensory perception of sound	3.61733	0.204554	0.335535	13429	Dnm1
GO:0007605	sensory perception of sound	3.61733	0.204554	0.335535	14182	Fgfr1
GO:0007605	sensory perception of sound	3.61733	0.204554	0.335535	54422	Barhl1
GO:0000712	resolution of meiotic recombination intermediates	18.9378	0.206072	0.335535	75178	Meiob
GO:0007212	dopamine receptor signaling pathway	18.9378	0.206072	0.335535	18197	Nsg2
GO:0007614	short-term memory	18.9378	0.206072	0.335535	17242	Mdk
GO:0018279	protein N-linked glycosylation via asparagine	18.9378	0.206072	0.335535	20440	St6gal1
GO:0019229	regulation of vasoconstriction	18.9378	0.206072	0.335535	11551	Adra2a
GO:0040015	negative regulation of multicellular organism growth	18.9378	0.206072	0.335535	23886	Gdf15
GO:0043249	erythrocyte maturation	18.9378	0.206072	0.335535	16598	Klf2
GO:0045475	locomotor rhythm	18.9378	0.206072	0.335535	15902	Id2
GO:0048268	clathrin coat assembly	18.9378	0.206072	0.335535	18197	Nsg2
GO:0048712	negative regulation of astrocyte differentiation	18.9378	0.206072	0.335535	13131	Dab1
GO:0051131	chaperone-mediated protein complex assembly	18.9378	0.206072	0.335535	71769	Bbs10
GO:0061179	negative regulation of insulin secretion involved in cellular response to glucose stimulus	18.9378	0.206072	0.335535	11551	Adra2a
GO:0061564	axon development	18.9378	0.206072	0.335535	12305	Ddr1
GO:0061952	midbody abscission	18.9378	0.206072	0.335535	67064	Chmp1b
GO:0071880	adenylate cyclase-activating adrenergic receptor signaling pathway	18.9378	0.206072	0.335535	11551	Adra2a
GO:1901379	regulation of potassium ion transmembrane transport	18.9378	0.206072	0.335535	80906	Kcnip2
GO:0010466	negative regulation of peptidase activity	5.50329	0.206565	0.335854	11905	Serpinc1
GO:0010466	negative regulation of peptidase activity	5.50329	0.206565	0.335854	278507	Wfikkn2
GO:0061844	antimicrobial humoral immune response mediated by antimicrobial peptide	5.36571	0.216045	0.346246	12945	Dmbt1
GO:0061844	antimicrobial humoral immune response mediated by antimicrobial peptide	5.36571	0.216045	0.346246	19946	Rpl30
GO:0000188	inactivation of MAPK activity	17.8857	0.217859	0.346246	63953	Dusp10
GO:0001833	inner cell mass cell proliferation	17.8857	0.217859	0.346246	12945	Dmbt1
GO:0008210	estrogen metabolic process	17.8857	0.217859	0.346246	14979	H2-Ke6
GO:0010633	negative regulation of epithelial cell migration	17.8857	0.217859	0.346246	63953	Dusp10
GO:0010763	positive regulation of fibroblast migration	17.8857	0.217859	0.346246	14182	Fgfr1
GO:0010867	positive regulation of triglyceride biosynthetic process	17.8857	0.217859	0.346246	22259	Nr1h3
GO:0021542	dentate gyrus development	17.8857	0.217859	0.346246	17242	Mdk
GO:0040029	regulation of gene expression, epigenetic	17.8857	0.217859	0.346246	16598	Klf2
GO:0044030	regulation of DNA methylation	17.8857	0.217859	0.346246	252973	Grhl2
GO:0045088	regulation of innate immune response	17.8857	0.217859	0.346246	63953	Dusp10
GO:0045910	negative regulation of DNA recombination	17.8857	0.217859	0.346246	14958	H1f0
GO:0048265	response to pain	17.8857	0.217859	0.346246	277328	Trpa1
GO:0050995	negative regulation of lipid catabolic process	17.8857	0.217859	0.346246	11551	Adra2a
GO:0051146	striated muscle cell differentiation	17.8857	0.217859	0.346246	16653	Kras
GO:1903077	negative regulation of protein localization to plasma membrane	17.8857	0.217859	0.346246	244958	Mrap2
GO:0001666	response to hypoxia	5.32137	0.219238	0.347948	171210	Acot2
GO:0001666	response to hypoxia	5.32137	0.219238	0.347948	19309	Pygm
GO:0010468	regulation of gene expression	2.78738	0.227552	0.358864	252973	Grhl2
GO:0010468	regulation of gene expression	2.78738	0.227552	0.358864	14182	Fgfr1
GO:0010468	regulation of gene expression	2.78738	0.227552	0.358864	58208	Bcl11b
GO:0010468	regulation of gene expression	2.78738	0.227552	0.358864	15902	Id2
GO:0006298	mismatch repair	16.9444	0.22961	0.358864	17687	Msh5
GO:0014850	response to muscle activity	16.9444	0.22961	0.358864	209039	Tns2
GO:0034063	stress granule assembly	16.9444	0.22961	0.358864	12696	Cirbp
GO:0051000	positive regulation of nitric-oxide synthase activity	16.9444	0.22961	0.358864	16653	Kras
GO:0055075	potassium ion homeostasis	16.9444	0.22961	0.358864	171286	Slc12a8
GO:1901673	regulation of mitotic spindle assembly	16.9444	0.22961	0.358864	67064	Chmp1b
GO:1901741	positive regulation of myoblast fusion	16.9444	0.22961	0.358864	23886	Gdf15
GO:2000010	positive regulation of protein localization to cell surface	16.9444	0.22961	0.358864	12503	Cd247
GO:2000147	positive regulation of cell motility	16.9444	0.22961	0.358864	12775	Ccr7
GO:2000249	regulation of actin cytoskeleton reorganization	16.9444	0.22961	0.358864	17242	Mdk
GO:0000038	very long-chain fatty acid metabolic process	16.0971	0.241324	0.367021	171210	Acot2
GO:0000266	mitochondrial fission	16.0971	0.241324	0.367021	13429	Dnm1
GO:0003180	aortic valve morphogenesis	16.0971	0.241324	0.367021	17130	Smad6
GO:0010043	response to zinc ion	16.0971	0.241324	0.367021	74096	Hvcn1
GO:0010824	regulation of centrosome duplication	16.0971	0.241324	0.367021	67064	Chmp1b
GO:0021954	central nervous system neuron development	16.0971	0.241324	0.367021	14182	Fgfr1
GO:0031589	cell-substrate adhesion	16.0971	0.241324	0.367021	17130	Smad6
GO:0035094	response to nicotine	16.0971	0.241324	0.367021	22072	Prss2
GO:0035970	peptidyl-threonine dephosphorylation	16.0971	0.241324	0.367021	63953	Dusp10
GO:0043254	regulation of protein complex assembly	16.0971	0.241324	0.367021	71769	Bbs10
GO:0044344	cellular response to fibroblast growth factor stimulus	16.0971	0.241324	0.367021	68169	Ndnf
GO:0045721	negative regulation of gluconeogenesis	16.0971	0.241324	0.367021	27999	Fam3c
GO:0050832	defense response to fungus	16.0971	0.241324	0.367021	100689	Spon2
GO:0050868	negative regulation of T cell activation	16.0971	0.241324	0.367021	16768	Lag3
GO:0051932	synaptic transmission, GABAergic	16.0971	0.241324	0.367021	13429	Dnm1
GO:0060292	long-term synaptic depression	16.0971	0.241324	0.367021	260297	Prrt1
GO:0060324	face development	16.0971	0.241324	0.367021	252973	Grhl2
GO:0061136	regulation of proteasomal protein catabolic process	16.0971	0.241324	0.367021	67685	Dnaaf4
GO:0090398	cellular senescence	16.0971	0.241324	0.367021	15902	Id2
GO:2001224	positive regulation of neuron migration	16.0971	0.241324	0.367021	17242	Mdk
GO:0006935	chemotaxis	4.91516	0.25207	0.380176	12775	Ccr7
GO:0006935	chemotaxis	4.91516	0.25207	0.380176	93726	Rnase2a
GO:0019221	cytokine-mediated signaling pathway	4.91516	0.25207	0.380176	16653	Kras
GO:0019221	cytokine-mediated signaling pathway	4.91516	0.25207	0.380176	213208	Il20rb
GO:0006884	cell volume homeostasis	15.3306	0.253002	0.380176	171286	Slc12a8
GO:0007190	activation of adenylate cyclase activity	15.3306	0.253002	0.380176	14680	Gnal
GO:0007584	response to nutrient	15.3306	0.253002	0.380176	11905	Serpinc1
GO:0021591	ventricular system development	15.3306	0.253002	0.380176	214968	Sema6d
GO:0032693	negative regulation of interleukin-10 production	15.3306	0.253002	0.380176	21942	Tnfrsf9
GO:1900006	positive regulation of dendrite development	15.3306	0.253002	0.380176	23969	Pacsin1
GO:2000045	regulation of G1/S transition of mitotic cell cycle	15.3306	0.253002	0.380176	15902	Id2
GO:0006813	potassium ion transport	4.87792	0.25544	0.383329	171286	Slc12a8
GO:0006813	potassium ion transport	4.87792	0.25544	0.383329	80906	Kcnip2
GO:0006937	regulation of muscle contraction	14.6338	0.264644	0.392967	21957	Tnnt3
GO:0010875	positive regulation of cholesterol efflux	14.6338	0.264644	0.392967	22259	Nr1h3
GO:0035634	response to stilbenoid	14.6338	0.264644	0.392967	20210	Saa3
GO:0051016	barbed-end actin filament capping	14.6338	0.264644	0.392967	27360	Add3
GO:0051591	response to cAMP	14.6338	0.264644	0.392967	19309	Pygm
GO:0051604	protein maturation	14.6338	0.264644	0.392967	57816	Tesc
GO:0072583	clathrin-dependent endocytosis	14.6338	0.264644	0.392967	13429	Dnm1
GO:0098655	cation transmembrane transport	14.6338	0.264644	0.392967	277328	Trpa1
GO:0042493	response to drug	4.73445	0.26907	0.399015	27360	Add3
GO:0042493	response to drug	4.73445	0.26907	0.399015	277328	Trpa1
GO:0034765	regulation of ion transmembrane transport	4.69989	0.272515	0.403594	74096	Hvcn1
GO:0034765	regulation of ion transmembrane transport	4.69989	0.272515	0.403594	80906	Kcnip2
GO:0003009	skeletal muscle contraction	13.9975	0.27625	0.405406	21957	Tnnt3
GO:0032930	positive regulation of superoxide anion generation	13.9975	0.27625	0.405406	74096	Hvcn1
GO:0050730	regulation of peptidyl-tyrosine phosphorylation	13.9975	0.27625	0.405406	13645	Egf
GO:0050900	leukocyte migration	13.9975	0.27625	0.405406	15223	Foxj1
GO:0099149	regulation of postsynaptic neurotransmitter receptor internalization	13.9975	0.27625	0.405406	23969	Pacsin1
GO:2000573	positive regulation of DNA biosynthetic process	13.9975	0.27625	0.405406	13645	Egf
GO:2001222	regulation of neuron migration	13.9975	0.27625	0.405406	12323	Camk2b
GO:0001676	long-chain fatty acid metabolic process	13.4143	0.287821	0.412214	171210	Acot2
GO:0006883	cellular sodium ion homeostasis	13.4143	0.287821	0.412214	57816	Tesc
GO:0006997	nucleus organization	13.4143	0.287821	0.412214	67064	Chmp1b
GO:0009987	cellular process	13.4143	0.287821	0.412214	14247	Fli1
GO:0014003	oligodendrocyte development	13.4143	0.287821	0.412214	15902	Id2
GO:0016079	synaptic vesicle exocytosis	13.4143	0.287821	0.412214	12889	Cplx1
GO:0021537	telencephalon development	13.4143	0.287821	0.412214	17356	Afdn
GO:0021772	olfactory bulb development	13.4143	0.287821	0.412214	15902	Id2
GO:0030325	adrenal gland development	13.4143	0.287821	0.412214	17242	Mdk
GO:0032148	activation of protein kinase B activity	13.4143	0.287821	0.412214	11551	Adra2a
GO:0033627	cell adhesion mediated by integrin	13.4143	0.287821	0.412214	320910	Itgb8
GO:0042474	middle ear morphogenesis	13.4143	0.287821	0.412214	14182	Fgfr1
GO:0044255	cellular lipid metabolic process	13.4143	0.287821	0.412214	22259	Nr1h3
GO:0046928	regulation of neurotransmitter secretion	13.4143	0.287821	0.412214	12889	Cplx1
GO:0050908	detection of light stimulus involved in visual perception	13.4143	0.287821	0.412214	14686	Gnat2
GO:0050966	detection of mechanical stimulus involved in sensory perception of pain	13.4143	0.287821	0.412214	277328	Trpa1
GO:0060441	epithelial tube branching involved in lung morphogenesis	13.4143	0.287821	0.412214	16653	Kras
GO:0072657	protein localization to membrane	13.4143	0.287821	0.412214	23969	Pacsin1
GO:2000311	regulation of AMPA receptor activity	13.4143	0.287821	0.412214	260297	Prrt1
GO:0006816	calcium ion transport	4.5344	0.289957	0.414748	277328	Trpa1
GO:0006816	calcium ion transport	4.5344	0.289957	0.414748	12323	Camk2b
GO:0007015	actin filament organization	4.5027	0.293487	0.418738	22004	Tpm2
GO:0007015	actin filament organization	4.5027	0.293487	0.418738	23969	Pacsin1
GO:0042593	glucose homeostasis	4.5027	0.293487	0.418738	207227	Stxbp5l
GO:0042593	glucose homeostasis	4.5027	0.293487	0.418738	11551	Adra2a
GO:0007141	male meiosis I	12.8777	0.299355	0.423368	75178	Meiob
GO:0007288	sperm axoneme assembly	12.8777	0.299355	0.423368	110084	Dnah1
GO:0019222	regulation of metabolic process	12.8777	0.299355	0.423368	14748	Gpr3
GO:0022409	positive regulation of cell-cell adhesion	12.8777	0.299355	0.423368	17356	Afdn
GO:0032753	positive regulation of interleukin-4 production	12.8777	0.299355	0.423368	213208	Il20rb
GO:0045954	positive regulation of natural killer cell mediated cytotoxicity	12.8777	0.299355	0.423368	16768	Lag3
GO:0071392	cellular response to estradiol stimulus	12.8777	0.299355	0.423368	81601	Kat5
GO:0003333	amino acid transmembrane transport	12.3824	0.310854	0.436353	53896	Slc7a10
GO:0042476	odontogenesis	12.3824	0.310854	0.436353	18675	Phex
GO:0045861	negative regulation of proteolysis	12.3824	0.310854	0.436353	22259	Nr1h3
GO:0048260	positive regulation of receptor-mediated endocytosis	12.3824	0.310854	0.436353	12775	Ccr7
GO:0048747	muscle fiber development	12.3824	0.310854	0.436353	278507	Wfikkn2
GO:0090303	positive regulation of wound healing	12.3824	0.310854	0.436353	11551	Adra2a
GO:0007131	reciprocal meiotic recombination	11.9238	0.322317	0.447992	17687	Msh5
GO:0034341	response to interferon-gamma	11.9238	0.322317	0.447992	14960	H2-Aa
GO:0045453	bone resorption	11.9238	0.322317	0.447992	13038	Ctsk
GO:0045648	positive regulation of erythrocyte differentiation	11.9238	0.322317	0.447992	15902	Id2
GO:0046329	negative regulation of JNK cascade	11.9238	0.322317	0.447992	63953	Dusp10
GO:0048843	negative regulation of axon extension involved in axon guidance	11.9238	0.322317	0.447992	214968	Sema6d
GO:0061025	membrane fusion	11.9238	0.322317	0.447992	13429	Dnm1
GO:0071158	positive regulation of cell cycle arrest	11.9238	0.322317	0.447992	15902	Id2
GO:0045766	positive regulation of angiogenesis	4.23609	0.325876	0.451827	109901	Cela1
GO:0045766	positive regulation of angiogenesis	4.23609	0.325876	0.451827	320910	Itgb8
GO:0050830	defense response to Gram-positive bacterium	4.23609	0.325876	0.451827	12945	Dmbt1
GO:0050830	defense response to Gram-positive bacterium	4.23609	0.325876	0.451827	269855	Ssc5d
GO:0000186	activation of MAPKK activity	11.498	0.333744	0.458239	13645	Egf
GO:0007606	sensory perception of chemical stimulus	11.498	0.333744	0.458239	14680	Gnal
GO:0030261	chromosome condensation	11.498	0.333744	0.458239	14958	H1f0
GO:0030517	negative regulation of axon extension	11.498	0.333744	0.458239	214968	Sema6d
GO:0035904	aorta development	11.498	0.333744	0.458239	17130	Smad6
GO:0048041	focal adhesion assembly	11.498	0.333744	0.458239	56229	Thsd1
GO:0060045	positive regulation of cardiac muscle cell proliferation	11.498	0.333744	0.458239	14182	Fgfr1
GO:1903076	regulation of protein localization to plasma membrane	11.498	0.333744	0.458239	12323	Camk2b
GO:0001701	in utero embryonic development	2.90038	0.344077	0.467631	16598	Klf2
GO:0001701	in utero embryonic development	2.90038	0.344077	0.467631	252973	Grhl2
GO:0001701	in utero embryonic development	2.90038	0.344077	0.467631	14182	Fgfr1
GO:0002092	positive regulation of receptor internalization	11.1015	0.345137	0.467631	13645	Egf
GO:0006953	acute-phase response	11.1015	0.345137	0.467631	20210	Saa3
GO:0010800	positive regulation of peptidyl-threonine phosphorylation	11.1015	0.345137	0.467631	13645	Egf
GO:0043950	positive regulation of cAMP-mediated signaling	11.1015	0.345137	0.467631	14748	Gpr3
GO:0045216	cell-cell junction organization	11.1015	0.345137	0.467631	18260	Ocln
GO:0045332	phospholipid translocation	11.1015	0.345137	0.467631	71027	Tmem30c
GO:0048854	brain morphogenesis	11.1015	0.345137	0.467631	17356	Afdn
GO:0051453	regulation of intracellular pH	11.1015	0.345137	0.467631	74096	Hvcn1
GO:0061436	establishment of skin barrier	11.1015	0.345137	0.467631	13706	Cela2a
GO:0070328	triglyceride homeostasis	11.1015	0.345137	0.467631	22259	Nr1h3
GO:0003148	outflow tract septum morphogenesis	10.7314	0.356494	0.48014	17130	Smad6
GO:0010906	regulation of glucose metabolic process	10.7314	0.356494	0.48014	16010	Igfbp4
GO:0016126	sterol biosynthetic process	10.7314	0.356494	0.48014	676527	Gm12248
GO:0048255	mRNA stabilization	10.7314	0.356494	0.48014	12696	Cirbp
GO:1990138	neuron projection extension	10.7314	0.356494	0.48014	12305	Ddr1
GO:0002286	T cell activation involved in immune response	10.3852	0.367816	0.49129	17242	Mdk
GO:0006637	acyl-CoA metabolic process	10.3852	0.367816	0.49129	171210	Acot2
GO:0007140	male meiotic nuclear division	10.3852	0.367816	0.49129	75178	Meiob
GO:0042311	vasodilation	10.3852	0.367816	0.49129	16598	Klf2
GO:0044458	motile cilium assembly	10.3852	0.367816	0.49129	15223	Foxj1
GO:0048714	positive regulation of oligodendrocyte differentiation	10.3852	0.367816	0.49129	17242	Mdk
GO:2000179	positive regulation of neural precursor cell proliferation	10.3852	0.367816	0.49129	17242	Mdk
GO:0000209	protein polyubiquitination	3.87883	0.378295	0.499284	75788	Smurf1
GO:0000209	protein polyubiquitination	3.87883	0.378295	0.499284	212123	Dcaf15
GO:0000422	autophagy of mitochondrion	10.0607	0.379102	0.499284	73297	1700034I23Rik
GO:0006913	nucleocytoplasmic transport	10.0607	0.379102	0.499284	71844	Nupl1
GO:0007595	lactation	10.0607	0.379102	0.499284	12305	Ddr1
GO:0007631	feeding behavior	10.0607	0.379102	0.499284	244958	Mrap2
GO:0031214	biomineral tissue development	10.0607	0.379102	0.499284	18675	Phex
GO:0045840	positive regulation of mitotic nuclear division	10.0607	0.379102	0.499284	13645	Egf
GO:0061098	positive regulation of protein tyrosine kinase activity	10.0607	0.379102	0.499284	13645	Egf
GO:0070371	ERK1 and ERK2 cascade	10.0607	0.379102	0.499284	13645	Egf
GO:1905606	regulation of presynapse assembly	10.0607	0.379102	0.499284	12405	Cbln2
GO:2000352	negative regulation of endothelial cell apoptotic process	10.0607	0.379102	0.499284	68169	Ndnf
GO:2001238	positive regulation of extrinsic apoptotic signaling pathway	10.0607	0.379102	0.499284	64294	Itm2c
GO:0008283	cell proliferation	3.8556	0.382128	0.502683	252973	Grhl2
GO:0008283	cell proliferation	3.8556	0.382128	0.502683	14962	Cfb
GO:0002476	antigen processing and presentation of endogenous peptide antigen via MHC class Ib	9.75584	0.390354	0.507595	15039	H2-T22
GO:0002486	antigen processing and presentation of endogenous peptide antigen via MHC class I via ER pathway, TAP-independent	9.75584	0.390354	0.507595	15039	H2-T22
GO:0010667	negative regulation of cardiac muscle cell apoptotic process	9.75584	0.390354	0.507595	17242	Mdk
GO:0017157	regulation of exocytosis	9.75584	0.390354	0.507595	207227	Stxbp5l
GO:0030100	regulation of endocytosis	9.75584	0.390354	0.507595	23969	Pacsin1
GO:0045777	positive regulation of blood pressure	9.75584	0.390354	0.507595	15902	Id2
GO:0050775	positive regulation of dendrite morphogenesis	9.75584	0.390354	0.507595	17356	Afdn
GO:0051085	chaperone cofactor-dependent protein refolding	9.75584	0.390354	0.507595	56323	Dnajb5
GO:0051491	positive regulation of filopodium assembly	9.75584	0.390354	0.507595	12775	Ccr7
GO:0051973	positive regulation of telomerase activity	9.75584	0.390354	0.507595	252973	Grhl2
GO:0007204	positive regulation of cytosolic calcium ion concentration	3.76541	0.397569	0.516382	14686	Gnat2
GO:0007204	positive regulation of cytosolic calcium ion concentration	3.76541	0.397569	0.516382	12775	Ccr7
GO:0002040	sprouting angiogenesis	9.4689	0.401571	0.519194	71690	Esm1
GO:0043388	positive regulation of DNA binding	9.4689	0.401571	0.519194	13645	Egf
GO:0048663	neuron fate commitment	9.4689	0.401571	0.519194	15902	Id2
GO:0048709	oligodendrocyte differentiation	9.4689	0.401571	0.519194	63953	Dusp10
GO:0006954	inflammatory response	2.7054	0.402619	0.519954	12775	Ccr7
GO:0006954	inflammatory response	2.7054	0.402619	0.519954	192187	Stab1
GO:0006954	inflammatory response	2.7054	0.402619	0.519954	109901	Cela1
GO:0051321	meiotic cell cycle	3.70049	0.409263	0.52793	75178	Meiob
GO:0051321	meiotic cell cycle	3.70049	0.409263	0.52793	17687	Msh5
GO:0007026	negative regulation of microtubule depolymerization	9.19836	0.412754	0.528812	19888	Rp1
GO:0015914	phospholipid transport	9.19836	0.412754	0.528812	225655	Prelid3a
GO:0019228	neuronal action potential	9.19836	0.412754	0.528812	64378	Gpr88
GO:0031640	killing of cells of other organism	9.19836	0.412754	0.528812	19946	Rpl30
GO:0032543	mitochondrial translation	9.19836	0.412754	0.528812	68836	Mrpl52
GO:0032689	negative regulation of interferon-gamma production	9.19836	0.412754	0.528812	213208	Il20rb
GO:0002053	positive regulation of mesenchymal cell proliferation	8.94285	0.423902	0.540033	14182	Fgfr1
GO:0042327	positive regulation of phosphorylation	8.94285	0.423902	0.540033	13645	Egf
GO:0043967	histone H4 acetylation	8.94285	0.423902	0.540033	64050	Yeats4
GO:0050919	negative chemotaxis	8.94285	0.423902	0.540033	214968	Sema6d
GO:2001244	positive regulation of intrinsic apoptotic signaling pathway	8.94285	0.423902	0.540033	72287	Plekhf1
GO:0001837	epithelial to mesenchymal transition	8.70115	0.435015	0.549851	14182	Fgfr1
GO:0038083	peptidyl-tyrosine autophosphorylation	8.70115	0.435015	0.549851	12305	Ddr1
GO:0048514	blood vessel morphogenesis	8.70115	0.435015	0.549851	14182	Fgfr1
GO:0048662	negative regulation of smooth muscle cell proliferation	8.70115	0.435015	0.549851	29811	Ndrg2
GO:0048754	branching morphogenesis of an epithelial tube	8.70115	0.435015	0.549851	13645	Egf
GO:0060612	adipose tissue development	8.70115	0.435015	0.549851	15902	Id2
GO:0071526	semaphorin-plexin signaling pathway	8.70115	0.435015	0.549851	214968	Sema6d
GO:0002931	response to ischemia	8.47218	0.446094	0.560096	68169	Ndnf
GO:0007080	mitotic metaphase plate congression	8.47218	0.446094	0.560096	67064	Chmp1b
GO:0032733	positive regulation of interleukin-10 production	8.47218	0.446094	0.560096	213208	Il20rb
GO:0045595	regulation of cell differentiation	8.47218	0.446094	0.560096	109901	Cela1
GO:0048468	cell development	8.47218	0.446094	0.560096	15902	Id2
GO:0048701	embryonic cranial skeleton morphogenesis	8.47218	0.446094	0.560096	252973	Grhl2
GO:0005975	carbohydrate metabolic process	3.49938	0.448908	0.563003	19309	Pygm
GO:0005975	carbohydrate metabolic process	3.49938	0.448908	0.563003	72157	Pgm1
GO:0006631	fatty acid metabolic process	3.46175	0.456954	0.566411	171210	Acot2
GO:0006631	fatty acid metabolic process	3.46175	0.456954	0.566411	14979	H2-Ke6
GO:0005977	glycogen metabolic process	8.25494	0.457139	0.566411	19309	Pygm
GO:0014070	response to organic cyclic compound	8.25494	0.457139	0.566411	277328	Trpa1
GO:0016573	histone acetylation	8.25494	0.457139	0.566411	81601	Kat5
GO:0019882	antigen processing and presentation	8.25494	0.457139	0.566411	14960	H2-Aa
GO:0042542	response to hydrogen peroxide	8.25494	0.457139	0.566411	277328	Trpa1
GO:0043085	positive regulation of catalytic activity	8.25494	0.457139	0.566411	328440	Npm2
GO:0045214	sarcomere organization	8.25494	0.457139	0.566411	21957	Tnnt3
GO:0071345	cellular response to cytokine stimulus	8.25494	0.457139	0.566411	12775	Ccr7
GO:0097192	extrinsic apoptotic signaling pathway in absence of ligand	8.25494	0.457139	0.566411	12047	Bcl2a1d
GO:2001235	positive regulation of apoptotic signaling pathway	8.25494	0.457139	0.566411	12323	Camk2b
GO:0006811	ion transport	2.17162	0.457841	0.566659	80906	Kcnip2
GO:0006811	ion transport	2.17162	0.457841	0.566659	74096	Hvcn1
GO:0006811	ion transport	2.17162	0.457841	0.566659	171286	Slc12a8
GO:0006811	ion transport	2.17162	0.457841	0.566659	277328	Trpa1
GO:0001656	metanephros development	8.04857	0.468149	0.576891	15902	Id2
GO:0001707	mesoderm formation	8.04857	0.468149	0.576891	56184	Msgn1
GO:0009755	hormone-mediated signaling pathway	8.04857	0.468149	0.576891	16433	Cuzd1
GO:0014911	positive regulation of smooth muscle cell migration	8.04857	0.468149	0.576891	214968	Sema6d
GO:0006897	endocytosis	3.38887	0.473156	0.582425	23969	Pacsin1
GO:0006897	endocytosis	3.38887	0.473156	0.582425	13429	Dnm1
GO:0003281	ventricular septum development	7.85226	0.479126	0.587852	17130	Smad6
GO:0007257	activation of JUN kinase activity	7.85226	0.479126	0.587852	12775	Ccr7
GO:0043536	positive regulation of blood vessel endothelial cell migration	7.85226	0.479126	0.587852	14182	Fgfr1
GO:0010212	response to ionizing radiation	7.6653	0.490068	0.596742	81601	Kat5
GO:0030073	insulin secretion	7.6653	0.490068	0.596742	12889	Cplx1
GO:0031623	receptor internalization	7.6653	0.490068	0.596742	13429	Dnm1
GO:0043491	protein kinase B signaling	7.6653	0.490068	0.596742	17289	Mertk
GO:0050796	regulation of insulin secretion	7.6653	0.490068	0.596742	13706	Cela2a
GO:0097009	energy homeostasis	7.6653	0.490068	0.596742	244958	Mrap2
GO:1900026	positive regulation of substrate adhesion-dependent cell spreading	7.6653	0.490068	0.596742	17242	Mdk
GO:0000086	G2/M transition of mitotic cell cycle	7.48704	0.500977	0.605459	74165	Fbxl22
GO:0007173	epidermal growth factor receptor signaling pathway	7.48704	0.500977	0.605459	13645	Egf
GO:0030282	bone mineralization	7.48704	0.500977	0.605459	18675	Phex
GO:0035774	positive regulation of insulin secretion involved in cellular response to glucose stimulus	7.48704	0.500977	0.605459	277328	Trpa1
GO:0046627	negative regulation of insulin receptor signaling pathway	7.48704	0.500977	0.605459	209039	Tns2
GO:0051480	regulation of cytosolic calcium ion concentration	7.48704	0.500977	0.605459	14748	Gpr3
GO:1990573	potassium ion import across plasma membrane	7.48704	0.500977	0.605459	171286	Slc12a8
GO:0030030	cell projection organization	3.26845	0.501848	0.605863	19888	Rp1
GO:0030030	cell projection organization	3.26845	0.501848	0.605863	15223	Foxj1
GO:0001662	behavioral fear response	7.31688	0.511852	0.613353	17242	Mdk
GO:0002062	chondrocyte differentiation	7.31688	0.511852	0.613353	14182	Fgfr1
GO:0006959	humoral immune response	7.31688	0.511852	0.613353	15223	Foxj1
GO:0010718	positive regulation of epithelial to mesenchymal transition	7.31688	0.511852	0.613353	17242	Mdk
GO:0030217	T cell differentiation	7.31688	0.511852	0.613353	12047	Bcl2a1d
GO:0046326	positive regulation of glucose import	7.31688	0.511852	0.613353	18260	Ocln
GO:1902895	positive regulation of pri-miRNA transcription by RNA polymerase II	7.31688	0.511852	0.613353	17130	Smad6
GO:0060291	long-term synaptic potentiation	3.18755	0.522592	0.622385	12323	Camk2b
GO:0060291	long-term synaptic potentiation	3.18755	0.522592	0.622385	260297	Prrt1
GO:0030155	regulation of cell adhesion	7.15428	0.522693	0.622385	77976	Nuak1
GO:0043484	regulation of RNA splicing	7.15428	0.522693	0.622385	100041194	Ahnak2
GO:0045596	negative regulation of cell differentiation	7.15428	0.522693	0.622385	16653	Kras
GO:0050776	regulation of immune response	7.15428	0.522693	0.622385	16768	Lag3
GO:0051781	positive regulation of cell division	7.15428	0.522693	0.622385	17242	Mdk
GO:0006836	neurotransmitter transport	6.99876	0.533501	0.629943	12889	Cplx1
GO:0007599	hemostasis	6.99876	0.533501	0.629943	11905	Serpinc1
GO:0008543	fibroblast growth factor receptor signaling pathway	6.99876	0.533501	0.629943	14182	Fgfr1
GO:0034605	cellular response to heat	6.99876	0.533501	0.629943	277328	Trpa1
GO:0045773	positive regulation of axon extension	6.99876	0.533501	0.629943	320563	Islr2
GO:0048568	embryonic organ development	6.99876	0.533501	0.629943	252973	Grhl2
GO:0071300	cellular response to retinoic acid	6.99876	0.533501	0.629943	57816	Tesc
GO:1901998	toxin transport	6.99876	0.533501	0.629943	13429	Dnm1
GO:0007265	Ras protein signal transduction	6.84985	0.544275	0.637337	16653	Kras
GO:0007339	binding of sperm to zona pellucida	6.84985	0.544275	0.637337	20686	Spa17
GO:0007628	adult walking behavior	6.84985	0.544275	0.637337	13131	Dab1
GO:0009411	response to UV	6.84985	0.544275	0.637337	12696	Cirbp
GO:0035458	cellular response to interferon-beta	6.84985	0.544275	0.637337	240328	F830016B08Rik
GO:0051930	regulation of sensory perception of pain	6.84985	0.544275	0.637337	14182	Fgfr1
GO:0055088	lipid homeostasis	6.84985	0.544275	0.637337	22259	Nr1h3
GO:0120163	negative regulation of cold-induced thermogenesis	6.84985	0.544275	0.637337	22259	Nr1h3
GO:0001580	detection of chemical stimulus involved in sensory perception of bitter taste	6.70714	0.555016	0.643909	14686	Gnat2
GO:0001916	positive regulation of T cell mediated cytotoxicity	6.70714	0.555016	0.643909	15039	H2-T22
GO:0006612	protein targeting to membrane	6.70714	0.555016	0.643909	330192	Vps37b
GO:0010862	positive regulation of pathway-restricted SMAD protein phosphorylation	6.70714	0.555016	0.643909	23886	Gdf15
GO:0032147	activation of protein kinase activity	6.70714	0.555016	0.643909	11551	Adra2a
GO:0045184	establishment of protein localization	6.70714	0.555016	0.643909	67064	Chmp1b
GO:0045429	positive regulation of nitric oxide biosynthetic process	6.70714	0.555016	0.643909	16598	Klf2
GO:0048477	oogenesis	6.70714	0.555016	0.643909	17242	Mdk
GO:1902600	proton transmembrane transport	6.70714	0.555016	0.643909	74096	Hvcn1
GO:0007157	heterophilic cell-cell adhesion via plasma membrane cell adhesion molecules	6.57026	0.565723	0.654987	52118	Pvr
GO:0016358	dendrite development	6.57026	0.565723	0.654987	13131	Dab1
GO:0001755	neural crest cell migration	6.43885	0.576398	0.665981	214968	Sema6d
GO:0045597	positive regulation of cell differentiation	6.43885	0.576398	0.665981	14182	Fgfr1
GO:0051289	protein homotetramerization	6.3126	0.587039	0.677584	277328	Trpa1
GO:0050714	positive regulation of protein secretion	6.19121	0.597648	0.689124	207227	Stxbp5l
GO:0031397	negative regulation of protein ubiquitination	6.07439	0.608224	0.698468	432763	Prr7
GO:0032731	positive regulation of interleukin-1 beta production	6.07439	0.608224	0.698468	12775	Ccr7
GO:0032868	response to insulin	6.07439	0.608224	0.698468	13706	Cela2a
GO:0045600	positive regulation of fat cell differentiation	6.07439	0.608224	0.698468	15902	Id2
GO:0070374	positive regulation of ERK1 and ERK2 cascade	2.87449	0.616036	0.706721	227289	Gpbar1
GO:0070374	positive regulation of ERK1 and ERK2 cascade	2.87449	0.616036	0.706721	13645	Egf
GO:0007566	embryo implantation	5.9619	0.618766	0.707699	12305	Ddr1
GO:0030178	negative regulation of Wnt signaling pathway	5.9619	0.618766	0.707699	15248	Hic1
GO:1902476	chloride transmembrane transport	5.9619	0.618766	0.707699	171286	Slc12a8
GO:0009968	negative regulation of signal transduction	5.8535	0.629277	0.717541	19734	Rgs16
GO:0048538	thymus development	5.8535	0.629277	0.717541	58208	Bcl11b
GO:1905515	non-motile cilium assembly	5.8535	0.629277	0.717541	71769	Bbs10
GO:0001756	somitogenesis	5.74898	0.639755	0.726556	56184	Msgn1
GO:0006342	chromatin silencing	5.74898	0.639755	0.726556	14958	H1f0
GO:0034446	substrate adhesion-dependent cell spreading	5.74898	0.639755	0.726556	17289	Mertk
GO:0043588	skin development	5.74898	0.639755	0.726556	58208	Bcl11b
GO:0000381	regulation of alternative mRNA splicing, via spliceosome	5.64812	0.6502	0.736198	272009	Srsf12
GO:0008544	epidermis development	5.64812	0.6502	0.736198	252973	Grhl2
GO:0042475	odontogenesis of dentin-containing tooth	5.64812	0.6502	0.736198	58208	Bcl11b
GO:0006865	amino acid transport	5.55074	0.660613	0.746493	53896	Slc7a10
GO:0010595	positive regulation of endothelial cell migration	5.55074	0.660613	0.746493	13645	Egf
GO:0010942	positive regulation of cell death	5.45666	0.670994	0.757466	432763	Prr7
GO:0009566	fertilization	5.36571	0.681343	0.767614	75178	Meiob
GO:0009615	response to virus	5.36571	0.681343	0.767614	320910	Itgb8
GO:0000082	G1/S transition of mitotic cell cycle	5.27775	0.691659	0.776914	12323	Camk2b
GO:0016197	endosomal transport	5.27775	0.691659	0.776914	18197	Nsg2
GO:0071347	cellular response to interleukin-1	5.27775	0.691659	0.776914	20210	Saa3
GO:0006302	double-strand break repair	5.19262	0.701944	0.786902	81601	Kat5
GO:0030326	embryonic limb morphogenesis	5.19262	0.701944	0.786902	14182	Fgfr1
GO:0045860	positive regulation of protein kinase activity	5.1102	0.712197	0.797604	13131	Dab1
GO:0045785	positive regulation of cell adhesion	5.03036	0.722418	0.807451	17242	Mdk
GO:0048666	neuron development	5.03036	0.722418	0.807451	23969	Pacsin1
GO:0006694	steroid biosynthetic process	4.95297	0.732608	0.818031	14979	H2-Ke6
GO:0009653	anatomical structure morphogenesis	4.87792	0.742766	0.826922	17130	Smad6
GO:0042102	positive regulation of T cell proliferation	4.87792	0.742766	0.826922	12775	Ccr7
GO:0042752	regulation of circadian rhythm	4.87792	0.742766	0.826922	15902	Id2
GO:0042733	embryonic digit morphogenesis	4.80512	0.752892	0.837371	252973	Grhl2
GO:0006006	glucose metabolic process	4.73445	0.762988	0.846931	72157	Pgm1
GO:0048146	positive regulation of fibroblast proliferation	4.73445	0.762988	0.846931	13645	Egf
GO:0006974	cellular response to DNA damage stimulus	1.9914	0.768679	0.852411	17687	Msh5
GO:0006974	cellular response to DNA damage stimulus	1.9914	0.768679	0.852411	77976	Nuak1
GO:0006974	cellular response to DNA damage stimulus	1.9914	0.768679	0.852411	51812	Mcrs1
GO:0042552	myelination	4.66584	0.773052	0.855581	17475	Mpdz
GO:0043154	negative regulation of cysteine-type endopeptidase activity involved in apoptotic process	4.66584	0.773052	0.855581	12047	Bcl2a1d
GO:0032922	circadian regulation of gene expression	4.59918	0.783085	0.865837	15902	Id2
GO:0001570	vasculogenesis	4.47143	0.803057	0.885322	320910	Itgb8
GO:0001938	positive regulation of endothelial cell proliferation	4.47143	0.803057	0.885322	13645	Egf
GO:0006909	phagocytosis	4.47143	0.803057	0.885322	17289	Mertk
GO:0019827	stem cell population maintenance	4.41017	0.812997	0.895406	14182	Fgfr1
GO:0002227	innate immune response in mucosa	4.35058	0.822906	0.903677	93726	Rnase2a
GO:0045732	positive regulation of protein catabolic process	4.35058	0.822906	0.903677	75788	Smurf1
GO:0051965	positive regulation of synapse assembly	4.35058	0.822906	0.903677	12405	Cbln2
GO:0000724	double-strand break repair via homologous recombination	4.29257	0.832785	0.911867	75178	Meiob
GO:0050680	negative regulation of epithelial cell proliferation	4.29257	0.832785	0.911867	63953	Dusp10
GO:1901215	negative regulation of neuron death	4.29257	0.832785	0.911867	17242	Mdk
GO:0007596	blood coagulation	4.23609	0.842633	0.919976	11905	Serpinc1
GO:0048812	neuron projection morphogenesis	4.23609	0.842633	0.919976	23969	Pacsin1
GO:0071456	cellular response to hypoxia	4.23609	0.842633	0.919976	68169	Ndnf
GO:0009617	response to bacterium	2.3245	0.851543	0.923556	20210	Saa3
GO:0009617	response to bacterium	2.3245	0.851543	0.923556	12945	Dmbt1
GO:0006486	protein glycosylation	4.18107	0.85245	0.923556	20440	St6gal1
GO:0007267	cell-cell signaling	4.18107	0.85245	0.923556	192187	Stab1
GO:0007338	single fertilization	4.18107	0.85245	0.923556	328440	Npm2
GO:0007623	circadian rhythm	4.18107	0.85245	0.923556	15902	Id2
GO:0014068	positive regulation of phosphatidylinositol 3-kinase signaling	4.18107	0.85245	0.923556	13645	Egf
GO:0019233	sensory perception of pain	4.18107	0.85245	0.923556	277328	Trpa1
GO:0071277	cellular response to calcium ion	4.18107	0.85245	0.923556	74020	Cpne4
GO:0035023	regulation of Rho protein signal transduction	4.07522	0.871994	0.940222	71704	Arhgef3
GO:0043010	camera-type eye development	4.07522	0.871994	0.940222	252973	Grhl2
GO:0045165	cell fate commitment	4.07522	0.871994	0.940222	14581	Gfi1
GO:0045665	negative regulation of neuron differentiation	4.07522	0.871994	0.940222	15902	Id2
GO:0060021	roof of mouth development	4.07522	0.871994	0.940222	278507	Wfikkn2
GO:0007229	integrin-mediated signaling pathway	4.02428	0.88172	0.947996	320910	Itgb8
GO:0032091	negative regulation of protein binding	4.02428	0.88172	0.947996	278507	Wfikkn2
GO:0048661	positive regulation of smooth muscle cell proliferation	4.02428	0.88172	0.947996	15902	Id2
GO:0043433	negative regulation of DNA-binding transcription factor activity	3.9746	0.891417	0.956601	15902	Id2
GO:0051216	cartilage development	3.9746	0.891417	0.956601	320910	Itgb8
GO:0006886	intracellular protein transport	2.22029	0.910686	0.975463	70591	5730455P16Rik
GO:0006886	intracellular protein transport	2.22029	0.910686	0.975463	11768	Ap1m2
GO:0030097	hemopoiesis	3.87883	0.91072	0.975463	14581	Gfi1
GO:0006310	DNA recombination	3.83265	0.920326	0.982957	51812	Mcrs1
GO:0034613	cellular protein localization	3.83265	0.920326	0.982957	15223	Foxj1
GO:0045444	fat cell differentiation	3.83265	0.920326	0.982957	17130	Smad6
GO:0007160	cell-matrix adhesion	3.78756	0.929903	0.992248	320910	Itgb8
GO:0006629	lipid metabolic process	1.79189	0.942117	1	171210	Acot2
GO:0006629	lipid metabolic process	1.79189	0.942117	1	14979	H2-Ke6
GO:0006629	lipid metabolic process	1.79189	0.942117	1	12613	Cel
GO:0006334	nucleosome assembly	3.70049	0.948968	1	14958	H1f0
GO:0009611	response to wounding	3.65844	0.958457	1	17242	Mdk
GO:0032880	regulation of protein localization	3.65844	0.958457	1	17356	Afdn
GO:0042632	cholesterol homeostasis	3.65844	0.958457	1	22259	Nr1h3
GO:0031647	regulation of protein stability	3.61733	0.967915	1	16653	Kras
GO:0008033	tRNA processing	3.57714	0.977345	1	77766	Elp4
GO:0030317	flagellated sperm motility	3.53783	0.986745	1	110084	Dnah1
GO:0070588	calcium ion transmembrane transport	3.42492	1	1	277328	Trpa1
GO:0006606	protein import into nucleus	3.38887	1	1	223513	Abra
GO:0008104	protein localization	3.319	1	1	260297	Prrt1
GO:0120162	positive regulation of cold-induced thermogenesis	3.319	1	1	14748	Gpr3
GO:0016567	protein ubiquitination	2.01845	1	1	75788	Smurf1
GO:0016567	protein ubiquitination	2.01845	1	1	212123	Dcaf15
GO:0006338	chromatin remodeling	3.28513	1	1	328440	Npm2
GO:0016525	negative regulation of angiogenesis	3.28513	1	1	192187	Stab1
GO:0006915	apoptotic process	1.6797	1	1	21942	Tnfrsf9
GO:0006915	apoptotic process	1.6797	1	1	244579	Tox3
GO:0006915	apoptotic process	1.6797	1	1	72287	Plekhf1
GO:0007409	axonogenesis	3.18755	1	1	58208	Bcl11b
GO:0008584	male gonad development	3.18755	1	1	57816	Tesc
GO:0000902	cell morphogenesis	3.1563	1	1	16598	Klf2
GO:0001843	neural tube closure	3.1563	1	1	252973	Grhl2
GO:0001933	negative regulation of protein phosphorylation	3.1563	1	1	18260	Ocln
GO:0007417	central nervous system development	3.1563	1	1	13131	Dab1
GO:0032755	positive regulation of interleukin-6 production	3.1563	1	1	100689	Spon2
GO:0006457	protein folding	3.12566	1	1	56323	Dnajb5
GO:0016311	dephosphorylation	2.98095	1	1	63953	Dusp10
GO:0071805	potassium ion transmembrane transport	2.9536	1	1	80906	Kcnip2
GO:0007156	homophilic cell adhesion via plasma membrane adhesion molecules	2.90038	1	1	52118	Pvr
GO:0050728	negative regulation of inflammatory response	2.87449	1	1	22259	Nr1h3
GO:0050731	positive regulation of peptidyl-tyrosine phosphorylation	2.7995	1	1	13645	Egf
GO:0001501	skeletal system development	2.77537	1	1	278507	Wfikkn2
GO:0051091	positive regulation of DNA-binding transcription factor activity	2.77537	1	1	223513	Abra
GO:0030324	lung development	2.72833	1	1	14182	Fgfr1
GO:0006869	lipid transport	2.7054	1	1	225655	Prelid3a
GO:0006260	DNA replication	2.68286	1	1	11551	Adra2a
GO:0016042	lipid catabolic process	2.63887	1	1	12613	Cel
GO:0043123	positive regulation of I-kappaB kinase/NF-kappaB signaling	2.63887	1	1	217203	Tmem106a
GO:0006281	DNA repair	1.74495	1	1	17687	Msh5
GO:0006281	DNA repair	1.74495	1	1	51812	Mcrs1
GO:0090090	negative regulation of canonical Wnt signaling pathway	2.5551	1	1	17242	Mdk
GO:0030308	negative regulation of cell growth	2.51518	1	1	12696	Cirbp
GO:0030336	negative regulation of cell migration	2.51518	1	1	17356	Afdn
GO:0051301	cell division	1.69891	1	1	67064	Chmp1b
GO:0051301	cell division	1.69891	1	1	16433	Cuzd1
GO:0051726	regulation of cell cycle	2.47648	1	1	74165	Fbxl22
GO:0006417	regulation of translation	2.23571	1	1	19652	Rbm3
GO:0006470	protein dephosphorylation	2.23571	1	1	63953	Dusp10
GO:0051092	positive regulation of NF-kappaB transcription factor activity	2.16069	1	1	16653	Kras
GO:0001822	kidney development	2.13207	1	1	209039	Tns2
GO:0048511	rhythmic process	2.11804	1	1	15902	Id2
GO:0000398	mRNA splicing, via spliceosome	2.06374	1	1	272009	Srsf12
GO:0009887	animal organ morphogenesis	2.03761	1	1	14247	Fli1
GO:0031175	neuron projection development	1.9278	1	1	14182	Fgfr1
GO:0018105	peptidyl-serine phosphorylation	1.87176	1	1	12323	Camk2b
GO:0006914	autophagy	1.85025	1	1	270160	Rab39
GO:0030182	neuron differentiation	1.83967	1	1	64294	Itm2c
GO:0008152	metabolic process	1.81889	1	1	19309	Pygm
GO:0007411	axon guidance	1.79856	1	1	214968	Sema6d
GO:0050821	protein stabilization	1.77869	1	1	57816	Tesc
GO:0051607	defense response to virus	1.74969	1	1	100689	Spon2
GO:0007268	chemical synaptic transmission	1.73087	1	1	12613	Cel
GO:0042981	regulation of apoptotic process	1.64256	1	1	244579	Tox3
GO:0060271	cilium assembly	1.62597	1	1	15223	Foxj1
GO:0001934	positive regulation of protein phosphorylation	1.34143	1	1	16653	Kras
GO:0016192	vesicle-mediated transport	1.30871	1	1	11768	Ap1m2
GO:0006511	ubiquitin-dependent protein catabolic process	1.27755	1	1	75788	Smurf1
GO:0008380	RNA splicing	1.22879	1	1	272009	Srsf12
GO:0007608	sensory perception of smell	0.565308	1	1	258958	Olfr525
GO:0007608	sensory perception of smell	0.565308	1	1	14680	Gnal
GO:1990830	cellular response to leukemia inhibitory factor	1.03519	1	1	94214	Spock2
GO:0043066	negative regulation of apoptotic process	1.16858	1	1	58208	Bcl11b
GO:0043066	negative regulation of apoptotic process	1.16858	1	1	17130	Smad6
GO:0007049	cell cycle	1.03685	1	1	67064	Chmp1b
GO:0007049	cell cycle	1.03685	1	1	16433	Cuzd1
GO:0006397	mRNA processing	0.933167	1	1	272009	Srsf12
GO:0043065	positive regulation of apoptotic process	0.904334	1	1	432763	Prr7
GO:0007283	spermatogenesis	0.735029	1	1	17289	Mertk
