# Supplementary material for: Transcriptomic Analysis of Immune Tolerance Induction in NOD Mice Following Oral Vaccination with GAD65-Lactococcus lactis
Source: Vaccines (Basel). 2025 Aug 30;13(9):927. doi: 10.3390/vaccines13090927 (PMC12474109; doi:10.3390/vaccines13090927)
Supplement: Supplementary file 1 [file vaccines-13-00927-s001.zip › Table S6.XLSX]

## Sheet: up-regulated gene pathway
path_id	path_name	path_diffgene_count	path_gene_count	enrichment	pvalue	FDR
04510	Focal adhesion	46	201	15.959	1.75115e-40	4.78065e-38
04512	ECM-receptor interaction	33	88	26.1502	2.83183e-37	2.65107e-35
04151	PI3K-Akt signaling pathway	54	359	10.4892	2.91326e-37	2.65107e-35
05200	Pathways in cancer	59	543	7.57697	1.23725e-32	8.44422e-31
04974	Protein digestion and absorption	31	108	20.0162	7.15446e-31	3.90634e-29
04610	Complement and coagulation cascades	27	93	20.2453	3.8549e-27	1.75398e-25
04060	Cytokine-cytokine receptor interaction	38	293	9.04397	4.90345e-24	1.91235e-22
05165	Human papillomavirus infection	41	362	7.89802	1.41554e-23	4.83054e-22
04020	Calcium signaling pathway	30	240	8.71672	1.10263e-18	3.34463e-17
05146	Amoebiasis	21	107	13.6861	1.97348e-17	5.3876e-16
05414	Dilated cardiomyopathy	20	94	14.837	2.25177e-17	5.58848e-16
04933	AGE-RAGE signaling pathway in diabetic complications	20	101	13.8087	1.01358e-16	2.30589e-15
05205	Proteoglycans in cancer	26	205	8.84428	1.84481e-16	3.87409e-15
04080	Neuroactive ligand-receptor interaction	33	358	6.42797	2.05348e-16	4.00428e-15
04926	Relaxin signaling pathway	21	129	11.352	1.08805e-15	1.98026e-14
05410	Hypertrophic cardiomyopathy	18	91	13.7935	4.03349e-15	6.62831e-14
04022	cGMP-PKG signaling pathway	23	173	9.27096	4.12752e-15	6.62831e-14
04015	Rap1 signaling pathway	25	214	8.14647	5.21039e-15	7.90243e-14
04270	Vascular smooth muscle contraction	21	143	10.2406	9.36352e-15	1.34539e-13
04024	cAMP signaling pathway	23	215	7.45989	4.73231e-13	6.45961e-12
04360	Axon guidance	21	181	8.09066	1.10875e-12	1.44137e-11
05412	Arrhythmogenic right ventricular cardiomyopathy	15	77	13.5845	1.24745e-12	1.54797e-11
04061	Viral protein interaction with cytokine and cytokine receptor	16	95	11.7446	2.193e-12	2.49454e-11
04350	TGF-beta signaling pathway	16	95	11.7446	2.193e-12	2.49454e-11
04014	Ras signaling pathway	23	232	6.91326	2.37527e-12	2.59379e-11
04514	Cell adhesion molecules	20	174	8.01538	4.85316e-12	5.09582e-11
04540	Gap junction	15	86	12.1629	6.83339e-12	6.72862e-11
01100	Metabolic pathways	62	1572	2.75031	6.90114e-12	6.72862e-11
04010	MAPK signaling pathway	25	294	5.92974	7.46024e-12	7.02292e-11
05133	Pertussis	14	77	12.6789	2.0776e-11	1.89062e-10
04810	Regulation of actin cytoskeleton	21	220	6.65641	4.92488e-11	4.33707e-10
04145	Phagosome	19	182	7.2799	9.73388e-11	8.30422e-10
04611	Platelet activation	16	124	8.99791	1.46683e-10	1.17778e-09
05150	Staphylococcus aureus infection	16	124	8.99791	1.46683e-10	1.17778e-09
05222	Small cell lung cancer	14	93	10.4976	2.96779e-10	2.31488e-09
04261	Adrenergic signaling in cardiomyocytes	17	152	7.79917	3.62705e-10	2.75051e-09
04923	Regulation of lipolysis in adipocytes	11	56	13.6977	1.65614e-09	1.22197e-08
05144	Malaria	11	57	13.4574	2.02558e-09	1.45522e-08
05171	Coronavirus disease - COVID-19	20	247	5.64646	2.83676e-09	1.98574e-08
01521	EGFR tyrosine kinase inhibitor resistance	12	79	10.5925	6.03363e-09	4.11795e-08
05418	Fluid shear stress and atherosclerosis	15	146	7.16443	1.49946e-08	9.80008e-08
04630	JAK-STAT signaling pathway	16	169	6.60201	1.50771e-08	9.80008e-08
04921	Oxytocin signaling pathway	15	153	6.83664	2.85749e-08	1.81417e-07
05217	Basal cell carcinoma	10	63	11.0689	9.0644e-08	5.6155e-07
05206	MicroRNAs in cancer	20	303	4.60289	9.25631e-08	5.6155e-07
04925	Aldosterone synthesis and secretion	12	102	8.20397	1.17768e-07	6.98926e-07
05142	Chagas disease	12	103	8.12432	1.31564e-07	7.64193e-07
04390	Hippo signaling pathway	14	157	6.2183	2.99743e-07	1.70479e-06
04371	Apelin signaling pathway	13	137	6.61707	4.19649e-07	2.33805e-06
04310	Wnt signaling pathway	14	162	6.02638	4.43566e-07	2.37439e-06
04934	Cushing syndrome	14	162	6.02638	4.43566e-07	2.37439e-06
04971	Gastric acid secretion	10	75	9.29784	5.03475e-07	2.64324e-06
04062	Chemokine signaling pathway	15	192	5.44795	5.95675e-07	3.04996e-06
04670	Leukocyte transendothelial migration	12	118	7.09157	6.03289e-07	3.04996e-06
05224	Breast cancer	13	147	6.16693	9.58278e-07	4.75655e-06
05322	Systemic lupus erythematosus	13	148	6.12526	1.03686e-06	5.05468e-06
04913	Ovarian steroidogenesis	9	63	9.96197	1.17334e-06	5.61968e-06
04911	Insulin secretion	10	86	8.10858	1.86609e-06	8.63461e-06
04970	Salivary secretion	10	86	8.10858	1.86609e-06	8.63461e-06
04928	Parathyroid hormone synthesis, secretion and action	11	108	7.10251	1.9502e-06	8.87342e-06
05145	Toxoplasmosis	11	110	6.97338	2.34835e-06	1.05098e-05
00230	Purine metabolism	12	136	6.15298	2.83498e-06	1.24831e-05
04657	IL-17 signaling pathway	10	91	7.66305	3.17561e-06	1.3761e-05
04927	Cortisol synthesis and secretion	9	72	8.71672	3.76091e-06	1.60427e-05
04550	Signaling pathways regulating pluripotency of stem cells	12	140	5.97718	3.86661e-06	1.60928e-05
01522	Endocrine resistance	10	93	7.49826	3.89058e-06	1.60928e-05
04924	Renin secretion	9	76	8.25795	5.98166e-06	2.4373e-05
05215	Prostate cancer	10	99	7.04382	6.94415e-06	2.78787e-05
04072	Phospholipase D signaling pathway	12	149	5.61614	7.48376e-06	2.96096e-05
00590	Arachidonic acid metabolism	9	86	7.29772	1.69946e-05	6.6279e-05
04260	Cardiac muscle contraction	9	87	7.21384	1.87154e-05	7.09624e-05
05323	Rheumatoid arthritis	9	87	7.21384	1.87154e-05	7.09624e-05
04668	TNF signaling pathway	10	113	6.17113	2.31135e-05	8.64381e-05
04935	Growth hormone synthesis, secretion and action	10	116	6.01153	2.92182e-05	0.000107792
05218	Melanoma	8	72	7.7482	3.70657e-05	0.000133978
04340	Hedgehog signaling pathway	7	52	9.38724	3.7298e-05	0.000133978
04918	Thyroid hormone synthesis	8	74	7.53879	4.5512e-05	0.000161361
04713	Circadian entrainment	9	98	6.40412	4.99117e-05	0.000174691
05152	Tuberculosis	12	180	4.64892	5.232e-05	0.000180802
04916	Melanogenesis	9	100	6.27604	5.88164e-05	0.000200711
04915	Estrogen signaling pathway	10	134	5.20401	0.000103668	0.000349399
04961	Endocrine and other factor-regulated calcium reabsorption	7	61	8.00224	0.000108765	0.000362108
05321	Inflammatory bowel disease	7	62	7.87317	0.000121096	0.000398304
04931	Insulin resistance	9	110	5.70549	0.000126426	0.000410885
04530	Tight junction	11	167	4.59324	0.000132808	0.000426547
00601	Glycosphingolipid biosynthesis - lacto and neolacto series	5	27	12.9137	0.000149236	0.000473738
04724	Glutamatergic synapse	9	113	5.55402	0.000156471	0.000490995
00512	Mucin type O-glycan biosynthesis	5	28	12.4525	0.000179534	0.000556964
05032	Morphine addiction	8	91	6.13044	0.000207229	0.000635657
05163	Human cytomegalovirus infection	13	256	3.54117	0.000395797	0.00120058
05020	Prion disease	13	268	3.38261	0.000622961	0.00186888
04144	Endocytosis	13	272	3.33286	0.000720196	0.0021371
04960	Aldosterone-regulated sodium reabsorption	5	38	9.1755	0.000814451	0.00239081
04730	Long-term depression	6	60	6.97338	0.00088789	0.00257866
05143	African trypanosomiasis	5	39	8.94023	0.000923239	0.0026531
04066	HIF-1 signaling pathway	8	114	4.8936	0.00100586	0.00283092
04972	Pancreatic secretion	8	114	4.8936	0.00100586	0.00283092
04213	Longevity regulating pathway - multiple species	6	62	6.74843	0.00106415	0.00296441
05132	Salmonella infection	12	253	3.30753	0.00134869	0.00371461
05226	Gastric cancer	9	150	4.18403	0.00136066	0.00371461
00514	Other types of O-glycan biosynthesis	5	43	8.10858	0.00147228	0.00397954
04640	Hematopoietic cell lineage	7	95	5.13828	0.00180956	0.00484325
05140	Leishmaniasis	6	70	5.97718	0.00206021	0.00546057
05231	Choline metabolism in cancer	7	98	4.98098	0.0021834	0.00570415
04380	Osteoclast differentiation	8	128	4.35836	0.0021939	0.00570415
04392	Hippo signaling pathway - multiple species	4	27	10.3309	0.00226934	0.00584462
04976	Bile secretion	7	100	4.88136	0.00246497	0.00624093
05030	Cocaine addiction	5	48	7.26394	0.00246894	0.00624093
04726	Serotonergic synapse	8	131	4.25855	0.00255698	0.00640417
02010	ABC transporters	5	50	6.97338	0.00298385	0.00740538
05100	Bacterial invasion of epithelial cells	6	76	5.5053	0.00319501	0.00785799
04978	Mineral absorption	5	53	6.57866	0.00390117	0.00950909
04330	Notch signaling pathway	5	54	6.45683	0.00424897	0.0102652
04625	C-type lectin receptor signaling pathway	7	112	4.35836	0.00481428	0.0114287
04725	Cholinergic synapse	7	112	4.35836	0.00481428	0.0114287
04723	Retrograde endocannabinoid signaling	8	148	3.76939	0.00563439	0.0132602
04370	VEGF signaling pathway	5	58	6.01153	0.00587362	0.0137051
05202	Transcriptional misregulation in cancer	10	223	3.12708	0.00624656	0.0144518
04740	Olfactory transduction	5	1167	0.298774	0.00665323	0.0152633
04919	Thyroid hormone signaling pathway	7	120	4.0678	0.00716726	0.0163055
04727	GABAergic synapse	6	89	4.70115	0.00726177	0.016384
04211	Longevity regulating pathway	6	90	4.64892	0.00768752	0.0172024
04150	mTOR signaling pathway	8	156	3.57609	0.00785215	0.0174279
04750	Inflammatory mediator regulation of TRP channels	7	127	3.84359	0.00988284	0.0217582
00532	Glycosaminoglycan biosynthesis - chondroitin sulfate / dermatan sulfate	3	20	10.4601	0.0111753	0.024407
04975	Fat digestion and absorption	4	43	6.48686	0.0133136	0.0288462
04920	Adipocytokine signaling pathway	5	71	4.91083	0.0143327	0.0308097
04910	Insulin signaling pathway	7	139	3.51177	0.0163006	0.0347662
05214	Glioma	5	74	4.71174	0.0171227	0.0362365
00565	Ether lipid metabolism	4	48	5.81115	0.0198424	0.0416689
00380	Tryptophan metabolism	4	52	5.36414	0.0263943	0.0550049
05010	Alzheimer disease	12	369	2.26777	0.0307502	0.0635969
01523	Antifolate resistance	3	30	6.97338	0.0357925	0.0734689
04912	GnRH signaling pathway	5	90	3.8741	0.0387846	0.0784312
04914	Progesterone-mediated oocyte maturation	5	90	3.8741	0.0387846	0.0784312
04152	AMPK signaling pathway	6	126	3.32066	0.0395545	0.0793999
05022	Pathways of neurodegeneration - multiple diseases	14	472	2.06837	0.0407031	0.0811092
05225	Hepatocellular carcinoma	7	174	2.80538	0.0530032	0.104854
05167	Kaposi sarcoma-associated herpesvirus infection	8	225	2.47942	0.0665764	0.130078
00533	Glycosaminoglycan biosynthesis - keratan sulfate	2	14	9.96197	0.0667068	0.130078
05230	Central carbon metabolism in cancer	4	69	4.04254	0.0697097	0.13497
00250	Alanine, aspartate and glutamate metabolism	3	39	5.36414	0.0732806	0.140885
04714	Thermogenesis	8	230	2.42552	0.0748863	0.142965
04520	Adherens junction	4	71	3.92866	0.0766272	0.145272
00260	Glycine, serine and threonine metabolism	3	40	5.23003	0.0783954	0.146589
05033	Nicotine addiction	3	40	5.23003	0.0783954	0.146589
05219	Bladder cancer	3	41	5.10247	0.0837023	0.155447
00603	Glycosphingolipid biosynthesis - globo and isoglobo series	2	16	8.71672	0.0863193	0.159224
04672	Intestinal immune network for IgA production	3	43	4.86515	0.0948931	0.173865
05166	Human T-cell leukemia virus 1 infection	8	247	2.25858	0.108665	0.197771
04650	Natural killer cell mediated cytotoxicity	5	121	2.88156	0.122781	0.221981
04979	Cholesterol metabolism	3	49	4.26942	0.133067	0.238995
05416	Viral myocarditis	4	88	3.16972	0.152416	0.271958
04964	Proximal tubule bicarbonate reclamation	2	22	6.33943	0.157057	0.27801
03320	PPAR signaling pathway	4	89	3.1341	0.157845	0.27801
04068	FoxO signaling pathway	5	131	2.66159	0.163998	0.286996
00330	Arginine and proline metabolism	3	54	3.8741	0.170076	0.295738
00140	Steroid hormone biosynthesis	4	92	3.0319	0.174785	0.298226
04666	Fc gamma R-mediated phagocytosis	4	92	3.0319	0.174785	0.298226
04742	Taste transduction	4	92	3.0319	0.174785	0.298226
05016	Huntington disease	9	302	2.07816	0.176782	0.29964
05135	Yersinia infection	5	134	2.60201	0.177808	0.29964
04728	Dopaminergic synapse	5	135	2.58273	0.182561	0.305762
00534	Glycosaminoglycan biosynthesis - heparan sulfate / heparin	2	24	5.81115	0.184177	0.306587
04210	Apoptosis	5	136	2.56374	0.18739	0.310045
05310	Asthma	2	25	5.5787	0.198333	0.326174
00830	Retinol metabolism	4	97	2.87562	0.205194	0.335437
00564	Glycerophospholipid metabolism	4	98	2.84628	0.211601	0.343852
05330	Allograft rejection	3	63	3.32066	0.248118	0.398448
05332	Graft-versus-host disease	3	63	3.32066	0.248118	0.398448
04659	Th17 cell differentiation	4	104	2.68207	0.252294	0.400443
04922	Glucagon signaling pathway	4	104	2.68207	0.252294	0.400443
04064	NF-kappa B signaling pathway	4	105	2.65652	0.259448	0.409418
05211	Renal cell carcinoma	3	68	3.07649	0.297458	0.466702
05031	Amphetamine addiction	3	69	3.0319	0.30781	0.480184
00480	Glutathione metabolism	3	71	2.9465	0.328982	0.510296
04115	p53 signaling pathway	3	72	2.90557	0.339797	0.521149
05223	Non-small cell lung cancer	3	72	2.90557	0.339797	0.521149
05161	Hepatitis B	5	163	2.13907	0.346083	0.527825
05160	Hepatitis C	5	165	2.11314	0.359973	0.545959
04114	Oocyte meiosis	4	119	2.34399	0.370372	0.558627
04614	Renin-angiotensin system	2	37	3.76939	0.394033	0.59105
05164	Influenza A	5	173	2.01543	0.418348	0.624093
00350	Tyrosine metabolism	2	40	3.48669	0.448971	0.662536
00513	Various types of N-glycan biosynthesis	2	40	3.48669	0.448971	0.662536
04142	Lysosome	4	131	2.12928	0.480442	0.705165
00750	Vitamin B6 metabolism	1	9	7.7482	0.487632	0.71189
04962	Vasopressin-regulated water reabsorption	2	44	3.16972	0.525021	0.762398
04621	NOD-like receptor signaling pathway	6	211	1.98295	0.528168	0.762909
04658	Th1 and Th2 cell differentiation	3	88	2.37729	0.531606	0.763834
04930	Type II diabetes mellitus	2	48	2.90557	0.603729	0.858427
04973	Carbohydrate digestion and absorption	2	48	2.90557	0.603729	0.858427
00510	N-Glycan biosynthesis	2	50	2.78935	0.64391	0.910815
00430	Taurine and hypotaurine metabolism	1	13	5.36414	0.68484	0.963718
04932	Non-alcoholic fatty liver disease	4	151	1.84725	0.690136	0.966191
05204	Chemical carcinogenesis	3	101	2.0713	0.70888	0.987369
04218	Cellular senescence	5	184	1.89494	0.785164	1
00450	Selenocompound metabolism	1	17	4.10199	0.870985	1
05134	Legionellosis	2	61	2.28635	0.871739	1
00561	Glycerolipid metabolism	2	62	2.24948	0.892838	1
04623	Cytosolic DNA-sensing pathway	2	63	2.21377	0.913977	1
04929	GnRH secretion	2	63	2.21377	0.913977	1
00120	Primary bile acid biosynthesis	1	18	3.8741	0.915867	1
00310	Lysine degradation	2	64	2.17918	0.935148	1
04664	Fc epsilon RI signaling pathway	2	66	2.11314	0.97757	1
00220	Arginine biosynthesis	1	20	3.48669	1	1
04722	Neurotrophin signaling pathway	3	121	1.72894	1	1
00531	Glycosaminoglycan degradation	1	21	3.32066	1	1
04071	Sphingolipid signaling pathway	3	124	1.68711	1	1
04940	Type I diabetes mellitus	2	70	1.99239	1	1
00982	Drug metabolism - cytochrome P450	2	71	1.96433	1	1
00980	Metabolism of xenobiotics by cytochrome P450	2	73	1.91051	1	1
00360	Phenylalanine metabolism	1	23	3.0319	1	1
00515	Mannose type O-glycan biosynthesis	1	23	3.0319	1	1
04917	Prolactin signaling pathway	2	74	1.8847	1	1
04977	Vitamin digestion and absorption	1	24	2.90557	1	1
05220	Chronic myeloid leukemia	2	76	1.8351	1	1
04721	Synaptic vesicle cycle	2	77	1.81127	1	1
00592	alpha-Linolenic acid metabolism	1	25	2.78935	1	1
00790	Folate biosynthesis	1	26	2.68207	1	1
05320	Autoimmune thyroid disease	2	79	1.76541	1	1
04744	Phototransduction	1	27	2.58273	1	1
04662	B cell receptor signaling pathway	2	81	1.72182	1	1
04012	ErbB signaling pathway	2	84	1.66033	1	1
00410	beta-Alanine metabolism	1	31	2.24948	1	1
00052	Galactose metabolism	1	32	2.17918	1	1
04215	Apoptosis - multiple species	1	32	2.17918	1	1
05014	Amyotrophic lateral sclerosis	7	369	1.32286	1	1
00500	Starch and sucrose metabolism	1	34	2.05099	1	1
00640	Propanoate metabolism	1	34	2.05099	1	1
03410	Base excision repair	1	34	2.05099	1	1
05012	Parkinson disease	5	247	1.41161	1	1
04216	Ferroptosis	1	40	1.74334	1	1
00760	Nicotinate and nicotinamide metabolism	1	41	1.70082	1	1
04140	Autophagy - animal	3	138	1.51595	1	1
00860	Porphyrin and chlorophyll metabolism	1	42	1.66033	1	1
05162	Measles	3	146	1.43289	1	1
03050	Proteasome	1	47	1.4837	1	1
00520	Amino sugar and nucleotide sugar metabolism	1	50	1.39468	1	1
00591	Linoleic acid metabolism	1	50	1.39468	1	1
00600	Sphingolipid metabolism	1	50	1.39468	1	1
00071	Fatty acid degradation	1	52	1.34103	1	1
05034	Alcoholism	4	205	1.36066	1	1
05168	Herpes simplex virus 1 infection	8	458	1.21806	1	1
00280	Valine, leucine and isoleucine degradation	1	57	1.2234	1	1
00240	Pyrimidine metabolism	1	58	1.20231	1	1
01212	Fatty acid metabolism	1	62	1.12474	1	1
04137	Mitophagy - animal	1	66	1.05657	1	1
00010	Glycolysis / Gluconeogenesis	1	67	1.0408	1	1
04720	Long-term potentiation	1	67	1.0408	1	1
04620	Toll-like receptor signaling pathway	2	100	1.39468	1	1
04660	T cell receptor signaling pathway	2	103	1.35405	1	1
04217	Necroptosis	3	174	1.20231	1	1
04613	Neutrophil extracellular trap formation	3	205	1.02049	1	1
00562	Inositol phosphate metabolism	1	72	0.968525	1	1
03018	RNA degradation	1	84	0.830164	1	1
04110	Cell cycle	1	123	0.566941	1	1
04146	Peroxisome	1	86	0.810858	1	1
04622	RIG-I-like receptor signaling pathway	1	70	0.996197	1	1
05169	Epstein-Barr virus infection	3	231	0.905633	1	1
05221	Acute myeloid leukemia	1	70	0.996197	1	1
01200	Carbon metabolism	1	124	0.562369	1	1
01230	Biosynthesis of amino acids	1	79	0.882706	1	1
04070	Phosphatidylinositol signaling system	1	96	0.726394	1	1
04120	Ubiquitin mediated proteolysis	2	145	0.961845	1	1
04141	Protein processing in endoplasmic reticulum	2	172	0.810858	1	1
04612	Antigen processing and presentation	1	90	0.77482	1	1
05017	Spinocerebellar ataxia	2	141	0.989132	1	1
05170	Human immunodeficiency virus 1 infection	3	240	0.871672	1	1
05203	Viral carcinogenesis	3	229	0.913543	1	1
05210	Colorectal cancer	1	88	0.792429	1	1
05212	Pancreatic cancer	1	76	0.91755	1	1
05235	PD-L1 expression and PD-1 checkpoint pathway in cancer	1	88	0.792429	1	1

## Sheet: pathway of up-regulated genes 
path_id	path_name	enrichment	pvalue	FDR	gene_id	gene_name
04510	Focal adhesion	15.959	1.75115e-40	4.78065e-38	71785	Pdgfd
04510	Focal adhesion	15.959	1.75115e-40	4.78065e-38	216148	Shc2
04510	Focal adhesion	15.959	1.75115e-40	4.78065e-38	68794	Flnc
04510	Focal adhesion	15.959	1.75115e-40	4.78065e-38	98932	Myl9
04510	Focal adhesion	15.959	1.75115e-40	4.78065e-38	19417	Rasgrf1
04510	Focal adhesion	15.959	1.75115e-40	4.78065e-38	12826	Col4a1
04510	Focal adhesion	15.959	1.75115e-40	4.78065e-38	12827	Col4a2
04510	Focal adhesion	15.959	1.75115e-40	4.78065e-38	12828	Col4a3
04510	Focal adhesion	15.959	1.75115e-40	4.78065e-38	12830	Col4a5
04510	Focal adhesion	15.959	1.75115e-40	4.78065e-38	12833	Col6a1
04510	Focal adhesion	15.959	1.75115e-40	4.78065e-38	12834	Col6a2
04510	Focal adhesion	15.959	1.75115e-40	4.78065e-38	12835	Col6a3
04510	Focal adhesion	15.959	1.75115e-40	4.78065e-38	12842	Col1a1
04510	Focal adhesion	15.959	1.75115e-40	4.78065e-38	12843	Col1a2
04510	Focal adhesion	15.959	1.75115e-40	4.78065e-38	14268	Fn1
04510	Focal adhesion	15.959	1.75115e-40	4.78065e-38	16772	Lama1
04510	Focal adhesion	15.959	1.75115e-40	4.78065e-38	16773	Lama2
04510	Focal adhesion	15.959	1.75115e-40	4.78065e-38	16775	Lama4
04510	Focal adhesion	15.959	1.75115e-40	4.78065e-38	16777	Lamb1
04510	Focal adhesion	15.959	1.75115e-40	4.78065e-38	16779	Lamb2
04510	Focal adhesion	15.959	1.75115e-40	4.78065e-38	19699	Reln
04510	Focal adhesion	15.959	1.75115e-40	4.78065e-38	21826	Thbs2
04510	Focal adhesion	15.959	1.75115e-40	4.78065e-38	21827	Thbs3
04510	Focal adhesion	15.959	1.75115e-40	4.78065e-38	21923	Tnc
04510	Focal adhesion	15.959	1.75115e-40	4.78065e-38	22371	Vwf
04510	Focal adhesion	15.959	1.75115e-40	4.78065e-38	23928	Lamc3
04510	Focal adhesion	15.959	1.75115e-40	4.78065e-38	665033	Col6a5
04510	Focal adhesion	15.959	1.75115e-40	4.78065e-38	81877	Tnxb
04510	Focal adhesion	15.959	1.75115e-40	4.78065e-38	94216	Col4a6
04510	Focal adhesion	15.959	1.75115e-40	4.78065e-38	12389	Cav1
04510	Focal adhesion	15.959	1.75115e-40	4.78065e-38	12390	Cav2
04510	Focal adhesion	15.959	1.75115e-40	4.78065e-38	14254	Flt1
04510	Focal adhesion	15.959	1.75115e-40	4.78065e-38	14257	Flt4
04510	Focal adhesion	15.959	1.75115e-40	4.78065e-38	16542	Kdr
04510	Focal adhesion	15.959	1.75115e-40	4.78065e-38	18595	Pdgfra
04510	Focal adhesion	15.959	1.75115e-40	4.78065e-38	18596	Pdgfrb
04510	Focal adhesion	15.959	1.75115e-40	4.78065e-38	14205	Vegfd
04510	Focal adhesion	15.959	1.75115e-40	4.78065e-38	104099	Itga9
04510	Focal adhesion	15.959	1.75115e-40	4.78065e-38	16402	Itga5
04510	Focal adhesion	15.959	1.75115e-40	4.78065e-38	213119	Itga10
04510	Focal adhesion	15.959	1.75115e-40	4.78065e-38	241226	Itga8
04510	Focal adhesion	15.959	1.75115e-40	4.78065e-38	319480	Itga11
04510	Focal adhesion	15.959	1.75115e-40	4.78065e-38	22341	Vegfc
04510	Focal adhesion	15.959	1.75115e-40	4.78065e-38	15234	Hgf
04510	Focal adhesion	15.959	1.75115e-40	4.78065e-38	16000	Igf1
04510	Focal adhesion	15.959	1.75115e-40	4.78065e-38	18591	Pdgfb
04512	ECM-receptor interaction	26.1502	2.83183e-37	2.65107e-35	16772	Lama1
04512	ECM-receptor interaction	26.1502	2.83183e-37	2.65107e-35	16773	Lama2
04512	ECM-receptor interaction	26.1502	2.83183e-37	2.65107e-35	16775	Lama4
04512	ECM-receptor interaction	26.1502	2.83183e-37	2.65107e-35	16777	Lamb1
04512	ECM-receptor interaction	26.1502	2.83183e-37	2.65107e-35	16779	Lamb2
04512	ECM-receptor interaction	26.1502	2.83183e-37	2.65107e-35	23928	Lamc3
04512	ECM-receptor interaction	26.1502	2.83183e-37	2.65107e-35	12826	Col4a1
04512	ECM-receptor interaction	26.1502	2.83183e-37	2.65107e-35	12827	Col4a2
04512	ECM-receptor interaction	26.1502	2.83183e-37	2.65107e-35	12828	Col4a3
04512	ECM-receptor interaction	26.1502	2.83183e-37	2.65107e-35	12842	Col1a1
04512	ECM-receptor interaction	26.1502	2.83183e-37	2.65107e-35	12843	Col1a2
04512	ECM-receptor interaction	26.1502	2.83183e-37	2.65107e-35	665033	Col6a5
04512	ECM-receptor interaction	26.1502	2.83183e-37	2.65107e-35	94216	Col4a6
04512	ECM-receptor interaction	26.1502	2.83183e-37	2.65107e-35	21923	Tnc
04512	ECM-receptor interaction	26.1502	2.83183e-37	2.65107e-35	81877	Tnxb
04512	ECM-receptor interaction	26.1502	2.83183e-37	2.65107e-35	22371	Vwf
04512	ECM-receptor interaction	26.1502	2.83183e-37	2.65107e-35	14268	Fn1
04512	ECM-receptor interaction	26.1502	2.83183e-37	2.65107e-35	21826	Thbs2
04512	ECM-receptor interaction	26.1502	2.83183e-37	2.65107e-35	12830	Col4a5
04512	ECM-receptor interaction	26.1502	2.83183e-37	2.65107e-35	12833	Col6a1
04512	ECM-receptor interaction	26.1502	2.83183e-37	2.65107e-35	12834	Col6a2
04512	ECM-receptor interaction	26.1502	2.83183e-37	2.65107e-35	12835	Col6a3
04512	ECM-receptor interaction	26.1502	2.83183e-37	2.65107e-35	104099	Itga9
04512	ECM-receptor interaction	26.1502	2.83183e-37	2.65107e-35	241226	Itga8
04512	ECM-receptor interaction	26.1502	2.83183e-37	2.65107e-35	16402	Itga5
04512	ECM-receptor interaction	26.1502	2.83183e-37	2.65107e-35	114249	Npnt
04512	ECM-receptor interaction	26.1502	2.83183e-37	2.65107e-35	19699	Reln
04512	ECM-receptor interaction	26.1502	2.83183e-37	2.65107e-35	242022	Frem2
04512	ECM-receptor interaction	26.1502	2.83183e-37	2.65107e-35	329872	Frem1
04512	ECM-receptor interaction	26.1502	2.83183e-37	2.65107e-35	319480	Itga11
04512	ECM-receptor interaction	26.1502	2.83183e-37	2.65107e-35	213119	Itga10
04512	ECM-receptor interaction	26.1502	2.83183e-37	2.65107e-35	21827	Thbs3
04512	ECM-receptor interaction	26.1502	2.83183e-37	2.65107e-35	12491	Cd36
04151	PI3K-Akt signaling pathway	10.4892	2.91326e-37	2.65107e-35	14268	Fn1
04151	PI3K-Akt signaling pathway	10.4892	2.91326e-37	2.65107e-35	16772	Lama1
04151	PI3K-Akt signaling pathway	10.4892	2.91326e-37	2.65107e-35	21826	Thbs2
04151	PI3K-Akt signaling pathway	10.4892	2.91326e-37	2.65107e-35	21827	Thbs3
04151	PI3K-Akt signaling pathway	10.4892	2.91326e-37	2.65107e-35	21923	Tnc
04151	PI3K-Akt signaling pathway	10.4892	2.91326e-37	2.65107e-35	22371	Vwf
04151	PI3K-Akt signaling pathway	10.4892	2.91326e-37	2.65107e-35	23928	Lamc3
04151	PI3K-Akt signaling pathway	10.4892	2.91326e-37	2.65107e-35	665033	Col6a5
04151	PI3K-Akt signaling pathway	10.4892	2.91326e-37	2.65107e-35	81877	Tnxb
04151	PI3K-Akt signaling pathway	10.4892	2.91326e-37	2.65107e-35	94216	Col4a6
04151	PI3K-Akt signaling pathway	10.4892	2.91326e-37	2.65107e-35	12986	Csf3r
04151	PI3K-Akt signaling pathway	10.4892	2.91326e-37	2.65107e-35	18414	Osmr
04151	PI3K-Akt signaling pathway	10.4892	2.91326e-37	2.65107e-35	16193	Il6
04151	PI3K-Akt signaling pathway	10.4892	2.91326e-37	2.65107e-35	231991	Creb5
04151	PI3K-Akt signaling pathway	10.4892	2.91326e-37	2.65107e-35	14205	Vegfd
04151	PI3K-Akt signaling pathway	10.4892	2.91326e-37	2.65107e-35	15234	Hgf
04151	PI3K-Akt signaling pathway	10.4892	2.91326e-37	2.65107e-35	16000	Igf1
04151	PI3K-Akt signaling pathway	10.4892	2.91326e-37	2.65107e-35	18205	Ntf3
04151	PI3K-Akt signaling pathway	10.4892	2.91326e-37	2.65107e-35	18591	Pdgfb
04151	PI3K-Akt signaling pathway	10.4892	2.91326e-37	2.65107e-35	22341	Vegfc
04151	PI3K-Akt signaling pathway	10.4892	2.91326e-37	2.65107e-35	71785	Pdgfd
04151	PI3K-Akt signaling pathway	10.4892	2.91326e-37	2.65107e-35	18127	Nos3
04151	PI3K-Akt signaling pathway	10.4892	2.91326e-37	2.65107e-35	104099	Itga9
04151	PI3K-Akt signaling pathway	10.4892	2.91326e-37	2.65107e-35	16402	Itga5
04151	PI3K-Akt signaling pathway	10.4892	2.91326e-37	2.65107e-35	213119	Itga10
04151	PI3K-Akt signaling pathway	10.4892	2.91326e-37	2.65107e-35	241226	Itga8
04151	PI3K-Akt signaling pathway	10.4892	2.91326e-37	2.65107e-35	319480	Itga11
04151	PI3K-Akt signaling pathway	10.4892	2.91326e-37	2.65107e-35	12826	Col4a1
04151	PI3K-Akt signaling pathway	10.4892	2.91326e-37	2.65107e-35	12827	Col4a2
04151	PI3K-Akt signaling pathway	10.4892	2.91326e-37	2.65107e-35	12828	Col4a3
04151	PI3K-Akt signaling pathway	10.4892	2.91326e-37	2.65107e-35	12830	Col4a5
04151	PI3K-Akt signaling pathway	10.4892	2.91326e-37	2.65107e-35	12833	Col6a1
04151	PI3K-Akt signaling pathway	10.4892	2.91326e-37	2.65107e-35	12834	Col6a2
04151	PI3K-Akt signaling pathway	10.4892	2.91326e-37	2.65107e-35	12835	Col6a3
04151	PI3K-Akt signaling pathway	10.4892	2.91326e-37	2.65107e-35	12842	Col1a1
04151	PI3K-Akt signaling pathway	10.4892	2.91326e-37	2.65107e-35	12843	Col1a2
04151	PI3K-Akt signaling pathway	10.4892	2.91326e-37	2.65107e-35	21687	Tek
04151	PI3K-Akt signaling pathway	10.4892	2.91326e-37	2.65107e-35	243764	Chrm2
04151	PI3K-Akt signaling pathway	10.4892	2.91326e-37	2.65107e-35	16773	Lama2
04151	PI3K-Akt signaling pathway	10.4892	2.91326e-37	2.65107e-35	16775	Lama4
04151	PI3K-Akt signaling pathway	10.4892	2.91326e-37	2.65107e-35	16777	Lamb1
04151	PI3K-Akt signaling pathway	10.4892	2.91326e-37	2.65107e-35	16367	Irs1
04151	PI3K-Akt signaling pathway	10.4892	2.91326e-37	2.65107e-35	12978	Csf1r
04151	PI3K-Akt signaling pathway	10.4892	2.91326e-37	2.65107e-35	14182	Fgfr1
04151	PI3K-Akt signaling pathway	10.4892	2.91326e-37	2.65107e-35	14254	Flt1
04151	PI3K-Akt signaling pathway	10.4892	2.91326e-37	2.65107e-35	14257	Flt4
04151	PI3K-Akt signaling pathway	10.4892	2.91326e-37	2.65107e-35	16542	Kdr
04151	PI3K-Akt signaling pathway	10.4892	2.91326e-37	2.65107e-35	18595	Pdgfra
04151	PI3K-Akt signaling pathway	10.4892	2.91326e-37	2.65107e-35	18596	Pdgfrb
04151	PI3K-Akt signaling pathway	10.4892	2.91326e-37	2.65107e-35	14173	Fgf2
04151	PI3K-Akt signaling pathway	10.4892	2.91326e-37	2.65107e-35	13637	Efna2
04151	PI3K-Akt signaling pathway	10.4892	2.91326e-37	2.65107e-35	13640	Efna5
04151	PI3K-Akt signaling pathway	10.4892	2.91326e-37	2.65107e-35	16779	Lamb2
04151	PI3K-Akt signaling pathway	10.4892	2.91326e-37	2.65107e-35	19699	Reln
05200	Pathways in cancer	7.57697	1.23725e-32	8.44422e-31	12159	Bmp4
05200	Pathways in cancer	7.57697	1.23725e-32	8.44422e-31	218772	Rarb
05200	Pathways in cancer	7.57697	1.23725e-32	8.44422e-31	22414	Wnt2b
05200	Pathways in cancer	7.57697	1.23725e-32	8.44422e-31	12827	Col4a2
05200	Pathways in cancer	7.57697	1.23725e-32	8.44422e-31	12828	Col4a3
05200	Pathways in cancer	7.57697	1.23725e-32	8.44422e-31	12830	Col4a5
05200	Pathways in cancer	7.57697	1.23725e-32	8.44422e-31	14268	Fn1
05200	Pathways in cancer	7.57697	1.23725e-32	8.44422e-31	16772	Lama1
05200	Pathways in cancer	7.57697	1.23725e-32	8.44422e-31	16773	Lama2
05200	Pathways in cancer	7.57697	1.23725e-32	8.44422e-31	16775	Lama4
05200	Pathways in cancer	7.57697	1.23725e-32	8.44422e-31	16777	Lamb1
05200	Pathways in cancer	7.57697	1.23725e-32	8.44422e-31	16779	Lamb2
05200	Pathways in cancer	7.57697	1.23725e-32	8.44422e-31	23928	Lamc3
05200	Pathways in cancer	7.57697	1.23725e-32	8.44422e-31	94216	Col4a6
05200	Pathways in cancer	7.57697	1.23725e-32	8.44422e-31	22415	Wnt3
05200	Pathways in cancer	7.57697	1.23725e-32	8.44422e-31	12826	Col4a1
05200	Pathways in cancer	7.57697	1.23725e-32	8.44422e-31	18596	Pdgfrb
05200	Pathways in cancer	7.57697	1.23725e-32	8.44422e-31	14182	Fgfr1
05200	Pathways in cancer	7.57697	1.23725e-32	8.44422e-31	15234	Hgf
05200	Pathways in cancer	7.57697	1.23725e-32	8.44422e-31	18591	Pdgfb
05200	Pathways in cancer	7.57697	1.23725e-32	8.44422e-31	16000	Igf1
05200	Pathways in cancer	7.57697	1.23725e-32	8.44422e-31	21808	Tgfb2
05200	Pathways in cancer	7.57697	1.23725e-32	8.44422e-31	17395	Mmp9
05200	Pathways in cancer	7.57697	1.23725e-32	8.44422e-31	12986	Csf3r
05200	Pathways in cancer	7.57697	1.23725e-32	8.44422e-31	12978	Csf1r
05200	Pathways in cancer	7.57697	1.23725e-32	8.44422e-31	16193	Il6
05200	Pathways in cancer	7.57697	1.23725e-32	8.44422e-31	14632	Gli1
05200	Pathways in cancer	7.57697	1.23725e-32	8.44422e-31	14362	Fzd1
05200	Pathways in cancer	7.57697	1.23725e-32	8.44422e-31	18595	Pdgfra
05200	Pathways in cancer	7.57697	1.23725e-32	8.44422e-31	19207	Ptch2
05200	Pathways in cancer	7.57697	1.23725e-32	8.44422e-31	19225	Ptgs2
05200	Pathways in cancer	7.57697	1.23725e-32	8.44422e-31	14205	Vegfd
05200	Pathways in cancer	7.57697	1.23725e-32	8.44422e-31	22341	Vegfc
05200	Pathways in cancer	7.57697	1.23725e-32	8.44422e-31	69635	Dapk1
05200	Pathways in cancer	7.57697	1.23725e-32	8.44422e-31	17390	Mmp2
05200	Pathways in cancer	7.57697	1.23725e-32	8.44422e-31	224129	Adcy5
05200	Pathways in cancer	7.57697	1.23725e-32	8.44422e-31	233046	Rasgrp4
05200	Pathways in cancer	7.57697	1.23725e-32	8.44422e-31	14677	Gnai1
05200	Pathways in cancer	7.57697	1.23725e-32	8.44422e-31	20315	Cxcl12
05200	Pathways in cancer	7.57697	1.23725e-32	8.44422e-31	22411	Wnt11
05200	Pathways in cancer	7.57697	1.23725e-32	8.44422e-31	14634	Gli3
05200	Pathways in cancer	7.57697	1.23725e-32	8.44422e-31	14173	Fgf2
05200	Pathways in cancer	7.57697	1.23725e-32	8.44422e-31	14065	F2rl3
05200	Pathways in cancer	7.57697	1.23725e-32	8.44422e-31	12062	Bdkrb2
05200	Pathways in cancer	7.57697	1.23725e-32	8.44422e-31	13617	Ednra
05200	Pathways in cancer	7.57697	1.23725e-32	8.44422e-31	13618	Ednrb
05200	Pathways in cancer	7.57697	1.23725e-32	8.44422e-31	104110	Adcy4
05200	Pathways in cancer	7.57697	1.23725e-32	8.44422e-31	210044	Adcy2
05200	Pathways in cancer	7.57697	1.23725e-32	8.44422e-31	18131	Notch3
05200	Pathways in cancer	7.57697	1.23725e-32	8.44422e-31	18132	Notch4
05200	Pathways in cancer	7.57697	1.23725e-32	8.44422e-31	15213	Hey1
05200	Pathways in cancer	7.57697	1.23725e-32	8.44422e-31	56198	Heyl
05200	Pathways in cancer	7.57697	1.23725e-32	8.44422e-31	14257	Flt4
05200	Pathways in cancer	7.57697	1.23725e-32	8.44422e-31	15978	Ifng
05200	Pathways in cancer	7.57697	1.23725e-32	8.44422e-31	12983	Csf2rb
05200	Pathways in cancer	7.57697	1.23725e-32	8.44422e-31	12984	Csf2rb2
05200	Pathways in cancer	7.57697	1.23725e-32	8.44422e-31	16162	Il12rb2
05200	Pathways in cancer	7.57697	1.23725e-32	8.44422e-31	14633	Gli2
05200	Pathways in cancer	7.57697	1.23725e-32	8.44422e-31	15245	Hhip
04974	Protein digestion and absorption	20.0162	7.15446e-31	3.90634e-29	12822	Col18a1
04974	Protein digestion and absorption	20.0162	7.15446e-31	3.90634e-29	12826	Col4a1
04974	Protein digestion and absorption	20.0162	7.15446e-31	3.90634e-29	12817	Col13a1
04974	Protein digestion and absorption	20.0162	7.15446e-31	3.90634e-29	12825	Col3a1
04974	Protein digestion and absorption	20.0162	7.15446e-31	3.90634e-29	12843	Col1a2
04974	Protein digestion and absorption	20.0162	7.15446e-31	3.90634e-29	12819	Col15a1
04974	Protein digestion and absorption	20.0162	7.15446e-31	3.90634e-29	373864	Col27a1
04974	Protein digestion and absorption	20.0162	7.15446e-31	3.90634e-29	12818	Col14a1
04974	Protein digestion and absorption	20.0162	7.15446e-31	3.90634e-29	12828	Col4a3
04974	Protein digestion and absorption	20.0162	7.15446e-31	3.90634e-29	237759	Col23a1
04974	Protein digestion and absorption	20.0162	7.15446e-31	3.90634e-29	12831	Col5a1
04974	Protein digestion and absorption	20.0162	7.15446e-31	3.90634e-29	12832	Col5a2
04974	Protein digestion and absorption	20.0162	7.15446e-31	3.90634e-29	12833	Col6a1
04974	Protein digestion and absorption	20.0162	7.15446e-31	3.90634e-29	12834	Col6a2
04974	Protein digestion and absorption	20.0162	7.15446e-31	3.90634e-29	12835	Col6a3
04974	Protein digestion and absorption	20.0162	7.15446e-31	3.90634e-29	12837	Col8a1
04974	Protein digestion and absorption	20.0162	7.15446e-31	3.90634e-29	12842	Col1a1
04974	Protein digestion and absorption	20.0162	7.15446e-31	3.90634e-29	11932	Atp1b2
04974	Protein digestion and absorption	20.0162	7.15446e-31	3.90634e-29	53867	Col5a3
04974	Protein digestion and absorption	20.0162	7.15446e-31	3.90634e-29	665033	Col6a5
04974	Protein digestion and absorption	20.0162	7.15446e-31	3.90634e-29	12827	Col4a2
04974	Protein digestion and absorption	20.0162	7.15446e-31	3.90634e-29	94216	Col4a6
04974	Protein digestion and absorption	20.0162	7.15446e-31	3.90634e-29	13717	Eln
04974	Protein digestion and absorption	20.0162	7.15446e-31	3.90634e-29	107581	Col16a1
04974	Protein digestion and absorption	20.0162	7.15446e-31	3.90634e-29	71355	Col24a1
04974	Protein digestion and absorption	20.0162	7.15446e-31	3.90634e-29	110891	Slc8a2
04974	Protein digestion and absorption	20.0162	7.15446e-31	3.90634e-29	110893	Slc8a3
04974	Protein digestion and absorption	20.0162	7.15446e-31	3.90634e-29	98660	Atp1a2
04974	Protein digestion and absorption	20.0162	7.15446e-31	3.90634e-29	12816	Col12a1
04974	Protein digestion and absorption	20.0162	7.15446e-31	3.90634e-29	12830	Col4a5
04974	Protein digestion and absorption	20.0162	7.15446e-31	3.90634e-29	246049	Slc36a2
04610	Complement and coagulation cascades	20.2453	3.8549e-27	1.75398e-25	109828	C7
04610	Complement and coagulation cascades	20.2453	3.8549e-27	1.75398e-25	12274	C6
04610	Complement and coagulation cascades	20.2453	3.8549e-27	1.75398e-25	12628	Cfh
04610	Complement and coagulation cascades	20.2453	3.8549e-27	1.75398e-25	74145	F13a1
04610	Complement and coagulation cascades	20.2453	3.8549e-27	1.75398e-25	22371	Vwf
04610	Complement and coagulation cascades	20.2453	3.8549e-27	1.75398e-25	18787	Serpine1
04610	Complement and coagulation cascades	20.2453	3.8549e-27	1.75398e-25	14058	F10
04610	Complement and coagulation cascades	20.2453	3.8549e-27	1.75398e-25	19128	Pros1
04610	Complement and coagulation cascades	20.2453	3.8549e-27	1.75398e-25	12267	C3ar1
04610	Complement and coagulation cascades	20.2453	3.8549e-27	1.75398e-25	11537	Cfd
04610	Complement and coagulation cascades	20.2453	3.8549e-27	1.75398e-25	18791	Plat
04610	Complement and coagulation cascades	20.2453	3.8549e-27	1.75398e-25	12266	C3
04610	Complement and coagulation cascades	20.2453	3.8549e-27	1.75398e-25	12258	Serping1
04610	Complement and coagulation cascades	20.2453	3.8549e-27	1.75398e-25	21824	Thbd
04610	Complement and coagulation cascades	20.2453	3.8549e-27	1.75398e-25	50908	C1s1
04610	Complement and coagulation cascades	20.2453	3.8549e-27	1.75398e-25	19124	Procr
04610	Complement and coagulation cascades	20.2453	3.8549e-27	1.75398e-25	12273	C5ar1
04610	Complement and coagulation cascades	20.2453	3.8549e-27	1.75398e-25	12262	C1qc
04610	Complement and coagulation cascades	20.2453	3.8549e-27	1.75398e-25	317677	C1s2
04610	Complement and coagulation cascades	20.2453	3.8549e-27	1.75398e-25	17174	Masp1
04610	Complement and coagulation cascades	20.2453	3.8549e-27	1.75398e-25	50909	C1ra
04610	Complement and coagulation cascades	20.2453	3.8549e-27	1.75398e-25	667277	C1rb
04610	Complement and coagulation cascades	20.2453	3.8549e-27	1.75398e-25	12062	Bdkrb2
04610	Complement and coagulation cascades	20.2453	3.8549e-27	1.75398e-25	12259	C1qa
04610	Complement and coagulation cascades	20.2453	3.8549e-27	1.75398e-25	12260	C1qb
04610	Complement and coagulation cascades	20.2453	3.8549e-27	1.75398e-25	14065	F2rl3
04610	Complement and coagulation cascades	20.2453	3.8549e-27	1.75398e-25	12268	C4b
04060	Cytokine-cytokine receptor interaction	9.04397	4.90345e-24	1.91235e-22	11482	Acvrl1
04060	Cytokine-cytokine receptor interaction	9.04397	4.90345e-24	1.91235e-22	21944	Tnfsf12
04060	Cytokine-cytokine receptor interaction	9.04397	4.90345e-24	1.91235e-22	16162	Il12rb2
04060	Cytokine-cytokine receptor interaction	9.04397	4.90345e-24	1.91235e-22	14560	Gdf10
04060	Cytokine-cytokine receptor interaction	9.04397	4.90345e-24	1.91235e-22	16324	Inhbb
04060	Cytokine-cytokine receptor interaction	9.04397	4.90345e-24	1.91235e-22	21808	Tgfb2
04060	Cytokine-cytokine receptor interaction	9.04397	4.90345e-24	1.91235e-22	12978	Csf1r
04060	Cytokine-cytokine receptor interaction	9.04397	4.90345e-24	1.91235e-22	16171	Il17a
04060	Cytokine-cytokine receptor interaction	9.04397	4.90345e-24	1.91235e-22	20315	Cxcl12
04060	Cytokine-cytokine receptor interaction	9.04397	4.90345e-24	1.91235e-22	12983	Csf2rb
04060	Cytokine-cytokine receptor interaction	9.04397	4.90345e-24	1.91235e-22	16153	Il10
04060	Cytokine-cytokine receptor interaction	9.04397	4.90345e-24	1.91235e-22	57266	Cxcl14
04060	Cytokine-cytokine receptor interaction	9.04397	4.90345e-24	1.91235e-22	257630	Il17f
04060	Cytokine-cytokine receptor interaction	9.04397	4.90345e-24	1.91235e-22	252837	Ackr4
04060	Cytokine-cytokine receptor interaction	9.04397	4.90345e-24	1.91235e-22	12984	Csf2rb2
04060	Cytokine-cytokine receptor interaction	9.04397	4.90345e-24	1.91235e-22	16880	Lifr
04060	Cytokine-cytokine receptor interaction	9.04397	4.90345e-24	1.91235e-22	15978	Ifng
04060	Cytokine-cytokine receptor interaction	9.04397	4.90345e-24	1.91235e-22	12986	Csf3r
04060	Cytokine-cytokine receptor interaction	9.04397	4.90345e-24	1.91235e-22	18829	Ccl21a
04060	Cytokine-cytokine receptor interaction	9.04397	4.90345e-24	1.91235e-22	20292	Ccl11
04060	Cytokine-cytokine receptor interaction	9.04397	4.90345e-24	1.91235e-22	23832	Xcr1
04060	Cytokine-cytokine receptor interaction	9.04397	4.90345e-24	1.91235e-22	12772	Ccr2
04060	Cytokine-cytokine receptor interaction	9.04397	4.90345e-24	1.91235e-22	20306	Ccl7
04060	Cytokine-cytokine receptor interaction	9.04397	4.90345e-24	1.91235e-22	20296	Ccl2
04060	Cytokine-cytokine receptor interaction	9.04397	4.90345e-24	1.91235e-22	12778	Ackr3
04060	Cytokine-cytokine receptor interaction	9.04397	4.90345e-24	1.91235e-22	17082	Il1rl1
04060	Cytokine-cytokine receptor interaction	9.04397	4.90345e-24	1.91235e-22	76527	Il34
04060	Cytokine-cytokine receptor interaction	9.04397	4.90345e-24	1.91235e-22	18414	Osmr
04060	Cytokine-cytokine receptor interaction	9.04397	4.90345e-24	1.91235e-22	16193	Il6
04060	Cytokine-cytokine receptor interaction	9.04397	4.90345e-24	1.91235e-22	12159	Bmp4
04060	Cytokine-cytokine receptor interaction	9.04397	4.90345e-24	1.91235e-22	242316	Gdf6
04060	Cytokine-cytokine receptor interaction	9.04397	4.90345e-24	1.91235e-22	12161	Bmp6
04060	Cytokine-cytokine receptor interaction	9.04397	4.90345e-24	1.91235e-22	16847	Lepr
04060	Cytokine-cytokine receptor interaction	9.04397	4.90345e-24	1.91235e-22	77125	Il33
04060	Cytokine-cytokine receptor interaction	9.04397	4.90345e-24	1.91235e-22	218624	Il31ra
04060	Cytokine-cytokine receptor interaction	9.04397	4.90345e-24	1.91235e-22	12770	Ccr1l1
04060	Cytokine-cytokine receptor interaction	9.04397	4.90345e-24	1.91235e-22	12768	Ccr1
04060	Cytokine-cytokine receptor interaction	9.04397	4.90345e-24	1.91235e-22	12160	Bmp5
05165	Human papillomavirus infection	7.89802	1.41554e-23	4.83054e-22	15213	Hey1
05165	Human papillomavirus infection	7.89802	1.41554e-23	4.83054e-22	18132	Notch4
05165	Human papillomavirus infection	7.89802	1.41554e-23	4.83054e-22	14268	Fn1
05165	Human papillomavirus infection	7.89802	1.41554e-23	4.83054e-22	12843	Col1a2
05165	Human papillomavirus infection	7.89802	1.41554e-23	4.83054e-22	319480	Itga11
05165	Human papillomavirus infection	7.89802	1.41554e-23	4.83054e-22	241226	Itga8
05165	Human papillomavirus infection	7.89802	1.41554e-23	4.83054e-22	12830	Col4a5
05165	Human papillomavirus infection	7.89802	1.41554e-23	4.83054e-22	12826	Col4a1
05165	Human papillomavirus infection	7.89802	1.41554e-23	4.83054e-22	12842	Col1a1
05165	Human papillomavirus infection	7.89802	1.41554e-23	4.83054e-22	12828	Col4a3
05165	Human papillomavirus infection	7.89802	1.41554e-23	4.83054e-22	22411	Wnt11
05165	Human papillomavirus infection	7.89802	1.41554e-23	4.83054e-22	104099	Itga9
05165	Human papillomavirus infection	7.89802	1.41554e-23	4.83054e-22	12827	Col4a2
05165	Human papillomavirus infection	7.89802	1.41554e-23	4.83054e-22	22415	Wnt3
05165	Human papillomavirus infection	7.89802	1.41554e-23	4.83054e-22	16772	Lama1
05165	Human papillomavirus infection	7.89802	1.41554e-23	4.83054e-22	16773	Lama2
05165	Human papillomavirus infection	7.89802	1.41554e-23	4.83054e-22	16402	Itga5
05165	Human papillomavirus infection	7.89802	1.41554e-23	4.83054e-22	213119	Itga10
05165	Human papillomavirus infection	7.89802	1.41554e-23	4.83054e-22	16779	Lamb2
05165	Human papillomavirus infection	7.89802	1.41554e-23	4.83054e-22	19699	Reln
05165	Human papillomavirus infection	7.89802	1.41554e-23	4.83054e-22	16775	Lama4
05165	Human papillomavirus infection	7.89802	1.41554e-23	4.83054e-22	16777	Lamb1
05165	Human papillomavirus infection	7.89802	1.41554e-23	4.83054e-22	12835	Col6a3
05165	Human papillomavirus infection	7.89802	1.41554e-23	4.83054e-22	21923	Tnc
05165	Human papillomavirus infection	7.89802	1.41554e-23	4.83054e-22	22371	Vwf
05165	Human papillomavirus infection	7.89802	1.41554e-23	4.83054e-22	23928	Lamc3
05165	Human papillomavirus infection	7.89802	1.41554e-23	4.83054e-22	665033	Col6a5
05165	Human papillomavirus infection	7.89802	1.41554e-23	4.83054e-22	23859	Dlg2
05165	Human papillomavirus infection	7.89802	1.41554e-23	4.83054e-22	18131	Notch3
05165	Human papillomavirus infection	7.89802	1.41554e-23	4.83054e-22	12833	Col6a1
05165	Human papillomavirus infection	7.89802	1.41554e-23	4.83054e-22	12834	Col6a2
05165	Human papillomavirus infection	7.89802	1.41554e-23	4.83054e-22	56198	Heyl
05165	Human papillomavirus infection	7.89802	1.41554e-23	4.83054e-22	18596	Pdgfrb
05165	Human papillomavirus infection	7.89802	1.41554e-23	4.83054e-22	94216	Col4a6
05165	Human papillomavirus infection	7.89802	1.41554e-23	4.83054e-22	22414	Wnt2b
05165	Human papillomavirus infection	7.89802	1.41554e-23	4.83054e-22	14362	Fzd1
05165	Human papillomavirus infection	7.89802	1.41554e-23	4.83054e-22	231991	Creb5
05165	Human papillomavirus infection	7.89802	1.41554e-23	4.83054e-22	21826	Thbs2
05165	Human papillomavirus infection	7.89802	1.41554e-23	4.83054e-22	81877	Tnxb
05165	Human papillomavirus infection	7.89802	1.41554e-23	4.83054e-22	21827	Thbs3
05165	Human papillomavirus infection	7.89802	1.41554e-23	4.83054e-22	19225	Ptgs2
04020	Calcium signaling pathway	8.71672	1.10263e-18	3.34463e-17	18591	Pdgfb
04020	Calcium signaling pathway	8.71672	1.10263e-18	3.34463e-17	18596	Pdgfrb
04020	Calcium signaling pathway	8.71672	1.10263e-18	3.34463e-17	15234	Hgf
04020	Calcium signaling pathway	8.71672	1.10263e-18	3.34463e-17	12062	Bdkrb2
04020	Calcium signaling pathway	8.71672	1.10263e-18	3.34463e-17	18436	P2rx1
04020	Calcium signaling pathway	8.71672	1.10263e-18	3.34463e-17	18595	Pdgfra
04020	Calcium signaling pathway	8.71672	1.10263e-18	3.34463e-17	21336	Tacr1
04020	Calcium signaling pathway	8.71672	1.10263e-18	3.34463e-17	18573	Pde1a
04020	Calcium signaling pathway	8.71672	1.10263e-18	3.34463e-17	110891	Slc8a2
04020	Calcium signaling pathway	8.71672	1.10263e-18	3.34463e-17	14257	Flt4
04020	Calcium signaling pathway	8.71672	1.10263e-18	3.34463e-17	104110	Adcy4
04020	Calcium signaling pathway	8.71672	1.10263e-18	3.34463e-17	18127	Nos3
04020	Calcium signaling pathway	8.71672	1.10263e-18	3.34463e-17	16542	Kdr
04020	Calcium signaling pathway	8.71672	1.10263e-18	3.34463e-17	18440	P2rx6
04020	Calcium signaling pathway	8.71672	1.10263e-18	3.34463e-17	14205	Vegfd
04020	Calcium signaling pathway	8.71672	1.10263e-18	3.34463e-17	210044	Adcy2
04020	Calcium signaling pathway	8.71672	1.10263e-18	3.34463e-17	381290	Atp2b4
04020	Calcium signaling pathway	8.71672	1.10263e-18	3.34463e-17	15559	Htr2b
04020	Calcium signaling pathway	8.71672	1.10263e-18	3.34463e-17	22341	Vegfc
04020	Calcium signaling pathway	8.71672	1.10263e-18	3.34463e-17	13617	Ednra
04020	Calcium signaling pathway	8.71672	1.10263e-18	3.34463e-17	13618	Ednrb
04020	Calcium signaling pathway	8.71672	1.10263e-18	3.34463e-17	14254	Flt1
04020	Calcium signaling pathway	8.71672	1.10263e-18	3.34463e-17	54140	Avpr1a
04020	Calcium signaling pathway	8.71672	1.10263e-18	3.34463e-17	14173	Fgf2
04020	Calcium signaling pathway	8.71672	1.10263e-18	3.34463e-17	110893	Slc8a3
04020	Calcium signaling pathway	8.71672	1.10263e-18	3.34463e-17	14182	Fgfr1
04020	Calcium signaling pathway	8.71672	1.10263e-18	3.34463e-17	12373	Casq2
04020	Calcium signaling pathway	8.71672	1.10263e-18	3.34463e-17	71785	Pdgfd
04020	Calcium signaling pathway	8.71672	1.10263e-18	3.34463e-17	243764	Chrm2
04020	Calcium signaling pathway	8.71672	1.10263e-18	3.34463e-17	21338	Tacr3
05146	Amoebiasis	13.6861	1.97348e-17	5.3876e-16	14268	Fn1
05146	Amoebiasis	13.6861	1.97348e-17	5.3876e-16	16772	Lama1
05146	Amoebiasis	13.6861	1.97348e-17	5.3876e-16	12827	Col4a2
05146	Amoebiasis	13.6861	1.97348e-17	5.3876e-16	12843	Col1a2
05146	Amoebiasis	13.6861	1.97348e-17	5.3876e-16	16777	Lamb1
05146	Amoebiasis	13.6861	1.97348e-17	5.3876e-16	15507	Hspb1
05146	Amoebiasis	13.6861	1.97348e-17	5.3876e-16	12826	Col4a1
05146	Amoebiasis	13.6861	1.97348e-17	5.3876e-16	12828	Col4a3
05146	Amoebiasis	13.6861	1.97348e-17	5.3876e-16	16779	Lamb2
05146	Amoebiasis	13.6861	1.97348e-17	5.3876e-16	21808	Tgfb2
05146	Amoebiasis	13.6861	1.97348e-17	5.3876e-16	16775	Lama4
05146	Amoebiasis	13.6861	1.97348e-17	5.3876e-16	16193	Il6
05146	Amoebiasis	13.6861	1.97348e-17	5.3876e-16	12830	Col4a5
05146	Amoebiasis	13.6861	1.97348e-17	5.3876e-16	16773	Lama2
05146	Amoebiasis	13.6861	1.97348e-17	5.3876e-16	23928	Lamc3
05146	Amoebiasis	13.6861	1.97348e-17	5.3876e-16	12842	Col1a1
05146	Amoebiasis	13.6861	1.97348e-17	5.3876e-16	94216	Col4a6
05146	Amoebiasis	13.6861	1.97348e-17	5.3876e-16	12825	Col3a1
05146	Amoebiasis	13.6861	1.97348e-17	5.3876e-16	16153	Il10
05146	Amoebiasis	13.6861	1.97348e-17	5.3876e-16	226421	Rab7b
05146	Amoebiasis	13.6861	1.97348e-17	5.3876e-16	15978	Ifng
05414	Dilated cardiomyopathy	14.837	2.25177e-17	5.58848e-16	210044	Adcy2
05414	Dilated cardiomyopathy	14.837	2.25177e-17	5.58848e-16	224129	Adcy5
05414	Dilated cardiomyopathy	14.837	2.25177e-17	5.58848e-16	213119	Itga10
05414	Dilated cardiomyopathy	14.837	2.25177e-17	5.58848e-16	16402	Itga5
05414	Dilated cardiomyopathy	14.837	2.25177e-17	5.58848e-16	12293	Cacna2d1
05414	Dilated cardiomyopathy	14.837	2.25177e-17	5.58848e-16	81904	Cacng7
05414	Dilated cardiomyopathy	14.837	2.25177e-17	5.58848e-16	16000	Igf1
05414	Dilated cardiomyopathy	14.837	2.25177e-17	5.58848e-16	16772	Lama1
05414	Dilated cardiomyopathy	14.837	2.25177e-17	5.58848e-16	241226	Itga8
05414	Dilated cardiomyopathy	14.837	2.25177e-17	5.58848e-16	319480	Itga11
05414	Dilated cardiomyopathy	14.837	2.25177e-17	5.58848e-16	13346	Des
05414	Dilated cardiomyopathy	14.837	2.25177e-17	5.58848e-16	104110	Adcy4
05414	Dilated cardiomyopathy	14.837	2.25177e-17	5.58848e-16	24052	Sgcd
05414	Dilated cardiomyopathy	14.837	2.25177e-17	5.58848e-16	104099	Itga9
05414	Dilated cardiomyopathy	14.837	2.25177e-17	5.58848e-16	110891	Slc8a2
05414	Dilated cardiomyopathy	14.837	2.25177e-17	5.58848e-16	110893	Slc8a3
05414	Dilated cardiomyopathy	14.837	2.25177e-17	5.58848e-16	16773	Lama2
05414	Dilated cardiomyopathy	14.837	2.25177e-17	5.58848e-16	11464	Actc1
05414	Dilated cardiomyopathy	14.837	2.25177e-17	5.58848e-16	22004	Tpm2
05414	Dilated cardiomyopathy	14.837	2.25177e-17	5.58848e-16	21808	Tgfb2
04933	AGE-RAGE signaling pathway in diabetic complications	13.8087	1.01358e-16	2.30589e-15	12828	Col4a3
04933	AGE-RAGE signaling pathway in diabetic complications	13.8087	1.01358e-16	2.30589e-15	16193	Il6
04933	AGE-RAGE signaling pathway in diabetic complications	13.8087	1.01358e-16	2.30589e-15	21824	Thbd
04933	AGE-RAGE signaling pathway in diabetic complications	13.8087	1.01358e-16	2.30589e-15	12826	Col4a1
04933	AGE-RAGE signaling pathway in diabetic complications	13.8087	1.01358e-16	2.30589e-15	12830	Col4a5
04933	AGE-RAGE signaling pathway in diabetic complications	13.8087	1.01358e-16	2.30589e-15	21808	Tgfb2
04933	AGE-RAGE signaling pathway in diabetic complications	13.8087	1.01358e-16	2.30589e-15	50490	Nox4
04933	AGE-RAGE signaling pathway in diabetic complications	13.8087	1.01358e-16	2.30589e-15	12827	Col4a2
04933	AGE-RAGE signaling pathway in diabetic complications	13.8087	1.01358e-16	2.30589e-15	94216	Col4a6
04933	AGE-RAGE signaling pathway in diabetic complications	13.8087	1.01358e-16	2.30589e-15	22329	Vcam1
04933	AGE-RAGE signaling pathway in diabetic complications	13.8087	1.01358e-16	2.30589e-15	14268	Fn1
04933	AGE-RAGE signaling pathway in diabetic complications	13.8087	1.01358e-16	2.30589e-15	14205	Vegfd
04933	AGE-RAGE signaling pathway in diabetic complications	13.8087	1.01358e-16	2.30589e-15	22341	Vegfc
04933	AGE-RAGE signaling pathway in diabetic complications	13.8087	1.01358e-16	2.30589e-15	12843	Col1a2
04933	AGE-RAGE signaling pathway in diabetic complications	13.8087	1.01358e-16	2.30589e-15	20296	Ccl2
04933	AGE-RAGE signaling pathway in diabetic complications	13.8087	1.01358e-16	2.30589e-15	17390	Mmp2
04933	AGE-RAGE signaling pathway in diabetic complications	13.8087	1.01358e-16	2.30589e-15	12842	Col1a1
04933	AGE-RAGE signaling pathway in diabetic complications	13.8087	1.01358e-16	2.30589e-15	18127	Nos3
04933	AGE-RAGE signaling pathway in diabetic complications	13.8087	1.01358e-16	2.30589e-15	18787	Serpine1
04933	AGE-RAGE signaling pathway in diabetic complications	13.8087	1.01358e-16	2.30589e-15	12825	Col3a1
05205	Proteoglycans in cancer	8.84428	1.84481e-16	3.87409e-15	17395	Mmp9
05205	Proteoglycans in cancer	8.84428	1.84481e-16	3.87409e-15	13179	Dcn
05205	Proteoglycans in cancer	8.84428	1.84481e-16	3.87409e-15	21808	Tgfb2
05205	Proteoglycans in cancer	8.84428	1.84481e-16	3.87409e-15	545291	Hpse2
05205	Proteoglycans in cancer	8.84428	1.84481e-16	3.87409e-15	68794	Flnc
05205	Proteoglycans in cancer	8.84428	1.84481e-16	3.87409e-15	15234	Hgf
05205	Proteoglycans in cancer	8.84428	1.84481e-16	3.87409e-15	14734	Gpc3
05205	Proteoglycans in cancer	8.84428	1.84481e-16	3.87409e-15	16542	Kdr
05205	Proteoglycans in cancer	8.84428	1.84481e-16	3.87409e-15	12843	Col1a2
05205	Proteoglycans in cancer	8.84428	1.84481e-16	3.87409e-15	14182	Fgfr1
05205	Proteoglycans in cancer	8.84428	1.84481e-16	3.87409e-15	16000	Igf1
05205	Proteoglycans in cancer	8.84428	1.84481e-16	3.87409e-15	14733	Gpc1
05205	Proteoglycans in cancer	8.84428	1.84481e-16	3.87409e-15	109676	Ank2
05205	Proteoglycans in cancer	8.84428	1.84481e-16	3.87409e-15	12842	Col1a1
05205	Proteoglycans in cancer	8.84428	1.84481e-16	3.87409e-15	22414	Wnt2b
05205	Proteoglycans in cancer	8.84428	1.84481e-16	3.87409e-15	22415	Wnt3
05205	Proteoglycans in cancer	8.84428	1.84481e-16	3.87409e-15	14268	Fn1
05205	Proteoglycans in cancer	8.84428	1.84481e-16	3.87409e-15	14173	Fgf2
05205	Proteoglycans in cancer	8.84428	1.84481e-16	3.87409e-15	17022	Lum
05205	Proteoglycans in cancer	8.84428	1.84481e-16	3.87409e-15	16402	Itga5
05205	Proteoglycans in cancer	8.84428	1.84481e-16	3.87409e-15	14362	Fzd1
05205	Proteoglycans in cancer	8.84428	1.84481e-16	3.87409e-15	22411	Wnt11
05205	Proteoglycans in cancer	8.84428	1.84481e-16	3.87409e-15	22160	Twist1
05205	Proteoglycans in cancer	8.84428	1.84481e-16	3.87409e-15	12390	Cav2
05205	Proteoglycans in cancer	8.84428	1.84481e-16	3.87409e-15	17390	Mmp2
05205	Proteoglycans in cancer	8.84428	1.84481e-16	3.87409e-15	12389	Cav1
04080	Neuroactive ligand-receptor interaction	6.42797	2.05348e-16	4.00428e-15	74191	P2ry13
04080	Neuroactive ligand-receptor interaction	6.42797	2.05348e-16	4.00428e-15	14652	Glp1r
04080	Neuroactive ligand-receptor interaction	6.42797	2.05348e-16	4.00428e-15	14823	Grm8
04080	Neuroactive ligand-receptor interaction	6.42797	2.05348e-16	4.00428e-15	21336	Tacr1
04080	Neuroactive ligand-receptor interaction	6.42797	2.05348e-16	4.00428e-15	216749	Nmur2
04080	Neuroactive ligand-receptor interaction	6.42797	2.05348e-16	4.00428e-15	54140	Avpr1a
04080	Neuroactive ligand-receptor interaction	6.42797	2.05348e-16	4.00428e-15	19228	Pth1r
04080	Neuroactive ligand-receptor interaction	6.42797	2.05348e-16	4.00428e-15	14408	Gabrr1
04080	Neuroactive ligand-receptor interaction	6.42797	2.05348e-16	4.00428e-15	18440	P2rx6
04080	Neuroactive ligand-receptor interaction	6.42797	2.05348e-16	4.00428e-15	14800	Gria2
04080	Neuroactive ligand-receptor interaction	6.42797	2.05348e-16	4.00428e-15	243764	Chrm2
04080	Neuroactive ligand-receptor interaction	6.42797	2.05348e-16	4.00428e-15	12267	C3ar1
04080	Neuroactive ligand-receptor interaction	6.42797	2.05348e-16	4.00428e-15	13617	Ednra
04080	Neuroactive ligand-receptor interaction	6.42797	2.05348e-16	4.00428e-15	14065	F2rl3
04080	Neuroactive ligand-receptor interaction	6.42797	2.05348e-16	4.00428e-15	14658	Glrb
04080	Neuroactive ligand-receptor interaction	6.42797	2.05348e-16	4.00428e-15	68039	Nmb
04080	Neuroactive ligand-receptor interaction	6.42797	2.05348e-16	4.00428e-15	12062	Bdkrb2
04080	Neuroactive ligand-receptor interaction	6.42797	2.05348e-16	4.00428e-15	18436	P2rx1
04080	Neuroactive ligand-receptor interaction	6.42797	2.05348e-16	4.00428e-15	140795	P2ry14
04080	Neuroactive ligand-receptor interaction	6.42797	2.05348e-16	4.00428e-15	11517	Adcyap1r1
04080	Neuroactive ligand-receptor interaction	6.42797	2.05348e-16	4.00428e-15	18166	Npy1r
04080	Neuroactive ligand-receptor interaction	6.42797	2.05348e-16	4.00428e-15	12273	C5ar1
04080	Neuroactive ligand-receptor interaction	6.42797	2.05348e-16	4.00428e-15	14806	Grik2
04080	Neuroactive ligand-receptor interaction	6.42797	2.05348e-16	4.00428e-15	15559	Htr2b
04080	Neuroactive ligand-receptor interaction	6.42797	2.05348e-16	4.00428e-15	23796	Aplnr
04080	Neuroactive ligand-receptor interaction	6.42797	2.05348e-16	4.00428e-15	13618	Ednrb
04080	Neuroactive ligand-receptor interaction	6.42797	2.05348e-16	4.00428e-15	18619	Penk
04080	Neuroactive ligand-receptor interaction	6.42797	2.05348e-16	4.00428e-15	319229	Sctr
04080	Neuroactive ligand-receptor interaction	6.42797	2.05348e-16	4.00428e-15	21338	Tacr3
04080	Neuroactive ligand-receptor interaction	6.42797	2.05348e-16	4.00428e-15	54598	Calcrl
04080	Neuroactive ligand-receptor interaction	6.42797	2.05348e-16	4.00428e-15	16847	Lepr
04080	Neuroactive ligand-receptor interaction	6.42797	2.05348e-16	4.00428e-15	12266	C3
04080	Neuroactive ligand-receptor interaction	6.42797	2.05348e-16	4.00428e-15	207911	Mchr1
04926	Relaxin signaling pathway	11.352	1.08805e-15	1.98026e-14	17395	Mmp9
04926	Relaxin signaling pathway	11.352	1.08805e-15	1.98026e-14	11475	Acta2
04926	Relaxin signaling pathway	11.352	1.08805e-15	1.98026e-14	22341	Vegfc
04926	Relaxin signaling pathway	11.352	1.08805e-15	1.98026e-14	12826	Col4a1
04926	Relaxin signaling pathway	11.352	1.08805e-15	1.98026e-14	12825	Col3a1
04926	Relaxin signaling pathway	11.352	1.08805e-15	1.98026e-14	104110	Adcy4
04926	Relaxin signaling pathway	11.352	1.08805e-15	1.98026e-14	216148	Shc2
04926	Relaxin signaling pathway	11.352	1.08805e-15	1.98026e-14	14205	Vegfd
04926	Relaxin signaling pathway	11.352	1.08805e-15	1.98026e-14	224129	Adcy5
04926	Relaxin signaling pathway	11.352	1.08805e-15	1.98026e-14	231991	Creb5
04926	Relaxin signaling pathway	11.352	1.08805e-15	1.98026e-14	12830	Col4a5
04926	Relaxin signaling pathway	11.352	1.08805e-15	1.98026e-14	13618	Ednrb
04926	Relaxin signaling pathway	11.352	1.08805e-15	1.98026e-14	14677	Gnai1
04926	Relaxin signaling pathway	11.352	1.08805e-15	1.98026e-14	18127	Nos3
04926	Relaxin signaling pathway	11.352	1.08805e-15	1.98026e-14	94216	Col4a6
04926	Relaxin signaling pathway	11.352	1.08805e-15	1.98026e-14	12842	Col1a1
04926	Relaxin signaling pathway	11.352	1.08805e-15	1.98026e-14	12827	Col4a2
04926	Relaxin signaling pathway	11.352	1.08805e-15	1.98026e-14	17390	Mmp2
04926	Relaxin signaling pathway	11.352	1.08805e-15	1.98026e-14	12828	Col4a3
04926	Relaxin signaling pathway	11.352	1.08805e-15	1.98026e-14	12843	Col1a2
04926	Relaxin signaling pathway	11.352	1.08805e-15	1.98026e-14	210044	Adcy2
05410	Hypertrophic cardiomyopathy	13.7935	4.03349e-15	6.62831e-14	21808	Tgfb2
05410	Hypertrophic cardiomyopathy	13.7935	4.03349e-15	6.62831e-14	16000	Igf1
05410	Hypertrophic cardiomyopathy	13.7935	4.03349e-15	6.62831e-14	110893	Slc8a3
05410	Hypertrophic cardiomyopathy	13.7935	4.03349e-15	6.62831e-14	81904	Cacng7
05410	Hypertrophic cardiomyopathy	13.7935	4.03349e-15	6.62831e-14	319480	Itga11
05410	Hypertrophic cardiomyopathy	13.7935	4.03349e-15	6.62831e-14	104099	Itga9
05410	Hypertrophic cardiomyopathy	13.7935	4.03349e-15	6.62831e-14	213119	Itga10
05410	Hypertrophic cardiomyopathy	13.7935	4.03349e-15	6.62831e-14	110891	Slc8a2
05410	Hypertrophic cardiomyopathy	13.7935	4.03349e-15	6.62831e-14	13346	Des
05410	Hypertrophic cardiomyopathy	13.7935	4.03349e-15	6.62831e-14	16772	Lama1
05410	Hypertrophic cardiomyopathy	13.7935	4.03349e-15	6.62831e-14	22004	Tpm2
05410	Hypertrophic cardiomyopathy	13.7935	4.03349e-15	6.62831e-14	11464	Actc1
05410	Hypertrophic cardiomyopathy	13.7935	4.03349e-15	6.62831e-14	16193	Il6
05410	Hypertrophic cardiomyopathy	13.7935	4.03349e-15	6.62831e-14	12293	Cacna2d1
05410	Hypertrophic cardiomyopathy	13.7935	4.03349e-15	6.62831e-14	16402	Itga5
05410	Hypertrophic cardiomyopathy	13.7935	4.03349e-15	6.62831e-14	241226	Itga8
05410	Hypertrophic cardiomyopathy	13.7935	4.03349e-15	6.62831e-14	16773	Lama2
05410	Hypertrophic cardiomyopathy	13.7935	4.03349e-15	6.62831e-14	24052	Sgcd
04022	cGMP-PKG signaling pathway	9.27096	4.12752e-15	6.62831e-14	12062	Bdkrb2
04022	cGMP-PKG signaling pathway	9.27096	4.12752e-15	6.62831e-14	14677	Gnai1
04022	cGMP-PKG signaling pathway	9.27096	4.12752e-15	6.62831e-14	16533	Kcnmb1
04022	cGMP-PKG signaling pathway	9.27096	4.12752e-15	6.62831e-14	98932	Myl9
04022	cGMP-PKG signaling pathway	9.27096	4.12752e-15	6.62831e-14	224129	Adcy5
04022	cGMP-PKG signaling pathway	9.27096	4.12752e-15	6.62831e-14	230103	Npr2
04022	cGMP-PKG signaling pathway	9.27096	4.12752e-15	6.62831e-14	18127	Nos3
04022	cGMP-PKG signaling pathway	9.27096	4.12752e-15	6.62831e-14	16367	Irs1
04022	cGMP-PKG signaling pathway	9.27096	4.12752e-15	6.62831e-14	13617	Ednra
04022	cGMP-PKG signaling pathway	9.27096	4.12752e-15	6.62831e-14	60596	Gucy1a1
04022	cGMP-PKG signaling pathway	9.27096	4.12752e-15	6.62831e-14	231991	Creb5
04022	cGMP-PKG signaling pathway	9.27096	4.12752e-15	6.62831e-14	110891	Slc8a2
04022	cGMP-PKG signaling pathway	9.27096	4.12752e-15	6.62831e-14	210044	Adcy2
04022	cGMP-PKG signaling pathway	9.27096	4.12752e-15	6.62831e-14	18160	Npr1
04022	cGMP-PKG signaling pathway	9.27096	4.12752e-15	6.62831e-14	19091	Prkg1
04022	cGMP-PKG signaling pathway	9.27096	4.12752e-15	6.62831e-14	98660	Atp1a2
04022	cGMP-PKG signaling pathway	9.27096	4.12752e-15	6.62831e-14	110893	Slc8a3
04022	cGMP-PKG signaling pathway	9.27096	4.12752e-15	6.62831e-14	73181	Nfatc4
04022	cGMP-PKG signaling pathway	9.27096	4.12752e-15	6.62831e-14	104110	Adcy4
04022	cGMP-PKG signaling pathway	9.27096	4.12752e-15	6.62831e-14	381290	Atp2b4
04022	cGMP-PKG signaling pathway	9.27096	4.12752e-15	6.62831e-14	54195	Gucy1b1
04022	cGMP-PKG signaling pathway	9.27096	4.12752e-15	6.62831e-14	11932	Atp1b2
04022	cGMP-PKG signaling pathway	9.27096	4.12752e-15	6.62831e-14	13618	Ednrb
04015	Rap1 signaling pathway	8.14647	5.21039e-15	7.90243e-14	16542	Kdr
04015	Rap1 signaling pathway	8.14647	5.21039e-15	7.90243e-14	13637	Efna2
04015	Rap1 signaling pathway	8.14647	5.21039e-15	7.90243e-14	18596	Pdgfrb
04015	Rap1 signaling pathway	8.14647	5.21039e-15	7.90243e-14	14257	Flt4
04015	Rap1 signaling pathway	8.14647	5.21039e-15	7.90243e-14	14254	Flt1
04015	Rap1 signaling pathway	8.14647	5.21039e-15	7.90243e-14	18595	Pdgfra
04015	Rap1 signaling pathway	8.14647	5.21039e-15	7.90243e-14	14677	Gnai1
04015	Rap1 signaling pathway	8.14647	5.21039e-15	7.90243e-14	71785	Pdgfd
04015	Rap1 signaling pathway	8.14647	5.21039e-15	7.90243e-14	13640	Efna5
04015	Rap1 signaling pathway	8.14647	5.21039e-15	7.90243e-14	224129	Adcy5
04015	Rap1 signaling pathway	8.14647	5.21039e-15	7.90243e-14	16000	Igf1
04015	Rap1 signaling pathway	8.14647	5.21039e-15	7.90243e-14	106952	Arap3
04015	Rap1 signaling pathway	8.14647	5.21039e-15	7.90243e-14	14182	Fgfr1
04015	Rap1 signaling pathway	8.14647	5.21039e-15	7.90243e-14	12978	Csf1r
04015	Rap1 signaling pathway	8.14647	5.21039e-15	7.90243e-14	14065	F2rl3
04015	Rap1 signaling pathway	8.14647	5.21039e-15	7.90243e-14	21687	Tek
04015	Rap1 signaling pathway	8.14647	5.21039e-15	7.90243e-14	14205	Vegfd
04015	Rap1 signaling pathway	8.14647	5.21039e-15	7.90243e-14	15234	Hgf
04015	Rap1 signaling pathway	8.14647	5.21039e-15	7.90243e-14	210044	Adcy2
04015	Rap1 signaling pathway	8.14647	5.21039e-15	7.90243e-14	104110	Adcy4
04015	Rap1 signaling pathway	8.14647	5.21039e-15	7.90243e-14	18591	Pdgfb
04015	Rap1 signaling pathway	8.14647	5.21039e-15	7.90243e-14	22341	Vegfc
04015	Rap1 signaling pathway	8.14647	5.21039e-15	7.90243e-14	18760	Prkd1
04015	Rap1 signaling pathway	8.14647	5.21039e-15	7.90243e-14	14173	Fgf2
04015	Rap1 signaling pathway	8.14647	5.21039e-15	7.90243e-14	13800	Enah
04270	Vascular smooth muscle contraction	10.2406	9.36352e-15	1.34539e-13	16533	Kcnmb1
04270	Vascular smooth muscle contraction	10.2406	9.36352e-15	1.34539e-13	11468	Actg2
04270	Vascular smooth muscle contraction	10.2406	9.36352e-15	1.34539e-13	11475	Acta2
04270	Vascular smooth muscle contraction	10.2406	9.36352e-15	1.34539e-13	98932	Myl9
04270	Vascular smooth muscle contraction	10.2406	9.36352e-15	1.34539e-13	54195	Gucy1b1
04270	Vascular smooth muscle contraction	10.2406	9.36352e-15	1.34539e-13	216459	Myl6b
04270	Vascular smooth muscle contraction	10.2406	9.36352e-15	1.34539e-13	60596	Gucy1a1
04270	Vascular smooth muscle contraction	10.2406	9.36352e-15	1.34539e-13	224129	Adcy5
04270	Vascular smooth muscle contraction	10.2406	9.36352e-15	1.34539e-13	26971	Pla2g2f
04270	Vascular smooth muscle contraction	10.2406	9.36352e-15	1.34539e-13	230103	Npr2
04270	Vascular smooth muscle contraction	10.2406	9.36352e-15	1.34539e-13	19091	Prkg1
04270	Vascular smooth muscle contraction	10.2406	9.36352e-15	1.34539e-13	104110	Adcy4
04270	Vascular smooth muscle contraction	10.2406	9.36352e-15	1.34539e-13	18160	Npr1
04270	Vascular smooth muscle contraction	10.2406	9.36352e-15	1.34539e-13	109624	Cald1
04270	Vascular smooth muscle contraction	10.2406	9.36352e-15	1.34539e-13	77579	Myh10
04270	Vascular smooth muscle contraction	10.2406	9.36352e-15	1.34539e-13	54409	Ramp2
04270	Vascular smooth muscle contraction	10.2406	9.36352e-15	1.34539e-13	210044	Adcy2
04270	Vascular smooth muscle contraction	10.2406	9.36352e-15	1.34539e-13	13617	Ednra
04270	Vascular smooth muscle contraction	10.2406	9.36352e-15	1.34539e-13	17880	Myh11
04270	Vascular smooth muscle contraction	10.2406	9.36352e-15	1.34539e-13	54140	Avpr1a
04270	Vascular smooth muscle contraction	10.2406	9.36352e-15	1.34539e-13	54598	Calcrl
04024	cAMP signaling pathway	7.45989	4.73231e-13	6.45961e-12	14677	Gnai1
04024	cAMP signaling pathway	7.45989	4.73231e-13	6.45961e-12	243764	Chrm2
04024	cAMP signaling pathway	7.45989	4.73231e-13	6.45961e-12	11932	Atp1b2
04024	cAMP signaling pathway	7.45989	4.73231e-13	6.45961e-12	224129	Adcy5
04024	cAMP signaling pathway	7.45989	4.73231e-13	6.45961e-12	14632	Gli1
04024	cAMP signaling pathway	7.45989	4.73231e-13	6.45961e-12	14800	Gria2
04024	cAMP signaling pathway	7.45989	4.73231e-13	6.45961e-12	210044	Adcy2
04024	cAMP signaling pathway	7.45989	4.73231e-13	6.45961e-12	15245	Hhip
04024	cAMP signaling pathway	7.45989	4.73231e-13	6.45961e-12	104110	Adcy4
04024	cAMP signaling pathway	7.45989	4.73231e-13	6.45961e-12	381290	Atp2b4
04024	cAMP signaling pathway	7.45989	4.73231e-13	6.45961e-12	243270	Hcar1
04024	cAMP signaling pathway	7.45989	4.73231e-13	6.45961e-12	106952	Arap3
04024	cAMP signaling pathway	7.45989	4.73231e-13	6.45961e-12	98932	Myl9
04024	cAMP signaling pathway	7.45989	4.73231e-13	6.45961e-12	56188	Fxyd1
04024	cAMP signaling pathway	7.45989	4.73231e-13	6.45961e-12	98660	Atp1a2
04024	cAMP signaling pathway	7.45989	4.73231e-13	6.45961e-12	14652	Glp1r
04024	cAMP signaling pathway	7.45989	4.73231e-13	6.45961e-12	13617	Ednra
04024	cAMP signaling pathway	7.45989	4.73231e-13	6.45961e-12	18160	Npr1
04024	cAMP signaling pathway	7.45989	4.73231e-13	6.45961e-12	14634	Gli3
04024	cAMP signaling pathway	7.45989	4.73231e-13	6.45961e-12	110385	Pde4c
04024	cAMP signaling pathway	7.45989	4.73231e-13	6.45961e-12	11517	Adcyap1r1
04024	cAMP signaling pathway	7.45989	4.73231e-13	6.45961e-12	231991	Creb5
04024	cAMP signaling pathway	7.45989	4.73231e-13	6.45961e-12	18166	Npy1r
04360	Axon guidance	8.09066	1.10875e-12	1.44137e-11	108151	Sema3d
04360	Axon guidance	8.09066	1.10875e-12	1.44137e-11	98932	Myl9
04360	Axon guidance	8.09066	1.10875e-12	1.44137e-11	13800	Enah
04360	Axon guidance	8.09066	1.10875e-12	1.44137e-11	20349	Sema3e
04360	Axon guidance	8.09066	1.10875e-12	1.44137e-11	20346	Sema3a
04360	Axon guidance	8.09066	1.10875e-12	1.44137e-11	20564	Slit3
04360	Axon guidance	8.09066	1.10875e-12	1.44137e-11	244058	Rgma
04360	Axon guidance	8.09066	1.10875e-12	1.44137e-11	19876	Robo1
04360	Axon guidance	8.09066	1.10875e-12	1.44137e-11	18208	Ntn1
04360	Axon guidance	8.09066	1.10875e-12	1.44137e-11	243743	Plxna4
04360	Axon guidance	8.09066	1.10875e-12	1.44137e-11	14677	Gnai1
04360	Axon guidance	8.09066	1.10875e-12	1.44137e-11	223881	Rnd1
04360	Axon guidance	8.09066	1.10875e-12	1.44137e-11	18186	Nrp1
04360	Axon guidance	8.09066	1.10875e-12	1.44137e-11	13637	Efna2
04360	Axon guidance	8.09066	1.10875e-12	1.44137e-11	268902	Robo2
04360	Axon guidance	8.09066	1.10875e-12	1.44137e-11	20353	Sema4c
04360	Axon guidance	8.09066	1.10875e-12	1.44137e-11	13640	Efna5
04360	Axon guidance	8.09066	1.10875e-12	1.44137e-11	73181	Nfatc4
04360	Axon guidance	8.09066	1.10875e-12	1.44137e-11	20315	Cxcl12
04360	Axon guidance	8.09066	1.10875e-12	1.44137e-11	13841	Epha7
04360	Axon guidance	8.09066	1.10875e-12	1.44137e-11	218877	Sema3g
05412	Arrhythmogenic right ventricular cardiomyopathy	13.5845	1.24745e-12	1.54797e-11	213119	Itga10
05412	Arrhythmogenic right ventricular cardiomyopathy	13.5845	1.24745e-12	1.54797e-11	11474	Actn3
05412	Arrhythmogenic right ventricular cardiomyopathy	13.5845	1.24745e-12	1.54797e-11	319480	Itga11
05412	Arrhythmogenic right ventricular cardiomyopathy	13.5845	1.24745e-12	1.54797e-11	241226	Itga8
05412	Arrhythmogenic right ventricular cardiomyopathy	13.5845	1.24745e-12	1.54797e-11	16402	Itga5
05412	Arrhythmogenic right ventricular cardiomyopathy	13.5845	1.24745e-12	1.54797e-11	110893	Slc8a3
05412	Arrhythmogenic right ventricular cardiomyopathy	13.5845	1.24745e-12	1.54797e-11	13346	Des
05412	Arrhythmogenic right ventricular cardiomyopathy	13.5845	1.24745e-12	1.54797e-11	81904	Cacng7
05412	Arrhythmogenic right ventricular cardiomyopathy	13.5845	1.24745e-12	1.54797e-11	16773	Lama2
05412	Arrhythmogenic right ventricular cardiomyopathy	13.5845	1.24745e-12	1.54797e-11	16772	Lama1
05412	Arrhythmogenic right ventricular cardiomyopathy	13.5845	1.24745e-12	1.54797e-11	104099	Itga9
05412	Arrhythmogenic right ventricular cardiomyopathy	13.5845	1.24745e-12	1.54797e-11	110891	Slc8a2
05412	Arrhythmogenic right ventricular cardiomyopathy	13.5845	1.24745e-12	1.54797e-11	14609	Gja1
05412	Arrhythmogenic right ventricular cardiomyopathy	13.5845	1.24745e-12	1.54797e-11	12293	Cacna2d1
05412	Arrhythmogenic right ventricular cardiomyopathy	13.5845	1.24745e-12	1.54797e-11	24052	Sgcd
04061	Viral protein interaction with cytokine and cytokine receptor	11.7446	2.193e-12	2.49454e-11	20292	Ccl11
04061	Viral protein interaction with cytokine and cytokine receptor	11.7446	2.193e-12	2.49454e-11	20315	Cxcl12
04061	Viral protein interaction with cytokine and cytokine receptor	11.7446	2.193e-12	2.49454e-11	20306	Ccl7
04061	Viral protein interaction with cytokine and cytokine receptor	11.7446	2.193e-12	2.49454e-11	12768	Ccr1
04061	Viral protein interaction with cytokine and cytokine receptor	11.7446	2.193e-12	2.49454e-11	12778	Ackr3
04061	Viral protein interaction with cytokine and cytokine receptor	11.7446	2.193e-12	2.49454e-11	252837	Ackr4
04061	Viral protein interaction with cytokine and cytokine receptor	11.7446	2.193e-12	2.49454e-11	12772	Ccr2
04061	Viral protein interaction with cytokine and cytokine receptor	11.7446	2.193e-12	2.49454e-11	18829	Ccl21a
04061	Viral protein interaction with cytokine and cytokine receptor	11.7446	2.193e-12	2.49454e-11	12978	Csf1r
04061	Viral protein interaction with cytokine and cytokine receptor	11.7446	2.193e-12	2.49454e-11	57266	Cxcl14
04061	Viral protein interaction with cytokine and cytokine receptor	11.7446	2.193e-12	2.49454e-11	23832	Xcr1
04061	Viral protein interaction with cytokine and cytokine receptor	11.7446	2.193e-12	2.49454e-11	76527	Il34
04061	Viral protein interaction with cytokine and cytokine receptor	11.7446	2.193e-12	2.49454e-11	20296	Ccl2
04061	Viral protein interaction with cytokine and cytokine receptor	11.7446	2.193e-12	2.49454e-11	16153	Il10
04061	Viral protein interaction with cytokine and cytokine receptor	11.7446	2.193e-12	2.49454e-11	12770	Ccr1l1
04061	Viral protein interaction with cytokine and cytokine receptor	11.7446	2.193e-12	2.49454e-11	16193	Il6
04350	TGF-beta signaling pathway	11.7446	2.193e-12	2.49454e-11	55994	Smad9
04350	TGF-beta signaling pathway	11.7446	2.193e-12	2.49454e-11	13179	Dcn
04350	TGF-beta signaling pathway	11.7446	2.193e-12	2.49454e-11	16324	Inhbb
04350	TGF-beta signaling pathway	11.7446	2.193e-12	2.49454e-11	244058	Rgma
04350	TGF-beta signaling pathway	11.7446	2.193e-12	2.49454e-11	23893	Grem2
04350	TGF-beta signaling pathway	11.7446	2.193e-12	2.49454e-11	12159	Bmp4
04350	TGF-beta signaling pathway	11.7446	2.193e-12	2.49454e-11	21808	Tgfb2
04350	TGF-beta signaling pathway	11.7446	2.193e-12	2.49454e-11	15978	Ifng
04350	TGF-beta signaling pathway	11.7446	2.193e-12	2.49454e-11	12161	Bmp6
04350	TGF-beta signaling pathway	11.7446	2.193e-12	2.49454e-11	12667	Chrd
04350	TGF-beta signaling pathway	11.7446	2.193e-12	2.49454e-11	17965	Nbl1
04350	TGF-beta signaling pathway	11.7446	2.193e-12	2.49454e-11	12160	Bmp5
04350	TGF-beta signaling pathway	11.7446	2.193e-12	2.49454e-11	268977	Ltbp1
04350	TGF-beta signaling pathway	11.7446	2.193e-12	2.49454e-11	14118	Fbn1
04350	TGF-beta signaling pathway	11.7446	2.193e-12	2.49454e-11	23892	Grem1
04350	TGF-beta signaling pathway	11.7446	2.193e-12	2.49454e-11	242316	Gdf6
04014	Ras signaling pathway	6.91326	2.37527e-12	2.59379e-11	233046	Rasgrp4
04014	Ras signaling pathway	6.91326	2.37527e-12	2.59379e-11	26971	Pla2g2f
04014	Ras signaling pathway	6.91326	2.37527e-12	2.59379e-11	13640	Efna5
04014	Ras signaling pathway	6.91326	2.37527e-12	2.59379e-11	216148	Shc2
04014	Ras signaling pathway	6.91326	2.37527e-12	2.59379e-11	19731	Rgl1
04014	Ras signaling pathway	6.91326	2.37527e-12	2.59379e-11	13637	Efna2
04014	Ras signaling pathway	6.91326	2.37527e-12	2.59379e-11	14173	Fgf2
04014	Ras signaling pathway	6.91326	2.37527e-12	2.59379e-11	19417	Rasgrf1
04014	Ras signaling pathway	6.91326	2.37527e-12	2.59379e-11	14182	Fgfr1
04014	Ras signaling pathway	6.91326	2.37527e-12	2.59379e-11	16542	Kdr
04014	Ras signaling pathway	6.91326	2.37527e-12	2.59379e-11	14257	Flt4
04014	Ras signaling pathway	6.91326	2.37527e-12	2.59379e-11	15234	Hgf
04014	Ras signaling pathway	6.91326	2.37527e-12	2.59379e-11	12978	Csf1r
04014	Ras signaling pathway	6.91326	2.37527e-12	2.59379e-11	21687	Tek
04014	Ras signaling pathway	6.91326	2.37527e-12	2.59379e-11	18595	Pdgfra
04014	Ras signaling pathway	6.91326	2.37527e-12	2.59379e-11	14254	Flt1
04014	Ras signaling pathway	6.91326	2.37527e-12	2.59379e-11	18205	Ntf3
04014	Ras signaling pathway	6.91326	2.37527e-12	2.59379e-11	14205	Vegfd
04014	Ras signaling pathway	6.91326	2.37527e-12	2.59379e-11	18596	Pdgfrb
04014	Ras signaling pathway	6.91326	2.37527e-12	2.59379e-11	18591	Pdgfb
04014	Ras signaling pathway	6.91326	2.37527e-12	2.59379e-11	22341	Vegfc
04014	Ras signaling pathway	6.91326	2.37527e-12	2.59379e-11	71785	Pdgfd
04014	Ras signaling pathway	6.91326	2.37527e-12	2.59379e-11	16000	Igf1
04514	Cell adhesion molecules	8.01538	4.85316e-12	5.09582e-11	69524	Esam
04514	Cell adhesion molecules	8.01538	4.85316e-12	5.09582e-11	12562	Cdh5
04514	Cell adhesion molecules	8.01538	4.85316e-12	5.09582e-11	67374	Jam2
04514	Cell adhesion molecules	8.01538	4.85316e-12	5.09582e-11	18189	Nrxn1
04514	Cell adhesion molecules	8.01538	4.85316e-12	5.09582e-11	216856	Nlgn2
04514	Cell adhesion molecules	8.01538	4.85316e-12	5.09582e-11	83964	Jam3
04514	Cell adhesion molecules	8.01538	4.85316e-12	5.09582e-11	12737	Cldn1
04514	Cell adhesion molecules	8.01538	4.85316e-12	5.09582e-11	19274	Ptprm
04514	Cell adhesion molecules	8.01538	4.85316e-12	5.09582e-11	104099	Itga9
04514	Cell adhesion molecules	8.01538	4.85316e-12	5.09582e-11	20970	Sdc3
04514	Cell adhesion molecules	8.01538	4.85316e-12	5.09582e-11	22329	Vcam1
04514	Cell adhesion molecules	8.01538	4.85316e-12	5.09582e-11	320840	Negr1
04514	Cell adhesion molecules	8.01538	4.85316e-12	5.09582e-11	18190	Nrxn2
04514	Cell adhesion molecules	8.01538	4.85316e-12	5.09582e-11	241226	Itga8
04514	Cell adhesion molecules	8.01538	4.85316e-12	5.09582e-11	12490	Cd34
04514	Cell adhesion molecules	8.01538	4.85316e-12	5.09582e-11	94332	Cadm3
04514	Cell adhesion molecules	8.01538	4.85316e-12	5.09582e-11	13003	Vcan
04514	Cell adhesion molecules	8.01538	4.85316e-12	5.09582e-11	20612	Siglec1
04514	Cell adhesion molecules	8.01538	4.85316e-12	5.09582e-11	17967	Ncam1
04514	Cell adhesion molecules	8.01538	4.85316e-12	5.09582e-11	12741	Cldn5
04540	Gap junction	12.1629	6.83339e-12	6.72862e-11	224129	Adcy5
04540	Gap junction	12.1629	6.83339e-12	6.72862e-11	71785	Pdgfd
04540	Gap junction	12.1629	6.83339e-12	6.72862e-11	67951	Tubb6
04540	Gap junction	12.1629	6.83339e-12	6.72862e-11	210044	Adcy2
04540	Gap junction	12.1629	6.83339e-12	6.72862e-11	22153	Tubb4a
04540	Gap junction	12.1629	6.83339e-12	6.72862e-11	14609	Gja1
04540	Gap junction	12.1629	6.83339e-12	6.72862e-11	104110	Adcy4
04540	Gap junction	12.1629	6.83339e-12	6.72862e-11	14677	Gnai1
04540	Gap junction	12.1629	6.83339e-12	6.72862e-11	19091	Prkg1
04540	Gap junction	12.1629	6.83339e-12	6.72862e-11	18591	Pdgfb
04540	Gap junction	12.1629	6.83339e-12	6.72862e-11	15559	Htr2b
04540	Gap junction	12.1629	6.83339e-12	6.72862e-11	18596	Pdgfrb
04540	Gap junction	12.1629	6.83339e-12	6.72862e-11	54195	Gucy1b1
04540	Gap junction	12.1629	6.83339e-12	6.72862e-11	18595	Pdgfra
04540	Gap junction	12.1629	6.83339e-12	6.72862e-11	60596	Gucy1a1
01100	Metabolic pathways	2.75031	6.90114e-12	6.72862e-11	15483	Hsd11b1
01100	Metabolic pathways	2.75031	6.90114e-12	6.72862e-11	67916	Plpp3
01100	Metabolic pathways	2.75031	6.90114e-12	6.72862e-11	78754	Galnt15
01100	Metabolic pathways	2.75031	6.90114e-12	6.72862e-11	331374	Dgkk
01100	Metabolic pathways	2.75031	6.90114e-12	6.72862e-11	233733	Galnt18
01100	Metabolic pathways	2.75031	6.90114e-12	6.72862e-11	239559	A4galt
01100	Metabolic pathways	2.75031	6.90114e-12	6.72862e-11	269642	Nat8l
01100	Metabolic pathways	2.75031	6.90114e-12	6.72862e-11	212996	Galnt17
01100	Metabolic pathways	2.75031	6.90114e-12	6.72862e-11	110385	Pde4c
01100	Metabolic pathways	2.75031	6.90114e-12	6.72862e-11	232174	Cyp26b1
01100	Metabolic pathways	2.75031	6.90114e-12	6.72862e-11	108760	Galnt16
01100	Metabolic pathways	2.75031	6.90114e-12	6.72862e-11	110095	Pygl
01100	Metabolic pathways	2.75031	6.90114e-12	6.72862e-11	12495	Entpd1
01100	Metabolic pathways	2.75031	6.90114e-12	6.72862e-11	18573	Pde1a
01100	Metabolic pathways	2.75031	6.90114e-12	6.72862e-11	78923	Chsy3
01100	Metabolic pathways	2.75031	6.90114e-12	6.72862e-11	380660	Acss3
01100	Metabolic pathways	2.75031	6.90114e-12	6.72862e-11	216343	Tph2
01100	Metabolic pathways	2.75031	6.90114e-12	6.72862e-11	53418	B4galt2
01100	Metabolic pathways	2.75031	6.90114e-12	6.72862e-11	20445	St6galnac1
01100	Metabolic pathways	2.75031	6.90114e-12	6.72862e-11	26879	B3galnt1
01100	Metabolic pathways	2.75031	6.90114e-12	6.72862e-11	230103	Npr2
01100	Metabolic pathways	2.75031	6.90114e-12	6.72862e-11	212647	Aldh4a1
01100	Metabolic pathways	2.75031	6.90114e-12	6.72862e-11	18127	Nos3
01100	Metabolic pathways	2.75031	6.90114e-12	6.72862e-11	230815	Man1c1
01100	Metabolic pathways	2.75031	6.90114e-12	6.72862e-11	212898	Dse
01100	Metabolic pathways	2.75031	6.90114e-12	6.72862e-11	56847	Aldh1a3
01100	Metabolic pathways	2.75031	6.90114e-12	6.72862e-11	19225	Ptgs2
01100	Metabolic pathways	2.75031	6.90114e-12	6.72862e-11	21391	Tbxas1
01100	Metabolic pathways	2.75031	6.90114e-12	6.72862e-11	20443	St3gal4
01100	Metabolic pathways	2.75031	6.90114e-12	6.72862e-11	23887	Ggt5
01100	Metabolic pathways	2.75031	6.90114e-12	6.72862e-11	67092	Gatm
01100	Metabolic pathways	2.75031	6.90114e-12	6.72862e-11	73707	Gucy2g
01100	Metabolic pathways	2.75031	6.90114e-12	6.72862e-11	54195	Gucy1b1
01100	Metabolic pathways	2.75031	6.90114e-12	6.72862e-11	13079	Cyp21a1
01100	Metabolic pathways	2.75031	6.90114e-12	6.72862e-11	14584	Gfpt2
01100	Metabolic pathways	2.75031	6.90114e-12	6.72862e-11	26877	B3galt1
01100	Metabolic pathways	2.75031	6.90114e-12	6.72862e-11	16365	Acod1
01100	Metabolic pathways	2.75031	6.90114e-12	6.72862e-11	11684	Alox12
01100	Metabolic pathways	2.75031	6.90114e-12	6.72862e-11	227733	Pip5kl1
01100	Metabolic pathways	2.75031	6.90114e-12	6.72862e-11	60596	Gucy1a1
01100	Metabolic pathways	2.75031	6.90114e-12	6.72862e-11	14778	Gpx3
01100	Metabolic pathways	2.75031	6.90114e-12	6.72862e-11	18160	Npr1
01100	Metabolic pathways	2.75031	6.90114e-12	6.72862e-11	192166	Sardh
01100	Metabolic pathways	2.75031	6.90114e-12	6.72862e-11	224129	Adcy5
01100	Metabolic pathways	2.75031	6.90114e-12	6.72862e-11	11689	Alox5
01100	Metabolic pathways	2.75031	6.90114e-12	6.72862e-11	19224	Ptgs1
01100	Metabolic pathways	2.75031	6.90114e-12	6.72862e-11	64580	Ndst4
01100	Metabolic pathways	2.75031	6.90114e-12	6.72862e-11	11754	Aoc3
01100	Metabolic pathways	2.75031	6.90114e-12	6.72862e-11	69590	Gpx8
01100	Metabolic pathways	2.75031	6.90114e-12	6.72862e-11	26432	Plod2
01100	Metabolic pathways	2.75031	6.90114e-12	6.72862e-11	19378	Aldh1a2
01100	Metabolic pathways	2.75031	6.90114e-12	6.72862e-11	13807	Eno2
01100	Metabolic pathways	2.75031	6.90114e-12	6.72862e-11	18822	Plod1
01100	Metabolic pathways	2.75031	6.90114e-12	6.72862e-11	26971	Pla2g2f
01100	Metabolic pathways	2.75031	6.90114e-12	6.72862e-11	11761	Aox1
01100	Metabolic pathways	2.75031	6.90114e-12	6.72862e-11	545291	Hpse2
01100	Metabolic pathways	2.75031	6.90114e-12	6.72862e-11	21743	Inmt
01100	Metabolic pathways	2.75031	6.90114e-12	6.72862e-11	210044	Adcy2
01100	Metabolic pathways	2.75031	6.90114e-12	6.72862e-11	27226	Pla2g7
01100	Metabolic pathways	2.75031	6.90114e-12	6.72862e-11	104110	Adcy4
01100	Metabolic pathways	2.75031	6.90114e-12	6.72862e-11	18584	Pde8a
01100	Metabolic pathways	2.75031	6.90114e-12	6.72862e-11	83398	Ndst3
04010	MAPK signaling pathway	5.92974	7.46024e-12	7.02292e-11	18595	Pdgfra
04010	MAPK signaling pathway	5.92974	7.46024e-12	7.02292e-11	14205	Vegfd
04010	MAPK signaling pathway	5.92974	7.46024e-12	7.02292e-11	16542	Kdr
04010	MAPK signaling pathway	5.92974	7.46024e-12	7.02292e-11	14257	Flt4
04010	MAPK signaling pathway	5.92974	7.46024e-12	7.02292e-11	71785	Pdgfd
04010	MAPK signaling pathway	5.92974	7.46024e-12	7.02292e-11	14254	Flt1
04010	MAPK signaling pathway	5.92974	7.46024e-12	7.02292e-11	18596	Pdgfrb
04010	MAPK signaling pathway	5.92974	7.46024e-12	7.02292e-11	22341	Vegfc
04010	MAPK signaling pathway	5.92974	7.46024e-12	7.02292e-11	18591	Pdgfb
04010	MAPK signaling pathway	5.92974	7.46024e-12	7.02292e-11	21687	Tek
04010	MAPK signaling pathway	5.92974	7.46024e-12	7.02292e-11	13640	Efna5
04010	MAPK signaling pathway	5.92974	7.46024e-12	7.02292e-11	14173	Fgf2
04010	MAPK signaling pathway	5.92974	7.46024e-12	7.02292e-11	19417	Rasgrf1
04010	MAPK signaling pathway	5.92974	7.46024e-12	7.02292e-11	12293	Cacna2d1
04010	MAPK signaling pathway	5.92974	7.46024e-12	7.02292e-11	14182	Fgfr1
04010	MAPK signaling pathway	5.92974	7.46024e-12	7.02292e-11	15234	Hgf
04010	MAPK signaling pathway	5.92974	7.46024e-12	7.02292e-11	68794	Flnc
04010	MAPK signaling pathway	5.92974	7.46024e-12	7.02292e-11	21808	Tgfb2
04010	MAPK signaling pathway	5.92974	7.46024e-12	7.02292e-11	81904	Cacng7
04010	MAPK signaling pathway	5.92974	7.46024e-12	7.02292e-11	12978	Csf1r
04010	MAPK signaling pathway	5.92974	7.46024e-12	7.02292e-11	18205	Ntf3
04010	MAPK signaling pathway	5.92974	7.46024e-12	7.02292e-11	15507	Hspb1
04010	MAPK signaling pathway	5.92974	7.46024e-12	7.02292e-11	13637	Efna2
04010	MAPK signaling pathway	5.92974	7.46024e-12	7.02292e-11	233046	Rasgrp4
04010	MAPK signaling pathway	5.92974	7.46024e-12	7.02292e-11	16000	Igf1
05133	Pertussis	12.6789	2.0776e-11	1.89062e-10	16402	Itga5
05133	Pertussis	12.6789	2.0776e-11	1.89062e-10	12262	C1qc
05133	Pertussis	12.6789	2.0776e-11	1.89062e-10	50908	C1s1
05133	Pertussis	12.6789	2.0776e-11	1.89062e-10	12268	C4b
05133	Pertussis	12.6789	2.0776e-11	1.89062e-10	50909	C1ra
05133	Pertussis	12.6789	2.0776e-11	1.89062e-10	16193	Il6
05133	Pertussis	12.6789	2.0776e-11	1.89062e-10	667277	C1rb
05133	Pertussis	12.6789	2.0776e-11	1.89062e-10	12258	Serping1
05133	Pertussis	12.6789	2.0776e-11	1.89062e-10	12260	C1qb
05133	Pertussis	12.6789	2.0776e-11	1.89062e-10	12259	C1qa
05133	Pertussis	12.6789	2.0776e-11	1.89062e-10	16153	Il10
05133	Pertussis	12.6789	2.0776e-11	1.89062e-10	14677	Gnai1
05133	Pertussis	12.6789	2.0776e-11	1.89062e-10	12266	C3
05133	Pertussis	12.6789	2.0776e-11	1.89062e-10	317677	C1s2
04810	Regulation of actin cytoskeleton	6.65641	4.92488e-11	4.33707e-10	18596	Pdgfrb
04810	Regulation of actin cytoskeleton	6.65641	4.92488e-11	4.33707e-10	104099	Itga9
04810	Regulation of actin cytoskeleton	6.65641	4.92488e-11	4.33707e-10	14182	Fgfr1
04810	Regulation of actin cytoskeleton	6.65641	4.92488e-11	4.33707e-10	319480	Itga11
04810	Regulation of actin cytoskeleton	6.65641	4.92488e-11	4.33707e-10	77579	Myh10
04810	Regulation of actin cytoskeleton	6.65641	4.92488e-11	4.33707e-10	16407	Itgae
04810	Regulation of actin cytoskeleton	6.65641	4.92488e-11	4.33707e-10	14268	Fn1
04810	Regulation of actin cytoskeleton	6.65641	4.92488e-11	4.33707e-10	241226	Itga8
04810	Regulation of actin cytoskeleton	6.65641	4.92488e-11	4.33707e-10	213119	Itga10
04810	Regulation of actin cytoskeleton	6.65641	4.92488e-11	4.33707e-10	243764	Chrm2
04810	Regulation of actin cytoskeleton	6.65641	4.92488e-11	4.33707e-10	13800	Enah
04810	Regulation of actin cytoskeleton	6.65641	4.92488e-11	4.33707e-10	18595	Pdgfra
04810	Regulation of actin cytoskeleton	6.65641	4.92488e-11	4.33707e-10	14173	Fgf2
04810	Regulation of actin cytoskeleton	6.65641	4.92488e-11	4.33707e-10	20315	Cxcl12
04810	Regulation of actin cytoskeleton	6.65641	4.92488e-11	4.33707e-10	17880	Myh11
04810	Regulation of actin cytoskeleton	6.65641	4.92488e-11	4.33707e-10	16402	Itga5
04810	Regulation of actin cytoskeleton	6.65641	4.92488e-11	4.33707e-10	12062	Bdkrb2
04810	Regulation of actin cytoskeleton	6.65641	4.92488e-11	4.33707e-10	227753	Gsn
04810	Regulation of actin cytoskeleton	6.65641	4.92488e-11	4.33707e-10	98932	Myl9
04810	Regulation of actin cytoskeleton	6.65641	4.92488e-11	4.33707e-10	18591	Pdgfb
04810	Regulation of actin cytoskeleton	6.65641	4.92488e-11	4.33707e-10	71785	Pdgfd
04145	Phagosome	7.2799	9.73388e-11	8.30422e-10	21827	Thbs3
04145	Phagosome	7.2799	9.73388e-11	8.30422e-10	21826	Thbs2
04145	Phagosome	7.2799	9.73388e-11	8.30422e-10	170779	Cd209d
04145	Phagosome	7.2799	9.73388e-11	8.30422e-10	170786	Cd209a
04145	Phagosome	7.2799	9.73388e-11	8.30422e-10	71693	Colec11
04145	Phagosome	7.2799	9.73388e-11	8.30422e-10	226421	Rab7b
04145	Phagosome	7.2799	9.73388e-11	8.30422e-10	140792	Colec12
04145	Phagosome	7.2799	9.73388e-11	8.30422e-10	22153	Tubb4a
04145	Phagosome	7.2799	9.73388e-11	8.30422e-10	20778	Scarb1
04145	Phagosome	7.2799	9.73388e-11	8.30422e-10	12266	C3
04145	Phagosome	7.2799	9.73388e-11	8.30422e-10	14131	Fcgr3
04145	Phagosome	7.2799	9.73388e-11	8.30422e-10	18779	Pla2r1
04145	Phagosome	7.2799	9.73388e-11	8.30422e-10	17533	Mrc1
04145	Phagosome	7.2799	9.73388e-11	8.30422e-10	67951	Tubb6
04145	Phagosome	7.2799	9.73388e-11	8.30422e-10	16402	Itga5
04145	Phagosome	7.2799	9.73388e-11	8.30422e-10	12491	Cd36
04145	Phagosome	7.2799	9.73388e-11	8.30422e-10	50909	C1ra
04145	Phagosome	7.2799	9.73388e-11	8.30422e-10	17534	Mrc2
04145	Phagosome	7.2799	9.73388e-11	8.30422e-10	667277	C1rb
04611	Platelet activation	8.99791	1.46683e-10	1.17778e-09	12825	Col3a1
04611	Platelet activation	8.99791	1.46683e-10	1.17778e-09	14065	F2rl3
04611	Platelet activation	8.99791	1.46683e-10	1.17778e-09	18127	Nos3
04611	Platelet activation	8.99791	1.46683e-10	1.17778e-09	12842	Col1a1
04611	Platelet activation	8.99791	1.46683e-10	1.17778e-09	224129	Adcy5
04611	Platelet activation	8.99791	1.46683e-10	1.17778e-09	19224	Ptgs1
04611	Platelet activation	8.99791	1.46683e-10	1.17778e-09	12843	Col1a2
04611	Platelet activation	8.99791	1.46683e-10	1.17778e-09	21391	Tbxas1
04611	Platelet activation	8.99791	1.46683e-10	1.17778e-09	54195	Gucy1b1
04611	Platelet activation	8.99791	1.46683e-10	1.17778e-09	14677	Gnai1
04611	Platelet activation	8.99791	1.46683e-10	1.17778e-09	18436	P2rx1
04611	Platelet activation	8.99791	1.46683e-10	1.17778e-09	22371	Vwf
04611	Platelet activation	8.99791	1.46683e-10	1.17778e-09	104110	Adcy4
04611	Platelet activation	8.99791	1.46683e-10	1.17778e-09	210044	Adcy2
04611	Platelet activation	8.99791	1.46683e-10	1.17778e-09	60596	Gucy1a1
04611	Platelet activation	8.99791	1.46683e-10	1.17778e-09	19091	Prkg1
05150	Staphylococcus aureus infection	8.99791	1.46683e-10	1.17778e-09	16153	Il10
05150	Staphylococcus aureus infection	8.99791	1.46683e-10	1.17778e-09	11537	Cfd
05150	Staphylococcus aureus infection	8.99791	1.46683e-10	1.17778e-09	12267	C3ar1
05150	Staphylococcus aureus infection	8.99791	1.46683e-10	1.17778e-09	12628	Cfh
05150	Staphylococcus aureus infection	8.99791	1.46683e-10	1.17778e-09	12266	C3
05150	Staphylococcus aureus infection	8.99791	1.46683e-10	1.17778e-09	12268	C4b
05150	Staphylococcus aureus infection	8.99791	1.46683e-10	1.17778e-09	12262	C1qc
05150	Staphylococcus aureus infection	8.99791	1.46683e-10	1.17778e-09	317677	C1s2
05150	Staphylococcus aureus infection	8.99791	1.46683e-10	1.17778e-09	12273	C5ar1
05150	Staphylococcus aureus infection	8.99791	1.46683e-10	1.17778e-09	14131	Fcgr3
05150	Staphylococcus aureus infection	8.99791	1.46683e-10	1.17778e-09	50909	C1ra
05150	Staphylococcus aureus infection	8.99791	1.46683e-10	1.17778e-09	12260	C1qb
05150	Staphylococcus aureus infection	8.99791	1.46683e-10	1.17778e-09	50908	C1s1
05150	Staphylococcus aureus infection	8.99791	1.46683e-10	1.17778e-09	17174	Masp1
05150	Staphylococcus aureus infection	8.99791	1.46683e-10	1.17778e-09	12259	C1qa
05150	Staphylococcus aureus infection	8.99791	1.46683e-10	1.17778e-09	667277	C1rb
05222	Small cell lung cancer	10.4976	2.96779e-10	2.31488e-09	12827	Col4a2
05222	Small cell lung cancer	10.4976	2.96779e-10	2.31488e-09	12830	Col4a5
05222	Small cell lung cancer	10.4976	2.96779e-10	2.31488e-09	12828	Col4a3
05222	Small cell lung cancer	10.4976	2.96779e-10	2.31488e-09	94216	Col4a6
05222	Small cell lung cancer	10.4976	2.96779e-10	2.31488e-09	16779	Lamb2
05222	Small cell lung cancer	10.4976	2.96779e-10	2.31488e-09	12826	Col4a1
05222	Small cell lung cancer	10.4976	2.96779e-10	2.31488e-09	23928	Lamc3
05222	Small cell lung cancer	10.4976	2.96779e-10	2.31488e-09	218772	Rarb
05222	Small cell lung cancer	10.4976	2.96779e-10	2.31488e-09	14268	Fn1
05222	Small cell lung cancer	10.4976	2.96779e-10	2.31488e-09	19225	Ptgs2
05222	Small cell lung cancer	10.4976	2.96779e-10	2.31488e-09	16773	Lama2
05222	Small cell lung cancer	10.4976	2.96779e-10	2.31488e-09	16772	Lama1
05222	Small cell lung cancer	10.4976	2.96779e-10	2.31488e-09	16777	Lamb1
05222	Small cell lung cancer	10.4976	2.96779e-10	2.31488e-09	16775	Lama4
04261	Adrenergic signaling in cardiomyocytes	7.79917	3.62705e-10	2.75051e-09	14677	Gnai1
04261	Adrenergic signaling in cardiomyocytes	7.79917	3.62705e-10	2.75051e-09	11932	Atp1b2
04261	Adrenergic signaling in cardiomyocytes	7.79917	3.62705e-10	2.75051e-09	210044	Adcy2
04261	Adrenergic signaling in cardiomyocytes	7.79917	3.62705e-10	2.75051e-09	231991	Creb5
04261	Adrenergic signaling in cardiomyocytes	7.79917	3.62705e-10	2.75051e-09	11464	Actc1
04261	Adrenergic signaling in cardiomyocytes	7.79917	3.62705e-10	2.75051e-09	104110	Adcy4
04261	Adrenergic signaling in cardiomyocytes	7.79917	3.62705e-10	2.75051e-09	22004	Tpm2
04261	Adrenergic signaling in cardiomyocytes	7.79917	3.62705e-10	2.75051e-09	81904	Cacng7
04261	Adrenergic signaling in cardiomyocytes	7.79917	3.62705e-10	2.75051e-09	224129	Adcy5
04261	Adrenergic signaling in cardiomyocytes	7.79917	3.62705e-10	2.75051e-09	98660	Atp1a2
04261	Adrenergic signaling in cardiomyocytes	7.79917	3.62705e-10	2.75051e-09	20266	Scn1b
04261	Adrenergic signaling in cardiomyocytes	7.79917	3.62705e-10	2.75051e-09	110891	Slc8a2
04261	Adrenergic signaling in cardiomyocytes	7.79917	3.62705e-10	2.75051e-09	12293	Cacna2d1
04261	Adrenergic signaling in cardiomyocytes	7.79917	3.62705e-10	2.75051e-09	20272	Scn7a
04261	Adrenergic signaling in cardiomyocytes	7.79917	3.62705e-10	2.75051e-09	110893	Slc8a3
04261	Adrenergic signaling in cardiomyocytes	7.79917	3.62705e-10	2.75051e-09	381290	Atp2b4
04261	Adrenergic signaling in cardiomyocytes	7.79917	3.62705e-10	2.75051e-09	399548	Scn4b
04923	Regulation of lipolysis in adipocytes	13.6977	1.65614e-09	1.22197e-08	18160	Npr1
04923	Regulation of lipolysis in adipocytes	13.6977	1.65614e-09	1.22197e-08	18166	Npy1r
04923	Regulation of lipolysis in adipocytes	13.6977	1.65614e-09	1.22197e-08	19091	Prkg1
04923	Regulation of lipolysis in adipocytes	13.6977	1.65614e-09	1.22197e-08	224129	Adcy5
04923	Regulation of lipolysis in adipocytes	13.6977	1.65614e-09	1.22197e-08	210044	Adcy2
04923	Regulation of lipolysis in adipocytes	13.6977	1.65614e-09	1.22197e-08	11770	Fabp4
04923	Regulation of lipolysis in adipocytes	13.6977	1.65614e-09	1.22197e-08	14677	Gnai1
04923	Regulation of lipolysis in adipocytes	13.6977	1.65614e-09	1.22197e-08	104110	Adcy4
04923	Regulation of lipolysis in adipocytes	13.6977	1.65614e-09	1.22197e-08	19225	Ptgs2
04923	Regulation of lipolysis in adipocytes	13.6977	1.65614e-09	1.22197e-08	19224	Ptgs1
04923	Regulation of lipolysis in adipocytes	13.6977	1.65614e-09	1.22197e-08	16367	Irs1
05144	Malaria	13.4574	2.02558e-09	1.45522e-08	21808	Tgfb2
05144	Malaria	13.4574	2.02558e-09	1.45522e-08	20296	Ccl2
05144	Malaria	13.4574	2.02558e-09	1.45522e-08	15978	Ifng
05144	Malaria	13.4574	2.02558e-09	1.45522e-08	12491	Cd36
05144	Malaria	13.4574	2.02558e-09	1.45522e-08	21827	Thbs3
05144	Malaria	13.4574	2.02558e-09	1.45522e-08	16193	Il6
05144	Malaria	13.4574	2.02558e-09	1.45522e-08	16153	Il10
05144	Malaria	13.4574	2.02558e-09	1.45522e-08	13349	Ackr1
05144	Malaria	13.4574	2.02558e-09	1.45522e-08	21826	Thbs2
05144	Malaria	13.4574	2.02558e-09	1.45522e-08	22329	Vcam1
05144	Malaria	13.4574	2.02558e-09	1.45522e-08	15234	Hgf
05171	Coronavirus disease - COVID-19	5.64646	2.83676e-09	1.98574e-08	12259	C1qa
05171	Coronavirus disease - COVID-19	5.64646	2.83676e-09	1.98574e-08	317677	C1s2
05171	Coronavirus disease - COVID-19	5.64646	2.83676e-09	1.98574e-08	12260	C1qb
05171	Coronavirus disease - COVID-19	5.64646	2.83676e-09	1.98574e-08	12268	C4b
05171	Coronavirus disease - COVID-19	5.64646	2.83676e-09	1.98574e-08	16193	Il6
05171	Coronavirus disease - COVID-19	5.64646	2.83676e-09	1.98574e-08	18186	Nrp1
05171	Coronavirus disease - COVID-19	5.64646	2.83676e-09	1.98574e-08	50908	C1s1
05171	Coronavirus disease - COVID-19	5.64646	2.83676e-09	1.98574e-08	12262	C1qc
05171	Coronavirus disease - COVID-19	5.64646	2.83676e-09	1.98574e-08	12273	C5ar1
05171	Coronavirus disease - COVID-19	5.64646	2.83676e-09	1.98574e-08	11537	Cfd
05171	Coronavirus disease - COVID-19	5.64646	2.83676e-09	1.98574e-08	74145	F13a1
05171	Coronavirus disease - COVID-19	5.64646	2.83676e-09	1.98574e-08	12267	C3ar1
05171	Coronavirus disease - COVID-19	5.64646	2.83676e-09	1.98574e-08	50909	C1ra
05171	Coronavirus disease - COVID-19	5.64646	2.83676e-09	1.98574e-08	667277	C1rb
05171	Coronavirus disease - COVID-19	5.64646	2.83676e-09	1.98574e-08	20296	Ccl2
05171	Coronavirus disease - COVID-19	5.64646	2.83676e-09	1.98574e-08	12274	C6
05171	Coronavirus disease - COVID-19	5.64646	2.83676e-09	1.98574e-08	17174	Masp1
05171	Coronavirus disease - COVID-19	5.64646	2.83676e-09	1.98574e-08	109828	C7
05171	Coronavirus disease - COVID-19	5.64646	2.83676e-09	1.98574e-08	22371	Vwf
05171	Coronavirus disease - COVID-19	5.64646	2.83676e-09	1.98574e-08	12266	C3
01521	EGFR tyrosine kinase inhibitor resistance	10.5925	6.03363e-09	4.11795e-08	16000	Igf1
01521	EGFR tyrosine kinase inhibitor resistance	10.5925	6.03363e-09	4.11795e-08	18591	Pdgfb
01521	EGFR tyrosine kinase inhibitor resistance	10.5925	6.03363e-09	4.11795e-08	18596	Pdgfrb
01521	EGFR tyrosine kinase inhibitor resistance	10.5925	6.03363e-09	4.11795e-08	71785	Pdgfd
01521	EGFR tyrosine kinase inhibitor resistance	10.5925	6.03363e-09	4.11795e-08	15234	Hgf
01521	EGFR tyrosine kinase inhibitor resistance	10.5925	6.03363e-09	4.11795e-08	14173	Fgf2
01521	EGFR tyrosine kinase inhibitor resistance	10.5925	6.03363e-09	4.11795e-08	18595	Pdgfra
01521	EGFR tyrosine kinase inhibitor resistance	10.5925	6.03363e-09	4.11795e-08	16542	Kdr
01521	EGFR tyrosine kinase inhibitor resistance	10.5925	6.03363e-09	4.11795e-08	211323	Nrg1
01521	EGFR tyrosine kinase inhibitor resistance	10.5925	6.03363e-09	4.11795e-08	216148	Shc2
01521	EGFR tyrosine kinase inhibitor resistance	10.5925	6.03363e-09	4.11795e-08	26362	Axl
01521	EGFR tyrosine kinase inhibitor resistance	10.5925	6.03363e-09	4.11795e-08	16193	Il6
05418	Fluid shear stress and atherosclerosis	7.16443	1.49946e-08	9.80008e-08	15978	Ifng
05418	Fluid shear stress and atherosclerosis	7.16443	1.49946e-08	9.80008e-08	18127	Nos3
05418	Fluid shear stress and atherosclerosis	7.16443	1.49946e-08	9.80008e-08	12389	Cav1
05418	Fluid shear stress and atherosclerosis	7.16443	1.49946e-08	9.80008e-08	18791	Plat
05418	Fluid shear stress and atherosclerosis	7.16443	1.49946e-08	9.80008e-08	17390	Mmp2
05418	Fluid shear stress and atherosclerosis	7.16443	1.49946e-08	9.80008e-08	17395	Mmp9
05418	Fluid shear stress and atherosclerosis	7.16443	1.49946e-08	9.80008e-08	14733	Gpc1
05418	Fluid shear stress and atherosclerosis	7.16443	1.49946e-08	9.80008e-08	18591	Pdgfb
05418	Fluid shear stress and atherosclerosis	7.16443	1.49946e-08	9.80008e-08	21824	Thbd
05418	Fluid shear stress and atherosclerosis	7.16443	1.49946e-08	9.80008e-08	12562	Cdh5
05418	Fluid shear stress and atherosclerosis	7.16443	1.49946e-08	9.80008e-08	12159	Bmp4
05418	Fluid shear stress and atherosclerosis	7.16443	1.49946e-08	9.80008e-08	12390	Cav2
05418	Fluid shear stress and atherosclerosis	7.16443	1.49946e-08	9.80008e-08	22329	Vcam1
05418	Fluid shear stress and atherosclerosis	7.16443	1.49946e-08	9.80008e-08	20296	Ccl2
05418	Fluid shear stress and atherosclerosis	7.16443	1.49946e-08	9.80008e-08	16542	Kdr
04630	JAK-STAT signaling pathway	6.60201	1.50771e-08	9.80008e-08	16880	Lifr
04630	JAK-STAT signaling pathway	6.60201	1.50771e-08	9.80008e-08	16162	Il12rb2
04630	JAK-STAT signaling pathway	6.60201	1.50771e-08	9.80008e-08	16847	Lepr
04630	JAK-STAT signaling pathway	6.60201	1.50771e-08	9.80008e-08	18414	Osmr
04630	JAK-STAT signaling pathway	6.60201	1.50771e-08	9.80008e-08	12984	Csf2rb2
04630	JAK-STAT signaling pathway	6.60201	1.50771e-08	9.80008e-08	18591	Pdgfb
04630	JAK-STAT signaling pathway	6.60201	1.50771e-08	9.80008e-08	12702	Socs3
04630	JAK-STAT signaling pathway	6.60201	1.50771e-08	9.80008e-08	16193	Il6
04630	JAK-STAT signaling pathway	6.60201	1.50771e-08	9.80008e-08	12986	Csf3r
04630	JAK-STAT signaling pathway	6.60201	1.50771e-08	9.80008e-08	16153	Il10
04630	JAK-STAT signaling pathway	6.60201	1.50771e-08	9.80008e-08	11761	Aox1
04630	JAK-STAT signaling pathway	6.60201	1.50771e-08	9.80008e-08	18596	Pdgfrb
04630	JAK-STAT signaling pathway	6.60201	1.50771e-08	9.80008e-08	12983	Csf2rb
04630	JAK-STAT signaling pathway	6.60201	1.50771e-08	9.80008e-08	15978	Ifng
04630	JAK-STAT signaling pathway	6.60201	1.50771e-08	9.80008e-08	18595	Pdgfra
04630	JAK-STAT signaling pathway	6.60201	1.50771e-08	9.80008e-08	14199	Fhl1
04921	Oxytocin signaling pathway	6.83664	2.85749e-08	1.81417e-07	19225	Ptgs2
04921	Oxytocin signaling pathway	6.83664	2.85749e-08	1.81417e-07	230103	Npr2
04921	Oxytocin signaling pathway	6.83664	2.85749e-08	1.81417e-07	12293	Cacna2d1
04921	Oxytocin signaling pathway	6.83664	2.85749e-08	1.81417e-07	18160	Npr1
04921	Oxytocin signaling pathway	6.83664	2.85749e-08	1.81417e-07	98932	Myl9
04921	Oxytocin signaling pathway	6.83664	2.85749e-08	1.81417e-07	73181	Nfatc4
04921	Oxytocin signaling pathway	6.83664	2.85749e-08	1.81417e-07	81904	Cacng7
04921	Oxytocin signaling pathway	6.83664	2.85749e-08	1.81417e-07	224129	Adcy5
04921	Oxytocin signaling pathway	6.83664	2.85749e-08	1.81417e-07	210044	Adcy2
04921	Oxytocin signaling pathway	6.83664	2.85749e-08	1.81417e-07	18127	Nos3
04921	Oxytocin signaling pathway	6.83664	2.85749e-08	1.81417e-07	14677	Gnai1
04921	Oxytocin signaling pathway	6.83664	2.85749e-08	1.81417e-07	54195	Gucy1b1
04921	Oxytocin signaling pathway	6.83664	2.85749e-08	1.81417e-07	60596	Gucy1a1
04921	Oxytocin signaling pathway	6.83664	2.85749e-08	1.81417e-07	104110	Adcy4
04921	Oxytocin signaling pathway	6.83664	2.85749e-08	1.81417e-07	216459	Myl6b
05217	Basal cell carcinoma	11.0689	9.0644e-08	5.6155e-07	14362	Fzd1
05217	Basal cell carcinoma	11.0689	9.0644e-08	5.6155e-07	19207	Ptch2
05217	Basal cell carcinoma	11.0689	9.0644e-08	5.6155e-07	22414	Wnt2b
05217	Basal cell carcinoma	11.0689	9.0644e-08	5.6155e-07	12159	Bmp4
05217	Basal cell carcinoma	11.0689	9.0644e-08	5.6155e-07	22415	Wnt3
05217	Basal cell carcinoma	11.0689	9.0644e-08	5.6155e-07	14633	Gli2
05217	Basal cell carcinoma	11.0689	9.0644e-08	5.6155e-07	14632	Gli1
05217	Basal cell carcinoma	11.0689	9.0644e-08	5.6155e-07	22411	Wnt11
05217	Basal cell carcinoma	11.0689	9.0644e-08	5.6155e-07	14634	Gli3
05217	Basal cell carcinoma	11.0689	9.0644e-08	5.6155e-07	15245	Hhip
05206	MicroRNAs in cancer	4.60289	9.25631e-08	5.6155e-07	18132	Notch4
05206	MicroRNAs in cancer	4.60289	9.25631e-08	5.6155e-07	17389	Mmp16
05206	MicroRNAs in cancer	4.60289	9.25631e-08	5.6155e-07	21808	Tgfb2
05206	MicroRNAs in cancer	4.60289	9.25631e-08	5.6155e-07	22352	Vim
05206	MicroRNAs in cancer	4.60289	9.25631e-08	5.6155e-07	18131	Notch3
05206	MicroRNAs in cancer	4.60289	9.25631e-08	5.6155e-07	53614	Reck
05206	MicroRNAs in cancer	4.60289	9.25631e-08	5.6155e-07	19225	Ptgs2
05206	MicroRNAs in cancer	4.60289	9.25631e-08	5.6155e-07	18591	Pdgfb
05206	MicroRNAs in cancer	4.60289	9.25631e-08	5.6155e-07	16367	Irs1
05206	MicroRNAs in cancer	4.60289	9.25631e-08	5.6155e-07	17395	Mmp9
05206	MicroRNAs in cancer	4.60289	9.25631e-08	5.6155e-07	13640	Efna5
05206	MicroRNAs in cancer	4.60289	9.25631e-08	5.6155e-07	13637	Efna2
05206	MicroRNAs in cancer	4.60289	9.25631e-08	5.6155e-07	81877	Tnxb
05206	MicroRNAs in cancer	4.60289	9.25631e-08	5.6155e-07	18595	Pdgfra
05206	MicroRNAs in cancer	4.60289	9.25631e-08	5.6155e-07	21923	Tnc
05206	MicroRNAs in cancer	4.60289	9.25631e-08	5.6155e-07	13078	Cyp1b1
05206	MicroRNAs in cancer	4.60289	9.25631e-08	5.6155e-07	24136	Zeb2
05206	MicroRNAs in cancer	4.60289	9.25631e-08	5.6155e-07	18596	Pdgfrb
05206	MicroRNAs in cancer	4.60289	9.25631e-08	5.6155e-07	22415	Wnt3
05206	MicroRNAs in cancer	4.60289	9.25631e-08	5.6155e-07	16402	Itga5
04925	Aldosterone synthesis and secretion	8.20397	1.17768e-07	6.98926e-07	98660	Atp1a2
04925	Aldosterone synthesis and secretion	8.20397	1.17768e-07	6.98926e-07	18160	Npr1
04925	Aldosterone synthesis and secretion	8.20397	1.17768e-07	6.98926e-07	13079	Cyp21a1
04925	Aldosterone synthesis and secretion	8.20397	1.17768e-07	6.98926e-07	381290	Atp2b4
04925	Aldosterone synthesis and secretion	8.20397	1.17768e-07	6.98926e-07	210044	Adcy2
04925	Aldosterone synthesis and secretion	8.20397	1.17768e-07	6.98926e-07	231991	Creb5
04925	Aldosterone synthesis and secretion	8.20397	1.17768e-07	6.98926e-07	18760	Prkd1
04925	Aldosterone synthesis and secretion	8.20397	1.17768e-07	6.98926e-07	11932	Atp1b2
04925	Aldosterone synthesis and secretion	8.20397	1.17768e-07	6.98926e-07	224129	Adcy5
04925	Aldosterone synthesis and secretion	8.20397	1.17768e-07	6.98926e-07	20778	Scarb1
04925	Aldosterone synthesis and secretion	8.20397	1.17768e-07	6.98926e-07	104110	Adcy4
04925	Aldosterone synthesis and secretion	8.20397	1.17768e-07	6.98926e-07	16527	Kcnk3
05142	Chagas disease	8.12432	1.31564e-07	7.64193e-07	12260	C1qb
05142	Chagas disease	8.12432	1.31564e-07	7.64193e-07	12259	C1qa
05142	Chagas disease	8.12432	1.31564e-07	7.64193e-07	12266	C3
05142	Chagas disease	8.12432	1.31564e-07	7.64193e-07	15978	Ifng
05142	Chagas disease	8.12432	1.31564e-07	7.64193e-07	12262	C1qc
05142	Chagas disease	8.12432	1.31564e-07	7.64193e-07	16193	Il6
05142	Chagas disease	8.12432	1.31564e-07	7.64193e-07	20296	Ccl2
05142	Chagas disease	8.12432	1.31564e-07	7.64193e-07	21808	Tgfb2
05142	Chagas disease	8.12432	1.31564e-07	7.64193e-07	12062	Bdkrb2
05142	Chagas disease	8.12432	1.31564e-07	7.64193e-07	14677	Gnai1
05142	Chagas disease	8.12432	1.31564e-07	7.64193e-07	18787	Serpine1
05142	Chagas disease	8.12432	1.31564e-07	7.64193e-07	16153	Il10
04390	Hippo signaling pathway	6.2183	2.99743e-07	1.70479e-06	14362	Fzd1
04390	Hippo signaling pathway	6.2183	2.99743e-07	1.70479e-06	22414	Wnt2b
04390	Hippo signaling pathway	6.2183	2.99743e-07	1.70479e-06	21808	Tgfb2
04390	Hippo signaling pathway	6.2183	2.99743e-07	1.70479e-06	12161	Bmp6
04390	Hippo signaling pathway	6.2183	2.99743e-07	1.70479e-06	319710	Frmd6
04390	Hippo signaling pathway	6.2183	2.99743e-07	1.70479e-06	18787	Serpine1
04390	Hippo signaling pathway	6.2183	2.99743e-07	1.70479e-06	22411	Wnt11
04390	Hippo signaling pathway	6.2183	2.99743e-07	1.70479e-06	14219	Ccn2
04390	Hippo signaling pathway	6.2183	2.99743e-07	1.70479e-06	12159	Bmp4
04390	Hippo signaling pathway	6.2183	2.99743e-07	1.70479e-06	22415	Wnt3
04390	Hippo signaling pathway	6.2183	2.99743e-07	1.70479e-06	14633	Gli2
04390	Hippo signaling pathway	6.2183	2.99743e-07	1.70479e-06	23859	Dlg2
04390	Hippo signaling pathway	6.2183	2.99743e-07	1.70479e-06	12160	Bmp5
04390	Hippo signaling pathway	6.2183	2.99743e-07	1.70479e-06	242316	Gdf6
04371	Apelin signaling pathway	6.61707	4.19649e-07	2.33805e-06	23796	Aplnr
04371	Apelin signaling pathway	6.61707	4.19649e-07	2.33805e-06	18131	Notch3
04371	Apelin signaling pathway	6.61707	4.19649e-07	2.33805e-06	104110	Adcy4
04371	Apelin signaling pathway	6.61707	4.19649e-07	2.33805e-06	110891	Slc8a2
04371	Apelin signaling pathway	6.61707	4.19649e-07	2.33805e-06	18787	Serpine1
04371	Apelin signaling pathway	6.61707	4.19649e-07	2.33805e-06	18127	Nos3
04371	Apelin signaling pathway	6.61707	4.19649e-07	2.33805e-06	224129	Adcy5
04371	Apelin signaling pathway	6.61707	4.19649e-07	2.33805e-06	18791	Plat
04371	Apelin signaling pathway	6.61707	4.19649e-07	2.33805e-06	14677	Gnai1
04371	Apelin signaling pathway	6.61707	4.19649e-07	2.33805e-06	210044	Adcy2
04371	Apelin signaling pathway	6.61707	4.19649e-07	2.33805e-06	11475	Acta2
04371	Apelin signaling pathway	6.61707	4.19649e-07	2.33805e-06	110893	Slc8a3
04371	Apelin signaling pathway	6.61707	4.19649e-07	2.33805e-06	14219	Ccn2
04310	Wnt signaling pathway	6.02638	4.43566e-07	2.37439e-06	22415	Wnt3
04310	Wnt signaling pathway	6.02638	4.43566e-07	2.37439e-06	76441	Daam2
04310	Wnt signaling pathway	6.02638	4.43566e-07	2.37439e-06	22411	Wnt11
04310	Wnt signaling pathway	6.02638	4.43566e-07	2.37439e-06	26563	Ror1
04310	Wnt signaling pathway	6.02638	4.43566e-07	2.37439e-06	20317	Serpinf1
04310	Wnt signaling pathway	6.02638	4.43566e-07	2.37439e-06	22414	Wnt2b
04310	Wnt signaling pathway	6.02638	4.43566e-07	2.37439e-06	14362	Fzd1
04310	Wnt signaling pathway	6.02638	4.43566e-07	2.37439e-06	20319	Sfrp2
04310	Wnt signaling pathway	6.02638	4.43566e-07	2.37439e-06	72780	Rspo3
04310	Wnt signaling pathway	6.02638	4.43566e-07	2.37439e-06	243548	Prickle2
04310	Wnt signaling pathway	6.02638	4.43566e-07	2.37439e-06	20379	Sfrp4
04310	Wnt signaling pathway	6.02638	4.43566e-07	2.37439e-06	22402	Ccn4
04310	Wnt signaling pathway	6.02638	4.43566e-07	2.37439e-06	73181	Nfatc4
04310	Wnt signaling pathway	6.02638	4.43566e-07	2.37439e-06	20377	Sfrp1
04934	Cushing syndrome	6.02638	4.43566e-07	2.37439e-06	210044	Adcy2
04934	Cushing syndrome	6.02638	4.43566e-07	2.37439e-06	231991	Creb5
04934	Cushing syndrome	6.02638	4.43566e-07	2.37439e-06	104110	Adcy4
04934	Cushing syndrome	6.02638	4.43566e-07	2.37439e-06	22414	Wnt2b
04934	Cushing syndrome	6.02638	4.43566e-07	2.37439e-06	22411	Wnt11
04934	Cushing syndrome	6.02638	4.43566e-07	2.37439e-06	14362	Fzd1
04934	Cushing syndrome	6.02638	4.43566e-07	2.37439e-06	14677	Gnai1
04934	Cushing syndrome	6.02638	4.43566e-07	2.37439e-06	16527	Kcnk3
04934	Cushing syndrome	6.02638	4.43566e-07	2.37439e-06	20778	Scarb1
04934	Cushing syndrome	6.02638	4.43566e-07	2.37439e-06	224129	Adcy5
04934	Cushing syndrome	6.02638	4.43566e-07	2.37439e-06	16526	Kcnk2
04934	Cushing syndrome	6.02638	4.43566e-07	2.37439e-06	13079	Cyp21a1
04934	Cushing syndrome	6.02638	4.43566e-07	2.37439e-06	22415	Wnt3
04934	Cushing syndrome	6.02638	4.43566e-07	2.37439e-06	18584	Pde8a
04971	Gastric acid secretion	9.29784	5.03475e-07	2.64324e-06	16516	Kcnj15
04971	Gastric acid secretion	9.29784	5.03475e-07	2.64324e-06	16526	Kcnk2
04971	Gastric acid secretion	9.29784	5.03475e-07	2.64324e-06	210044	Adcy2
04971	Gastric acid secretion	9.29784	5.03475e-07	2.64324e-06	16513	Kcnj10
04971	Gastric acid secretion	9.29784	5.03475e-07	2.64324e-06	14459	Gast
04971	Gastric acid secretion	9.29784	5.03475e-07	2.64324e-06	104110	Adcy4
04971	Gastric acid secretion	9.29784	5.03475e-07	2.64324e-06	98660	Atp1a2
04971	Gastric acid secretion	9.29784	5.03475e-07	2.64324e-06	14677	Gnai1
04971	Gastric acid secretion	9.29784	5.03475e-07	2.64324e-06	11932	Atp1b2
04971	Gastric acid secretion	9.29784	5.03475e-07	2.64324e-06	224129	Adcy5
04062	Chemokine signaling pathway	5.44795	5.95675e-07	3.04996e-06	20292	Ccl11
04062	Chemokine signaling pathway	5.44795	5.95675e-07	3.04996e-06	18829	Ccl21a
04062	Chemokine signaling pathway	5.44795	5.95675e-07	3.04996e-06	20315	Cxcl12
04062	Chemokine signaling pathway	5.44795	5.95675e-07	3.04996e-06	20306	Ccl7
04062	Chemokine signaling pathway	5.44795	5.95675e-07	3.04996e-06	12772	Ccr2
04062	Chemokine signaling pathway	5.44795	5.95675e-07	3.04996e-06	20296	Ccl2
04062	Chemokine signaling pathway	5.44795	5.95675e-07	3.04996e-06	224129	Adcy5
04062	Chemokine signaling pathway	5.44795	5.95675e-07	3.04996e-06	23832	Xcr1
04062	Chemokine signaling pathway	5.44795	5.95675e-07	3.04996e-06	210044	Adcy2
04062	Chemokine signaling pathway	5.44795	5.95675e-07	3.04996e-06	12770	Ccr1l1
04062	Chemokine signaling pathway	5.44795	5.95675e-07	3.04996e-06	216148	Shc2
04062	Chemokine signaling pathway	5.44795	5.95675e-07	3.04996e-06	14677	Gnai1
04062	Chemokine signaling pathway	5.44795	5.95675e-07	3.04996e-06	57266	Cxcl14
04062	Chemokine signaling pathway	5.44795	5.95675e-07	3.04996e-06	104110	Adcy4
04062	Chemokine signaling pathway	5.44795	5.95675e-07	3.04996e-06	12768	Ccr1
04670	Leukocyte transendothelial migration	7.09157	6.03289e-07	3.04996e-06	67374	Jam2
04670	Leukocyte transendothelial migration	7.09157	6.03289e-07	3.04996e-06	98932	Myl9
04670	Leukocyte transendothelial migration	7.09157	6.03289e-07	3.04996e-06	69524	Esam
04670	Leukocyte transendothelial migration	7.09157	6.03289e-07	3.04996e-06	12737	Cldn1
04670	Leukocyte transendothelial migration	7.09157	6.03289e-07	3.04996e-06	12741	Cldn5
04670	Leukocyte transendothelial migration	7.09157	6.03289e-07	3.04996e-06	12562	Cdh5
04670	Leukocyte transendothelial migration	7.09157	6.03289e-07	3.04996e-06	83964	Jam3
04670	Leukocyte transendothelial migration	7.09157	6.03289e-07	3.04996e-06	20315	Cxcl12
04670	Leukocyte transendothelial migration	7.09157	6.03289e-07	3.04996e-06	14677	Gnai1
04670	Leukocyte transendothelial migration	7.09157	6.03289e-07	3.04996e-06	17395	Mmp9
04670	Leukocyte transendothelial migration	7.09157	6.03289e-07	3.04996e-06	17390	Mmp2
04670	Leukocyte transendothelial migration	7.09157	6.03289e-07	3.04996e-06	22329	Vcam1
05224	Breast cancer	6.16693	9.58278e-07	4.75655e-06	56198	Heyl
05224	Breast cancer	6.16693	9.58278e-07	4.75655e-06	15213	Hey1
05224	Breast cancer	6.16693	9.58278e-07	4.75655e-06	18132	Notch4
05224	Breast cancer	6.16693	9.58278e-07	4.75655e-06	216148	Shc2
05224	Breast cancer	6.16693	9.58278e-07	4.75655e-06	18131	Notch3
05224	Breast cancer	6.16693	9.58278e-07	4.75655e-06	14173	Fgf2
05224	Breast cancer	6.16693	9.58278e-07	4.75655e-06	22415	Wnt3
05224	Breast cancer	6.16693	9.58278e-07	4.75655e-06	22414	Wnt2b
05224	Breast cancer	6.16693	9.58278e-07	4.75655e-06	14362	Fzd1
05224	Breast cancer	6.16693	9.58278e-07	4.75655e-06	14182	Fgfr1
05224	Breast cancer	6.16693	9.58278e-07	4.75655e-06	14257	Flt4
05224	Breast cancer	6.16693	9.58278e-07	4.75655e-06	16000	Igf1
05224	Breast cancer	6.16693	9.58278e-07	4.75655e-06	22411	Wnt11
05322	Systemic lupus erythematosus	6.12526	1.03686e-06	5.05468e-06	50908	C1s1
05322	Systemic lupus erythematosus	6.12526	1.03686e-06	5.05468e-06	317677	C1s2
05322	Systemic lupus erythematosus	6.12526	1.03686e-06	5.05468e-06	12260	C1qb
05322	Systemic lupus erythematosus	6.12526	1.03686e-06	5.05468e-06	12259	C1qa
05322	Systemic lupus erythematosus	6.12526	1.03686e-06	5.05468e-06	15978	Ifng
05322	Systemic lupus erythematosus	6.12526	1.03686e-06	5.05468e-06	12268	C4b
05322	Systemic lupus erythematosus	6.12526	1.03686e-06	5.05468e-06	16153	Il10
05322	Systemic lupus erythematosus	6.12526	1.03686e-06	5.05468e-06	12262	C1qc
05322	Systemic lupus erythematosus	6.12526	1.03686e-06	5.05468e-06	109828	C7
05322	Systemic lupus erythematosus	6.12526	1.03686e-06	5.05468e-06	12266	C3
05322	Systemic lupus erythematosus	6.12526	1.03686e-06	5.05468e-06	50909	C1ra
05322	Systemic lupus erythematosus	6.12526	1.03686e-06	5.05468e-06	12274	C6
05322	Systemic lupus erythematosus	6.12526	1.03686e-06	5.05468e-06	667277	C1rb
04913	Ovarian steroidogenesis	9.96197	1.17334e-06	5.61968e-06	13078	Cyp1b1
04913	Ovarian steroidogenesis	9.96197	1.17334e-06	5.61968e-06	11689	Alox5
04913	Ovarian steroidogenesis	9.96197	1.17334e-06	5.61968e-06	12161	Bmp6
04913	Ovarian steroidogenesis	9.96197	1.17334e-06	5.61968e-06	16000	Igf1
04913	Ovarian steroidogenesis	9.96197	1.17334e-06	5.61968e-06	104110	Adcy4
04913	Ovarian steroidogenesis	9.96197	1.17334e-06	5.61968e-06	210044	Adcy2
04913	Ovarian steroidogenesis	9.96197	1.17334e-06	5.61968e-06	20778	Scarb1
04913	Ovarian steroidogenesis	9.96197	1.17334e-06	5.61968e-06	19225	Ptgs2
04913	Ovarian steroidogenesis	9.96197	1.17334e-06	5.61968e-06	224129	Adcy5
04911	Insulin secretion	8.10858	1.86609e-06	8.63461e-06	98660	Atp1a2
04911	Insulin secretion	8.10858	1.86609e-06	8.63461e-06	140493	Kcnn3
04911	Insulin secretion	8.10858	1.86609e-06	8.63461e-06	11932	Atp1b2
04911	Insulin secretion	8.10858	1.86609e-06	8.63461e-06	16533	Kcnmb1
04911	Insulin secretion	8.10858	1.86609e-06	8.63461e-06	11517	Adcyap1r1
04911	Insulin secretion	8.10858	1.86609e-06	8.63461e-06	210044	Adcy2
04911	Insulin secretion	8.10858	1.86609e-06	8.63461e-06	14652	Glp1r
04911	Insulin secretion	8.10858	1.86609e-06	8.63461e-06	224129	Adcy5
04911	Insulin secretion	8.10858	1.86609e-06	8.63461e-06	231991	Creb5
04911	Insulin secretion	8.10858	1.86609e-06	8.63461e-06	104110	Adcy4
04970	Salivary secretion	8.10858	1.86609e-06	8.63461e-06	381290	Atp2b4
04970	Salivary secretion	8.10858	1.86609e-06	8.63461e-06	54195	Gucy1b1
04970	Salivary secretion	8.10858	1.86609e-06	8.63461e-06	104110	Adcy4
04970	Salivary secretion	8.10858	1.86609e-06	8.63461e-06	19091	Prkg1
04970	Salivary secretion	8.10858	1.86609e-06	8.63461e-06	224129	Adcy5
04970	Salivary secretion	8.10858	1.86609e-06	8.63461e-06	98660	Atp1a2
04970	Salivary secretion	8.10858	1.86609e-06	8.63461e-06	17105	Lyz2
04970	Salivary secretion	8.10858	1.86609e-06	8.63461e-06	60596	Gucy1a1
04970	Salivary secretion	8.10858	1.86609e-06	8.63461e-06	11932	Atp1b2
04970	Salivary secretion	8.10858	1.86609e-06	8.63461e-06	210044	Adcy2
04928	Parathyroid hormone synthesis, secretion and action	7.10251	1.9502e-06	8.87342e-06	17391	Mmp24
04928	Parathyroid hormone synthesis, secretion and action	7.10251	1.9502e-06	8.87342e-06	14182	Fgfr1
04928	Parathyroid hormone synthesis, secretion and action	7.10251	1.9502e-06	8.87342e-06	231991	Creb5
04928	Parathyroid hormone synthesis, secretion and action	7.10251	1.9502e-06	8.87342e-06	210044	Adcy2
04928	Parathyroid hormone synthesis, secretion and action	7.10251	1.9502e-06	8.87342e-06	104110	Adcy4
04928	Parathyroid hormone synthesis, secretion and action	7.10251	1.9502e-06	8.87342e-06	224129	Adcy5
04928	Parathyroid hormone synthesis, secretion and action	7.10251	1.9502e-06	8.87342e-06	110385	Pde4c
04928	Parathyroid hormone synthesis, secretion and action	7.10251	1.9502e-06	8.87342e-06	19228	Pth1r
04928	Parathyroid hormone synthesis, secretion and action	7.10251	1.9502e-06	8.87342e-06	17387	Mmp14
04928	Parathyroid hormone synthesis, secretion and action	7.10251	1.9502e-06	8.87342e-06	14677	Gnai1
04928	Parathyroid hormone synthesis, secretion and action	7.10251	1.9502e-06	8.87342e-06	17389	Mmp16
05145	Toxoplasmosis	6.97338	2.34835e-06	1.05098e-05	21808	Tgfb2
05145	Toxoplasmosis	6.97338	2.34835e-06	1.05098e-05	23928	Lamc3
05145	Toxoplasmosis	6.97338	2.34835e-06	1.05098e-05	16775	Lama4
05145	Toxoplasmosis	6.97338	2.34835e-06	1.05098e-05	16773	Lama2
05145	Toxoplasmosis	6.97338	2.34835e-06	1.05098e-05	11689	Alox5
05145	Toxoplasmosis	6.97338	2.34835e-06	1.05098e-05	14677	Gnai1
05145	Toxoplasmosis	6.97338	2.34835e-06	1.05098e-05	16153	Il10
05145	Toxoplasmosis	6.97338	2.34835e-06	1.05098e-05	16777	Lamb1
05145	Toxoplasmosis	6.97338	2.34835e-06	1.05098e-05	16772	Lama1
05145	Toxoplasmosis	6.97338	2.34835e-06	1.05098e-05	16779	Lamb2
05145	Toxoplasmosis	6.97338	2.34835e-06	1.05098e-05	15978	Ifng
00230	Purine metabolism	6.15298	2.83498e-06	1.24831e-05	60596	Gucy1a1
00230	Purine metabolism	6.15298	2.83498e-06	1.24831e-05	18160	Npr1
00230	Purine metabolism	6.15298	2.83498e-06	1.24831e-05	12495	Entpd1
00230	Purine metabolism	6.15298	2.83498e-06	1.24831e-05	54195	Gucy1b1
00230	Purine metabolism	6.15298	2.83498e-06	1.24831e-05	18584	Pde8a
00230	Purine metabolism	6.15298	2.83498e-06	1.24831e-05	104110	Adcy4
00230	Purine metabolism	6.15298	2.83498e-06	1.24831e-05	210044	Adcy2
00230	Purine metabolism	6.15298	2.83498e-06	1.24831e-05	18573	Pde1a
00230	Purine metabolism	6.15298	2.83498e-06	1.24831e-05	230103	Npr2
00230	Purine metabolism	6.15298	2.83498e-06	1.24831e-05	73707	Gucy2g
00230	Purine metabolism	6.15298	2.83498e-06	1.24831e-05	224129	Adcy5
00230	Purine metabolism	6.15298	2.83498e-06	1.24831e-05	110385	Pde4c
04657	IL-17 signaling pathway	7.66305	3.17561e-06	1.3761e-05	17395	Mmp9
04657	IL-17 signaling pathway	7.66305	3.17561e-06	1.3761e-05	20296	Ccl2
04657	IL-17 signaling pathway	7.66305	3.17561e-06	1.3761e-05	20306	Ccl7
04657	IL-17 signaling pathway	7.66305	3.17561e-06	1.3761e-05	16171	Il17a
04657	IL-17 signaling pathway	7.66305	3.17561e-06	1.3761e-05	20292	Ccl11
04657	IL-17 signaling pathway	7.66305	3.17561e-06	1.3761e-05	19225	Ptgs2
04657	IL-17 signaling pathway	7.66305	3.17561e-06	1.3761e-05	16193	Il6
04657	IL-17 signaling pathway	7.66305	3.17561e-06	1.3761e-05	15978	Ifng
04657	IL-17 signaling pathway	7.66305	3.17561e-06	1.3761e-05	257630	Il17f
04657	IL-17 signaling pathway	7.66305	3.17561e-06	1.3761e-05	16819	Lcn2
04927	Cortisol synthesis and secretion	8.71672	3.76091e-06	1.60427e-05	13079	Cyp21a1
04927	Cortisol synthesis and secretion	8.71672	3.76091e-06	1.60427e-05	224129	Adcy5
04927	Cortisol synthesis and secretion	8.71672	3.76091e-06	1.60427e-05	16527	Kcnk3
04927	Cortisol synthesis and secretion	8.71672	3.76091e-06	1.60427e-05	18584	Pde8a
04927	Cortisol synthesis and secretion	8.71672	3.76091e-06	1.60427e-05	104110	Adcy4
04927	Cortisol synthesis and secretion	8.71672	3.76091e-06	1.60427e-05	231991	Creb5
04927	Cortisol synthesis and secretion	8.71672	3.76091e-06	1.60427e-05	16526	Kcnk2
04927	Cortisol synthesis and secretion	8.71672	3.76091e-06	1.60427e-05	20778	Scarb1
04927	Cortisol synthesis and secretion	8.71672	3.76091e-06	1.60427e-05	210044	Adcy2
04550	Signaling pathways regulating pluripotency of stem cells	5.97718	3.86661e-06	1.60928e-05	14362	Fzd1
04550	Signaling pathways regulating pluripotency of stem cells	5.97718	3.86661e-06	1.60928e-05	12159	Bmp4
04550	Signaling pathways regulating pluripotency of stem cells	5.97718	3.86661e-06	1.60928e-05	22415	Wnt3
04550	Signaling pathways regulating pluripotency of stem cells	5.97718	3.86661e-06	1.60928e-05	14173	Fgf2
04550	Signaling pathways regulating pluripotency of stem cells	5.97718	3.86661e-06	1.60928e-05	14182	Fgfr1
04550	Signaling pathways regulating pluripotency of stem cells	5.97718	3.86661e-06	1.60928e-05	16000	Igf1
04550	Signaling pathways regulating pluripotency of stem cells	5.97718	3.86661e-06	1.60928e-05	16324	Inhbb
04550	Signaling pathways regulating pluripotency of stem cells	5.97718	3.86661e-06	1.60928e-05	22414	Wnt2b
04550	Signaling pathways regulating pluripotency of stem cells	5.97718	3.86661e-06	1.60928e-05	55994	Smad9
04550	Signaling pathways regulating pluripotency of stem cells	5.97718	3.86661e-06	1.60928e-05	17268	Meis1
04550	Signaling pathways regulating pluripotency of stem cells	5.97718	3.86661e-06	1.60928e-05	22411	Wnt11
04550	Signaling pathways regulating pluripotency of stem cells	5.97718	3.86661e-06	1.60928e-05	16880	Lifr
01522	Endocrine resistance	7.49826	3.89058e-06	1.60928e-05	210044	Adcy2
01522	Endocrine resistance	7.49826	3.89058e-06	1.60928e-05	224129	Adcy5
01522	Endocrine resistance	7.49826	3.89058e-06	1.60928e-05	104110	Adcy4
01522	Endocrine resistance	7.49826	3.89058e-06	1.60928e-05	18132	Notch4
01522	Endocrine resistance	7.49826	3.89058e-06	1.60928e-05	16000	Igf1
01522	Endocrine resistance	7.49826	3.89058e-06	1.60928e-05	18131	Notch3
01522	Endocrine resistance	7.49826	3.89058e-06	1.60928e-05	17390	Mmp2
01522	Endocrine resistance	7.49826	3.89058e-06	1.60928e-05	17395	Mmp9
01522	Endocrine resistance	7.49826	3.89058e-06	1.60928e-05	76854	Gper1
01522	Endocrine resistance	7.49826	3.89058e-06	1.60928e-05	216148	Shc2
04924	Renin secretion	8.25795	5.98166e-06	2.4373e-05	11517	Adcyap1r1
04924	Renin secretion	8.25795	5.98166e-06	2.4373e-05	19701	Ren1
04924	Renin secretion	8.25795	5.98166e-06	2.4373e-05	54195	Gucy1b1
04924	Renin secretion	8.25795	5.98166e-06	2.4373e-05	18573	Pde1a
04924	Renin secretion	8.25795	5.98166e-06	2.4373e-05	13617	Ednra
04924	Renin secretion	8.25795	5.98166e-06	2.4373e-05	60596	Gucy1a1
04924	Renin secretion	8.25795	5.98166e-06	2.4373e-05	224129	Adcy5
04924	Renin secretion	8.25795	5.98166e-06	2.4373e-05	18160	Npr1
04924	Renin secretion	8.25795	5.98166e-06	2.4373e-05	14677	Gnai1
05215	Prostate cancer	7.04382	6.94415e-06	2.78787e-05	231991	Creb5
05215	Prostate cancer	7.04382	6.94415e-06	2.78787e-05	71785	Pdgfd
05215	Prostate cancer	7.04382	6.94415e-06	2.78787e-05	18596	Pdgfrb
05215	Prostate cancer	7.04382	6.94415e-06	2.78787e-05	16000	Igf1
05215	Prostate cancer	7.04382	6.94415e-06	2.78787e-05	18791	Plat
05215	Prostate cancer	7.04382	6.94415e-06	2.78787e-05	18595	Pdgfra
05215	Prostate cancer	7.04382	6.94415e-06	2.78787e-05	17395	Mmp9
05215	Prostate cancer	7.04382	6.94415e-06	2.78787e-05	14182	Fgfr1
05215	Prostate cancer	7.04382	6.94415e-06	2.78787e-05	18591	Pdgfb
05215	Prostate cancer	7.04382	6.94415e-06	2.78787e-05	13876	Erg
04072	Phospholipase D signaling pathway	5.61614	7.48376e-06	2.96096e-05	331374	Dgkk
04072	Phospholipase D signaling pathway	5.61614	7.48376e-06	2.96096e-05	71785	Pdgfd
04072	Phospholipase D signaling pathway	5.61614	7.48376e-06	2.96096e-05	67916	Plpp3
04072	Phospholipase D signaling pathway	5.61614	7.48376e-06	2.96096e-05	14823	Grm8
04072	Phospholipase D signaling pathway	5.61614	7.48376e-06	2.96096e-05	224129	Adcy5
04072	Phospholipase D signaling pathway	5.61614	7.48376e-06	2.96096e-05	18591	Pdgfb
04072	Phospholipase D signaling pathway	5.61614	7.48376e-06	2.96096e-05	104110	Adcy4
04072	Phospholipase D signaling pathway	5.61614	7.48376e-06	2.96096e-05	18596	Pdgfrb
04072	Phospholipase D signaling pathway	5.61614	7.48376e-06	2.96096e-05	210044	Adcy2
04072	Phospholipase D signaling pathway	5.61614	7.48376e-06	2.96096e-05	54140	Avpr1a
04072	Phospholipase D signaling pathway	5.61614	7.48376e-06	2.96096e-05	18595	Pdgfra
04072	Phospholipase D signaling pathway	5.61614	7.48376e-06	2.96096e-05	216148	Shc2
00590	Arachidonic acid metabolism	7.29772	1.69946e-05	6.6279e-05	21391	Tbxas1
00590	Arachidonic acid metabolism	7.29772	1.69946e-05	6.6279e-05	23887	Ggt5
00590	Arachidonic acid metabolism	7.29772	1.69946e-05	6.6279e-05	19225	Ptgs2
00590	Arachidonic acid metabolism	7.29772	1.69946e-05	6.6279e-05	26971	Pla2g2f
00590	Arachidonic acid metabolism	7.29772	1.69946e-05	6.6279e-05	11689	Alox5
00590	Arachidonic acid metabolism	7.29772	1.69946e-05	6.6279e-05	11684	Alox12
00590	Arachidonic acid metabolism	7.29772	1.69946e-05	6.6279e-05	14778	Gpx3
00590	Arachidonic acid metabolism	7.29772	1.69946e-05	6.6279e-05	69590	Gpx8
00590	Arachidonic acid metabolism	7.29772	1.69946e-05	6.6279e-05	19224	Ptgs1
04260	Cardiac muscle contraction	7.21384	1.87154e-05	7.09624e-05	12373	Casq2
04260	Cardiac muscle contraction	7.21384	1.87154e-05	7.09624e-05	11464	Actc1
04260	Cardiac muscle contraction	7.21384	1.87154e-05	7.09624e-05	110891	Slc8a2
04260	Cardiac muscle contraction	7.21384	1.87154e-05	7.09624e-05	110893	Slc8a3
04260	Cardiac muscle contraction	7.21384	1.87154e-05	7.09624e-05	12293	Cacna2d1
04260	Cardiac muscle contraction	7.21384	1.87154e-05	7.09624e-05	98660	Atp1a2
04260	Cardiac muscle contraction	7.21384	1.87154e-05	7.09624e-05	11932	Atp1b2
04260	Cardiac muscle contraction	7.21384	1.87154e-05	7.09624e-05	81904	Cacng7
04260	Cardiac muscle contraction	7.21384	1.87154e-05	7.09624e-05	22004	Tpm2
05323	Rheumatoid arthritis	7.21384	1.87154e-05	7.09624e-05	21687	Tek
05323	Rheumatoid arthritis	7.21384	1.87154e-05	7.09624e-05	15978	Ifng
05323	Rheumatoid arthritis	7.21384	1.87154e-05	7.09624e-05	14254	Flt1
05323	Rheumatoid arthritis	7.21384	1.87154e-05	7.09624e-05	16171	Il17a
05323	Rheumatoid arthritis	7.21384	1.87154e-05	7.09624e-05	20296	Ccl2
05323	Rheumatoid arthritis	7.21384	1.87154e-05	7.09624e-05	21808	Tgfb2
05323	Rheumatoid arthritis	7.21384	1.87154e-05	7.09624e-05	16193	Il6
05323	Rheumatoid arthritis	7.21384	1.87154e-05	7.09624e-05	20315	Cxcl12
05323	Rheumatoid arthritis	7.21384	1.87154e-05	7.09624e-05	13038	Ctsk
04668	TNF signaling pathway	6.17113	2.31135e-05	8.64381e-05	19225	Ptgs2
04668	TNF signaling pathway	6.17113	2.31135e-05	8.64381e-05	17395	Mmp9
04668	TNF signaling pathway	6.17113	2.31135e-05	8.64381e-05	22329	Vcam1
04668	TNF signaling pathway	6.17113	2.31135e-05	8.64381e-05	20296	Ccl2
04668	TNF signaling pathway	6.17113	2.31135e-05	8.64381e-05	16193	Il6
04668	TNF signaling pathway	6.17113	2.31135e-05	8.64381e-05	12702	Socs3
04668	TNF signaling pathway	6.17113	2.31135e-05	8.64381e-05	14205	Vegfd
04668	TNF signaling pathway	6.17113	2.31135e-05	8.64381e-05	22341	Vegfc
04668	TNF signaling pathway	6.17113	2.31135e-05	8.64381e-05	17387	Mmp14
04668	TNF signaling pathway	6.17113	2.31135e-05	8.64381e-05	231991	Creb5
04935	Growth hormone synthesis, secretion and action	6.01153	2.92182e-05	0.000107792	210044	Adcy2
04935	Growth hormone synthesis, secretion and action	6.01153	2.92182e-05	0.000107792	14677	Gnai1
04935	Growth hormone synthesis, secretion and action	6.01153	2.92182e-05	0.000107792	224129	Adcy5
04935	Growth hormone synthesis, secretion and action	6.01153	2.92182e-05	0.000107792	231991	Creb5
04935	Growth hormone synthesis, secretion and action	6.01153	2.92182e-05	0.000107792	104110	Adcy4
04935	Growth hormone synthesis, secretion and action	6.01153	2.92182e-05	0.000107792	16009	Igfbp3
04935	Growth hormone synthesis, secretion and action	6.01153	2.92182e-05	0.000107792	216148	Shc2
04935	Growth hormone synthesis, secretion and action	6.01153	2.92182e-05	0.000107792	16367	Irs1
04935	Growth hormone synthesis, secretion and action	6.01153	2.92182e-05	0.000107792	16000	Igf1
04935	Growth hormone synthesis, secretion and action	6.01153	2.92182e-05	0.000107792	12702	Socs3
05218	Melanoma	7.7482	3.70657e-05	0.000133978	18591	Pdgfb
05218	Melanoma	7.7482	3.70657e-05	0.000133978	16000	Igf1
05218	Melanoma	7.7482	3.70657e-05	0.000133978	71785	Pdgfd
05218	Melanoma	7.7482	3.70657e-05	0.000133978	18596	Pdgfrb
05218	Melanoma	7.7482	3.70657e-05	0.000133978	14173	Fgf2
05218	Melanoma	7.7482	3.70657e-05	0.000133978	14182	Fgfr1
05218	Melanoma	7.7482	3.70657e-05	0.000133978	15234	Hgf
05218	Melanoma	7.7482	3.70657e-05	0.000133978	18595	Pdgfra
04340	Hedgehog signaling pathway	9.38724	3.7298e-05	0.000133978	19207	Ptch2
04340	Hedgehog signaling pathway	9.38724	3.7298e-05	0.000133978	14633	Gli2
04340	Hedgehog signaling pathway	9.38724	3.7298e-05	0.000133978	14634	Gli3
04340	Hedgehog signaling pathway	9.38724	3.7298e-05	0.000133978	14632	Gli1
04340	Hedgehog signaling pathway	9.38724	3.7298e-05	0.000133978	15245	Hhip
04340	Hedgehog signaling pathway	9.38724	3.7298e-05	0.000133978	14451	Gas1
04340	Hedgehog signaling pathway	9.38724	3.7298e-05	0.000133978	240888	Gpr161
04918	Thyroid hormone synthesis	7.53879	4.5512e-05	0.000161361	104110	Adcy4
04918	Thyroid hormone synthesis	7.53879	4.5512e-05	0.000161361	231991	Creb5
04918	Thyroid hormone synthesis	7.53879	4.5512e-05	0.000161361	11932	Atp1b2
04918	Thyroid hormone synthesis	7.53879	4.5512e-05	0.000161361	98660	Atp1a2
04918	Thyroid hormone synthesis	7.53879	4.5512e-05	0.000161361	69590	Gpx8
04918	Thyroid hormone synthesis	7.53879	4.5512e-05	0.000161361	210044	Adcy2
04918	Thyroid hormone synthesis	7.53879	4.5512e-05	0.000161361	224129	Adcy5
04918	Thyroid hormone synthesis	7.53879	4.5512e-05	0.000161361	14778	Gpx3
04713	Circadian entrainment	6.40412	4.99117e-05	0.000174691	54195	Gucy1b1
04713	Circadian entrainment	6.40412	4.99117e-05	0.000174691	14800	Gria2
04713	Circadian entrainment	6.40412	4.99117e-05	0.000174691	19091	Prkg1
04713	Circadian entrainment	6.40412	4.99117e-05	0.000174691	210044	Adcy2
04713	Circadian entrainment	6.40412	4.99117e-05	0.000174691	104110	Adcy4
04713	Circadian entrainment	6.40412	4.99117e-05	0.000174691	60596	Gucy1a1
04713	Circadian entrainment	6.40412	4.99117e-05	0.000174691	11517	Adcyap1r1
04713	Circadian entrainment	6.40412	4.99117e-05	0.000174691	14677	Gnai1
04713	Circadian entrainment	6.40412	4.99117e-05	0.000174691	224129	Adcy5
05152	Tuberculosis	4.64892	5.232e-05	0.000180802	17533	Mrc1
05152	Tuberculosis	4.64892	5.232e-05	0.000180802	17534	Mrc2
05152	Tuberculosis	4.64892	5.232e-05	0.000180802	18779	Pla2r1
05152	Tuberculosis	4.64892	5.232e-05	0.000180802	170786	Cd209a
05152	Tuberculosis	4.64892	5.232e-05	0.000180802	170779	Cd209d
05152	Tuberculosis	4.64892	5.232e-05	0.000180802	56619	Clec4e
05152	Tuberculosis	4.64892	5.232e-05	0.000180802	14131	Fcgr3
05152	Tuberculosis	4.64892	5.232e-05	0.000180802	16153	Il10
05152	Tuberculosis	4.64892	5.232e-05	0.000180802	21808	Tgfb2
05152	Tuberculosis	4.64892	5.232e-05	0.000180802	15978	Ifng
05152	Tuberculosis	4.64892	5.232e-05	0.000180802	16193	Il6
05152	Tuberculosis	4.64892	5.232e-05	0.000180802	12266	C3
04916	Melanogenesis	6.27604	5.88164e-05	0.000200711	210044	Adcy2
04916	Melanogenesis	6.27604	5.88164e-05	0.000200711	14677	Gnai1
04916	Melanogenesis	6.27604	5.88164e-05	0.000200711	22414	Wnt2b
04916	Melanogenesis	6.27604	5.88164e-05	0.000200711	13618	Ednrb
04916	Melanogenesis	6.27604	5.88164e-05	0.000200711	14362	Fzd1
04916	Melanogenesis	6.27604	5.88164e-05	0.000200711	104110	Adcy4
04916	Melanogenesis	6.27604	5.88164e-05	0.000200711	22411	Wnt11
04916	Melanogenesis	6.27604	5.88164e-05	0.000200711	22415	Wnt3
04916	Melanogenesis	6.27604	5.88164e-05	0.000200711	224129	Adcy5
04915	Estrogen signaling pathway	5.20401	0.000103668	0.000349399	224129	Adcy5
04915	Estrogen signaling pathway	5.20401	0.000103668	0.000349399	14677	Gnai1
04915	Estrogen signaling pathway	5.20401	0.000103668	0.000349399	18127	Nos3
04915	Estrogen signaling pathway	5.20401	0.000103668	0.000349399	216148	Shc2
04915	Estrogen signaling pathway	5.20401	0.000103668	0.000349399	17395	Mmp9
04915	Estrogen signaling pathway	5.20401	0.000103668	0.000349399	210044	Adcy2
04915	Estrogen signaling pathway	5.20401	0.000103668	0.000349399	17390	Mmp2
04915	Estrogen signaling pathway	5.20401	0.000103668	0.000349399	76854	Gper1
04915	Estrogen signaling pathway	5.20401	0.000103668	0.000349399	104110	Adcy4
04915	Estrogen signaling pathway	5.20401	0.000103668	0.000349399	231991	Creb5
04961	Endocrine and other factor-regulated calcium reabsorption	8.00224	0.000108765	0.000362108	110893	Slc8a3
04961	Endocrine and other factor-regulated calcium reabsorption	8.00224	0.000108765	0.000362108	11932	Atp1b2
04961	Endocrine and other factor-regulated calcium reabsorption	8.00224	0.000108765	0.000362108	381290	Atp2b4
04961	Endocrine and other factor-regulated calcium reabsorption	8.00224	0.000108765	0.000362108	19228	Pth1r
04961	Endocrine and other factor-regulated calcium reabsorption	8.00224	0.000108765	0.000362108	110891	Slc8a2
04961	Endocrine and other factor-regulated calcium reabsorption	8.00224	0.000108765	0.000362108	98660	Atp1a2
04961	Endocrine and other factor-regulated calcium reabsorption	8.00224	0.000108765	0.000362108	12062	Bdkrb2
05321	Inflammatory bowel disease	7.87317	0.000121096	0.000398304	16193	Il6
05321	Inflammatory bowel disease	7.87317	0.000121096	0.000398304	16162	Il12rb2
05321	Inflammatory bowel disease	7.87317	0.000121096	0.000398304	16153	Il10
05321	Inflammatory bowel disease	7.87317	0.000121096	0.000398304	21808	Tgfb2
05321	Inflammatory bowel disease	7.87317	0.000121096	0.000398304	15978	Ifng
05321	Inflammatory bowel disease	7.87317	0.000121096	0.000398304	257630	Il17f
05321	Inflammatory bowel disease	7.87317	0.000121096	0.000398304	16171	Il17a
04931	Insulin resistance	5.70549	0.000126426	0.000410885	16367	Irs1
04931	Insulin resistance	5.70549	0.000126426	0.000410885	110095	Pygl
04931	Insulin resistance	5.70549	0.000126426	0.000410885	16193	Il6
04931	Insulin resistance	5.70549	0.000126426	0.000410885	231991	Creb5
04931	Insulin resistance	5.70549	0.000126426	0.000410885	14584	Gfpt2
04931	Insulin resistance	5.70549	0.000126426	0.000410885	18127	Nos3
04931	Insulin resistance	5.70549	0.000126426	0.000410885	12702	Socs3
04931	Insulin resistance	5.70549	0.000126426	0.000410885	12491	Cd36
04931	Insulin resistance	5.70549	0.000126426	0.000410885	53412	Ppp1r3c
04530	Tight junction	4.59324	0.000132808	0.000426547	17880	Myh11
04530	Tight junction	4.59324	0.000132808	0.000426547	17475	Mpdz
04530	Tight junction	4.59324	0.000132808	0.000426547	67374	Jam2
04530	Tight junction	4.59324	0.000132808	0.000426547	12737	Cldn1
04530	Tight junction	4.59324	0.000132808	0.000426547	98932	Myl9
04530	Tight junction	4.59324	0.000132808	0.000426547	12741	Cldn5
04530	Tight junction	4.59324	0.000132808	0.000426547	77579	Myh10
04530	Tight junction	4.59324	0.000132808	0.000426547	23859	Dlg2
04530	Tight junction	4.59324	0.000132808	0.000426547	83964	Jam3
04530	Tight junction	4.59324	0.000132808	0.000426547	216459	Myl6b
04530	Tight junction	4.59324	0.000132808	0.000426547	75723	Amotl1
00601	Glycosphingolipid biosynthesis - lacto and neolacto series	12.9137	0.000149236	0.000473738	239559	A4galt
00601	Glycosphingolipid biosynthesis - lacto and neolacto series	12.9137	0.000149236	0.000473738	53418	B4galt2
00601	Glycosphingolipid biosynthesis - lacto and neolacto series	12.9137	0.000149236	0.000473738	26879	B3galnt1
00601	Glycosphingolipid biosynthesis - lacto and neolacto series	12.9137	0.000149236	0.000473738	26877	B3galt1
00601	Glycosphingolipid biosynthesis - lacto and neolacto series	12.9137	0.000149236	0.000473738	20443	St3gal4
04724	Glutamatergic synapse	5.55402	0.000156471	0.000490995	210044	Adcy2
04724	Glutamatergic synapse	5.55402	0.000156471	0.000490995	14677	Gnai1
04724	Glutamatergic synapse	5.55402	0.000156471	0.000490995	104110	Adcy4
04724	Glutamatergic synapse	5.55402	0.000156471	0.000490995	14806	Grik2
04724	Glutamatergic synapse	5.55402	0.000156471	0.000490995	72961	Slc17a7
04724	Glutamatergic synapse	5.55402	0.000156471	0.000490995	14823	Grm8
04724	Glutamatergic synapse	5.55402	0.000156471	0.000490995	224129	Adcy5
04724	Glutamatergic synapse	5.55402	0.000156471	0.000490995	14800	Gria2
04724	Glutamatergic synapse	5.55402	0.000156471	0.000490995	58234	Shank3
00512	Mucin type O-glycan biosynthesis	12.4525	0.000179534	0.000556964	78754	Galnt15
00512	Mucin type O-glycan biosynthesis	12.4525	0.000179534	0.000556964	212996	Galnt17
00512	Mucin type O-glycan biosynthesis	12.4525	0.000179534	0.000556964	20445	St6galnac1
00512	Mucin type O-glycan biosynthesis	12.4525	0.000179534	0.000556964	233733	Galnt18
00512	Mucin type O-glycan biosynthesis	12.4525	0.000179534	0.000556964	108760	Galnt16
05032	Morphine addiction	6.13044	0.000207229	0.000635657	14408	Gabrr1
05032	Morphine addiction	6.13044	0.000207229	0.000635657	104110	Adcy4
05032	Morphine addiction	6.13044	0.000207229	0.000635657	18584	Pde8a
05032	Morphine addiction	6.13044	0.000207229	0.000635657	18573	Pde1a
05032	Morphine addiction	6.13044	0.000207229	0.000635657	110385	Pde4c
05032	Morphine addiction	6.13044	0.000207229	0.000635657	210044	Adcy2
05032	Morphine addiction	6.13044	0.000207229	0.000635657	14677	Gnai1
05032	Morphine addiction	6.13044	0.000207229	0.000635657	224129	Adcy5
05163	Human cytomegalovirus infection	3.54117	0.000395797	0.00120058	104110	Adcy4
05163	Human cytomegalovirus infection	3.54117	0.000395797	0.00120058	14677	Gnai1
05163	Human cytomegalovirus infection	3.54117	0.000395797	0.00120058	12770	Ccr1l1
05163	Human cytomegalovirus infection	3.54117	0.000395797	0.00120058	20296	Ccl2
05163	Human cytomegalovirus infection	3.54117	0.000395797	0.00120058	224129	Adcy5
05163	Human cytomegalovirus infection	3.54117	0.000395797	0.00120058	73181	Nfatc4
05163	Human cytomegalovirus infection	3.54117	0.000395797	0.00120058	12768	Ccr1
05163	Human cytomegalovirus infection	3.54117	0.000395797	0.00120058	19225	Ptgs2
05163	Human cytomegalovirus infection	3.54117	0.000395797	0.00120058	20315	Cxcl12
05163	Human cytomegalovirus infection	3.54117	0.000395797	0.00120058	16193	Il6
05163	Human cytomegalovirus infection	3.54117	0.000395797	0.00120058	210044	Adcy2
05163	Human cytomegalovirus infection	3.54117	0.000395797	0.00120058	231991	Creb5
05163	Human cytomegalovirus infection	3.54117	0.000395797	0.00120058	18595	Pdgfra
05020	Prion disease	3.38261	0.000622961	0.00186888	12259	C1qa
05020	Prion disease	3.38261	0.000622961	0.00186888	12262	C1qc
05020	Prion disease	3.38261	0.000622961	0.00186888	12260	C1qb
05020	Prion disease	3.38261	0.000622961	0.00186888	17967	Ncam1
05020	Prion disease	3.38261	0.000622961	0.00186888	231991	Creb5
05020	Prion disease	3.38261	0.000622961	0.00186888	12389	Cav1
05020	Prion disease	3.38261	0.000622961	0.00186888	67951	Tubb6
05020	Prion disease	3.38261	0.000622961	0.00186888	12390	Cav2
05020	Prion disease	3.38261	0.000622961	0.00186888	16572	Kif5a
05020	Prion disease	3.38261	0.000622961	0.00186888	109828	C7
05020	Prion disease	3.38261	0.000622961	0.00186888	12274	C6
05020	Prion disease	3.38261	0.000622961	0.00186888	16193	Il6
05020	Prion disease	3.38261	0.000622961	0.00186888	22153	Tubb4a
04144	Endocytosis	3.33286	0.000720196	0.0021371	13132	Dab2
04144	Endocytosis	3.33286	0.000720196	0.0021371	52055	Rab11fip5
04144	Endocytosis	3.33286	0.000720196	0.0021371	20408	Sh3gl3
04144	Endocytosis	3.33286	0.000720196	0.0021371	18595	Pdgfra
04144	Endocytosis	3.33286	0.000720196	0.0021371	227733	Pip5kl1
04144	Endocytosis	3.33286	0.000720196	0.0021371	72543	Mvb12b
04144	Endocytosis	3.33286	0.000720196	0.0021371	12390	Cav2
04144	Endocytosis	3.33286	0.000720196	0.0021371	259300	Ehd2
04144	Endocytosis	3.33286	0.000720196	0.0021371	106952	Arap3
04144	Endocytosis	3.33286	0.000720196	0.0021371	230837	Asap3
04144	Endocytosis	3.33286	0.000720196	0.0021371	16572	Kif5a
04144	Endocytosis	3.33286	0.000720196	0.0021371	14276	Folr2
04144	Endocytosis	3.33286	0.000720196	0.0021371	12389	Cav1
04960	Aldosterone-regulated sodium reabsorption	9.1755	0.000814451	0.00239081	16000	Igf1
04960	Aldosterone-regulated sodium reabsorption	9.1755	0.000814451	0.00239081	65962	Slc9a3r2
04960	Aldosterone-regulated sodium reabsorption	9.1755	0.000814451	0.00239081	98660	Atp1a2
04960	Aldosterone-regulated sodium reabsorption	9.1755	0.000814451	0.00239081	11932	Atp1b2
04960	Aldosterone-regulated sodium reabsorption	9.1755	0.000814451	0.00239081	16367	Irs1
04730	Long-term depression	6.97338	0.00088789	0.00257866	14677	Gnai1
04730	Long-term depression	6.97338	0.00088789	0.00257866	16000	Igf1
04730	Long-term depression	6.97338	0.00088789	0.00257866	19091	Prkg1
04730	Long-term depression	6.97338	0.00088789	0.00257866	60596	Gucy1a1
04730	Long-term depression	6.97338	0.00088789	0.00257866	14800	Gria2
04730	Long-term depression	6.97338	0.00088789	0.00257866	54195	Gucy1b1
05143	African trypanosomiasis	8.94023	0.000923239	0.0026531	22329	Vcam1
05143	African trypanosomiasis	8.94023	0.000923239	0.0026531	16193	Il6
05143	African trypanosomiasis	8.94023	0.000923239	0.0026531	16153	Il10
05143	African trypanosomiasis	8.94023	0.000923239	0.0026531	16775	Lama4
05143	African trypanosomiasis	8.94023	0.000923239	0.0026531	15978	Ifng
04066	HIF-1 signaling pathway	4.8936	0.00100586	0.00283092	18127	Nos3
04066	HIF-1 signaling pathway	4.8936	0.00100586	0.00283092	16193	Il6
04066	HIF-1 signaling pathway	4.8936	0.00100586	0.00283092	13807	Eno2
04066	HIF-1 signaling pathway	4.8936	0.00100586	0.00283092	15978	Ifng
04066	HIF-1 signaling pathway	4.8936	0.00100586	0.00283092	21687	Tek
04066	HIF-1 signaling pathway	4.8936	0.00100586	0.00283092	18787	Serpine1
04066	HIF-1 signaling pathway	4.8936	0.00100586	0.00283092	14254	Flt1
04066	HIF-1 signaling pathway	4.8936	0.00100586	0.00283092	16000	Igf1
04972	Pancreatic secretion	4.8936	0.00100586	0.00283092	98660	Atp1a2
04972	Pancreatic secretion	4.8936	0.00100586	0.00283092	11932	Atp1b2
04972	Pancreatic secretion	4.8936	0.00100586	0.00283092	381290	Atp2b4
04972	Pancreatic secretion	4.8936	0.00100586	0.00283092	26971	Pla2g2f
04972	Pancreatic secretion	4.8936	0.00100586	0.00283092	210044	Adcy2
04972	Pancreatic secretion	4.8936	0.00100586	0.00283092	319229	Sctr
04972	Pancreatic secretion	4.8936	0.00100586	0.00283092	224129	Adcy5
04972	Pancreatic secretion	4.8936	0.00100586	0.00283092	104110	Adcy4
04213	Longevity regulating pathway - multiple species	6.74843	0.00106415	0.00296441	12955	Cryab
04213	Longevity regulating pathway - multiple species	6.74843	0.00106415	0.00296441	210044	Adcy2
04213	Longevity regulating pathway - multiple species	6.74843	0.00106415	0.00296441	224129	Adcy5
04213	Longevity regulating pathway - multiple species	6.74843	0.00106415	0.00296441	16367	Irs1
04213	Longevity regulating pathway - multiple species	6.74843	0.00106415	0.00296441	16000	Igf1
04213	Longevity regulating pathway - multiple species	6.74843	0.00106415	0.00296441	104110	Adcy4
05132	Salmonella infection	3.30753	0.00134869	0.00371461	16193	Il6
05132	Salmonella infection	3.30753	0.00134869	0.00371461	27205	Podxl
05132	Salmonella infection	3.30753	0.00134869	0.00371461	100041194	Ahnak2
05132	Salmonella infection	3.30753	0.00134869	0.00371461	22153	Tubb4a
05132	Salmonella infection	3.30753	0.00134869	0.00371461	98932	Myl9
05132	Salmonella infection	3.30753	0.00134869	0.00371461	16572	Kif5a
05132	Salmonella infection	3.30753	0.00134869	0.00371461	245880	Wasf3
05132	Salmonella infection	3.30753	0.00134869	0.00371461	226421	Rab7b
05132	Salmonella infection	3.30753	0.00134869	0.00371461	68794	Flnc
05132	Salmonella infection	3.30753	0.00134869	0.00371461	67951	Tubb6
05132	Salmonella infection	3.30753	0.00134869	0.00371461	80837	Rhoj
05132	Salmonella infection	3.30753	0.00134869	0.00371461	213575	Dync2li1
05226	Gastric cancer	4.18403	0.00136066	0.00371461	14362	Fzd1
05226	Gastric cancer	4.18403	0.00136066	0.00371461	21808	Tgfb2
05226	Gastric cancer	4.18403	0.00136066	0.00371461	22414	Wnt2b
05226	Gastric cancer	4.18403	0.00136066	0.00371461	15234	Hgf
05226	Gastric cancer	4.18403	0.00136066	0.00371461	22411	Wnt11
05226	Gastric cancer	4.18403	0.00136066	0.00371461	216148	Shc2
05226	Gastric cancer	4.18403	0.00136066	0.00371461	218772	Rarb
05226	Gastric cancer	4.18403	0.00136066	0.00371461	22415	Wnt3
05226	Gastric cancer	4.18403	0.00136066	0.00371461	14173	Fgf2
00514	Other types of O-glycan biosynthesis	8.10858	0.00147228	0.00397954	212996	Galnt17
00514	Other types of O-glycan biosynthesis	8.10858	0.00147228	0.00397954	233733	Galnt18
00514	Other types of O-glycan biosynthesis	8.10858	0.00147228	0.00397954	108760	Galnt16
00514	Other types of O-glycan biosynthesis	8.10858	0.00147228	0.00397954	78754	Galnt15
00514	Other types of O-glycan biosynthesis	8.10858	0.00147228	0.00397954	53418	B4galt2
04640	Hematopoietic cell lineage	5.13828	0.00180956	0.00484325	16402	Itga5
04640	Hematopoietic cell lineage	5.13828	0.00180956	0.00484325	12978	Csf1r
04640	Hematopoietic cell lineage	5.13828	0.00180956	0.00484325	12490	Cd34
04640	Hematopoietic cell lineage	5.13828	0.00180956	0.00484325	12491	Cd36
04640	Hematopoietic cell lineage	5.13828	0.00180956	0.00484325	12516	Cd7
04640	Hematopoietic cell lineage	5.13828	0.00180956	0.00484325	12986	Csf3r
04640	Hematopoietic cell lineage	5.13828	0.00180956	0.00484325	16193	Il6
05140	Leishmaniasis	5.97718	0.00206021	0.00546057	19225	Ptgs2
05140	Leishmaniasis	5.97718	0.00206021	0.00546057	16153	Il10
05140	Leishmaniasis	5.97718	0.00206021	0.00546057	12266	C3
05140	Leishmaniasis	5.97718	0.00206021	0.00546057	15978	Ifng
05140	Leishmaniasis	5.97718	0.00206021	0.00546057	21808	Tgfb2
05140	Leishmaniasis	5.97718	0.00206021	0.00546057	14131	Fcgr3
05231	Choline metabolism in cancer	4.98098	0.0021834	0.00570415	18595	Pdgfra
05231	Choline metabolism in cancer	4.98098	0.0021834	0.00570415	245880	Wasf3
05231	Choline metabolism in cancer	4.98098	0.0021834	0.00570415	71785	Pdgfd
05231	Choline metabolism in cancer	4.98098	0.0021834	0.00570415	331374	Dgkk
05231	Choline metabolism in cancer	4.98098	0.0021834	0.00570415	67916	Plpp3
05231	Choline metabolism in cancer	4.98098	0.0021834	0.00570415	18591	Pdgfb
05231	Choline metabolism in cancer	4.98098	0.0021834	0.00570415	18596	Pdgfrb
04380	Osteoclast differentiation	4.35836	0.0021939	0.00570415	21808	Tgfb2
04380	Osteoclast differentiation	4.35836	0.0021939	0.00570415	14131	Fcgr3
04380	Osteoclast differentiation	4.35836	0.0021939	0.00570415	12978	Csf1r
04380	Osteoclast differentiation	4.35836	0.0021939	0.00570415	12702	Socs3
04380	Osteoclast differentiation	4.35836	0.0021939	0.00570415	22177	Tyrobp
04380	Osteoclast differentiation	4.35836	0.0021939	0.00570415	13038	Ctsk
04380	Osteoclast differentiation	4.35836	0.0021939	0.00570415	14728	Lilrb4a
04380	Osteoclast differentiation	4.35836	0.0021939	0.00570415	15978	Ifng
04392	Hippo signaling pathway - multiple species	10.3309	0.00226934	0.00584462	100534287	Dchs2
04392	Hippo signaling pathway - multiple species	10.3309	0.00226934	0.00584462	319710	Frmd6
04392	Hippo signaling pathway - multiple species	10.3309	0.00226934	0.00584462	233651	Dchs1
04392	Hippo signaling pathway - multiple species	10.3309	0.00226934	0.00584462	329628	Fat4
04976	Bile secretion	4.88136	0.00246497	0.00624093	224129	Adcy5
04976	Bile secretion	4.88136	0.00246497	0.00624093	11932	Atp1b2
04976	Bile secretion	4.88136	0.00246497	0.00624093	210044	Adcy2
04976	Bile secretion	4.88136	0.00246497	0.00624093	319229	Sctr
04976	Bile secretion	4.88136	0.00246497	0.00624093	98660	Atp1a2
04976	Bile secretion	4.88136	0.00246497	0.00624093	20778	Scarb1
04976	Bile secretion	4.88136	0.00246497	0.00624093	104110	Adcy4
05030	Cocaine addiction	7.26394	0.00246894	0.00624093	19739	Rgs9
05030	Cocaine addiction	7.26394	0.00246894	0.00624093	14800	Gria2
05030	Cocaine addiction	7.26394	0.00246894	0.00624093	14677	Gnai1
05030	Cocaine addiction	7.26394	0.00246894	0.00624093	224129	Adcy5
05030	Cocaine addiction	7.26394	0.00246894	0.00624093	231991	Creb5
04726	Serotonergic synapse	4.25855	0.00255698	0.00640417	11689	Alox5
04726	Serotonergic synapse	4.25855	0.00255698	0.00640417	216343	Tph2
04726	Serotonergic synapse	4.25855	0.00255698	0.00640417	14677	Gnai1
04726	Serotonergic synapse	4.25855	0.00255698	0.00640417	11684	Alox12
04726	Serotonergic synapse	4.25855	0.00255698	0.00640417	15559	Htr2b
04726	Serotonergic synapse	4.25855	0.00255698	0.00640417	224129	Adcy5
04726	Serotonergic synapse	4.25855	0.00255698	0.00640417	19224	Ptgs1
04726	Serotonergic synapse	4.25855	0.00255698	0.00640417	19225	Ptgs2
02010	ABC transporters	6.97338	0.00298385	0.00740538	217258	Abca8a
02010	ABC transporters	6.97338	0.00298385	0.00740538	27404	Abca8b
02010	ABC transporters	6.97338	0.00298385	0.00740538	20928	Abcc9
02010	ABC transporters	6.97338	0.00298385	0.00740538	26874	Abcd2
02010	ABC transporters	6.97338	0.00298385	0.00740538	217262	Abca9
05100	Bacterial invasion of epithelial cells	5.5053	0.00319501	0.00785799	216148	Shc2
05100	Bacterial invasion of epithelial cells	5.5053	0.00319501	0.00785799	16402	Itga5
05100	Bacterial invasion of epithelial cells	5.5053	0.00319501	0.00785799	12390	Cav2
05100	Bacterial invasion of epithelial cells	5.5053	0.00319501	0.00785799	12389	Cav1
05100	Bacterial invasion of epithelial cells	5.5053	0.00319501	0.00785799	24050	Septin3
05100	Bacterial invasion of epithelial cells	5.5053	0.00319501	0.00785799	14268	Fn1
04978	Mineral absorption	6.57866	0.00390117	0.00950909	381290	Atp2b4
04978	Mineral absorption	6.57866	0.00390117	0.00950909	110891	Slc8a2
04978	Mineral absorption	6.57866	0.00390117	0.00950909	98660	Atp1a2
04978	Mineral absorption	6.57866	0.00390117	0.00950909	11932	Atp1b2
04978	Mineral absorption	6.57866	0.00390117	0.00950909	110893	Slc8a3
04330	Notch signaling pathway	6.45683	0.00424897	0.0102652	15213	Hey1
04330	Notch signaling pathway	6.45683	0.00424897	0.0102652	18132	Notch4
04330	Notch signaling pathway	6.45683	0.00424897	0.0102652	56198	Heyl
04330	Notch signaling pathway	6.45683	0.00424897	0.0102652	18223	Numbl
04330	Notch signaling pathway	6.45683	0.00424897	0.0102652	18131	Notch3
04625	C-type lectin receptor signaling pathway	4.35836	0.00481428	0.0114287	170786	Cd209a
04625	C-type lectin receptor signaling pathway	4.35836	0.00481428	0.0114287	19225	Ptgs2
04625	C-type lectin receptor signaling pathway	4.35836	0.00481428	0.0114287	16193	Il6
04625	C-type lectin receptor signaling pathway	4.35836	0.00481428	0.0114287	73181	Nfatc4
04625	C-type lectin receptor signaling pathway	4.35836	0.00481428	0.0114287	170779	Cd209d
04625	C-type lectin receptor signaling pathway	4.35836	0.00481428	0.0114287	56619	Clec4e
04625	C-type lectin receptor signaling pathway	4.35836	0.00481428	0.0114287	16153	Il10
04725	Cholinergic synapse	4.35836	0.00481428	0.0114287	14677	Gnai1
04725	Cholinergic synapse	4.35836	0.00481428	0.0114287	224129	Adcy5
04725	Cholinergic synapse	4.35836	0.00481428	0.0114287	231991	Creb5
04725	Cholinergic synapse	4.35836	0.00481428	0.0114287	210044	Adcy2
04725	Cholinergic synapse	4.35836	0.00481428	0.0114287	104110	Adcy4
04725	Cholinergic synapse	4.35836	0.00481428	0.0114287	243764	Chrm2
04725	Cholinergic synapse	4.35836	0.00481428	0.0114287	60613	Kcnq4
04723	Retrograde endocannabinoid signaling	3.76939	0.00563439	0.0132602	14408	Gabrr1
04723	Retrograde endocannabinoid signaling	3.76939	0.00563439	0.0132602	72961	Slc17a7
04723	Retrograde endocannabinoid signaling	3.76939	0.00563439	0.0132602	224129	Adcy5
04723	Retrograde endocannabinoid signaling	3.76939	0.00563439	0.0132602	104110	Adcy4
04723	Retrograde endocannabinoid signaling	3.76939	0.00563439	0.0132602	210044	Adcy2
04723	Retrograde endocannabinoid signaling	3.76939	0.00563439	0.0132602	19225	Ptgs2
04723	Retrograde endocannabinoid signaling	3.76939	0.00563439	0.0132602	14677	Gnai1
04723	Retrograde endocannabinoid signaling	3.76939	0.00563439	0.0132602	14800	Gria2
04370	VEGF signaling pathway	6.01153	0.00587362	0.0137051	216148	Shc2
04370	VEGF signaling pathway	6.01153	0.00587362	0.0137051	16542	Kdr
04370	VEGF signaling pathway	6.01153	0.00587362	0.0137051	19225	Ptgs2
04370	VEGF signaling pathway	6.01153	0.00587362	0.0137051	18127	Nos3
04370	VEGF signaling pathway	6.01153	0.00587362	0.0137051	15507	Hspb1
05202	Transcriptional misregulation in cancer	3.12708	0.00624656	0.0144518	17268	Meis1
05202	Transcriptional misregulation in cancer	3.12708	0.00624656	0.0144518	16009	Igfbp3
05202	Transcriptional misregulation in cancer	3.12708	0.00624656	0.0144518	16000	Igf1
05202	Transcriptional misregulation in cancer	3.12708	0.00624656	0.0144518	18791	Plat
05202	Transcriptional misregulation in cancer	3.12708	0.00624656	0.0144518	16193	Il6
05202	Transcriptional misregulation in cancer	3.12708	0.00624656	0.0144518	13876	Erg
05202	Transcriptional misregulation in cancer	3.12708	0.00624656	0.0144518	14254	Flt1
05202	Transcriptional misregulation in cancer	3.12708	0.00624656	0.0144518	17395	Mmp9
05202	Transcriptional misregulation in cancer	3.12708	0.00624656	0.0144518	12978	Csf1r
05202	Transcriptional misregulation in cancer	3.12708	0.00624656	0.0144518	14939	Gzmb
04740	Olfactory transduction	0.298774	0.00665323	0.0152633	110893	Slc8a3
04740	Olfactory transduction	0.298774	0.00665323	0.0152633	258512	Olfr530
04740	Olfactory transduction	0.298774	0.00665323	0.0152633	18573	Pde1a
04740	Olfactory transduction	0.298774	0.00665323	0.0152633	110891	Slc8a2
04740	Olfactory transduction	0.298774	0.00665323	0.0152633	19091	Prkg1
04919	Thyroid hormone signaling pathway	4.0678	0.00716726	0.0163055	12159	Bmp4
04919	Thyroid hormone signaling pathway	4.0678	0.00716726	0.0163055	11932	Atp1b2
04919	Thyroid hormone signaling pathway	4.0678	0.00716726	0.0163055	18132	Notch4
04919	Thyroid hormone signaling pathway	4.0678	0.00716726	0.0163055	53901	Rcan2
04919	Thyroid hormone signaling pathway	4.0678	0.00716726	0.0163055	20502	Slc16a2
04919	Thyroid hormone signaling pathway	4.0678	0.00716726	0.0163055	18131	Notch3
04919	Thyroid hormone signaling pathway	4.0678	0.00716726	0.0163055	98660	Atp1a2
04727	GABAergic synapse	4.70115	0.00726177	0.016384	14677	Gnai1
04727	GABAergic synapse	4.70115	0.00726177	0.016384	104110	Adcy4
04727	GABAergic synapse	4.70115	0.00726177	0.016384	224129	Adcy5
04727	GABAergic synapse	4.70115	0.00726177	0.016384	14408	Gabrr1
04727	GABAergic synapse	4.70115	0.00726177	0.016384	210044	Adcy2
04727	GABAergic synapse	4.70115	0.00726177	0.016384	243616	Slc6a11
04211	Longevity regulating pathway	4.64892	0.00768752	0.0172024	104110	Adcy4
04211	Longevity regulating pathway	4.64892	0.00768752	0.0172024	224129	Adcy5
04211	Longevity regulating pathway	4.64892	0.00768752	0.0172024	210044	Adcy2
04211	Longevity regulating pathway	4.64892	0.00768752	0.0172024	231991	Creb5
04211	Longevity regulating pathway	4.64892	0.00768752	0.0172024	16367	Irs1
04211	Longevity regulating pathway	4.64892	0.00768752	0.0172024	16000	Igf1
04150	mTOR signaling pathway	3.57609	0.00785215	0.0174279	22414	Wnt2b
04150	mTOR signaling pathway	3.57609	0.00785215	0.0174279	80909	Castor2
04150	mTOR signaling pathway	3.57609	0.00785215	0.0174279	16000	Igf1
04150	mTOR signaling pathway	3.57609	0.00785215	0.0174279	14362	Fzd1
04150	mTOR signaling pathway	3.57609	0.00785215	0.0174279	22411	Wnt11
04150	mTOR signaling pathway	3.57609	0.00785215	0.0174279	16367	Irs1
04150	mTOR signaling pathway	3.57609	0.00785215	0.0174279	22415	Wnt3
04150	mTOR signaling pathway	3.57609	0.00785215	0.0174279	14783	Grb10
04750	Inflammatory mediator regulation of TRP channels	3.84359	0.00988284	0.0217582	224129	Adcy5
04750	Inflammatory mediator regulation of TRP channels	3.84359	0.00988284	0.0217582	12062	Bdkrb2
04750	Inflammatory mediator regulation of TRP channels	3.84359	0.00988284	0.0217582	11684	Alox12
04750	Inflammatory mediator regulation of TRP channels	3.84359	0.00988284	0.0217582	104110	Adcy4
04750	Inflammatory mediator regulation of TRP channels	3.84359	0.00988284	0.0217582	16000	Igf1
04750	Inflammatory mediator regulation of TRP channels	3.84359	0.00988284	0.0217582	210044	Adcy2
04750	Inflammatory mediator regulation of TRP channels	3.84359	0.00988284	0.0217582	15559	Htr2b
00532	Glycosaminoglycan biosynthesis - chondroitin sulfate / dermatan sulfate	10.4601	0.0111753	0.024407	338362	Ust
00532	Glycosaminoglycan biosynthesis - chondroitin sulfate / dermatan sulfate	10.4601	0.0111753	0.024407	212898	Dse
00532	Glycosaminoglycan biosynthesis - chondroitin sulfate / dermatan sulfate	10.4601	0.0111753	0.024407	78923	Chsy3
04975	Fat digestion and absorption	6.48686	0.0133136	0.0288462	20778	Scarb1
04975	Fat digestion and absorption	6.48686	0.0133136	0.0288462	26971	Pla2g2f
04975	Fat digestion and absorption	6.48686	0.0133136	0.0288462	67916	Plpp3
04975	Fat digestion and absorption	6.48686	0.0133136	0.0288462	12491	Cd36
04920	Adipocytokine signaling pathway	4.91083	0.0143327	0.0308097	78070	Cpt1c
04920	Adipocytokine signaling pathway	4.91083	0.0143327	0.0308097	16847	Lepr
04920	Adipocytokine signaling pathway	4.91083	0.0143327	0.0308097	12491	Cd36
04920	Adipocytokine signaling pathway	4.91083	0.0143327	0.0308097	12702	Socs3
04920	Adipocytokine signaling pathway	4.91083	0.0143327	0.0308097	16367	Irs1
04910	Insulin signaling pathway	3.51177	0.0163006	0.0347662	19088	Prkar2b
04910	Insulin signaling pathway	3.51177	0.0163006	0.0347662	19085	Prkar1b
04910	Insulin signaling pathway	3.51177	0.0163006	0.0347662	216148	Shc2
04910	Insulin signaling pathway	3.51177	0.0163006	0.0347662	110095	Pygl
04910	Insulin signaling pathway	3.51177	0.0163006	0.0347662	16367	Irs1
04910	Insulin signaling pathway	3.51177	0.0163006	0.0347662	12702	Socs3
04910	Insulin signaling pathway	3.51177	0.0163006	0.0347662	53412	Ppp1r3c
05214	Glioma	4.71174	0.0171227	0.0362365	18596	Pdgfrb
05214	Glioma	4.71174	0.0171227	0.0362365	216148	Shc2
05214	Glioma	4.71174	0.0171227	0.0362365	18591	Pdgfb
05214	Glioma	4.71174	0.0171227	0.0362365	18595	Pdgfra
05214	Glioma	4.71174	0.0171227	0.0362365	16000	Igf1
00565	Ether lipid metabolism	5.81115	0.0198424	0.0416689	26971	Pla2g2f
00565	Ether lipid metabolism	5.81115	0.0198424	0.0416689	18606	Enpp2
00565	Ether lipid metabolism	5.81115	0.0198424	0.0416689	67916	Plpp3
00565	Ether lipid metabolism	5.81115	0.0198424	0.0416689	27226	Pla2g7
00380	Tryptophan metabolism	5.36414	0.0263943	0.0550049	21743	Inmt
00380	Tryptophan metabolism	5.36414	0.0263943	0.0550049	11761	Aox1
00380	Tryptophan metabolism	5.36414	0.0263943	0.0550049	216343	Tph2
00380	Tryptophan metabolism	5.36414	0.0263943	0.0550049	13078	Cyp1b1
05010	Alzheimer disease	2.26777	0.0307502	0.0635969	19225	Ptgs2
05010	Alzheimer disease	2.26777	0.0307502	0.0635969	11785	Apbb1
05010	Alzheimer disease	2.26777	0.0307502	0.0635969	22153	Tubb4a
05010	Alzheimer disease	2.26777	0.0307502	0.0635969	50490	Nox4
05010	Alzheimer disease	2.26777	0.0307502	0.0635969	22415	Wnt3
05010	Alzheimer disease	2.26777	0.0307502	0.0635969	16193	Il6
05010	Alzheimer disease	2.26777	0.0307502	0.0635969	14362	Fzd1
05010	Alzheimer disease	2.26777	0.0307502	0.0635969	16367	Irs1
05010	Alzheimer disease	2.26777	0.0307502	0.0635969	22414	Wnt2b
05010	Alzheimer disease	2.26777	0.0307502	0.0635969	22411	Wnt11
05010	Alzheimer disease	2.26777	0.0307502	0.0635969	67951	Tubb6
05010	Alzheimer disease	2.26777	0.0307502	0.0635969	16572	Kif5a
01523	Antifolate resistance	6.97338	0.0357925	0.0734689	16193	Il6
01523	Antifolate resistance	6.97338	0.0357925	0.0734689	11684	Alox12
01523	Antifolate resistance	6.97338	0.0357925	0.0734689	14276	Folr2
04912	GnRH signaling pathway	3.8741	0.0387846	0.0784312	224129	Adcy5
04912	GnRH signaling pathway	3.8741	0.0387846	0.0784312	210044	Adcy2
04912	GnRH signaling pathway	3.8741	0.0387846	0.0784312	104110	Adcy4
04912	GnRH signaling pathway	3.8741	0.0387846	0.0784312	17390	Mmp2
04912	GnRH signaling pathway	3.8741	0.0387846	0.0784312	17387	Mmp14
04914	Progesterone-mediated oocyte maturation	3.8741	0.0387846	0.0784312	210044	Adcy2
04914	Progesterone-mediated oocyte maturation	3.8741	0.0387846	0.0784312	104110	Adcy4
04914	Progesterone-mediated oocyte maturation	3.8741	0.0387846	0.0784312	14677	Gnai1
04914	Progesterone-mediated oocyte maturation	3.8741	0.0387846	0.0784312	224129	Adcy5
04914	Progesterone-mediated oocyte maturation	3.8741	0.0387846	0.0784312	16000	Igf1
04152	AMPK signaling pathway	3.32066	0.0395545	0.0793999	231991	Creb5
04152	AMPK signaling pathway	3.32066	0.0395545	0.0793999	16367	Irs1
04152	AMPK signaling pathway	3.32066	0.0395545	0.0793999	12491	Cd36
04152	AMPK signaling pathway	3.32066	0.0395545	0.0793999	16847	Lepr
04152	AMPK signaling pathway	3.32066	0.0395545	0.0793999	16000	Igf1
04152	AMPK signaling pathway	3.32066	0.0395545	0.0793999	78070	Cpt1c
05022	Pathways of neurodegeneration - multiple diseases	2.06837	0.0407031	0.0811092	16193	Il6
05022	Pathways of neurodegeneration - multiple diseases	2.06837	0.0407031	0.0811092	215114	Hip1
05022	Pathways of neurodegeneration - multiple diseases	2.06837	0.0407031	0.0811092	14778	Gpx3
05022	Pathways of neurodegeneration - multiple diseases	2.06837	0.0407031	0.0811092	16572	Kif5a
05022	Pathways of neurodegeneration - multiple diseases	2.06837	0.0407031	0.0811092	14800	Gria2
05022	Pathways of neurodegeneration - multiple diseases	2.06837	0.0407031	0.0811092	67951	Tubb6
05022	Pathways of neurodegeneration - multiple diseases	2.06837	0.0407031	0.0811092	19225	Ptgs2
05022	Pathways of neurodegeneration - multiple diseases	2.06837	0.0407031	0.0811092	22153	Tubb4a
05022	Pathways of neurodegeneration - multiple diseases	2.06837	0.0407031	0.0811092	22411	Wnt11
05022	Pathways of neurodegeneration - multiple diseases	2.06837	0.0407031	0.0811092	14362	Fzd1
05022	Pathways of neurodegeneration - multiple diseases	2.06837	0.0407031	0.0811092	22415	Wnt3
05022	Pathways of neurodegeneration - multiple diseases	2.06837	0.0407031	0.0811092	50490	Nox4
05022	Pathways of neurodegeneration - multiple diseases	2.06837	0.0407031	0.0811092	22414	Wnt2b
05022	Pathways of neurodegeneration - multiple diseases	2.06837	0.0407031	0.0811092	69590	Gpx8
05225	Hepatocellular carcinoma	2.80538	0.0530032	0.104854	21808	Tgfb2
05225	Hepatocellular carcinoma	2.80538	0.0530032	0.104854	22411	Wnt11
05225	Hepatocellular carcinoma	2.80538	0.0530032	0.104854	216148	Shc2
05225	Hepatocellular carcinoma	2.80538	0.0530032	0.104854	15234	Hgf
05225	Hepatocellular carcinoma	2.80538	0.0530032	0.104854	14362	Fzd1
05225	Hepatocellular carcinoma	2.80538	0.0530032	0.104854	22414	Wnt2b
05225	Hepatocellular carcinoma	2.80538	0.0530032	0.104854	22415	Wnt3
05167	Kaposi sarcoma-associated herpesvirus infection	2.47942	0.0665764	0.130078	73181	Nfatc4
05167	Kaposi sarcoma-associated herpesvirus infection	2.47942	0.0665764	0.130078	18591	Pdgfb
05167	Kaposi sarcoma-associated herpesvirus infection	2.47942	0.0665764	0.130078	19225	Ptgs2
05167	Kaposi sarcoma-associated herpesvirus infection	2.47942	0.0665764	0.130078	14173	Fgf2
05167	Kaposi sarcoma-associated herpesvirus infection	2.47942	0.0665764	0.130078	12770	Ccr1l1
05167	Kaposi sarcoma-associated herpesvirus infection	2.47942	0.0665764	0.130078	16193	Il6
05167	Kaposi sarcoma-associated herpesvirus infection	2.47942	0.0665764	0.130078	12266	C3
05167	Kaposi sarcoma-associated herpesvirus infection	2.47942	0.0665764	0.130078	12768	Ccr1
00533	Glycosaminoglycan biosynthesis - keratan sulfate	9.96197	0.0667068	0.130078	76969	Chst1
00533	Glycosaminoglycan biosynthesis - keratan sulfate	9.96197	0.0667068	0.130078	53418	B4galt2
05230	Central carbon metabolism in cancer	4.04254	0.0697097	0.13497	80879	Slc16a3
05230	Central carbon metabolism in cancer	4.04254	0.0697097	0.13497	18595	Pdgfra
05230	Central carbon metabolism in cancer	4.04254	0.0697097	0.13497	14182	Fgfr1
05230	Central carbon metabolism in cancer	4.04254	0.0697097	0.13497	18596	Pdgfrb
00250	Alanine, aspartate and glutamate metabolism	5.36414	0.0732806	0.140885	14584	Gfpt2
00250	Alanine, aspartate and glutamate metabolism	5.36414	0.0732806	0.140885	269642	Nat8l
00250	Alanine, aspartate and glutamate metabolism	5.36414	0.0732806	0.140885	212647	Aldh4a1
04714	Thermogenesis	2.42552	0.0748863	0.142965	19091	Prkg1
04714	Thermogenesis	2.42552	0.0748863	0.142965	18160	Npr1
04714	Thermogenesis	2.42552	0.0748863	0.142965	78070	Cpt1c
04714	Thermogenesis	2.42552	0.0748863	0.142965	104110	Adcy4
04714	Thermogenesis	2.42552	0.0748863	0.142965	231991	Creb5
04714	Thermogenesis	2.42552	0.0748863	0.142965	14182	Fgfr1
04714	Thermogenesis	2.42552	0.0748863	0.142965	224129	Adcy5
04714	Thermogenesis	2.42552	0.0748863	0.142965	210044	Adcy2
04520	Adherens junction	3.92866	0.0766272	0.145272	19263	Ptprb
04520	Adherens junction	3.92866	0.0766272	0.145272	19274	Ptprm
04520	Adherens junction	3.92866	0.0766272	0.145272	245880	Wasf3
04520	Adherens junction	3.92866	0.0766272	0.145272	14182	Fgfr1
00260	Glycine, serine and threonine metabolism	5.23003	0.0783954	0.146589	11754	Aoc3
00260	Glycine, serine and threonine metabolism	5.23003	0.0783954	0.146589	192166	Sardh
00260	Glycine, serine and threonine metabolism	5.23003	0.0783954	0.146589	67092	Gatm
05033	Nicotine addiction	5.23003	0.0783954	0.146589	14800	Gria2
05033	Nicotine addiction	5.23003	0.0783954	0.146589	72961	Slc17a7
05033	Nicotine addiction	5.23003	0.0783954	0.146589	14408	Gabrr1
05219	Bladder cancer	5.10247	0.0837023	0.155447	69635	Dapk1
05219	Bladder cancer	5.10247	0.0837023	0.155447	17390	Mmp2
05219	Bladder cancer	5.10247	0.0837023	0.155447	17395	Mmp9
00603	Glycosphingolipid biosynthesis - globo and isoglobo series	8.71672	0.0863193	0.159224	239559	A4galt
00603	Glycosphingolipid biosynthesis - globo and isoglobo series	8.71672	0.0863193	0.159224	26879	B3galnt1
04672	Intestinal immune network for IgA production	4.86515	0.0948931	0.173865	16153	Il10
04672	Intestinal immune network for IgA production	4.86515	0.0948931	0.173865	20315	Cxcl12
04672	Intestinal immune network for IgA production	4.86515	0.0948931	0.173865	16193	Il6
05166	Human T-cell leukemia virus 1 infection	2.25858	0.108665	0.197771	210044	Adcy2
05166	Human T-cell leukemia virus 1 infection	2.25858	0.108665	0.197771	104110	Adcy4
05166	Human T-cell leukemia virus 1 infection	2.25858	0.108665	0.197771	231991	Creb5
05166	Human T-cell leukemia virus 1 infection	2.25858	0.108665	0.197771	73181	Nfatc4
05166	Human T-cell leukemia virus 1 infection	2.25858	0.108665	0.197771	18186	Nrp1
05166	Human T-cell leukemia virus 1 infection	2.25858	0.108665	0.197771	16193	Il6
05166	Human T-cell leukemia virus 1 infection	2.25858	0.108665	0.197771	21808	Tgfb2
05166	Human T-cell leukemia virus 1 infection	2.25858	0.108665	0.197771	224129	Adcy5
04650	Natural killer cell mediated cytotoxicity	2.88156	0.122781	0.221981	15978	Ifng
04650	Natural killer cell mediated cytotoxicity	2.88156	0.122781	0.221981	216148	Shc2
04650	Natural killer cell mediated cytotoxicity	2.88156	0.122781	0.221981	14939	Gzmb
04650	Natural killer cell mediated cytotoxicity	2.88156	0.122781	0.221981	18106	Cd244a
04650	Natural killer cell mediated cytotoxicity	2.88156	0.122781	0.221981	22177	Tyrobp
04979	Cholesterol metabolism	4.26942	0.133067	0.238995	12491	Cd36
04979	Cholesterol metabolism	4.26942	0.133067	0.238995	20778	Scarb1
04979	Cholesterol metabolism	4.26942	0.133067	0.238995	18830	Pltp
05416	Viral myocarditis	3.16972	0.152416	0.271958	16772	Lama1
05416	Viral myocarditis	3.16972	0.152416	0.271958	12389	Cav1
05416	Viral myocarditis	3.16972	0.152416	0.271958	16773	Lama2
05416	Viral myocarditis	3.16972	0.152416	0.271958	24052	Sgcd
04964	Proximal tubule bicarbonate reclamation	6.33943	0.157057	0.27801	98660	Atp1a2
04964	Proximal tubule bicarbonate reclamation	6.33943	0.157057	0.27801	11932	Atp1b2
03320	PPAR signaling pathway	3.1341	0.157845	0.27801	78070	Cpt1c
03320	PPAR signaling pathway	3.1341	0.157845	0.27801	11770	Fabp4
03320	PPAR signaling pathway	3.1341	0.157845	0.27801	12491	Cd36
03320	PPAR signaling pathway	3.1341	0.157845	0.27801	18830	Pltp
04068	FoxO signaling pathway	2.66159	0.163998	0.286996	16153	Il10
04068	FoxO signaling pathway	2.66159	0.163998	0.286996	21808	Tgfb2
04068	FoxO signaling pathway	2.66159	0.163998	0.286996	16367	Irs1
04068	FoxO signaling pathway	2.66159	0.163998	0.286996	16193	Il6
04068	FoxO signaling pathway	2.66159	0.163998	0.286996	16000	Igf1
00330	Arginine and proline metabolism	3.8741	0.170076	0.295738	18127	Nos3
00330	Arginine and proline metabolism	3.8741	0.170076	0.295738	212647	Aldh4a1
00330	Arginine and proline metabolism	3.8741	0.170076	0.295738	67092	Gatm
00140	Steroid hormone biosynthesis	3.0319	0.174785	0.298226	15483	Hsd11b1
00140	Steroid hormone biosynthesis	3.0319	0.174785	0.298226	13078	Cyp1b1
00140	Steroid hormone biosynthesis	3.0319	0.174785	0.298226	13123	Cyp7b1
00140	Steroid hormone biosynthesis	3.0319	0.174785	0.298226	13079	Cyp21a1
04666	Fc gamma R-mediated phagocytosis	3.0319	0.174785	0.298226	67916	Plpp3
04666	Fc gamma R-mediated phagocytosis	3.0319	0.174785	0.298226	227753	Gsn
04666	Fc gamma R-mediated phagocytosis	3.0319	0.174785	0.298226	245880	Wasf3
04666	Fc gamma R-mediated phagocytosis	3.0319	0.174785	0.298226	230837	Asap3
04742	Taste transduction	3.0319	0.174785	0.298226	18573	Pde1a
04742	Taste transduction	3.0319	0.174785	0.298226	104110	Adcy4
04742	Taste transduction	3.0319	0.174785	0.298226	110876	Scn2a
04742	Taste transduction	3.0319	0.174785	0.298226	387512	Tas2r135
05016	Huntington disease	2.07816	0.176782	0.29964	16513	Kcnj10
05016	Huntington disease	2.07816	0.176782	0.29964	14778	Gpx3
05016	Huntington disease	2.07816	0.176782	0.29964	14800	Gria2
05016	Huntington disease	2.07816	0.176782	0.29964	231991	Creb5
05016	Huntington disease	2.07816	0.176782	0.29964	215114	Hip1
05016	Huntington disease	2.07816	0.176782	0.29964	22153	Tubb4a
05016	Huntington disease	2.07816	0.176782	0.29964	67951	Tubb6
05016	Huntington disease	2.07816	0.176782	0.29964	16572	Kif5a
05016	Huntington disease	2.07816	0.176782	0.29964	69590	Gpx8
05135	Yersinia infection	2.60201	0.177808	0.29964	16402	Itga5
05135	Yersinia infection	2.60201	0.177808	0.29964	14268	Fn1
05135	Yersinia infection	2.60201	0.177808	0.29964	20296	Ccl2
05135	Yersinia infection	2.60201	0.177808	0.29964	16153	Il10
05135	Yersinia infection	2.60201	0.177808	0.29964	16193	Il6
04728	Dopaminergic synapse	2.58273	0.182561	0.305762	14677	Gnai1
04728	Dopaminergic synapse	2.58273	0.182561	0.305762	224129	Adcy5
04728	Dopaminergic synapse	2.58273	0.182561	0.305762	231991	Creb5
04728	Dopaminergic synapse	2.58273	0.182561	0.305762	14800	Gria2
04728	Dopaminergic synapse	2.58273	0.182561	0.305762	16572	Kif5a
00534	Glycosaminoglycan biosynthesis - heparan sulfate / heparin	5.81115	0.184177	0.306587	83398	Ndst3
00534	Glycosaminoglycan biosynthesis - heparan sulfate / heparin	5.81115	0.184177	0.306587	64580	Ndst4
04210	Apoptosis	2.56374	0.18739	0.310045	12984	Csf2rb2
04210	Apoptosis	2.56374	0.18739	0.310045	12983	Csf2rb
04210	Apoptosis	2.56374	0.18739	0.310045	14939	Gzmb
04210	Apoptosis	2.56374	0.18739	0.310045	13038	Ctsk
04210	Apoptosis	2.56374	0.18739	0.310045	18952	Septin4
05310	Asthma	5.5787	0.198333	0.326174	16153	Il10
05310	Asthma	5.5787	0.198333	0.326174	20292	Ccl11
00830	Retinol metabolism	2.87562	0.205194	0.335437	56847	Aldh1a3
00830	Retinol metabolism	2.87562	0.205194	0.335437	232174	Cyp26b1
00830	Retinol metabolism	2.87562	0.205194	0.335437	11761	Aox1
00830	Retinol metabolism	2.87562	0.205194	0.335437	19378	Aldh1a2
00564	Glycerophospholipid metabolism	2.84628	0.211601	0.343852	67916	Plpp3
00564	Glycerophospholipid metabolism	2.84628	0.211601	0.343852	26971	Pla2g2f
00564	Glycerophospholipid metabolism	2.84628	0.211601	0.343852	331374	Dgkk
00564	Glycerophospholipid metabolism	2.84628	0.211601	0.343852	192654	Pla2g15
05330	Allograft rejection	3.32066	0.248118	0.398448	15978	Ifng
05330	Allograft rejection	3.32066	0.248118	0.398448	14939	Gzmb
05330	Allograft rejection	3.32066	0.248118	0.398448	16153	Il10
05332	Graft-versus-host disease	3.32066	0.248118	0.398448	14939	Gzmb
05332	Graft-versus-host disease	3.32066	0.248118	0.398448	15978	Ifng
05332	Graft-versus-host disease	3.32066	0.248118	0.398448	16193	Il6
04659	Th17 cell differentiation	2.68207	0.252294	0.400443	16171	Il17a
04659	Th17 cell differentiation	2.68207	0.252294	0.400443	16193	Il6
04659	Th17 cell differentiation	2.68207	0.252294	0.400443	15978	Ifng
04659	Th17 cell differentiation	2.68207	0.252294	0.400443	257630	Il17f
04922	Glucagon signaling pathway	2.68207	0.252294	0.400443	110095	Pygl
04922	Glucagon signaling pathway	2.68207	0.252294	0.400443	231991	Creb5
04922	Glucagon signaling pathway	2.68207	0.252294	0.400443	210044	Adcy2
04922	Glucagon signaling pathway	2.68207	0.252294	0.400443	78070	Cpt1c
04064	NF-kappa B signaling pathway	2.65652	0.259448	0.409418	20315	Cxcl12
04064	NF-kappa B signaling pathway	2.65652	0.259448	0.409418	22329	Vcam1
04064	NF-kappa B signaling pathway	2.65652	0.259448	0.409418	18829	Ccl21a
04064	NF-kappa B signaling pathway	2.65652	0.259448	0.409418	19225	Ptgs2
05211	Renal cell carcinoma	3.07649	0.297458	0.466702	18591	Pdgfb
05211	Renal cell carcinoma	3.07649	0.297458	0.466702	21808	Tgfb2
[truncated: 207 more rows]

## Sheet: down-regulated gene pathway
path_id	path_name	path_diffgene_count	path_gene_count	enrichment	pvalue	FDR
01100	Metabolic pathways	35	1572	10.4303	8.86604e-25	9.57533e-23
04714	Thermogenesis	15	230	30.5523	1.50778e-17	8.14202e-16
00190	Oxidative phosphorylation	12	133	42.2678	7.14572e-16	2.57246e-14
05012	Parkinson disease	11	247	20.8629	3.17718e-11	8.57838e-10
04932	Non-alcoholic fatty liver disease	9	151	27.9219	1.98538e-10	4.2206e-09
05204	Chemical carcinogenesis	8	101	37.1064	2.45679e-10	4.2206e-09
05016	Huntington disease	11	302	17.0634	2.73557e-10	4.2206e-09
05020	Prion disease	10	268	17.4801	1.62848e-09	2.19844e-08
05014	Amyotrophic lateral sclerosis	11	369	13.9652	2.26969e-09	2.72363e-08
05010	Alzheimer disease	10	369	12.6956	3.47864e-08	3.75693e-07
00140	Steroid hormone biosynthesis	6	92	30.5523	2.10495e-07	1.89445e-06
00983	Drug metabolism - other enzymes	6	92	30.5523	2.10495e-07	1.89445e-06
00830	Retinol metabolism	6	97	28.9774	2.89152e-07	2.40219e-06
05022	Pathways of neurodegeneration - multiple diseases	10	472	9.92517	3.47614e-07	2.68159e-06
00982	Drug metabolism - cytochrome P450	5	71	32.9907	1.93143e-06	1.39063e-05
00980	Metabolism of xenobiotics by cytochrome P450	5	73	32.0868	2.22053e-06	1.49886e-05
04723	Retrograde endocannabinoid signaling	6	148	18.9919	3.52429e-06	2.23896e-05
01240	Biosynthesis of cofactors	6	154	18.252	4.44439e-06	2.66663e-05
00920	Sulfur metabolism	3	11	127.764	6.21824e-06	3.53458e-05
04976	Bile secretion	4	100	18.7387	0.000267134	0.00144252
02010	ABC transporters	3	50	28.1081	0.000694849	0.00357351
05160	Hepatitis C	4	165	11.3568	0.00182169	0.00894285
04260	Cardiac muscle contraction	3	87	16.1541	0.0035467	0.0166541
03320	PPAR signaling pathway	3	89	15.7911	0.00378814	0.0170466
00053	Ascorbate and aldarate metabolism	2	31	30.2237	0.0080854	0.0349289
04919	Thyroid hormone signaling pathway	3	120	11.7117	0.00892674	0.0370803
00040	Pentose and glucuronate interconversions	2	35	26.7696	0.0102881	0.0411524
04726	Serotonergic synapse	3	131	10.7283	0.0114411	0.04413
00860	Porphyrin and chlorophyll metabolism	2	42	22.308	0.0147426	0.0549034
00591	Linoleic acid metabolism	2	50	18.7387	0.0207423	0.0722636
00600	Sphingolipid metabolism	2	50	18.7387	0.0207423	0.0722636
00071	Fatty acid degradation	2	52	18.018	0.02239	0.0755662
05164	Influenza A	3	173	8.12372	0.0248304	0.0812631
01212	Fatty acid metabolism	2	62	15.1119	0.0314885	0.100022
04913	Ovarian steroidogenesis	2	63	14.872	0.0324757	0.100211
00785	Lipoic acid metabolism	1	4	117.117	0.0340454	0.102136
00480	Glutathione metabolism	2	71	13.1963	0.0408649	0.119281
04927	Cortisol synthesis and secretion	2	72	13.013	0.0419741	0.119295
01524	Platinum drug resistance	2	80	11.7117	0.0513196	0.142116
00590	Arachidonic acid metabolism	2	86	10.8946	0.0588667	0.154511
04146	Peroxisome	2	86	10.8946	0.0588667	0.154511
04020	Calcium signaling pathway	3	240	5.85585	0.0600876	0.154511
05171	Coronavirus disease - COVID-19	3	247	5.68989	0.0648236	0.162813
04122	Sulfur relay system	1	8	58.5585	0.0678028	0.166425
04925	Aldosterone synthesis and secretion	2	102	9.18565	0.0811438	0.194745
04750	Inflammatory mediator regulation of TRP channels	2	127	7.37745	0.121768	0.28589
05162	Measles	2	146	6.41737	0.156943	0.347427
05418	Fluid shear stress and atherosclerosis	2	146	6.41737	0.156943	0.347427
00061	Fatty acid biosynthesis	1	19	24.6562	0.159171	0.347427
05322	Systemic lupus erythematosus	2	148	6.33065	0.160846	0.347427
05226	Gastric cancer	2	150	6.24624	0.164785	0.348956
04934	Cushing syndrome	2	162	5.78355	0.189167	0.39098
00360	Phenylalanine metabolism	1	23	20.3682	0.19187	0.39098
04977	Vitamin digestion and absorption	1	24	19.5195	0.200001	0.400003
00592	alpha-Linolenic acid metabolism	1	25	18.7387	0.208116	0.402603
05225	Hepatocellular carcinoma	2	174	5.38469	0.214773	0.402603
00340	Histidine metabolism	1	26	18.018	0.216213	0.402603
00790	Folate biosynthesis	1	26	18.018	0.216213	0.402603
00512	Mucin type O-glycan biosynthesis	1	28	16.731	0.232355	0.425328
00410	beta-Alanine metabolism	1	31	15.1119	0.256441	0.461593
01040	Biosynthesis of unsaturated fatty acids	1	34	13.7785	0.280373	0.490277
04613	Neutrophil extracellular trap formation	2	205	4.57042	0.286053	0.490277
05034	Alcoholism	2	205	4.57042	0.286053	0.490277
00051	Fructose and mannose metabolism	1	36	13.013	0.296244	0.490277
04621	NOD-like receptor signaling pathway	2	211	4.44045	0.300628	0.490277
04614	Renin-angiotensin system	1	37	12.6613	0.304154	0.490277
05216	Thyroid cancer	1	37	12.6613	0.304154	0.490277
00350	Tyrosine metabolism	1	40	11.7117	0.327783	0.505722
00513	Various types of N-glycan biosynthesis	1	40	11.7117	0.327783	0.505722
04216	Ferroptosis	1	40	11.7117	0.327783	0.505722
05203	Viral carcinogenesis	2	229	4.09142	0.345715	0.525877
05169	Epstein-Barr virus infection	2	231	4.056	0.350845	0.526267
00565	Ether lipid metabolism	1	48	9.75975	0.390064	0.57708
00510	N-Glycan biosynthesis	1	50	9.36936	0.405469	0.583875
00520	Amino sugar and nucleotide sugar metabolism	1	50	9.36936	0.405469	0.583875
00270	Cysteine and methionine metabolism	1	53	8.83902	0.428455	0.608857
05200	Pathways in cancer	3	543	2.58822	0.443647	0.622258
00280	Valine, leucine and isoleucine degradation	1	57	8.21874	0.458875	0.635366
00240	Pyrimidine metabolism	1	58	8.07703	0.46644	0.637665
04961	Endocrine and other factor-regulated calcium reabsorption	1	61	7.6798	0.489039	0.660202
00010	Glycolysis / Gluconeogenesis	1	67	6.99206	0.533805	0.71174
05206	MicroRNAs in cancer	2	303	3.0922	0.548627	0.722581
04920	Adipocytokine signaling pathway	1	71	6.59814	0.563334	0.733013
00562	Inositol phosphate metabolism	1	72	6.5065	0.570677	0.733728
03018	RNA degradation	1	84	5.577	0.657588	0.835524
04970	Salivary secretion	1	86	5.4473	0.671859	0.84373
04211	Longevity regulating pathway	1	90	5.2052	0.700219	0.869237
04350	TGF-beta signaling pathway	1	95	4.93124	0.735332	0.90078
04070	Phosphatidylinositol signaling system	1	96	4.87987	0.74231	0.90078
05215	Prostate cancer	1	99	4.732	0.763155	0.915786
04933	AGE-RAGE signaling pathway in diabetic complications	1	101	4.6383	0.776978	0.922127
05142	Chagas disease	1	103	4.54823	0.790742	0.928262
05146	Amoebiasis	1	107	4.37821	0.818095	0.947754
04974	Protein digestion and absorption	1	108	4.33767	0.824897	0.947754
04114	Oocyte meiosis	1	119	3.93671	0.898774	1
04071	Sphingolipid signaling pathway	1	124	3.77797	0.931787	1
04152	AMPK signaling pathway	1	126	3.718	0.944894	1
04380	Osteoclast differentiation	1	128	3.65991	0.957946	1
03040	Spliceosome	1	134	3.49603	0.996769	1
04728	Dopaminergic synapse	1	135	3.47013	1	1
00230	Purine metabolism	1	136	3.44462	1	1
05168	Herpes simplex virus 1 infection	2	458	2.04571	1	1
04120	Ubiquitin mediated proteolysis	1	145	3.23081	1	1
03010	Ribosome	1	179	2.61714	1	1
05202	Transcriptional misregulation in cancer	1	223	2.10075	1	1
04080	Neuroactive ligand-receptor interaction	1	358	1.30857	1	1
05165	Human papillomavirus infection	1	362	1.29411	1	1
04740	Olfactory transduction	2	1167	0.802859	1	1

## Sheet: pathway of downregulated genes 
path_id	path_name	enrichment	pvalue	FDR	gene_id	gene_name
01100	Metabolic pathways	10.4303	8.86604e-25	9.57533e-23	623661	Lipt1
01100	Metabolic pathways	10.4303	8.86604e-25	9.57533e-23	22239	Ugt8a
01100	Metabolic pathways	10.4303	8.86604e-25	9.57533e-23	235674	Acaa1b
01100	Metabolic pathways	10.4303	8.86604e-25	9.57533e-23	14869	Gstp2
01100	Metabolic pathways	10.4303	8.86604e-25	9.57533e-23	66447	Mgst3
01100	Metabolic pathways	10.4303	8.86604e-25	9.57533e-23	621603	Aldh3b2
01100	Metabolic pathways	10.4303	8.86604e-25	9.57533e-23	18802	Plcd4
01100	Metabolic pathways	10.4303	8.86604e-25	9.57533e-23	100559	Ugt2b38
01100	Metabolic pathways	10.4303	8.86604e-25	9.57533e-23	394434	Ugt1a9
01100	Metabolic pathways	10.4303	8.86604e-25	9.57533e-23	79059	Nme3
01100	Metabolic pathways	10.4303	8.86604e-25	9.57533e-23	20341	Selenbp1
01100	Metabolic pathways	10.4303	8.86604e-25	9.57533e-23	20342	Selenbp2
01100	Metabolic pathways	10.4303	8.86604e-25	9.57533e-23	246221	Mpst
01100	Metabolic pathways	10.4303	8.86604e-25	9.57533e-23	69888	Cyp2c66
01100	Metabolic pathways	10.4303	8.86604e-25	9.57533e-23	72303	Cyp2c65
01100	Metabolic pathways	10.4303	8.86604e-25	9.57533e-23	15493	Hsd3b2
01100	Metabolic pathways	10.4303	8.86604e-25	9.57533e-23	15494	Hsd3b3
01100	Metabolic pathways	10.4303	8.86604e-25	9.57533e-23	29858	Pmm1
01100	Metabolic pathways	10.4303	8.86604e-25	9.57533e-23	74205	Acsl3
01100	Metabolic pathways	10.4303	8.86604e-25	9.57533e-23	171168	Acer1
01100	Metabolic pathways	10.4303	8.86604e-25	9.57533e-23	208624	Alg3
01100	Metabolic pathways	10.4303	8.86604e-25	9.57533e-23	272411	B3gnt6
01100	Metabolic pathways	10.4303	8.86604e-25	9.57533e-23	72562	Pcbd2
01100	Metabolic pathways	10.4303	8.86604e-25	9.57533e-23	67530	Uqcrb
01100	Metabolic pathways	10.4303	8.86604e-25	9.57533e-23	12859	Cox5b
01100	Metabolic pathways	10.4303	8.86604e-25	9.57533e-23	12861	Cox6a1
01100	Metabolic pathways	10.4303	8.86604e-25	9.57533e-23	11957	Atp5j
01100	Metabolic pathways	10.4303	8.86604e-25	9.57533e-23	11958	Atp5k
01100	Metabolic pathways	10.4303	8.86604e-25	9.57533e-23	57423	Atp5j2
01100	Metabolic pathways	10.4303	8.86604e-25	9.57533e-23	17993	Ndufs4
01100	Metabolic pathways	10.4303	8.86604e-25	9.57533e-23	66091	Ndufa3
01100	Metabolic pathways	10.4303	8.86604e-25	9.57533e-23	68194	Ndufb4
01100	Metabolic pathways	10.4303	8.86604e-25	9.57533e-23	68202	Ndufa5
01100	Metabolic pathways	10.4303	8.86604e-25	9.57533e-23	68342	Ndufb10
01100	Metabolic pathways	10.4303	8.86604e-25	9.57533e-23	78330	Ndufv3
04714	Thermogenesis	30.5523	1.50778e-17	8.14202e-16	68342	Ndufb10
04714	Thermogenesis	30.5523	1.50778e-17	8.14202e-16	78330	Ndufv3
04714	Thermogenesis	30.5523	1.50778e-17	8.14202e-16	11957	Atp5j
04714	Thermogenesis	30.5523	1.50778e-17	8.14202e-16	19016	Pparg
04714	Thermogenesis	30.5523	1.50778e-17	8.14202e-16	74205	Acsl3
04714	Thermogenesis	30.5523	1.50778e-17	8.14202e-16	12859	Cox5b
04714	Thermogenesis	30.5523	1.50778e-17	8.14202e-16	12861	Cox6a1
04714	Thermogenesis	30.5523	1.50778e-17	8.14202e-16	17993	Ndufs4
04714	Thermogenesis	30.5523	1.50778e-17	8.14202e-16	66091	Ndufa3
04714	Thermogenesis	30.5523	1.50778e-17	8.14202e-16	66359	Cox20
04714	Thermogenesis	30.5523	1.50778e-17	8.14202e-16	67530	Uqcrb
04714	Thermogenesis	30.5523	1.50778e-17	8.14202e-16	68194	Ndufb4
04714	Thermogenesis	30.5523	1.50778e-17	8.14202e-16	68202	Ndufa5
04714	Thermogenesis	30.5523	1.50778e-17	8.14202e-16	57423	Atp5j2
04714	Thermogenesis	30.5523	1.50778e-17	8.14202e-16	11958	Atp5k
00190	Oxidative phosphorylation	42.2678	7.14572e-16	2.57246e-14	12859	Cox5b
00190	Oxidative phosphorylation	42.2678	7.14572e-16	2.57246e-14	12861	Cox6a1
00190	Oxidative phosphorylation	42.2678	7.14572e-16	2.57246e-14	67530	Uqcrb
00190	Oxidative phosphorylation	42.2678	7.14572e-16	2.57246e-14	57423	Atp5j2
00190	Oxidative phosphorylation	42.2678	7.14572e-16	2.57246e-14	66091	Ndufa3
00190	Oxidative phosphorylation	42.2678	7.14572e-16	2.57246e-14	68342	Ndufb10
00190	Oxidative phosphorylation	42.2678	7.14572e-16	2.57246e-14	68194	Ndufb4
00190	Oxidative phosphorylation	42.2678	7.14572e-16	2.57246e-14	68202	Ndufa5
00190	Oxidative phosphorylation	42.2678	7.14572e-16	2.57246e-14	78330	Ndufv3
00190	Oxidative phosphorylation	42.2678	7.14572e-16	2.57246e-14	17993	Ndufs4
00190	Oxidative phosphorylation	42.2678	7.14572e-16	2.57246e-14	11958	Atp5k
00190	Oxidative phosphorylation	42.2678	7.14572e-16	2.57246e-14	11957	Atp5j
05012	Parkinson disease	20.8629	3.17718e-11	8.57838e-10	17993	Ndufs4
05012	Parkinson disease	20.8629	3.17718e-11	8.57838e-10	11957	Atp5j
05012	Parkinson disease	20.8629	3.17718e-11	8.57838e-10	14680	Gnal
05012	Parkinson disease	20.8629	3.17718e-11	8.57838e-10	12861	Cox6a1
05012	Parkinson disease	20.8629	3.17718e-11	8.57838e-10	68202	Ndufa5
05012	Parkinson disease	20.8629	3.17718e-11	8.57838e-10	68342	Ndufb10
05012	Parkinson disease	20.8629	3.17718e-11	8.57838e-10	66091	Ndufa3
05012	Parkinson disease	20.8629	3.17718e-11	8.57838e-10	68194	Ndufb4
05012	Parkinson disease	20.8629	3.17718e-11	8.57838e-10	12859	Cox5b
05012	Parkinson disease	20.8629	3.17718e-11	8.57838e-10	78330	Ndufv3
05012	Parkinson disease	20.8629	3.17718e-11	8.57838e-10	67530	Uqcrb
04932	Non-alcoholic fatty liver disease	27.9219	1.98538e-10	4.2206e-09	66091	Ndufa3
04932	Non-alcoholic fatty liver disease	27.9219	1.98538e-10	4.2206e-09	17993	Ndufs4
04932	Non-alcoholic fatty liver disease	27.9219	1.98538e-10	4.2206e-09	68342	Ndufb10
04932	Non-alcoholic fatty liver disease	27.9219	1.98538e-10	4.2206e-09	78330	Ndufv3
04932	Non-alcoholic fatty liver disease	27.9219	1.98538e-10	4.2206e-09	12859	Cox5b
04932	Non-alcoholic fatty liver disease	27.9219	1.98538e-10	4.2206e-09	12861	Cox6a1
04932	Non-alcoholic fatty liver disease	27.9219	1.98538e-10	4.2206e-09	68194	Ndufb4
04932	Non-alcoholic fatty liver disease	27.9219	1.98538e-10	4.2206e-09	68202	Ndufa5
04932	Non-alcoholic fatty liver disease	27.9219	1.98538e-10	4.2206e-09	67530	Uqcrb
05204	Chemical carcinogenesis	37.1064	2.45679e-10	4.2206e-09	20887	Sult1a1
05204	Chemical carcinogenesis	37.1064	2.45679e-10	4.2206e-09	100559	Ugt2b38
05204	Chemical carcinogenesis	37.1064	2.45679e-10	4.2206e-09	66447	Mgst3
05204	Chemical carcinogenesis	37.1064	2.45679e-10	4.2206e-09	14869	Gstp2
05204	Chemical carcinogenesis	37.1064	2.45679e-10	4.2206e-09	72303	Cyp2c65
05204	Chemical carcinogenesis	37.1064	2.45679e-10	4.2206e-09	394434	Ugt1a9
05204	Chemical carcinogenesis	37.1064	2.45679e-10	4.2206e-09	69888	Cyp2c66
05204	Chemical carcinogenesis	37.1064	2.45679e-10	4.2206e-09	621603	Aldh3b2
05016	Huntington disease	17.0634	2.73557e-10	4.2206e-09	17993	Ndufs4
05016	Huntington disease	17.0634	2.73557e-10	4.2206e-09	78330	Ndufv3
05016	Huntington disease	17.0634	2.73557e-10	4.2206e-09	68342	Ndufb10
05016	Huntington disease	17.0634	2.73557e-10	4.2206e-09	68202	Ndufa5
05016	Huntington disease	17.0634	2.73557e-10	4.2206e-09	12859	Cox5b
05016	Huntington disease	17.0634	2.73557e-10	4.2206e-09	68194	Ndufb4
05016	Huntington disease	17.0634	2.73557e-10	4.2206e-09	67530	Uqcrb
05016	Huntington disease	17.0634	2.73557e-10	4.2206e-09	66091	Ndufa3
05016	Huntington disease	17.0634	2.73557e-10	4.2206e-09	19016	Pparg
05016	Huntington disease	17.0634	2.73557e-10	4.2206e-09	12861	Cox6a1
05016	Huntington disease	17.0634	2.73557e-10	4.2206e-09	11957	Atp5j
05020	Prion disease	17.4801	1.62848e-09	2.19844e-08	68194	Ndufb4
05020	Prion disease	17.4801	1.62848e-09	2.19844e-08	66091	Ndufa3
05020	Prion disease	17.4801	1.62848e-09	2.19844e-08	67530	Uqcrb
05020	Prion disease	17.4801	1.62848e-09	2.19844e-08	17993	Ndufs4
05020	Prion disease	17.4801	1.62848e-09	2.19844e-08	78330	Ndufv3
05020	Prion disease	17.4801	1.62848e-09	2.19844e-08	12859	Cox5b
05020	Prion disease	17.4801	1.62848e-09	2.19844e-08	68202	Ndufa5
05020	Prion disease	17.4801	1.62848e-09	2.19844e-08	68342	Ndufb10
05020	Prion disease	17.4801	1.62848e-09	2.19844e-08	11957	Atp5j
05020	Prion disease	17.4801	1.62848e-09	2.19844e-08	12861	Cox6a1
05014	Amyotrophic lateral sclerosis	13.9652	2.26969e-09	2.72363e-08	66091	Ndufa3
05014	Amyotrophic lateral sclerosis	13.9652	2.26969e-09	2.72363e-08	12861	Cox6a1
05014	Amyotrophic lateral sclerosis	13.9652	2.26969e-09	2.72363e-08	11727	Ang
05014	Amyotrophic lateral sclerosis	13.9652	2.26969e-09	2.72363e-08	17993	Ndufs4
05014	Amyotrophic lateral sclerosis	13.9652	2.26969e-09	2.72363e-08	68194	Ndufb4
05014	Amyotrophic lateral sclerosis	13.9652	2.26969e-09	2.72363e-08	67530	Uqcrb
05014	Amyotrophic lateral sclerosis	13.9652	2.26969e-09	2.72363e-08	11957	Atp5j
05014	Amyotrophic lateral sclerosis	13.9652	2.26969e-09	2.72363e-08	68202	Ndufa5
05014	Amyotrophic lateral sclerosis	13.9652	2.26969e-09	2.72363e-08	68342	Ndufb10
05014	Amyotrophic lateral sclerosis	13.9652	2.26969e-09	2.72363e-08	78330	Ndufv3
05014	Amyotrophic lateral sclerosis	13.9652	2.26969e-09	2.72363e-08	12859	Cox5b
05010	Alzheimer disease	12.6956	3.47864e-08	3.75693e-07	68342	Ndufb10
05010	Alzheimer disease	12.6956	3.47864e-08	3.75693e-07	12859	Cox5b
05010	Alzheimer disease	12.6956	3.47864e-08	3.75693e-07	78330	Ndufv3
05010	Alzheimer disease	12.6956	3.47864e-08	3.75693e-07	67530	Uqcrb
05010	Alzheimer disease	12.6956	3.47864e-08	3.75693e-07	68202	Ndufa5
05010	Alzheimer disease	12.6956	3.47864e-08	3.75693e-07	11957	Atp5j
05010	Alzheimer disease	12.6956	3.47864e-08	3.75693e-07	12861	Cox6a1
05010	Alzheimer disease	12.6956	3.47864e-08	3.75693e-07	17993	Ndufs4
05010	Alzheimer disease	12.6956	3.47864e-08	3.75693e-07	68194	Ndufb4
05010	Alzheimer disease	12.6956	3.47864e-08	3.75693e-07	66091	Ndufa3
00140	Steroid hormone biosynthesis	30.5523	2.10495e-07	1.89445e-06	100559	Ugt2b38
00140	Steroid hormone biosynthesis	30.5523	2.10495e-07	1.89445e-06	15493	Hsd3b2
00140	Steroid hormone biosynthesis	30.5523	2.10495e-07	1.89445e-06	69888	Cyp2c66
00140	Steroid hormone biosynthesis	30.5523	2.10495e-07	1.89445e-06	394434	Ugt1a9
00140	Steroid hormone biosynthesis	30.5523	2.10495e-07	1.89445e-06	15494	Hsd3b3
00140	Steroid hormone biosynthesis	30.5523	2.10495e-07	1.89445e-06	72303	Cyp2c65
00983	Drug metabolism - other enzymes	30.5523	2.10495e-07	1.89445e-06	79059	Nme3
00983	Drug metabolism - other enzymes	30.5523	2.10495e-07	1.89445e-06	394434	Ugt1a9
00983	Drug metabolism - other enzymes	30.5523	2.10495e-07	1.89445e-06	14869	Gstp2
00983	Drug metabolism - other enzymes	30.5523	2.10495e-07	1.89445e-06	100559	Ugt2b38
00983	Drug metabolism - other enzymes	30.5523	2.10495e-07	1.89445e-06	66447	Mgst3
00983	Drug metabolism - other enzymes	30.5523	2.10495e-07	1.89445e-06	234669	Ces2b
00830	Retinol metabolism	28.9774	2.89152e-07	2.40219e-06	72303	Cyp2c65
00830	Retinol metabolism	28.9774	2.89152e-07	2.40219e-06	394434	Ugt1a9
00830	Retinol metabolism	28.9774	2.89152e-07	2.40219e-06	69888	Cyp2c66
00830	Retinol metabolism	28.9774	2.89152e-07	2.40219e-06	242285	Sdr16c5
00830	Retinol metabolism	28.9774	2.89152e-07	2.40219e-06	100559	Ugt2b38
00830	Retinol metabolism	28.9774	2.89152e-07	2.40219e-06	67442	Retsat
05022	Pathways of neurodegeneration - multiple diseases	9.92517	3.47614e-07	2.68159e-06	78330	Ndufv3
05022	Pathways of neurodegeneration - multiple diseases	9.92517	3.47614e-07	2.68159e-06	67530	Uqcrb
05022	Pathways of neurodegeneration - multiple diseases	9.92517	3.47614e-07	2.68159e-06	66091	Ndufa3
05022	Pathways of neurodegeneration - multiple diseases	9.92517	3.47614e-07	2.68159e-06	12859	Cox5b
05022	Pathways of neurodegeneration - multiple diseases	9.92517	3.47614e-07	2.68159e-06	17993	Ndufs4
05022	Pathways of neurodegeneration - multiple diseases	9.92517	3.47614e-07	2.68159e-06	68194	Ndufb4
05022	Pathways of neurodegeneration - multiple diseases	9.92517	3.47614e-07	2.68159e-06	11957	Atp5j
05022	Pathways of neurodegeneration - multiple diseases	9.92517	3.47614e-07	2.68159e-06	12861	Cox6a1
05022	Pathways of neurodegeneration - multiple diseases	9.92517	3.47614e-07	2.68159e-06	68202	Ndufa5
05022	Pathways of neurodegeneration - multiple diseases	9.92517	3.47614e-07	2.68159e-06	68342	Ndufb10
00982	Drug metabolism - cytochrome P450	32.9907	1.93143e-06	1.39063e-05	100559	Ugt2b38
00982	Drug metabolism - cytochrome P450	32.9907	1.93143e-06	1.39063e-05	394434	Ugt1a9
00982	Drug metabolism - cytochrome P450	32.9907	1.93143e-06	1.39063e-05	621603	Aldh3b2
00982	Drug metabolism - cytochrome P450	32.9907	1.93143e-06	1.39063e-05	14869	Gstp2
00982	Drug metabolism - cytochrome P450	32.9907	1.93143e-06	1.39063e-05	66447	Mgst3
00980	Metabolism of xenobiotics by cytochrome P450	32.0868	2.22053e-06	1.49886e-05	621603	Aldh3b2
00980	Metabolism of xenobiotics by cytochrome P450	32.0868	2.22053e-06	1.49886e-05	66447	Mgst3
00980	Metabolism of xenobiotics by cytochrome P450	32.0868	2.22053e-06	1.49886e-05	100559	Ugt2b38
00980	Metabolism of xenobiotics by cytochrome P450	32.0868	2.22053e-06	1.49886e-05	14869	Gstp2
00980	Metabolism of xenobiotics by cytochrome P450	32.0868	2.22053e-06	1.49886e-05	394434	Ugt1a9
04723	Retrograde endocannabinoid signaling	18.9919	3.52429e-06	2.23896e-05	68202	Ndufa5
04723	Retrograde endocannabinoid signaling	18.9919	3.52429e-06	2.23896e-05	68194	Ndufb4
04723	Retrograde endocannabinoid signaling	18.9919	3.52429e-06	2.23896e-05	78330	Ndufv3
04723	Retrograde endocannabinoid signaling	18.9919	3.52429e-06	2.23896e-05	66091	Ndufa3
04723	Retrograde endocannabinoid signaling	18.9919	3.52429e-06	2.23896e-05	17993	Ndufs4
04723	Retrograde endocannabinoid signaling	18.9919	3.52429e-06	2.23896e-05	68342	Ndufb10
01240	Biosynthesis of cofactors	18.252	4.44439e-06	2.66663e-05	29858	Pmm1
01240	Biosynthesis of cofactors	18.252	4.44439e-06	2.66663e-05	623661	Lipt1
01240	Biosynthesis of cofactors	18.252	4.44439e-06	2.66663e-05	242285	Sdr16c5
01240	Biosynthesis of cofactors	18.252	4.44439e-06	2.66663e-05	394434	Ugt1a9
01240	Biosynthesis of cofactors	18.252	4.44439e-06	2.66663e-05	100559	Ugt2b38
01240	Biosynthesis of cofactors	18.252	4.44439e-06	2.66663e-05	79059	Nme3
00920	Sulfur metabolism	127.764	6.21824e-06	3.53458e-05	20341	Selenbp1
00920	Sulfur metabolism	127.764	6.21824e-06	3.53458e-05	246221	Mpst
00920	Sulfur metabolism	127.764	6.21824e-06	3.53458e-05	20342	Selenbp2
04976	Bile secretion	18.7387	0.000267134	0.00144252	394434	Ugt1a9
04976	Bile secretion	18.7387	0.000267134	0.00144252	100559	Ugt2b38
04976	Bile secretion	18.7387	0.000267134	0.00144252	18669	Abcb1b
04976	Bile secretion	18.7387	0.000267134	0.00144252	18671	Abcb1a
02010	ABC transporters	28.1081	0.000694849	0.00357351	74591	Abca12
02010	ABC transporters	28.1081	0.000694849	0.00357351	18671	Abcb1a
02010	ABC transporters	28.1081	0.000694849	0.00357351	18669	Abcb1b
05160	Hepatitis C	11.3568	0.00182169	0.00894285	246727	Oas3
05160	Hepatitis C	11.3568	0.00182169	0.00894285	15957	Ifit1
05160	Hepatitis C	11.3568	0.00182169	0.00894285	58185	Rsad2
05160	Hepatitis C	11.3568	0.00182169	0.00894285	246730	Oas1a
04260	Cardiac muscle contraction	16.1541	0.0035467	0.0166541	67530	Uqcrb
04260	Cardiac muscle contraction	16.1541	0.0035467	0.0166541	12859	Cox5b
04260	Cardiac muscle contraction	16.1541	0.0035467	0.0166541	12861	Cox6a1
03320	PPAR signaling pathway	15.7911	0.00378814	0.0170466	19016	Pparg
03320	PPAR signaling pathway	15.7911	0.00378814	0.0170466	74205	Acsl3
03320	PPAR signaling pathway	15.7911	0.00378814	0.0170466	235674	Acaa1b
00053	Ascorbate and aldarate metabolism	30.2237	0.0080854	0.0349289	100559	Ugt2b38
00053	Ascorbate and aldarate metabolism	30.2237	0.0080854	0.0349289	394434	Ugt1a9
04919	Thyroid hormone signaling pathway	11.7117	0.00892674	0.0370803	18802	Plcd4
04919	Thyroid hormone signaling pathway	11.7117	0.00892674	0.0370803	13370	Dio1
04919	Thyroid hormone signaling pathway	11.7117	0.00892674	0.0370803	107585	Dio3
00040	Pentose and glucuronate interconversions	26.7696	0.0102881	0.0411524	394434	Ugt1a9
00040	Pentose and glucuronate interconversions	26.7696	0.0102881	0.0411524	100559	Ugt2b38
04726	Serotonergic synapse	10.7283	0.0114411	0.04413	15564	Htr5b
04726	Serotonergic synapse	10.7283	0.0114411	0.04413	72303	Cyp2c65
04726	Serotonergic synapse	10.7283	0.0114411	0.04413	69888	Cyp2c66
00860	Porphyrin and chlorophyll metabolism	22.308	0.0147426	0.0549034	100559	Ugt2b38
00860	Porphyrin and chlorophyll metabolism	22.308	0.0147426	0.0549034	394434	Ugt1a9
00591	Linoleic acid metabolism	18.7387	0.0207423	0.0722636	69888	Cyp2c66
00591	Linoleic acid metabolism	18.7387	0.0207423	0.0722636	72303	Cyp2c65
00600	Sphingolipid metabolism	18.7387	0.0207423	0.0722636	22239	Ugt8a
00600	Sphingolipid metabolism	18.7387	0.0207423	0.0722636	171168	Acer1
00071	Fatty acid degradation	18.018	0.02239	0.0755662	235674	Acaa1b
00071	Fatty acid degradation	18.018	0.02239	0.0755662	74205	Acsl3
05164	Influenza A	8.12372	0.0248304	0.0812631	58185	Rsad2
05164	Influenza A	8.12372	0.0248304	0.0812631	246727	Oas3
05164	Influenza A	8.12372	0.0248304	0.0812631	246730	Oas1a
01212	Fatty acid metabolism	15.1119	0.0314885	0.100022	235674	Acaa1b
01212	Fatty acid metabolism	15.1119	0.0314885	0.100022	74205	Acsl3
04913	Ovarian steroidogenesis	14.872	0.0324757	0.100211	15494	Hsd3b3
04913	Ovarian steroidogenesis	14.872	0.0324757	0.100211	15493	Hsd3b2
00785	Lipoic acid metabolism	117.117	0.0340454	0.102136	623661	Lipt1
00480	Glutathione metabolism	13.1963	0.0408649	0.119281	66447	Mgst3
00480	Glutathione metabolism	13.1963	0.0408649	0.119281	14869	Gstp2
04927	Cortisol synthesis and secretion	13.013	0.0419741	0.119295	15493	Hsd3b2
04927	Cortisol synthesis and secretion	13.013	0.0419741	0.119295	15494	Hsd3b3
01524	Platinum drug resistance	11.7117	0.0513196	0.142116	66447	Mgst3
01524	Platinum drug resistance	11.7117	0.0513196	0.142116	14869	Gstp2
00590	Arachidonic acid metabolism	10.8946	0.0588667	0.154511	69888	Cyp2c66
00590	Arachidonic acid metabolism	10.8946	0.0588667	0.154511	72303	Cyp2c65
04146	Peroxisome	10.8946	0.0588667	0.154511	74205	Acsl3
04146	Peroxisome	10.8946	0.0588667	0.154511	235674	Acaa1b
04020	Calcium signaling pathway	5.85585	0.0600876	0.154511	14680	Gnal
04020	Calcium signaling pathway	5.85585	0.0600876	0.154511	15564	Htr5b
04020	Calcium signaling pathway	5.85585	0.0600876	0.154511	18802	Plcd4
05171	Coronavirus disease - COVID-19	5.68989	0.0648236	0.162813	246730	Oas1a
05171	Coronavirus disease - COVID-19	5.68989	0.0648236	0.162813	246727	Oas3
05171	Coronavirus disease - COVID-19	5.68989	0.0648236	0.162813	67671	Rpl38
04122	Sulfur relay system	58.5585	0.0678028	0.166425	246221	Mpst
04925	Aldosterone synthesis and secretion	9.18565	0.0811438	0.194745	15494	Hsd3b3
04925	Aldosterone synthesis and secretion	9.18565	0.0811438	0.194745	15493	Hsd3b2
04750	Inflammatory mediator regulation of TRP channels	7.37745	0.121768	0.28589	72303	Cyp2c65
04750	Inflammatory mediator regulation of TRP channels	7.37745	0.121768	0.28589	69888	Cyp2c66
05162	Measles	6.41737	0.156943	0.347427	246730	Oas1a
05162	Measles	6.41737	0.156943	0.347427	246727	Oas3
05418	Fluid shear stress and atherosclerosis	6.41737	0.156943	0.347427	14869	Gstp2
05418	Fluid shear stress and atherosclerosis	6.41737	0.156943	0.347427	66447	Mgst3
00061	Fatty acid biosynthesis	24.6562	0.159171	0.347427	74205	Acsl3
05322	Systemic lupus erythematosus	6.33065	0.160846	0.347427	319178	H2bc3
05322	Systemic lupus erythematosus	6.33065	0.160846	0.347427	319157	H4c6
05226	Gastric cancer	6.24624	0.164785	0.348956	18669	Abcb1b
05226	Gastric cancer	6.24624	0.164785	0.348956	18671	Abcb1a
04934	Cushing syndrome	5.78355	0.189167	0.39098	15493	Hsd3b2
04934	Cushing syndrome	5.78355	0.189167	0.39098	15494	Hsd3b3
00360	Phenylalanine metabolism	20.3682	0.19187	0.39098	621603	Aldh3b2
04977	Vitamin digestion and absorption	19.5195	0.200001	0.400003	67096	Mmachc
00592	alpha-Linolenic acid metabolism	18.7387	0.208116	0.402603	235674	Acaa1b
05225	Hepatocellular carcinoma	5.38469	0.214773	0.402603	66447	Mgst3
05225	Hepatocellular carcinoma	5.38469	0.214773	0.402603	14869	Gstp2
00340	Histidine metabolism	18.018	0.216213	0.402603	621603	Aldh3b2
00790	Folate biosynthesis	18.018	0.216213	0.402603	72562	Pcbd2
00512	Mucin type O-glycan biosynthesis	16.731	0.232355	0.425328	272411	B3gnt6
00410	beta-Alanine metabolism	15.1119	0.256441	0.461593	621603	Aldh3b2
01040	Biosynthesis of unsaturated fatty acids	13.7785	0.280373	0.490277	235674	Acaa1b
04613	Neutrophil extracellular trap formation	4.57042	0.286053	0.490277	319178	H2bc3
04613	Neutrophil extracellular trap formation	4.57042	0.286053	0.490277	319157	H4c6
05034	Alcoholism	4.57042	0.286053	0.490277	319178	H2bc3
05034	Alcoholism	4.57042	0.286053	0.490277	319157	H4c6
00051	Fructose and mannose metabolism	13.013	0.296244	0.490277	29858	Pmm1
04621	NOD-like receptor signaling pathway	4.44045	0.300628	0.490277	246727	Oas3
04621	NOD-like receptor signaling pathway	4.44045	0.300628	0.490277	246730	Oas1a
04614	Renin-angiotensin system	12.6613	0.304154	0.490277	16622	Klk1b5
05216	Thyroid cancer	12.6613	0.304154	0.490277	19016	Pparg
00350	Tyrosine metabolism	11.7117	0.327783	0.505722	621603	Aldh3b2
00513	Various types of N-glycan biosynthesis	11.7117	0.327783	0.505722	208624	Alg3
04216	Ferroptosis	11.7117	0.327783	0.505722	74205	Acsl3
05203	Viral carcinogenesis	4.09142	0.345715	0.525877	319178	H2bc3
05203	Viral carcinogenesis	4.09142	0.345715	0.525877	319157	H4c6
05169	Epstein-Barr virus infection	4.056	0.350845	0.526267	246730	Oas1a
05169	Epstein-Barr virus infection	4.056	0.350845	0.526267	246727	Oas3
00565	Ether lipid metabolism	9.75975	0.390064	0.57708	22239	Ugt8a
00510	N-Glycan biosynthesis	9.36936	0.405469	0.583875	208624	Alg3
00520	Amino sugar and nucleotide sugar metabolism	9.36936	0.405469	0.583875	29858	Pmm1
00270	Cysteine and methionine metabolism	8.83902	0.428455	0.608857	246221	Mpst
05200	Pathways in cancer	2.58822	0.443647	0.622258	66447	Mgst3
05200	Pathways in cancer	2.58822	0.443647	0.622258	19016	Pparg
05200	Pathways in cancer	2.58822	0.443647	0.622258	14869	Gstp2
00280	Valine, leucine and isoleucine degradation	8.21874	0.458875	0.635366	235674	Acaa1b
00240	Pyrimidine metabolism	8.07703	0.46644	0.637665	79059	Nme3
04961	Endocrine and other factor-regulated calcium reabsorption	7.6798	0.489039	0.660202	16622	Klk1b5
00010	Glycolysis / Gluconeogenesis	6.99206	0.533805	0.71174	621603	Aldh3b2
05206	MicroRNAs in cancer	3.0922	0.548627	0.722581	18669	Abcb1b
05206	MicroRNAs in cancer	3.0922	0.548627	0.722581	18671	Abcb1a
04920	Adipocytokine signaling pathway	6.59814	0.563334	0.733013	74205	Acsl3
00562	Inositol phosphate metabolism	6.5065	0.570677	0.733728	18802	Plcd4
03018	RNA degradation	5.577	0.657588	0.835524	66373	Lsm5
04970	Salivary secretion	5.4473	0.671859	0.84373	212989	Best2
04211	Longevity regulating pathway	5.2052	0.700219	0.869237	19016	Pparg
04350	TGF-beta signaling pathway	4.93124	0.735332	0.90078	18741	Pitx2
04070	Phosphatidylinositol signaling system	4.87987	0.74231	0.90078	18802	Plcd4
05215	Prostate cancer	4.732	0.763155	0.915786	14869	Gstp2
04933	AGE-RAGE signaling pathway in diabetic complications	4.6383	0.776978	0.922127	18802	Plcd4
05142	Chagas disease	4.54823	0.790742	0.928262	14680	Gnal
05146	Amoebiasis	4.37821	0.818095	0.947754	14680	Gnal
04974	Protein digestion and absorption	4.33767	0.824897	0.947754	17287	Mep1a
04114	Oocyte meiosis	3.93671	0.898774	1	56739	Rec8
04071	Sphingolipid signaling pathway	3.77797	0.931787	1	171168	Acer1
04152	AMPK signaling pathway	3.718	0.944894	1	19016	Pparg
04380	Osteoclast differentiation	3.65991	0.957946	1	19016	Pparg
03040	Spliceosome	3.49603	0.996769	1	66373	Lsm5
04728	Dopaminergic synapse	3.47013	1	1	14680	Gnal
00230	Purine metabolism	3.44462	1	1	79059	Nme3
05168	Herpes simplex virus 1 infection	2.04571	1	1	246730	Oas1a
05168	Herpes simplex virus 1 infection	2.04571	1	1	246727	Oas3
04120	Ubiquitin mediated proteolysis	3.23081	1	1	68612	Ube2c
03010	Ribosome	2.61714	1	1	67671	Rpl38
05202	Transcriptional misregulation in cancer	2.10075	1	1	19016	Pparg
04080	Neuroactive ligand-receptor interaction	1.30857	1	1	15564	Htr5b
05165	Human papillomavirus infection	1.29411	1	1	23962	Oasl2
04740	Olfactory transduction	0.802859	1	1	14680	Gnal
04740	Olfactory transduction	0.802859	1	1	18356	Olfr56
