# Supplementary material for: Transcriptomic Analysis of Immune Tolerance Induction in NOD Mice Following Oral Vaccination with GAD65-Lactococcus lactis
Source: Vaccines (Basel). 2025 Aug 30;13(9):927. doi: 10.3390/vaccines13090927 (PMC12474109; doi:10.3390/vaccines13090927)
Supplement: Supplementary file 1 [file vaccines-13-00927-s001.zip › Table S7.XLSX]

## Sheet: up-regulated gene pathway
path_id	path_name	path_diffgene_count	path_gene_count	enrichment	pvalue	FDR
01100	Metabolic pathways	17	1572	4.62173	8.33652e-07	0.000121396
04213	Longevity regulating pathway - multiple species	5	62	34.4657	1.53666e-06	0.000121396
04915	Estrogen signaling pathway	6	134	19.1362	3.36742e-06	0.000177351
04141	Protein processing in endoplasmic reticulum	6	172	14.9084	1.43555e-05	0.00056704
03040	Spliceosome	5	134	15.9468	6.92085e-05	0.00218699
04612	Antigen processing and presentation	4	90	18.9944	0.000252807	0.00665724
05134	Legionellosis	3	61	21.0184	0.00163999	0.0370168
01240	Biosynthesis of cofactors	4	154	11.1006	0.00198484	0.0392007
05168	Herpes simplex virus 1 infection	6	458	5.59879	0.00312426	0.0548481
04914	Progesterone-mediated oocyte maturation	3	90	14.2458	0.00509395	0.0723228
00515	Mannose type O-glycan biosynthesis	2	23	37.163	0.00533306	0.0723228
04613	Neutrophil extracellular trap formation	4	205	8.33901	0.00573954	0.0723228
04640	Hematopoietic cell lineage	3	95	13.496	0.00595061	0.0723228
05145	Toxoplasmosis	3	110	11.6557	0.00904373	0.102065
04114	Oocyte meiosis	3	119	10.7741	0.0112994	0.11902
04144	Endocytosis	4	272	6.28492	0.0158824	0.148877
00350	Tyrosine metabolism	2	40	21.3687	0.0160184	0.148877
05162	Measles	3	146	8.78166	0.0200248	0.164906
04060	Cytokine-cytokine receptor interaction	4	293	5.83446	0.0206271	0.164906
04010	MAPK signaling pathway	4	294	5.81462	0.0208741	0.164906
00380	Tryptophan metabolism	2	52	16.4375	0.0267358	0.201155
04630	JAK-STAT signaling pathway	3	169	7.58653	0.0299535	0.21512
04145	Phagosome	3	182	7.04463	0.0366435	0.251725
04621	NOD-like receptor signaling pathway	3	211	6.07641	0.0544936	0.35875
04540	Gap junction	2	86	9.93894	0.0699737	0.439039
04211	Longevity regulating pathway	2	90	9.49721	0.07621	0.439039
04657	IL-17 signaling pathway	2	91	9.39284	0.0778045	0.439039
05410	Hypertrophic cardiomyopathy	2	91	9.39284	0.0778045	0.439039
05414	Dilated cardiomyopathy	2	94	9.09307	0.0826713	0.439533
00750	Vitamin B6 metabolism	1	9	47.486	0.0834557	0.439533
05215	Prostate cancer	2	99	8.63382	0.091057	0.464097
05204	Chemical carcinogenesis	2	101	8.46286	0.0945057	0.466622
00130	Ubiquinone and other terpenoid-quinone biosynthesis	1	11	38.8522	0.101765	0.469567
05020	Prion disease	3	268	4.78404	0.10177	0.469567
05146	Amoebiasis	2	107	7.9883	0.105168	0.469567
04928	Parathyroid hormone synthesis, secretion and action	2	108	7.91434	0.10699	0.469567
00730	Thiamine metabolism	1	15	28.4916	0.138129	0.589847
04926	Relaxin signaling pathway	2	129	6.62596	0.148104	0.615803
00450	Selenocompound metabolism	1	17	25.1397	0.156184	0.632746
00230	Purine metabolism	2	136	6.28492	0.162954	0.636314
04371	Apelin signaling pathway	2	137	6.23904	0.165119	0.636314
00100	Steroid biosynthesis	1	20	21.3687	0.18311	0.688841
05322	Systemic lupus erythematosus	2	148	5.77533	0.189645	0.689227
04072	Phospholipase D signaling pathway	2	149	5.73657	0.191937	0.689227
04921	Oxytocin signaling pathway	2	153	5.58659	0.201205	0.693943
04080	Neuroactive ligand-receptor interaction	3	358	3.58135	0.209403	0.693943
00360	Phenylalanine metabolism	1	23	18.5815	0.209848	0.693943
04151	PI3K-Akt signaling pathway	3	359	3.57137	0.210818	0.693943
04530	Tight junction	2	167	5.11825	0.234869	0.74318
00340	Histidine metabolism	1	26	16.4375	0.2364	0.74318
00601	Glycosphingolipid biosynthesis - lacto and neolacto series	1	27	15.8287	0.245209	0.74318
04966	Collecting duct acid secretion	1	27	15.8287	0.245209	0.74318
05164	Influenza A	2	173	4.94074	0.249852	0.74318
00512	Mucin type O-glycan biosynthesis	1	28	15.2634	0.253998	0.74318
04710	Circadian rhythm	1	30	14.2458	0.271515	0.779988
00410	beta-Alanine metabolism	1	31	13.7863	0.280242	0.790684
04062	Chemokine signaling pathway	2	192	4.45182	0.299326	0.82971
04510	Focal adhesion	2	201	4.25248	0.323762	0.881973
04614	Renin-angiotensin system	1	37	11.5507	0.332184	0.889578
00620	Pyruvate metabolism	1	39	10.9583	0.349337	0.919921
04015	Rap1 signaling pathway	2	214	3.99415	0.360098	0.932714
00860	Porphyrin and chlorophyll metabolism	1	42	10.1756	0.374917	0.955435
05202	Transcriptional misregulation in cancer	2	223	3.83295	0.385925	0.967434
04962	Vasopressin-regulated water reabsorption	1	44	9.71305	0.391872	0.967434
04714	Thermogenesis	2	230	3.7163	0.406366	0.987782
04979	Cholesterol metabolism	1	49	8.72192	0.433914	1
00071	Fatty acid degradation	1	52	8.21874	0.458905	1
00270	Cysteine and methionine metabolism	1	53	8.06367	0.467197	1
05132	Salmonella infection	2	253	3.37845	0.475517	1
05163	Human cytomegalovirus infection	2	256	3.33886	0.484743	1
04923	Regulation of lipolysis in adipocytes	1	56	7.63168	0.491956	1
05144	Malaria	1	57	7.49779	0.50017	1
00240	Pyrimidine metabolism	1	58	7.36852	0.508366	1
05200	Pathways in cancer	3	543	2.36118	0.541382	1
04913	Ovarian steroidogenesis	1	63	6.78372	0.549058	1
00310	Lysine degradation	1	64	6.67772	0.55714	1
00010	Glycolysis / Gluconeogenesis	1	67	6.37872	0.581272	1
04720	Long-term potentiation	1	67	6.37872	0.581272	1
05211	Renal cell carcinoma	1	68	6.28492	0.589279	1
05230	Central carbon metabolism in cancer	1	69	6.19383	0.597267	1
05221	Acute myeloid leukemia	1	70	6.10535	0.605237	1
00480	Glutathione metabolism	1	71	6.01936	0.613188	1
00982	Drug metabolism - cytochrome P450	1	71	6.01936	0.613188	1
04520	Adherens junction	1	71	6.01936	0.613188	1
04920	Adipocytokine signaling pathway	1	71	6.01936	0.613188	1
04115	p53 signaling pathway	1	72	5.93575	0.62112	1
04927	Cortisol synthesis and secretion	1	72	5.93575	0.62112	1
05223	Non-small cell lung cancer	1	72	5.93575	0.62112	1
00980	Metabolism of xenobiotics by cytochrome P450	1	73	5.85444	0.629034	1
05206	MicroRNAs in cancer	2	303	2.82095	0.634399	1
04918	Thyroid hormone synthesis	1	74	5.77533	0.63693	1
05214	Glioma	1	74	5.77533	0.63693	1
04971	Gastric acid secretion	1	75	5.69832	0.644807	1
05100	Bacterial invasion of epithelial cells	1	76	5.62335	0.652665	1
05212	Pancreatic cancer	1	76	5.62335	0.652665	1
04721	Synaptic vesicle cycle	1	77	5.55032	0.660506	1
05133	Pertussis	1	77	5.55032	0.660506	1
05412	Arrhythmogenic right ventricular cardiomyopathy	1	77	5.55032	0.660506	1
01521	EGFR tyrosine kinase inhibitor resistance	1	79	5.4098	0.676132	1
03018	RNA degradation	1	84	5.08779	0.71488	1
04012	ErbB signaling pathway	1	84	5.08779	0.71488	1
04911	Insulin secretion	1	86	4.96947	0.730254	1
04970	Salivary secretion	1	86	4.96947	0.730254	1
05323	Rheumatoid arthritis	1	87	4.91235	0.737913	1
04512	ECM-receptor interaction	1	88	4.85653	0.745555	1
05210	Colorectal cancer	1	88	4.85653	0.745555	1
04727	GABAergic synapse	1	89	4.80196	0.75318	1
04912	GnRH signaling pathway	1	90	4.7486	0.760786	1
05032	Morphine addiction	1	91	4.69642	0.768375	1
00983	Drug metabolism - other enzymes	1	92	4.64537	0.775946	1
01522	Endocrine resistance	1	93	4.59542	0.783499	1
04061	Viral protein interaction with cytokine and cytokine receptor	1	95	4.49868	0.798553	1
04713	Circadian entrainment	1	98	4.36096	0.821003	1
05165	Human papillomavirus infection	2	362	2.36118	0.831993	1
04916	Melanogenesis	1	100	4.27374	0.835882	1
04976	Bile secretion	1	100	4.27374	0.835882	1
03015	mRNA surveillance pathway	1	102	4.18994	0.850693	1
04925	Aldosterone synthesis and secretion	1	102	4.18994	0.850693	1
05142	Chagas disease	1	103	4.14926	0.858072	1
04659	Th17 cell differentiation	1	104	4.10937	0.865434	1
04922	Glucagon signaling pathway	1	104	4.10937	0.865434	1
04974	Protein digestion and absorption	1	108	3.95717	0.894711	1
04931	Insulin resistance	1	110	3.88522	0.909248	1
04725	Cholinergic synapse	1	112	3.81584	0.923717	1
04724	Glutamatergic synapse	1	113	3.78207	0.930926	1
04972	Pancreatic secretion	1	114	3.7489	0.938118	1
04935	Growth hormone synthesis, secretion and action	1	116	3.68426	0.952452	1
04611	Platelet activation	1	124	3.44657	1	1
05150	Staphylococcus aureus infection	1	124	3.44657	1	1
04152	AMPK signaling pathway	1	126	3.39186	1	1
04750	Inflammatory mediator regulation of TRP channels	1	127	3.36515	1	1
04068	FoxO signaling pathway	1	131	3.2624	1	1
04142	Lysosome	1	131	3.2624	1	1
00190	Oxidative phosphorylation	1	133	3.21334	1	1
05135	Yersinia infection	1	134	3.18936	1	1
04910	Insulin signaling pathway	1	139	3.07464	1	1
04270	Vascular smooth muscle contraction	1	143	2.98863	1	1
05418	Fluid shear stress and atherosclerosis	1	146	2.92722	1	1
04723	Retrograde endocannabinoid signaling	1	148	2.88766	1	1
04932	Non-alcoholic fatty liver disease	1	151	2.83029	1	1
04261	Adrenergic signaling in cardiomyocytes	1	152	2.81167	1	1
04150	mTOR signaling pathway	1	156	2.73958	1	1
04310	Wnt signaling pathway	1	162	2.63811	1	1
04934	Cushing syndrome	1	162	2.63811	1	1
05160	Hepatitis C	1	165	2.59015	1	1
04022	cGMP-PKG signaling pathway	1	173	2.47037	1	1
04217	Necroptosis	1	174	2.45617	1	1
05225	Hepatocellular carcinoma	1	174	2.45617	1	1
03013	RNA transport	1	182	2.34821	1	1
05205	Proteoglycans in cancer	1	205	2.08475	1	1
04024	cAMP signaling pathway	1	215	1.98779	1	1
04810	Regulation of actin cytoskeleton	1	220	1.94261	1	1
04014	Ras signaling pathway	1	232	1.84213	1	1
04020	Calcium signaling pathway	1	240	1.78073	1	1
05166	Human T-cell leukemia virus 1 infection	1	247	1.73026	1	1
04740	Olfactory transduction	1	1167	0.366216	1	1
05010	Alzheimer disease	1	369	1.1582	1	1
05022	Pathways of neurodegeneration - multiple diseases	1	472	0.905454	1	1

## Sheet: pathway of upregulated genes
path_id	path_name	enrichment	pvalue	FDR	gene_id	gene_name
01100	Metabolic pathways	4.62173	8.33652e-07	0.000121396	98388	Chst10
01100	Metabolic pathways	4.62173	8.33652e-07	0.000121396	29807	Tpk1
01100	Metabolic pathways	4.62173	8.33652e-07	0.000121396	68636	Fahd1
01100	Metabolic pathways	4.62173	8.33652e-07	0.000121396	270076	Gcdh
01100	Metabolic pathways	4.62173	8.33652e-07	0.000121396	14347	Fut7
01100	Metabolic pathways	4.62173	8.33652e-07	0.000121396	69568	Vkorc1l1
01100	Metabolic pathways	4.62173	8.33652e-07	0.000121396	66237	Atp6v1g2
01100	Metabolic pathways	4.62173	8.33652e-07	0.000121396	22276	Uros
01100	Metabolic pathways	4.62173	8.33652e-07	0.000121396	13178	Dck
01100	Metabolic pathways	4.62173	8.33652e-07	0.000121396	432530	Adcy1
01100	Metabolic pathways	4.62173	8.33652e-07	0.000121396	52815	Ldhd
01100	Metabolic pathways	4.62173	8.33652e-07	0.000121396	110175	Ggct
01100	Metabolic pathways	4.62173	8.33652e-07	0.000121396	20445	St6galnac1
01100	Metabolic pathways	4.62173	8.33652e-07	0.000121396	97884	B3galnt2
01100	Metabolic pathways	4.62173	8.33652e-07	0.000121396	73373	Phospho2
01100	Metabolic pathways	4.62173	8.33652e-07	0.000121396	621603	Aldh3b2
01100	Metabolic pathways	4.62173	8.33652e-07	0.000121396	70266	Kyat1
04213	Longevity regulating pathway - multiple species	34.4657	1.53666e-06	0.000121396	15481	Hspa8
04213	Longevity regulating pathway - multiple species	34.4657	1.53666e-06	0.000121396	193740	Hspa1a
04213	Longevity regulating pathway - multiple species	34.4657	1.53666e-06	0.000121396	432530	Adcy1
04213	Longevity regulating pathway - multiple species	34.4657	1.53666e-06	0.000121396	108097	Prkab2
04213	Longevity regulating pathway - multiple species	34.4657	1.53666e-06	0.000121396	15511	Hspa1b
04915	Estrogen signaling pathway	19.1362	3.36742e-06	0.000177351	15511	Hspa1b
04915	Estrogen signaling pathway	19.1362	3.36742e-06	0.000177351	193740	Hspa1a
04915	Estrogen signaling pathway	19.1362	3.36742e-06	0.000177351	21802	Tgfa
04915	Estrogen signaling pathway	19.1362	3.36742e-06	0.000177351	15519	Hsp90aa1
04915	Estrogen signaling pathway	19.1362	3.36742e-06	0.000177351	15481	Hspa8
04915	Estrogen signaling pathway	19.1362	3.36742e-06	0.000177351	432530	Adcy1
04141	Protein processing in endoplasmic reticulum	14.9084	1.43555e-05	0.00056704	15511	Hspa1b
04141	Protein processing in endoplasmic reticulum	14.9084	1.43555e-05	0.00056704	193740	Hspa1a
04141	Protein processing in endoplasmic reticulum	14.9084	1.43555e-05	0.00056704	15519	Hsp90aa1
04141	Protein processing in endoplasmic reticulum	14.9084	1.43555e-05	0.00056704	15505	Hsph1
04141	Protein processing in endoplasmic reticulum	14.9084	1.43555e-05	0.00056704	15481	Hspa8
04141	Protein processing in endoplasmic reticulum	14.9084	1.43555e-05	0.00056704	81489	Dnajb1
03040	Spliceosome	15.9468	6.92085e-05	0.00218699	66101	Ppih
03040	Spliceosome	15.9468	6.92085e-05	0.00218699	193740	Hspa1a
03040	Spliceosome	15.9468	6.92085e-05	0.00218699	15481	Hspa8
03040	Spliceosome	15.9468	6.92085e-05	0.00218699	15511	Hspa1b
03040	Spliceosome	15.9468	6.92085e-05	0.00218699	68092	Ncbp2
04612	Antigen processing and presentation	18.9944	0.000252807	0.00665724	15519	Hsp90aa1
04612	Antigen processing and presentation	18.9944	0.000252807	0.00665724	15511	Hspa1b
04612	Antigen processing and presentation	18.9944	0.000252807	0.00665724	193740	Hspa1a
04612	Antigen processing and presentation	18.9944	0.000252807	0.00665724	15481	Hspa8
05134	Legionellosis	21.0184	0.00163999	0.0370168	15511	Hspa1b
05134	Legionellosis	21.0184	0.00163999	0.0370168	15481	Hspa8
05134	Legionellosis	21.0184	0.00163999	0.0370168	193740	Hspa1a
01240	Biosynthesis of cofactors	11.1006	0.00198484	0.0392007	69568	Vkorc1l1
01240	Biosynthesis of cofactors	11.1006	0.00198484	0.0392007	29807	Tpk1
01240	Biosynthesis of cofactors	11.1006	0.00198484	0.0392007	73373	Phospho2
01240	Biosynthesis of cofactors	11.1006	0.00198484	0.0392007	22276	Uros
05168	Herpes simplex virus 1 infection	5.59879	0.00312426	0.0548481	24014	Rnasel
05168	Herpes simplex virus 1 infection	5.59879	0.00312426	0.0548481	101835	AW146154
05168	Herpes simplex virus 1 infection	5.59879	0.00312426	0.0548481	432769	Zfp708
05168	Herpes simplex virus 1 infection	5.59879	0.00312426	0.0548481	16402	Itga5
05168	Herpes simplex virus 1 infection	5.59879	0.00312426	0.0548481	381066	Zfp948
05168	Herpes simplex virus 1 infection	5.59879	0.00312426	0.0548481	381067	Zfp229
04914	Progesterone-mediated oocyte maturation	14.2458	0.00509395	0.0723228	432530	Adcy1
04914	Progesterone-mediated oocyte maturation	14.2458	0.00509395	0.0723228	208922	Cpeb3
04914	Progesterone-mediated oocyte maturation	14.2458	0.00509395	0.0723228	15519	Hsp90aa1
00515	Mannose type O-glycan biosynthesis	37.163	0.00533306	0.0723228	97884	B3galnt2
00515	Mannose type O-glycan biosynthesis	37.163	0.00533306	0.0723228	98388	Chst10
04613	Neutrophil extracellular trap formation	8.33901	0.00573954	0.0723228	50701	Elane
04613	Neutrophil extracellular trap formation	8.33901	0.00573954	0.0723228	14293	Fpr1
04613	Neutrophil extracellular trap formation	8.33901	0.00573954	0.0723228	17523	Mpo
04613	Neutrophil extracellular trap formation	8.33901	0.00573954	0.0723228	13035	Ctsg
04640	Hematopoietic cell lineage	13.496	0.00595061	0.0723228	12489	Cd33
04640	Hematopoietic cell lineage	13.496	0.00595061	0.0723228	16402	Itga5
04640	Hematopoietic cell lineage	13.496	0.00595061	0.0723228	16199	Il9r
05145	Toxoplasmosis	11.6557	0.00904373	0.102065	193740	Hspa1a
05145	Toxoplasmosis	11.6557	0.00904373	0.102065	15481	Hspa8
05145	Toxoplasmosis	11.6557	0.00904373	0.102065	15511	Hspa1b
04114	Oocyte meiosis	10.7741	0.0112994	0.11902	208922	Cpeb3
04114	Oocyte meiosis	10.7741	0.0112994	0.11902	432530	Adcy1
04114	Oocyte meiosis	10.7741	0.0112994	0.11902	67141	Fbxo5
04144	Endocytosis	6.28492	0.0158824	0.148877	15511	Hspa1b
04144	Endocytosis	6.28492	0.0158824	0.148877	12765	Cxcr2
04144	Endocytosis	6.28492	0.0158824	0.148877	193740	Hspa1a
04144	Endocytosis	6.28492	0.0158824	0.148877	15481	Hspa8
00350	Tyrosine metabolism	21.3687	0.0160184	0.148877	621603	Aldh3b2
00350	Tyrosine metabolism	21.3687	0.0160184	0.148877	68636	Fahd1
05162	Measles	8.78166	0.0200248	0.164906	193740	Hspa1a
05162	Measles	8.78166	0.0200248	0.164906	15481	Hspa8
05162	Measles	8.78166	0.0200248	0.164906	15511	Hspa1b
04060	Cytokine-cytokine receptor interaction	5.83446	0.0206271	0.164906	12765	Cxcr2
04060	Cytokine-cytokine receptor interaction	5.83446	0.0206271	0.164906	16199	Il9r
04060	Cytokine-cytokine receptor interaction	5.83446	0.0206271	0.164906	242700	Ifnlr1
04060	Cytokine-cytokine receptor interaction	5.83446	0.0206271	0.164906	326623	Tnfsf15
04010	MAPK signaling pathway	5.81462	0.0208741	0.164906	193740	Hspa1a
04010	MAPK signaling pathway	5.81462	0.0208741	0.164906	21802	Tgfa
04010	MAPK signaling pathway	5.81462	0.0208741	0.164906	15511	Hspa1b
04010	MAPK signaling pathway	5.81462	0.0208741	0.164906	15481	Hspa8
00380	Tryptophan metabolism	16.4375	0.0267358	0.201155	70266	Kyat1
00380	Tryptophan metabolism	16.4375	0.0267358	0.201155	270076	Gcdh
04630	JAK-STAT signaling pathway	7.58653	0.0299535	0.21512	14580	Gfap
04630	JAK-STAT signaling pathway	7.58653	0.0299535	0.21512	242700	Ifnlr1
04630	JAK-STAT signaling pathway	7.58653	0.0299535	0.21512	16199	Il9r
04145	Phagosome	7.04463	0.0366435	0.251725	16402	Itga5
04145	Phagosome	7.04463	0.0366435	0.251725	66237	Atp6v1g2
04145	Phagosome	7.04463	0.0366435	0.251725	17523	Mpo
04621	NOD-like receptor signaling pathway	6.07641	0.0544936	0.35875	24014	Rnasel
04621	NOD-like receptor signaling pathway	6.07641	0.0544936	0.35875	15519	Hsp90aa1
04621	NOD-like receptor signaling pathway	6.07641	0.0544936	0.35875	378425	Nlrp12
04540	Gap junction	9.93894	0.0699737	0.439039	21872	Tjp1
04540	Gap junction	9.93894	0.0699737	0.439039	432530	Adcy1
04211	Longevity regulating pathway	9.49721	0.07621	0.439039	432530	Adcy1
04211	Longevity regulating pathway	9.49721	0.07621	0.439039	108097	Prkab2
04657	IL-17 signaling pathway	9.39284	0.0778045	0.439039	17386	Mmp13
04657	IL-17 signaling pathway	9.39284	0.0778045	0.439039	15519	Hsp90aa1
05410	Hypertrophic cardiomyopathy	9.39284	0.0778045	0.439039	108097	Prkab2
05410	Hypertrophic cardiomyopathy	9.39284	0.0778045	0.439039	16402	Itga5
05414	Dilated cardiomyopathy	9.09307	0.0826713	0.439533	432530	Adcy1
05414	Dilated cardiomyopathy	9.09307	0.0826713	0.439533	16402	Itga5
00750	Vitamin B6 metabolism	47.486	0.0834557	0.439533	73373	Phospho2
05215	Prostate cancer	8.63382	0.091057	0.464097	21802	Tgfa
05215	Prostate cancer	8.63382	0.091057	0.464097	15519	Hsp90aa1
05204	Chemical carcinogenesis	8.46286	0.0945057	0.466622	621603	Aldh3b2
05204	Chemical carcinogenesis	8.46286	0.0945057	0.466622	70266	Kyat1
00130	Ubiquinone and other terpenoid-quinone biosynthesis	38.8522	0.101765	0.469567	69568	Vkorc1l1
05020	Prion disease	4.78404	0.10177	0.469567	193740	Hspa1a
05020	Prion disease	4.78404	0.10177	0.469567	15481	Hspa8
05020	Prion disease	4.78404	0.10177	0.469567	15511	Hspa1b
05146	Amoebiasis	7.9883	0.105168	0.469567	13035	Ctsg
05146	Amoebiasis	7.9883	0.105168	0.469567	432530	Adcy1
04928	Parathyroid hormone synthesis, secretion and action	7.91434	0.10699	0.469567	17386	Mmp13
04928	Parathyroid hormone synthesis, secretion and action	7.91434	0.10699	0.469567	432530	Adcy1
00730	Thiamine metabolism	28.4916	0.138129	0.589847	29807	Tpk1
04926	Relaxin signaling pathway	6.62596	0.148104	0.615803	432530	Adcy1
04926	Relaxin signaling pathway	6.62596	0.148104	0.615803	17386	Mmp13
00450	Selenocompound metabolism	25.1397	0.156184	0.632746	70266	Kyat1
00230	Purine metabolism	6.28492	0.162954	0.636314	432530	Adcy1
00230	Purine metabolism	6.28492	0.162954	0.636314	13178	Dck
04371	Apelin signaling pathway	6.23904	0.165119	0.636314	432530	Adcy1
04371	Apelin signaling pathway	6.23904	0.165119	0.636314	108097	Prkab2
00100	Steroid biosynthesis	21.3687	0.18311	0.688841	20652	Soat1
05322	Systemic lupus erythematosus	5.77533	0.189645	0.689227	13035	Ctsg
05322	Systemic lupus erythematosus	5.77533	0.189645	0.689227	50701	Elane
04072	Phospholipase D signaling pathway	5.73657	0.191937	0.689227	12765	Cxcr2
04072	Phospholipase D signaling pathway	5.73657	0.191937	0.689227	432530	Adcy1
04921	Oxytocin signaling pathway	5.58659	0.201205	0.693943	432530	Adcy1
04921	Oxytocin signaling pathway	5.58659	0.201205	0.693943	108097	Prkab2
04080	Neuroactive ligand-receptor interaction	3.58135	0.209403	0.693943	21334	Tac2
04080	Neuroactive ligand-receptor interaction	3.58135	0.209403	0.693943	13035	Ctsg
04080	Neuroactive ligand-receptor interaction	3.58135	0.209403	0.693943	14293	Fpr1
00360	Phenylalanine metabolism	18.5815	0.209848	0.693943	621603	Aldh3b2
04151	PI3K-Akt signaling pathway	3.57137	0.210818	0.693943	21802	Tgfa
04151	PI3K-Akt signaling pathway	3.57137	0.210818	0.693943	15519	Hsp90aa1
04151	PI3K-Akt signaling pathway	3.57137	0.210818	0.693943	16402	Itga5
04530	Tight junction	5.11825	0.234869	0.74318	108097	Prkab2
04530	Tight junction	5.11825	0.234869	0.74318	21872	Tjp1
00340	Histidine metabolism	16.4375	0.2364	0.74318	621603	Aldh3b2
00601	Glycosphingolipid biosynthesis - lacto and neolacto series	15.8287	0.245209	0.74318	14347	Fut7
04966	Collecting duct acid secretion	15.8287	0.245209	0.74318	66237	Atp6v1g2
05164	Influenza A	4.94074	0.249852	0.74318	81489	Dnajb1
05164	Influenza A	4.94074	0.249852	0.74318	24014	Rnasel
00512	Mucin type O-glycan biosynthesis	15.2634	0.253998	0.74318	20445	St6galnac1
04710	Circadian rhythm	14.2458	0.271515	0.779988	108097	Prkab2
00410	beta-Alanine metabolism	13.7863	0.280242	0.790684	621603	Aldh3b2
04062	Chemokine signaling pathway	4.45182	0.299326	0.82971	12765	Cxcr2
04062	Chemokine signaling pathway	4.45182	0.299326	0.82971	432530	Adcy1
04510	Focal adhesion	4.25248	0.323762	0.881973	170736	Parvb
04510	Focal adhesion	4.25248	0.323762	0.881973	16402	Itga5
04614	Renin-angiotensin system	11.5507	0.332184	0.889578	13035	Ctsg
00620	Pyruvate metabolism	10.9583	0.349337	0.919921	52815	Ldhd
04015	Rap1 signaling pathway	3.99415	0.360098	0.932714	432530	Adcy1
04015	Rap1 signaling pathway	3.99415	0.360098	0.932714	14293	Fpr1
00860	Porphyrin and chlorophyll metabolism	10.1756	0.374917	0.955435	22276	Uros
05202	Transcriptional misregulation in cancer	3.83295	0.385925	0.967434	17523	Mpo
05202	Transcriptional misregulation in cancer	3.83295	0.385925	0.967434	50701	Elane
04962	Vasopressin-regulated water reabsorption	9.71305	0.391872	0.967434	56455	Dynll1
04714	Thermogenesis	3.7163	0.406366	0.987782	108097	Prkab2
04714	Thermogenesis	3.7163	0.406366	0.987782	432530	Adcy1
04979	Cholesterol metabolism	8.72192	0.433914	1	20652	Soat1
00071	Fatty acid degradation	8.21874	0.458905	1	270076	Gcdh
00270	Cysteine and methionine metabolism	8.06367	0.467197	1	70266	Kyat1
05132	Salmonella infection	3.37845	0.475517	1	15519	Hsp90aa1
05132	Salmonella infection	3.37845	0.475517	1	56455	Dynll1
05163	Human cytomegalovirus infection	3.33886	0.484743	1	12765	Cxcr2
05163	Human cytomegalovirus infection	3.33886	0.484743	1	432530	Adcy1
04923	Regulation of lipolysis in adipocytes	7.63168	0.491956	1	432530	Adcy1
05144	Malaria	7.49779	0.50017	1	13349	Ackr1
00240	Pyrimidine metabolism	7.36852	0.508366	1	13178	Dck
05200	Pathways in cancer	2.36118	0.541382	1	15519	Hsp90aa1
05200	Pathways in cancer	2.36118	0.541382	1	432530	Adcy1
05200	Pathways in cancer	2.36118	0.541382	1	21802	Tgfa
04913	Ovarian steroidogenesis	6.78372	0.549058	1	432530	Adcy1
00310	Lysine degradation	6.67772	0.55714	1	270076	Gcdh
00010	Glycolysis / Gluconeogenesis	6.37872	0.581272	1	621603	Aldh3b2
04720	Long-term potentiation	6.37872	0.581272	1	432530	Adcy1
05211	Renal cell carcinoma	6.28492	0.589279	1	21802	Tgfa
05230	Central carbon metabolism in cancer	6.19383	0.597267	1	20514	Slc1a5
05221	Acute myeloid leukemia	6.10535	0.605237	1	17523	Mpo
00480	Glutathione metabolism	6.01936	0.613188	1	110175	Ggct
00982	Drug metabolism - cytochrome P450	6.01936	0.613188	1	621603	Aldh3b2
04520	Adherens junction	6.01936	0.613188	1	21872	Tjp1
04920	Adipocytokine signaling pathway	6.01936	0.613188	1	108097	Prkab2
04115	p53 signaling pathway	5.93575	0.62112	1	30954	Siva1
04927	Cortisol synthesis and secretion	5.93575	0.62112	1	432530	Adcy1
05223	Non-small cell lung cancer	5.93575	0.62112	1	21802	Tgfa
00980	Metabolism of xenobiotics by cytochrome P450	5.85444	0.629034	1	621603	Aldh3b2
05206	MicroRNAs in cancer	2.82095	0.634399	1	16402	Itga5
05206	MicroRNAs in cancer	2.82095	0.634399	1	71819	Kif23
04918	Thyroid hormone synthesis	5.77533	0.63693	1	432530	Adcy1
05214	Glioma	5.77533	0.63693	1	21802	Tgfa
04971	Gastric acid secretion	5.69832	0.644807	1	432530	Adcy1
05100	Bacterial invasion of epithelial cells	5.62335	0.652665	1	16402	Itga5
05212	Pancreatic cancer	5.62335	0.652665	1	21802	Tgfa
04721	Synaptic vesicle cycle	5.55032	0.660506	1	66237	Atp6v1g2
05133	Pertussis	5.55032	0.660506	1	16402	Itga5
05412	Arrhythmogenic right ventricular cardiomyopathy	5.55032	0.660506	1	16402	Itga5
01521	EGFR tyrosine kinase inhibitor resistance	5.4098	0.676132	1	21802	Tgfa
03018	RNA degradation	5.08779	0.71488	1	72544	Exosc6
04012	ErbB signaling pathway	5.08779	0.71488	1	21802	Tgfa
04911	Insulin secretion	4.96947	0.730254	1	432530	Adcy1
04970	Salivary secretion	4.96947	0.730254	1	432530	Adcy1
05323	Rheumatoid arthritis	4.91235	0.737913	1	66237	Atp6v1g2
04512	ECM-receptor interaction	4.85653	0.745555	1	16402	Itga5
05210	Colorectal cancer	4.85653	0.745555	1	21802	Tgfa
04727	GABAergic synapse	4.80196	0.75318	1	432530	Adcy1
04912	GnRH signaling pathway	4.7486	0.760786	1	432530	Adcy1
05032	Morphine addiction	4.69642	0.768375	1	432530	Adcy1
00983	Drug metabolism - other enzymes	4.64537	0.775946	1	17523	Mpo
01522	Endocrine resistance	4.59542	0.783499	1	432530	Adcy1
04061	Viral protein interaction with cytokine and cytokine receptor	4.49868	0.798553	1	12765	Cxcr2
04713	Circadian entrainment	4.36096	0.821003	1	432530	Adcy1
05165	Human papillomavirus infection	2.36118	0.831993	1	66237	Atp6v1g2
05165	Human papillomavirus infection	2.36118	0.831993	1	16402	Itga5
04916	Melanogenesis	4.27374	0.835882	1	432530	Adcy1
04976	Bile secretion	4.27374	0.835882	1	432530	Adcy1
03015	mRNA surveillance pathway	4.18994	0.850693	1	68092	Ncbp2
04925	Aldosterone synthesis and secretion	4.18994	0.850693	1	432530	Adcy1
05142	Chagas disease	4.14926	0.858072	1	432530	Adcy1
04659	Th17 cell differentiation	4.10937	0.865434	1	15519	Hsp90aa1
04922	Glucagon signaling pathway	4.10937	0.865434	1	108097	Prkab2
04974	Protein digestion and absorption	3.95717	0.894711	1	20514	Slc1a5
04931	Insulin resistance	3.88522	0.909248	1	108097	Prkab2
04725	Cholinergic synapse	3.81584	0.923717	1	432530	Adcy1
04724	Glutamatergic synapse	3.78207	0.930926	1	432530	Adcy1
04972	Pancreatic secretion	3.7489	0.938118	1	432530	Adcy1
04935	Growth hormone synthesis, secretion and action	3.68426	0.952452	1	432530	Adcy1
04611	Platelet activation	3.44657	1	1	432530	Adcy1
05150	Staphylococcus aureus infection	3.44657	1	1	14293	Fpr1
04152	AMPK signaling pathway	3.39186	1	1	108097	Prkab2
04750	Inflammatory mediator regulation of TRP channels	3.36515	1	1	432530	Adcy1
04068	FoxO signaling pathway	3.2624	1	1	108097	Prkab2
04142	Lysosome	3.2624	1	1	13035	Ctsg
00190	Oxidative phosphorylation	3.21334	1	1	66237	Atp6v1g2
05135	Yersinia infection	3.18936	1	1	16402	Itga5
04910	Insulin signaling pathway	3.07464	1	1	108097	Prkab2
04270	Vascular smooth muscle contraction	2.98863	1	1	432530	Adcy1
05418	Fluid shear stress and atherosclerosis	2.92722	1	1	15519	Hsp90aa1
04723	Retrograde endocannabinoid signaling	2.88766	1	1	432530	Adcy1
04932	Non-alcoholic fatty liver disease	2.83029	1	1	108097	Prkab2
04261	Adrenergic signaling in cardiomyocytes	2.81167	1	1	432530	Adcy1
04150	mTOR signaling pathway	2.73958	1	1	66237	Atp6v1g2
04310	Wnt signaling pathway	2.63811	1	1	234130	Dkk4
04934	Cushing syndrome	2.63811	1	1	432530	Adcy1
05160	Hepatitis C	2.59015	1	1	24014	Rnasel
04022	cGMP-PKG signaling pathway	2.47037	1	1	432530	Adcy1
04217	Necroptosis	2.45617	1	1	15519	Hsp90aa1
05225	Hepatocellular carcinoma	2.45617	1	1	21802	Tgfa
03013	RNA transport	2.34821	1	1	68092	Ncbp2
05205	Proteoglycans in cancer	2.08475	1	1	16402	Itga5
04024	cAMP signaling pathway	1.98779	1	1	432530	Adcy1
04810	Regulation of actin cytoskeleton	1.94261	1	1	16402	Itga5
04014	Ras signaling pathway	1.84213	1	1	21802	Tgfa
04020	Calcium signaling pathway	1.78073	1	1	432530	Adcy1
05166	Human T-cell leukemia virus 1 infection	1.73026	1	1	432530	Adcy1
04740	Olfactory transduction	0.366216	1	1	258532	Olfr373
05010	Alzheimer disease	1.1582	1	1	234130	Dkk4
05022	Pathways of neurodegeneration - multiple diseases	0.905454	1	1	234130	Dkk4

## Sheet: down-regulated gene pathway
path_id	path_name	path_diffgene_count	path_gene_count	enrichment	pvalue	FDR
04514	Cell adhesion molecules	6	174	11.1015	7.69099e-05	0.0149205
05224	Breast cancer	5	147	10.9504	0.000412945	0.0400557
05215	Prostate cancer	4	99	13.0078	0.00108325	0.0700503
04974	Protein digestion and absorption	4	108	11.9238	0.00150891	0.0710798
04972	Pancreatic secretion	4	114	11.2962	0.00185174	0.0710798
04015	Rap1 signaling pathway	5	214	7.52203	0.00233272	0.0710798
05213	Endometrial cancer	3	58	16.6522	0.0032178	0.0710798
04014	Ras signaling pathway	5	232	6.93842	0.00335194	0.0710798
04020	Calcium signaling pathway	5	240	6.70714	0.00389827	0.0710798
04550	Signaling pathways regulating pluripotency of stem cells	4	140	9.19836	0.003995	0.0710798
05165	Human papillomavirus infection	6	362	5.33607	0.0040303	0.0710798
05166	Human T-cell leukemia virus 1 infection	5	247	6.51706	0.00442827	0.0715904
05226	Gastric cancer	4	150	8.58514	0.00515415	0.0728954
05221	Acute myeloid leukemia	3	70	13.7975	0.00555438	0.0728954
04520	Adherens junction	3	71	13.6032	0.00578622	0.0728954
05218	Melanoma	3	72	13.4143	0.00602406	0.0728954
05214	Glioma	3	74	13.0517	0.00651791	0.0728954
04144	Endocytosis	5	272	5.91806	0.00676349	0.0728954
05160	Hepatitis C	4	165	7.80467	0.00730533	0.0745913
04217	Necroptosis	4	174	7.40098	0.00885781	0.0859208
04012	ErbB signaling pathway	3	84	11.498	0.00936499	0.0865147
05210	Colorectal cancer	3	88	10.9753	0.0106878	0.0901489
05235	PD-L1 expression and PD-1 checkpoint pathway in cancer	3	88	10.9753	0.0106878	0.0901489
04610	Complement and coagulation cascades	3	93	10.3852	0.0124958	0.101008
04350	TGF-beta signaling pathway	3	95	10.1666	0.0132683	0.102962
04510	Focal adhesion	4	201	6.40682	0.0148523	0.110116
04916	Melanogenesis	3	100	9.65828	0.0153254	0.110116
00500	Starch and sucrose metabolism	2	34	18.9378	0.0201887	0.136606
04810	Regulation of actin cytoskeleton	4	220	5.8535	0.0204205	0.136606
05202	Transcriptional misregulation in cancer	4	223	5.77476	0.0214111	0.137841
04151	PI3K-Akt signaling pathway	5	359	4.48388	0.0220261	0.137841
05216	Thyroid cancer	2	37	17.4023	0.0238213	0.144417
05170	Human immunodeficiency virus 1 infection	4	240	5.36571	0.0276347	0.15845
05150	Staphylococcus aureus infection	3	124	7.78894	0.0278376	0.15845
05219	Bladder cancer	2	41	15.7045	0.0290916	0.15845
05200	Pathways in cancer	6	543	3.55738	0.0294031	0.15845
05171	Coronavirus disease - COVID-19	4	247	5.21365	0.0305107	0.159975
04068	FoxO signaling pathway	3	131	7.37273	0.0323505	0.165158
04210	Apoptosis	3	136	7.10168	0.0358223	0.177227
04371	Apelin signaling pathway	3	137	7.04984	0.0365417	0.177227
05322	Systemic lupus erythematosus	3	148	6.52587	0.0450153	0.211723
04072	Phospholipase D signaling pathway	3	149	6.48207	0.045837	0.211723
04060	Cytokine-cytokine receptor interaction	4	293	4.39512	0.054357	0.242395
04010	MAPK signaling pathway	4	294	4.38017	0.0549761	0.242395
04310	Wnt signaling pathway	3	162	5.9619	0.0573076	0.247059
04530	Tight junction	3	167	5.7834	0.062113	0.261955
05022	Pathways of neurodegeneration - multiple diseases	5	472	3.41041	0.0659568	0.262346
05330	Allograft rejection	2	63	10.2204	0.0662626	0.262346
05332	Graft-versus-host disease	2	63	10.2204	0.0662626	0.262346
05225	Hepatocellular carcinoma	3	174	5.55074	0.0692112	0.268539
04720	Long-term potentiation	2	67	9.61023	0.0744117	0.28251
04360	Axon guidance	3	181	5.33607	0.0767437	0.28251
04145	Phagosome	3	182	5.30675	0.0778554	0.28251
05230	Central carbon metabolism in cancer	2	69	9.33167	0.0786367	0.28251
04940	Type I diabetes mellitus	2	70	9.19836	0.0807862	0.284955
05223	Non-small cell lung cancer	2	72	8.94285	0.0851582	0.295012
05212	Pancreatic cancer	2	76	8.47218	0.0941901	0.317328
04721	Synaptic vesicle cycle	2	77	8.36215	0.0965071	0.317328
05412	Arrhythmogenic right ventricular cardiomyopathy	2	77	8.36215	0.0965071	0.317328
01521	EGFR tyrosine kinase inhibitor resistance	2	79	8.15045	0.101211	0.321883
05320	Autoimmune thyroid disease	2	79	8.15045	0.101211	0.321883
05205	Proteoglycans in cancer	3	205	4.71136	0.105881	0.331304
04540	Gap junction	2	86	7.48704	0.118386	0.357574
05323	Rheumatoid arthritis	2	87	7.40098	0.120928	0.357574
04512	ECM-receptor interaction	2	88	7.31688	0.123492	0.357574
04658	Th1 and Th2 cell differentiation	2	88	7.31688	0.123492	0.357574
05416	Viral myocarditis	2	88	7.31688	0.123492	0.357574
04612	Antigen processing and presentation	2	90	7.15428	0.128684	0.361806
04912	GnRH signaling pathway	2	90	7.15428	0.128684	0.361806
05410	Hypertrophic cardiomyopathy	2	91	7.07566	0.131311	0.36392
05167	Kaposi sarcoma-associated herpesvirus infection	3	225	4.29257	0.134067	0.366325
05414	Dilated cardiomyopathy	2	94	6.84985	0.13932	0.37539
04061	Viral protein interaction with cytokine and cytokine receptor	2	95	6.77774	0.142031	0.375441
05169	Epstein-Barr virus infection	3	231	4.18107	0.143209	0.375441
05231	Choline metabolism in cancer	2	98	6.57026	0.150285	0.388737
04660	T cell receptor signaling pathway	2	103	6.25132	0.164438	0.410905
05142	Chagas disease	2	103	6.25132	0.164438	0.410905
04659	Th17 cell differentiation	2	104	6.19121	0.167327	0.410905
04922	Glucagon signaling pathway	2	104	6.19121	0.167327	0.410905
05146	Amoebiasis	2	107	6.01762	0.176108	0.427062
04931	Insulin resistance	2	110	5.8535	0.185056	0.443221
04725	Cholinergic synapse	2	112	5.74898	0.191113	0.452144
04066	HIF-1 signaling pathway	2	114	5.64812	0.197241	0.461021
04670	Leukocyte transendothelial migration	2	118	5.45666	0.209708	0.484325
04650	Natural killer cell mediated cytotoxicity	2	121	5.32137	0.219238	0.49456
04722	Neurotrophin signaling pathway	2	121	5.32137	0.219238	0.49456
00061	Fatty acid biosynthesis	1	19	16.9444	0.22961	0.512003
04750	Inflammatory mediator regulation of TRP channels	2	127	5.06996	0.238745	0.526032
00100	Steroid biosynthesis	1	20	16.0971	0.241324	0.526032
04142	Lysosome	2	131	4.91516	0.25207	0.54335
04728	Dopaminergic synapse	2	135	4.76952	0.26564	0.56631
00230	Purine metabolism	2	136	4.73445	0.26907	0.567388
04910	Insulin signaling pathway	2	139	4.63227	0.279449	0.582936
05017	Spinocerebellar ataxia	2	141	4.56656	0.28644	0.591163
05310	Asthma	1	25	12.8777	0.299355	0.611314
04744	Phototransduction	1	27	11.9238	0.322317	0.651348
04261	Adrenergic signaling in cardiomyocytes	2	152	4.23609	0.325876	0.651751
04921	Oxytocin signaling pathway	2	153	4.2084	0.32954	0.652355
04390	Hippo signaling pathway	2	157	4.10118	0.344324	0.669565
00062	Fatty acid elongation	1	29	11.1015	0.345137	0.669565
04934	Cushing syndrome	2	162	3.9746	0.363079	0.6974
00052	Galactose metabolism	1	32	10.0607	0.379102	0.721038
04630	JAK-STAT signaling pathway	2	169	3.80997	0.389826	0.728161
00030	Pentose phosphate pathway	1	33	9.75584	0.390354	0.728161
01040	Biosynthesis of unsaturated fatty acids	1	34	9.4689	0.401571	0.734941
04022	cGMP-PKG signaling pathway	2	173	3.72188	0.405354	0.734941
05164	Influenza A	2	173	3.72188	0.405354	0.734941
03010	Ribosome	2	179	3.59713	0.428961	0.764163
05152	Tuberculosis	2	180	3.57714	0.432931	0.764163
05014	Amyotrophic lateral sclerosis	3	369	2.61742	0.433288	0.764163
04960	Aldosterone-regulated sodium reabsorption	1	38	8.47218	0.446094	0.777573
04218	Cellular senescence	2	184	3.49938	0.448908	0.777573
04062	Chemokine signaling pathway	2	192	3.35357	0.48131	0.82632
00860	Porphyrin and chlorophyll metabolism	1	42	7.6653	0.490068	0.830679
00514	Other types of O-glycan biosynthesis	1	43	7.48704	0.500977	0.830679
04672	Intestinal immune network for IgA production	1	43	7.48704	0.500977	0.830679
04975	Fat digestion and absorption	1	43	7.48704	0.500977	0.830679
05034	Alcoholism	2	205	3.1409	0.535132	0.879793
00510	N-Glycan biosynthesis	1	50	6.43885	0.576398	0.925766
00520	Amino sugar and nucleotide sugar metabolism	1	50	6.43885	0.576398	0.925766
04024	cAMP signaling pathway	2	215	2.99482	0.577411	0.925766
04340	Hedgehog signaling pathway	1	52	6.19121	0.597648	0.950358
05203	Viral carcinogenesis	2	229	2.81173	0.637707	1
04714	Thermogenesis	2	230	2.7995	0.642058	1
05144	Malaria	1	57	5.64812	0.6502	1
04370	VEGF signaling pathway	1	58	5.55074	0.660613	1
04730	Long-term depression	1	60	5.36571	0.681343	1
05168	Herpes simplex virus 1 infection	3	458	2.1088	0.685306	1
04961	Endocrine and other factor-regulated calcium reabsorption	1	61	5.27775	0.691659	1
00561	Glycerolipid metabolism	1	62	5.19262	0.701944	1
01212	Fatty acid metabolism	1	62	5.19262	0.701944	1
04213	Longevity regulating pathway - multiple species	1	62	5.19262	0.701944	1
05321	Inflammatory bowel disease	1	62	5.19262	0.701944	1
04913	Ovarian steroidogenesis	1	63	5.1102	0.712197	1
04929	GnRH secretion	1	63	5.1102	0.712197	1
05217	Basal cell carcinoma	1	63	5.1102	0.712197	1
05012	Parkinson disease	2	247	2.60682	0.716811	1
04137	Mitophagy - animal	1	66	4.87792	0.742766	1
04664	Fc epsilon RI signaling pathway	1	66	4.87792	0.742766	1
05132	Salmonella infection	2	253	2.545	0.743507	1
00010	Glycolysis / Gluconeogenesis	1	67	4.80512	0.752892	1
05163	Human cytomegalovirus infection	2	256	2.51518	0.756908	1
05211	Renal cell carcinoma	1	68	4.73445	0.762988	1
05031	Amphetamine addiction	1	69	4.66584	0.773052	1
05140	Leishmaniasis	1	70	4.59918	0.783085	1
04917	Prolactin signaling pathway	1	74	4.35058	0.822906	1
04971	Gastric acid secretion	1	75	4.29257	0.832785	1
04924	Renin secretion	1	76	4.23609	0.842633	1
05100	Bacterial invasion of epithelial cells	1	76	4.23609	0.842633	1
05220	Chronic myeloid leukemia	1	76	4.23609	0.842633	1
05133	Pertussis	1	77	4.18107	0.85245	1
04662	B cell receptor signaling pathway	1	81	3.9746	0.891417	1
04911	Insulin secretion	1	86	3.74352	0.939451	1
04970	Salivary secretion	1	86	3.74352	0.939451	1
04260	Cardiac muscle contraction	1	87	3.70049	0.948968	1
05016	Huntington disease	2	302	2.13207	0.965528	1
03320	PPAR signaling pathway	1	89	3.61733	0.967915	1
04211	Longevity regulating pathway	1	90	3.57714	0.977345	1
04914	Progesterone-mediated oocyte maturation	1	90	3.57714	0.977345	1
05032	Morphine addiction	1	91	3.53783	0.986745	1
00140	Steroid hormone biosynthesis	1	92	3.49938	0.996117	1
04742	Taste transduction	1	92	3.49938	0.996117	1
01522	Endocrine resistance	1	93	3.46175	1	1
04640	Hematopoietic cell lineage	1	95	3.38887	1	1
04713	Circadian entrainment	1	98	3.28513	1	1
04620	Toll-like receptor signaling pathway	1	100	3.21943	1	1
04933	AGE-RAGE signaling pathway in diabetic complications	1	101	3.18755	1	1
04925	Aldosterone synthesis and secretion	1	102	3.1563	1	1
04064	NF-kappa B signaling pathway	1	105	3.06612	1	1
04928	Parathyroid hormone synthesis, secretion and action	1	108	2.98095	1	1
05145	Toxoplasmosis	1	110	2.92675	1	1
04625	C-type lectin receptor signaling pathway	1	112	2.87449	1	1
04935	Growth hormone synthesis, secretion and action	1	116	2.77537	1	1
04080	Neuroactive ligand-receptor interaction	2	358	1.79856	1	1
04114	Oocyte meiosis	1	119	2.7054	1	1
04919	Thyroid hormone signaling pathway	1	120	2.68286	1	1
05010	Alzheimer disease	2	369	1.74495	1	1
04071	Sphingolipid signaling pathway	1	124	2.59631	1	1
04611	Platelet activation	1	124	2.59631	1	1
04380	Osteoclast differentiation	1	128	2.51518	1	1
04926	Relaxin signaling pathway	1	129	2.49568	1	1
04726	Serotonergic synapse	1	131	2.45758	1	1
04915	Estrogen signaling pathway	1	134	2.40256	1	1
04140	Autophagy - animal	1	138	2.33292	1	1
01100	Metabolic pathways	7	1572	1.43359	1	1
04120	Ubiquitin mediated proteolysis	1	145	2.22029	1	1
05418	Fluid shear stress and atherosclerosis	1	146	2.20509	1	1
04932	Non-alcoholic fatty liver disease	1	151	2.13207	1	1
04150	mTOR signaling pathway	1	156	2.06374	1	1
05161	Hepatitis B	1	163	1.97511	1	1
03013	RNA transport	1	182	1.76892	1	1
04613	Neutrophil extracellular trap formation	1	205	1.57045	1	1
05206	MicroRNAs in cancer	1	303	1.06252	1	1
04740	Olfactory transduction	4	1167	1.10349	1	1

## Sheet: pathway of downregulated genes
path_id	path_name	enrichment	pvalue	FDR	gene_id	gene_name
04514	Cell adhesion molecules	11.1015	7.69099e-05	0.0149205	14960	H2-Aa
04514	Cell adhesion molecules	11.1015	7.69099e-05	0.0149205	68481	Mpzl1
04514	Cell adhesion molecules	11.1015	7.69099e-05	0.0149205	320910	Itgb8
04514	Cell adhesion molecules	11.1015	7.69099e-05	0.0149205	52118	Pvr
04514	Cell adhesion molecules	11.1015	7.69099e-05	0.0149205	15039	H2-T22
04514	Cell adhesion molecules	11.1015	7.69099e-05	0.0149205	18260	Ocln
05224	Breast cancer	10.9504	0.000412945	0.0400557	14182	Fgfr1
05224	Breast cancer	10.9504	0.000412945	0.0400557	14296	Frat1
05224	Breast cancer	10.9504	0.000412945	0.0400557	13645	Egf
05224	Breast cancer	10.9504	0.000412945	0.0400557	16653	Kras
05224	Breast cancer	10.9504	0.000412945	0.0400557	21414	Tcf7
05215	Prostate cancer	13.0078	0.00108325	0.0700503	16653	Kras
05215	Prostate cancer	13.0078	0.00108325	0.0700503	14182	Fgfr1
05215	Prostate cancer	13.0078	0.00108325	0.0700503	21414	Tcf7
05215	Prostate cancer	13.0078	0.00108325	0.0700503	13645	Egf
04974	Protein digestion and absorption	11.9238	0.00150891	0.0710798	12821	Col17a1
04974	Protein digestion and absorption	11.9238	0.00150891	0.0710798	109697	Cpa1
04974	Protein digestion and absorption	11.9238	0.00150891	0.0710798	22072	Prss2
04974	Protein digestion and absorption	11.9238	0.00150891	0.0710798	13706	Cela2a
04972	Pancreatic secretion	11.2962	0.00185174	0.0710798	12613	Cel
04972	Pancreatic secretion	11.2962	0.00185174	0.0710798	13706	Cela2a
04972	Pancreatic secretion	11.2962	0.00185174	0.0710798	22072	Prss2
04972	Pancreatic secretion	11.2962	0.00185174	0.0710798	109697	Cpa1
04015	Rap1 signaling pathway	7.52203	0.00233272	0.0710798	70549	Tln2
04015	Rap1 signaling pathway	7.52203	0.00233272	0.0710798	14182	Fgfr1
04015	Rap1 signaling pathway	7.52203	0.00233272	0.0710798	16653	Kras
04015	Rap1 signaling pathway	7.52203	0.00233272	0.0710798	17356	Afdn
04015	Rap1 signaling pathway	7.52203	0.00233272	0.0710798	13645	Egf
05213	Endometrial cancer	16.6522	0.0032178	0.0710798	13645	Egf
05213	Endometrial cancer	16.6522	0.0032178	0.0710798	21414	Tcf7
05213	Endometrial cancer	16.6522	0.0032178	0.0710798	16653	Kras
04014	Ras signaling pathway	6.93842	0.00335194	0.0710798	14182	Fgfr1
04014	Ras signaling pathway	6.93842	0.00335194	0.0710798	16653	Kras
04014	Ras signaling pathway	6.93842	0.00335194	0.0710798	19731	Rgl1
04014	Ras signaling pathway	6.93842	0.00335194	0.0710798	17356	Afdn
04014	Ras signaling pathway	6.93842	0.00335194	0.0710798	13645	Egf
04020	Calcium signaling pathway	6.70714	0.00389827	0.0710798	14680	Gnal
04020	Calcium signaling pathway	6.70714	0.00389827	0.0710798	12323	Camk2b
04020	Calcium signaling pathway	6.70714	0.00389827	0.0710798	14182	Fgfr1
04020	Calcium signaling pathway	6.70714	0.00389827	0.0710798	13645	Egf
04020	Calcium signaling pathway	6.70714	0.00389827	0.0710798	18574	Pde1b
04550	Signaling pathways regulating pluripotency of stem cells	9.19836	0.003995	0.0710798	15902	Id2
04550	Signaling pathways regulating pluripotency of stem cells	9.19836	0.003995	0.0710798	14182	Fgfr1
04550	Signaling pathways regulating pluripotency of stem cells	9.19836	0.003995	0.0710798	21414	Tcf7
04550	Signaling pathways regulating pluripotency of stem cells	9.19836	0.003995	0.0710798	16653	Kras
05165	Human papillomavirus infection	5.33607	0.0040303	0.0710798	13645	Egf
05165	Human papillomavirus infection	5.33607	0.0040303	0.0710798	15039	H2-T22
05165	Human papillomavirus infection	5.33607	0.0040303	0.0710798	21414	Tcf7
05165	Human papillomavirus infection	5.33607	0.0040303	0.0710798	320910	Itgb8
05165	Human papillomavirus infection	5.33607	0.0040303	0.0710798	16653	Kras
05165	Human papillomavirus infection	5.33607	0.0040303	0.0710798	21827	Thbs3
05166	Human T-cell leukemia virus 1 infection	6.51706	0.00442827	0.0715904	15039	H2-T22
05166	Human T-cell leukemia virus 1 infection	6.51706	0.00442827	0.0715904	16653	Kras
05166	Human T-cell leukemia virus 1 infection	6.51706	0.00442827	0.0715904	81601	Kat5
05166	Human T-cell leukemia virus 1 infection	6.51706	0.00442827	0.0715904	70549	Tln2
05166	Human T-cell leukemia virus 1 infection	6.51706	0.00442827	0.0715904	14960	H2-Aa
05226	Gastric cancer	8.58514	0.00515415	0.0728954	13645	Egf
05226	Gastric cancer	8.58514	0.00515415	0.0728954	16653	Kras
05226	Gastric cancer	8.58514	0.00515415	0.0728954	21414	Tcf7
05226	Gastric cancer	8.58514	0.00515415	0.0728954	14296	Frat1
05221	Acute myeloid leukemia	13.7975	0.00555438	0.0728954	12047	Bcl2a1d
05221	Acute myeloid leukemia	13.7975	0.00555438	0.0728954	16653	Kras
05221	Acute myeloid leukemia	13.7975	0.00555438	0.0728954	21414	Tcf7
04520	Adherens junction	13.6032	0.00578622	0.0728954	17356	Afdn
04520	Adherens junction	13.6032	0.00578622	0.0728954	14182	Fgfr1
04520	Adherens junction	13.6032	0.00578622	0.0728954	21414	Tcf7
05218	Melanoma	13.4143	0.00602406	0.0728954	14182	Fgfr1
05218	Melanoma	13.4143	0.00602406	0.0728954	16653	Kras
05218	Melanoma	13.4143	0.00602406	0.0728954	13645	Egf
05214	Glioma	13.0517	0.00651791	0.0728954	12323	Camk2b
05214	Glioma	13.0517	0.00651791	0.0728954	13645	Egf
05214	Glioma	13.0517	0.00651791	0.0728954	16653	Kras
04144	Endocytosis	5.91806	0.00676349	0.0728954	75788	Smurf1
04144	Endocytosis	5.91806	0.00676349	0.0728954	13429	Dnm1
04144	Endocytosis	5.91806	0.00676349	0.0728954	15039	H2-T22
04144	Endocytosis	5.91806	0.00676349	0.0728954	67064	Chmp1b
04144	Endocytosis	5.91806	0.00676349	0.0728954	330192	Vps37b
05160	Hepatitis C	7.80467	0.00730533	0.0745913	16653	Kras
05160	Hepatitis C	7.80467	0.00730533	0.0745913	18260	Ocln
05160	Hepatitis C	7.80467	0.00730533	0.0745913	13645	Egf
05160	Hepatitis C	7.80467	0.00730533	0.0745913	22259	Nr1h3
04217	Necroptosis	7.40098	0.00885781	0.0859208	67064	Chmp1b
04217	Necroptosis	7.40098	0.00885781	0.0859208	19309	Pygm
04217	Necroptosis	7.40098	0.00885781	0.0859208	12323	Camk2b
04217	Necroptosis	7.40098	0.00885781	0.0859208	15267	H2ac18
04012	ErbB signaling pathway	11.498	0.00936499	0.0865147	16653	Kras
04012	ErbB signaling pathway	11.498	0.00936499	0.0865147	13645	Egf
04012	ErbB signaling pathway	11.498	0.00936499	0.0865147	12323	Camk2b
05210	Colorectal cancer	10.9753	0.0106878	0.0901489	13645	Egf
05210	Colorectal cancer	10.9753	0.0106878	0.0901489	21414	Tcf7
05210	Colorectal cancer	10.9753	0.0106878	0.0901489	16653	Kras
05235	PD-L1 expression and PD-1 checkpoint pathway in cancer	10.9753	0.0106878	0.0901489	16653	Kras
05235	PD-L1 expression and PD-1 checkpoint pathway in cancer	10.9753	0.0106878	0.0901489	13645	Egf
05235	PD-L1 expression and PD-1 checkpoint pathway in cancer	10.9753	0.0106878	0.0901489	12503	Cd247
04610	Complement and coagulation cascades	10.3852	0.0124958	0.101008	14962	Cfb
04610	Complement and coagulation cascades	10.3852	0.0124958	0.101008	12263	C2
04610	Complement and coagulation cascades	10.3852	0.0124958	0.101008	11905	Serpinc1
04350	TGF-beta signaling pathway	10.1666	0.0132683	0.102962	15902	Id2
04350	TGF-beta signaling pathway	10.1666	0.0132683	0.102962	75788	Smurf1
04350	TGF-beta signaling pathway	10.1666	0.0132683	0.102962	17130	Smad6
04510	Focal adhesion	6.40682	0.0148523	0.110116	13645	Egf
04510	Focal adhesion	6.40682	0.0148523	0.110116	70549	Tln2
04510	Focal adhesion	6.40682	0.0148523	0.110116	21827	Thbs3
04510	Focal adhesion	6.40682	0.0148523	0.110116	320910	Itgb8
04916	Melanogenesis	9.65828	0.0153254	0.110116	12323	Camk2b
04916	Melanogenesis	9.65828	0.0153254	0.110116	16653	Kras
04916	Melanogenesis	9.65828	0.0153254	0.110116	21414	Tcf7
00500	Starch and sucrose metabolism	18.9378	0.0201887	0.136606	72157	Pgm1
00500	Starch and sucrose metabolism	18.9378	0.0201887	0.136606	19309	Pygm
04810	Regulation of actin cytoskeleton	5.8535	0.0204205	0.136606	14182	Fgfr1
04810	Regulation of actin cytoskeleton	5.8535	0.0204205	0.136606	13645	Egf
04810	Regulation of actin cytoskeleton	5.8535	0.0204205	0.136606	320910	Itgb8
04810	Regulation of actin cytoskeleton	5.8535	0.0204205	0.136606	16653	Kras
05202	Transcriptional misregulation in cancer	5.77476	0.0214111	0.137841	15902	Id2
05202	Transcriptional misregulation in cancer	5.77476	0.0214111	0.137841	14247	Fli1
05202	Transcriptional misregulation in cancer	5.77476	0.0214111	0.137841	12047	Bcl2a1d
05202	Transcriptional misregulation in cancer	5.77476	0.0214111	0.137841	58208	Bcl11b
04151	PI3K-Akt signaling pathway	4.48388	0.0220261	0.137841	16653	Kras
04151	PI3K-Akt signaling pathway	4.48388	0.0220261	0.137841	21827	Thbs3
04151	PI3K-Akt signaling pathway	4.48388	0.0220261	0.137841	320910	Itgb8
04151	PI3K-Akt signaling pathway	4.48388	0.0220261	0.137841	14182	Fgfr1
04151	PI3K-Akt signaling pathway	4.48388	0.0220261	0.137841	13645	Egf
05216	Thyroid cancer	17.4023	0.0238213	0.144417	21414	Tcf7
05216	Thyroid cancer	17.4023	0.0238213	0.144417	16653	Kras
05170	Human immunodeficiency virus 1 infection	5.36571	0.0276347	0.15845	11768	Ap1m2
05170	Human immunodeficiency virus 1 infection	5.36571	0.0276347	0.15845	16653	Kras
05170	Human immunodeficiency virus 1 infection	5.36571	0.0276347	0.15845	15039	H2-T22
05170	Human immunodeficiency virus 1 infection	5.36571	0.0276347	0.15845	12503	Cd247
05150	Staphylococcus aureus infection	7.78894	0.0278376	0.15845	14962	Cfb
05150	Staphylococcus aureus infection	7.78894	0.0278376	0.15845	12263	C2
05150	Staphylococcus aureus infection	7.78894	0.0278376	0.15845	14960	H2-Aa
05219	Bladder cancer	15.7045	0.0290916	0.15845	13645	Egf
05219	Bladder cancer	15.7045	0.0290916	0.15845	16653	Kras
05200	Pathways in cancer	3.55738	0.0294031	0.15845	21414	Tcf7
05200	Pathways in cancer	3.55738	0.0294031	0.15845	14296	Frat1
05200	Pathways in cancer	3.55738	0.0294031	0.15845	14182	Fgfr1
05200	Pathways in cancer	3.55738	0.0294031	0.15845	16653	Kras
05200	Pathways in cancer	3.55738	0.0294031	0.15845	12323	Camk2b
05200	Pathways in cancer	3.55738	0.0294031	0.15845	13645	Egf
05171	Coronavirus disease - COVID-19	5.21365	0.0305107	0.159975	14962	Cfb
05171	Coronavirus disease - COVID-19	5.21365	0.0305107	0.159975	12263	C2
05171	Coronavirus disease - COVID-19	5.21365	0.0305107	0.159975	19946	Rpl30
05171	Coronavirus disease - COVID-19	5.21365	0.0305107	0.159975	19933	Rpl21
04068	FoxO signaling pathway	7.37273	0.0323505	0.165158	13645	Egf
04068	FoxO signaling pathway	7.37273	0.0323505	0.165158	16598	Klf2
04068	FoxO signaling pathway	7.37273	0.0323505	0.165158	16653	Kras
04210	Apoptosis	7.10168	0.0358223	0.177227	12047	Bcl2a1d
04210	Apoptosis	7.10168	0.0358223	0.177227	16653	Kras
04210	Apoptosis	7.10168	0.0358223	0.177227	13038	Ctsk
04371	Apelin signaling pathway	7.04984	0.0365417	0.177227	17259	Mef2b
04371	Apelin signaling pathway	7.04984	0.0365417	0.177227	16653	Kras
04371	Apelin signaling pathway	7.04984	0.0365417	0.177227	16598	Klf2
05322	Systemic lupus erythematosus	6.52587	0.0450153	0.211723	14960	H2-Aa
05322	Systemic lupus erythematosus	6.52587	0.0450153	0.211723	12263	C2
05322	Systemic lupus erythematosus	6.52587	0.0450153	0.211723	15267	H2ac18
04072	Phospholipase D signaling pathway	6.48207	0.045837	0.211723	13429	Dnm1
04072	Phospholipase D signaling pathway	6.48207	0.045837	0.211723	13645	Egf
04072	Phospholipase D signaling pathway	6.48207	0.045837	0.211723	16653	Kras
04060	Cytokine-cytokine receptor interaction	4.39512	0.054357	0.242395	23886	Gdf15
04060	Cytokine-cytokine receptor interaction	4.39512	0.054357	0.242395	213208	Il20rb
04060	Cytokine-cytokine receptor interaction	4.39512	0.054357	0.242395	21942	Tnfrsf9
04060	Cytokine-cytokine receptor interaction	4.39512	0.054357	0.242395	12775	Ccr7
04010	MAPK signaling pathway	4.38017	0.0549761	0.242395	14182	Fgfr1
04010	MAPK signaling pathway	4.38017	0.0549761	0.242395	13645	Egf
04010	MAPK signaling pathway	4.38017	0.0549761	0.242395	63953	Dusp10
04010	MAPK signaling pathway	4.38017	0.0549761	0.242395	16653	Kras
04310	Wnt signaling pathway	5.9619	0.0573076	0.247059	14296	Frat1
04310	Wnt signaling pathway	5.9619	0.0573076	0.247059	12323	Camk2b
04310	Wnt signaling pathway	5.9619	0.0573076	0.247059	21414	Tcf7
04530	Tight junction	5.7834	0.062113	0.261955	17475	Mpdz
04530	Tight junction	5.7834	0.062113	0.261955	17356	Afdn
04530	Tight junction	5.7834	0.062113	0.261955	18260	Ocln
05022	Pathways of neurodegeneration - multiple diseases	3.41041	0.0659568	0.262346	69926	Dnah17
05022	Pathways of neurodegeneration - multiple diseases	3.41041	0.0659568	0.262346	14296	Frat1
05022	Pathways of neurodegeneration - multiple diseases	3.41041	0.0659568	0.262346	16653	Kras
05022	Pathways of neurodegeneration - multiple diseases	3.41041	0.0659568	0.262346	12323	Camk2b
05022	Pathways of neurodegeneration - multiple diseases	3.41041	0.0659568	0.262346	110084	Dnah1
05330	Allograft rejection	10.2204	0.0662626	0.262346	14960	H2-Aa
05330	Allograft rejection	10.2204	0.0662626	0.262346	15039	H2-T22
05332	Graft-versus-host disease	10.2204	0.0662626	0.262346	14960	H2-Aa
05332	Graft-versus-host disease	10.2204	0.0662626	0.262346	15039	H2-T22
05225	Hepatocellular carcinoma	5.55074	0.0692112	0.268539	16653	Kras
05225	Hepatocellular carcinoma	5.55074	0.0692112	0.268539	21414	Tcf7
05225	Hepatocellular carcinoma	5.55074	0.0692112	0.268539	14296	Frat1
04720	Long-term potentiation	9.61023	0.0744117	0.28251	16653	Kras
04720	Long-term potentiation	9.61023	0.0744117	0.28251	12323	Camk2b
04360	Axon guidance	5.33607	0.0767437	0.28251	12323	Camk2b
04360	Axon guidance	5.33607	0.0767437	0.28251	214968	Sema6d
04360	Axon guidance	5.33607	0.0767437	0.28251	16653	Kras
04145	Phagosome	5.30675	0.0778554	0.28251	15039	H2-T22
04145	Phagosome	5.30675	0.0778554	0.28251	21827	Thbs3
04145	Phagosome	5.30675	0.0778554	0.28251	14960	H2-Aa
05230	Central carbon metabolism in cancer	9.33167	0.0786367	0.28251	16653	Kras
05230	Central carbon metabolism in cancer	9.33167	0.0786367	0.28251	14182	Fgfr1
04940	Type I diabetes mellitus	9.19836	0.0807862	0.284955	14960	H2-Aa
04940	Type I diabetes mellitus	9.19836	0.0807862	0.284955	15039	H2-T22
05223	Non-small cell lung cancer	8.94285	0.0851582	0.295012	16653	Kras
05223	Non-small cell lung cancer	8.94285	0.0851582	0.295012	13645	Egf
05212	Pancreatic cancer	8.47218	0.0941901	0.317328	13645	Egf
05212	Pancreatic cancer	8.47218	0.0941901	0.317328	16653	Kras
04721	Synaptic vesicle cycle	8.36215	0.0965071	0.317328	12889	Cplx1
04721	Synaptic vesicle cycle	8.36215	0.0965071	0.317328	13429	Dnm1
05412	Arrhythmogenic right ventricular cardiomyopathy	8.36215	0.0965071	0.317328	320910	Itgb8
05412	Arrhythmogenic right ventricular cardiomyopathy	8.36215	0.0965071	0.317328	21414	Tcf7
01521	EGFR tyrosine kinase inhibitor resistance	8.15045	0.101211	0.321883	13645	Egf
01521	EGFR tyrosine kinase inhibitor resistance	8.15045	0.101211	0.321883	16653	Kras
05320	Autoimmune thyroid disease	8.15045	0.101211	0.321883	14960	H2-Aa
05320	Autoimmune thyroid disease	8.15045	0.101211	0.321883	15039	H2-T22
05205	Proteoglycans in cancer	4.71136	0.105881	0.331304	12323	Camk2b
05205	Proteoglycans in cancer	4.71136	0.105881	0.331304	14182	Fgfr1
05205	Proteoglycans in cancer	4.71136	0.105881	0.331304	16653	Kras
04540	Gap junction	7.48704	0.118386	0.357574	16653	Kras
04540	Gap junction	7.48704	0.118386	0.357574	13645	Egf
05323	Rheumatoid arthritis	7.40098	0.120928	0.357574	14960	H2-Aa
05323	Rheumatoid arthritis	7.40098	0.120928	0.357574	13038	Ctsk
04512	ECM-receptor interaction	7.31688	0.123492	0.357574	21827	Thbs3
04512	ECM-receptor interaction	7.31688	0.123492	0.357574	320910	Itgb8
04658	Th1 and Th2 cell differentiation	7.31688	0.123492	0.357574	14960	H2-Aa
04658	Th1 and Th2 cell differentiation	7.31688	0.123492	0.357574	12503	Cd247
05416	Viral myocarditis	7.31688	0.123492	0.357574	14960	H2-Aa
05416	Viral myocarditis	7.31688	0.123492	0.357574	15039	H2-T22
04612	Antigen processing and presentation	7.15428	0.128684	0.361806	14960	H2-Aa
04612	Antigen processing and presentation	7.15428	0.128684	0.361806	15039	H2-T22
04912	GnRH signaling pathway	7.15428	0.128684	0.361806	16653	Kras
04912	GnRH signaling pathway	7.15428	0.128684	0.361806	12323	Camk2b
05410	Hypertrophic cardiomyopathy	7.07566	0.131311	0.36392	320910	Itgb8
05410	Hypertrophic cardiomyopathy	7.07566	0.131311	0.36392	22004	Tpm2
05167	Kaposi sarcoma-associated herpesvirus infection	4.29257	0.134067	0.366325	21414	Tcf7
05167	Kaposi sarcoma-associated herpesvirus infection	4.29257	0.134067	0.366325	15039	H2-T22
05167	Kaposi sarcoma-associated herpesvirus infection	4.29257	0.134067	0.366325	16653	Kras
05414	Dilated cardiomyopathy	6.84985	0.13932	0.37539	320910	Itgb8
05414	Dilated cardiomyopathy	6.84985	0.13932	0.37539	22004	Tpm2
04061	Viral protein interaction with cytokine and cytokine receptor	6.77774	0.142031	0.375441	12775	Ccr7
04061	Viral protein interaction with cytokine and cytokine receptor	6.77774	0.142031	0.375441	213208	Il20rb
05169	Epstein-Barr virus infection	4.18107	0.143209	0.375441	12503	Cd247
05169	Epstein-Barr virus infection	4.18107	0.143209	0.375441	15039	H2-T22
05169	Epstein-Barr virus infection	4.18107	0.143209	0.375441	14960	H2-Aa
05231	Choline metabolism in cancer	6.57026	0.150285	0.388737	13645	Egf
05231	Choline metabolism in cancer	6.57026	0.150285	0.388737	16653	Kras
04660	T cell receptor signaling pathway	6.25132	0.164438	0.410905	16653	Kras
04660	T cell receptor signaling pathway	6.25132	0.164438	0.410905	12503	Cd247
05142	Chagas disease	6.25132	0.164438	0.410905	12503	Cd247
05142	Chagas disease	6.25132	0.164438	0.410905	14680	Gnal
04659	Th17 cell differentiation	6.19121	0.167327	0.410905	14960	H2-Aa
04659	Th17 cell differentiation	6.19121	0.167327	0.410905	12503	Cd247
04922	Glucagon signaling pathway	6.19121	0.167327	0.410905	19309	Pygm
04922	Glucagon signaling pathway	6.19121	0.167327	0.410905	12323	Camk2b
05146	Amoebiasis	6.01762	0.176108	0.427062	14680	Gnal
05146	Amoebiasis	6.01762	0.176108	0.427062	97848	Serpinb6c
04931	Insulin resistance	5.8535	0.185056	0.443221	19309	Pygm
04931	Insulin resistance	5.8535	0.185056	0.443221	22259	Nr1h3
04725	Cholinergic synapse	5.74898	0.191113	0.452144	12323	Camk2b
04725	Cholinergic synapse	5.74898	0.191113	0.452144	16653	Kras
04066	HIF-1 signaling pathway	5.64812	0.197241	0.461021	13645	Egf
04066	HIF-1 signaling pathway	5.64812	0.197241	0.461021	12323	Camk2b
04670	Leukocyte transendothelial migration	5.45666	0.209708	0.484325	17356	Afdn
04670	Leukocyte transendothelial migration	5.45666	0.209708	0.484325	18260	Ocln
04650	Natural killer cell mediated cytotoxicity	5.32137	0.219238	0.49456	16653	Kras
04650	Natural killer cell mediated cytotoxicity	5.32137	0.219238	0.49456	12503	Cd247
04722	Neurotrophin signaling pathway	5.32137	0.219238	0.49456	12323	Camk2b
04722	Neurotrophin signaling pathway	5.32137	0.219238	0.49456	16653	Kras
00061	Fatty acid biosynthesis	16.9444	0.22961	0.512003	14979	H2-Ke6
04750	Inflammatory mediator regulation of TRP channels	5.06996	0.238745	0.526032	12323	Camk2b
04750	Inflammatory mediator regulation of TRP channels	5.06996	0.238745	0.526032	277328	Trpa1
00100	Steroid biosynthesis	16.0971	0.241324	0.526032	12613	Cel
04142	Lysosome	4.91516	0.25207	0.54335	11768	Ap1m2
04142	Lysosome	4.91516	0.25207	0.54335	13038	Ctsk
04728	Dopaminergic synapse	4.76952	0.26564	0.56631	14680	Gnal
04728	Dopaminergic synapse	4.76952	0.26564	0.56631	12323	Camk2b
00230	Purine metabolism	4.73445	0.26907	0.567388	18574	Pde1b
00230	Purine metabolism	4.73445	0.26907	0.567388	72157	Pgm1
04910	Insulin signaling pathway	4.63227	0.279449	0.582936	16653	Kras
04910	Insulin signaling pathway	4.63227	0.279449	0.582936	19309	Pygm
05017	Spinocerebellar ataxia	4.56656	0.28644	0.591163	13131	Dab1
05017	Spinocerebellar ataxia	4.56656	0.28644	0.591163	81601	Kat5
05310	Asthma	12.8777	0.299355	0.611314	14960	H2-Aa
04744	Phototransduction	11.9238	0.322317	0.651348	14686	Gnat2
04261	Adrenergic signaling in cardiomyocytes	4.23609	0.325876	0.651751	22004	Tpm2
04261	Adrenergic signaling in cardiomyocytes	4.23609	0.325876	0.651751	12323	Camk2b
04921	Oxytocin signaling pathway	4.2084	0.32954	0.652355	16653	Kras
04921	Oxytocin signaling pathway	4.2084	0.32954	0.652355	12323	Camk2b
04390	Hippo signaling pathway	4.10118	0.344324	0.669565	15902	Id2
04390	Hippo signaling pathway	4.10118	0.344324	0.669565	21414	Tcf7
00062	Fatty acid elongation	11.1015	0.345137	0.669565	171210	Acot2
04934	Cushing syndrome	3.9746	0.363079	0.6974	21414	Tcf7
04934	Cushing syndrome	3.9746	0.363079	0.6974	12323	Camk2b
00052	Galactose metabolism	10.0607	0.379102	0.721038	72157	Pgm1
04630	JAK-STAT signaling pathway	3.80997	0.389826	0.728161	213208	Il20rb
04630	JAK-STAT signaling pathway	3.80997	0.389826	0.728161	13645	Egf
00030	Pentose phosphate pathway	9.75584	0.390354	0.728161	72157	Pgm1
01040	Biosynthesis of unsaturated fatty acids	9.4689	0.401571	0.734941	171210	Acot2
04022	cGMP-PKG signaling pathway	3.72188	0.405354	0.734941	17259	Mef2b
04022	cGMP-PKG signaling pathway	3.72188	0.405354	0.734941	11551	Adra2a
05164	Influenza A	3.72188	0.405354	0.734941	22072	Prss2
05164	Influenza A	3.72188	0.405354	0.734941	14960	H2-Aa
03010	Ribosome	3.59713	0.428961	0.764163	19946	Rpl30
03010	Ribosome	3.59713	0.428961	0.764163	19933	Rpl21
05152	Tuberculosis	3.57714	0.432931	0.764163	12323	Camk2b
05152	Tuberculosis	3.57714	0.432931	0.764163	14960	H2-Aa
05014	Amyotrophic lateral sclerosis	2.61742	0.433288	0.764163	110084	Dnah1
05014	Amyotrophic lateral sclerosis	2.61742	0.433288	0.764163	69926	Dnah17
05014	Amyotrophic lateral sclerosis	2.61742	0.433288	0.764163	71844	Nupl1
04960	Aldosterone-regulated sodium reabsorption	8.47218	0.446094	0.777573	16653	Kras
04218	Cellular senescence	3.49938	0.448908	0.777573	15039	H2-T22
04218	Cellular senescence	3.49938	0.448908	0.777573	16653	Kras
04062	Chemokine signaling pathway	3.35357	0.48131	0.82632	16653	Kras
04062	Chemokine signaling pathway	3.35357	0.48131	0.82632	12775	Ccr7
00860	Porphyrin and chlorophyll metabolism	7.6653	0.490068	0.830679	15159	Hccs
00514	Other types of O-glycan biosynthesis	7.48704	0.500977	0.830679	20440	St6gal1
04672	Intestinal immune network for IgA production	7.48704	0.500977	0.830679	14960	H2-Aa
04975	Fat digestion and absorption	7.48704	0.500977	0.830679	12613	Cel
05034	Alcoholism	3.1409	0.535132	0.879793	15267	H2ac18
05034	Alcoholism	3.1409	0.535132	0.879793	16653	Kras
00510	N-Glycan biosynthesis	6.43885	0.576398	0.925766	20440	St6gal1
00520	Amino sugar and nucleotide sugar metabolism	6.43885	0.576398	0.925766	72157	Pgm1
04024	cAMP signaling pathway	2.99482	0.577411	0.925766	12323	Camk2b
04024	cAMP signaling pathway	2.99482	0.577411	0.925766	17356	Afdn
04340	Hedgehog signaling pathway	6.19121	0.597648	0.950358	75788	Smurf1
05203	Viral carcinogenesis	2.81173	0.637707	1	15039	H2-T22
05203	Viral carcinogenesis	2.81173	0.637707	1	16653	Kras
04714	Thermogenesis	2.7995	0.642058	1	14182	Fgfr1
04714	Thermogenesis	2.7995	0.642058	1	16653	Kras
05144	Malaria	5.64812	0.6502	1	21827	Thbs3
04370	VEGF signaling pathway	5.55074	0.660613	1	16653	Kras
04730	Long-term depression	5.36571	0.681343	1	16653	Kras
05168	Herpes simplex virus 1 infection	2.1088	0.685306	1	15039	H2-T22
05168	Herpes simplex virus 1 infection	2.1088	0.685306	1	240120	Zfp119b
05168	Herpes simplex virus 1 infection	2.1088	0.685306	1	14960	H2-Aa
04961	Endocrine and other factor-regulated calcium reabsorption	5.27775	0.691659	1	13429	Dnm1
00561	Glycerolipid metabolism	5.19262	0.701944	1	12613	Cel
01212	Fatty acid metabolism	5.19262	0.701944	1	14979	H2-Ke6
04213	Longevity regulating pathway - multiple species	5.19262	0.701944	1	16653	Kras
05321	Inflammatory bowel disease	5.19262	0.701944	1	14960	H2-Aa
04913	Ovarian steroidogenesis	5.1102	0.712197	1	171210	Acot2
04929	GnRH secretion	5.1102	0.712197	1	16653	Kras
05217	Basal cell carcinoma	5.1102	0.712197	1	21414	Tcf7
05012	Parkinson disease	2.60682	0.716811	1	12323	Camk2b
05012	Parkinson disease	2.60682	0.716811	1	14680	Gnal
04137	Mitophagy - animal	4.87792	0.742766	1	16653	Kras
04664	Fc epsilon RI signaling pathway	4.87792	0.742766	1	16653	Kras
05132	Salmonella infection	2.545	0.743507	1	21414	Tcf7
05132	Salmonella infection	2.545	0.743507	1	100041194	Ahnak2
00010	Glycolysis / Gluconeogenesis	4.80512	0.752892	1	72157	Pgm1
05163	Human cytomegalovirus infection	2.51518	0.756908	1	15039	H2-T22
05163	Human cytomegalovirus infection	2.51518	0.756908	1	16653	Kras
05211	Renal cell carcinoma	4.73445	0.762988	1	16653	Kras
05031	Amphetamine addiction	4.66584	0.773052	1	12323	Camk2b
05140	Leishmaniasis	4.59918	0.783085	1	14960	H2-Aa
04917	Prolactin signaling pathway	4.35058	0.822906	1	16653	Kras
04971	Gastric acid secretion	4.29257	0.832785	1	12323	Camk2b
04924	Renin secretion	4.23609	0.842633	1	18574	Pde1b
05100	Bacterial invasion of epithelial cells	4.23609	0.842633	1	13429	Dnm1
05220	Chronic myeloid leukemia	4.23609	0.842633	1	16653	Kras
05133	Pertussis	4.18107	0.85245	1	12263	C2
04662	B cell receptor signaling pathway	3.9746	0.891417	1	16653	Kras
04911	Insulin secretion	3.74352	0.939451	1	12323	Camk2b
04970	Salivary secretion	3.74352	0.939451	1	12945	Dmbt1
04260	Cardiac muscle contraction	3.70049	0.948968	1	22004	Tpm2
05016	Huntington disease	2.13207	0.965528	1	110084	Dnah1
05016	Huntington disease	2.13207	0.965528	1	69926	Dnah17
03320	PPAR signaling pathway	3.61733	0.967915	1	22259	Nr1h3
04211	Longevity regulating pathway	3.57714	0.977345	1	16653	Kras
04914	Progesterone-mediated oocyte maturation	3.57714	0.977345	1	16653	Kras
05032	Morphine addiction	3.53783	0.986745	1	18574	Pde1b
00140	Steroid hormone biosynthesis	3.49938	0.996117	1	14979	H2-Ke6
04742	Taste transduction	3.49938	0.996117	1	18574	Pde1b
01522	Endocrine resistance	3.46175	1	1	16653	Kras
04640	Hematopoietic cell lineage	3.38887	1	1	14960	H2-Aa
04713	Circadian entrainment	3.28513	1	1	12323	Camk2b
04620	Toll-like receptor signaling pathway	3.21943	1	1	13038	Ctsk
04933	AGE-RAGE signaling pathway in diabetic complications	3.18755	1	1	16653	Kras
04925	Aldosterone synthesis and secretion	3.1563	1	1	12323	Camk2b
04064	NF-kappa B signaling pathway	3.06612	1	1	12047	Bcl2a1d
04928	Parathyroid hormone synthesis, secretion and action	2.98095	1	1	14182	Fgfr1
05145	Toxoplasmosis	2.92675	1	1	14960	H2-Aa
04625	C-type lectin receptor signaling pathway	2.87449	1	1	16653	Kras
04935	Growth hormone synthesis, secretion and action	2.77537	1	1	16653	Kras
04080	Neuroactive ligand-receptor interaction	1.79856	1	1	22072	Prss2
04080	Neuroactive ligand-receptor interaction	1.79856	1	1	11551	Adra2a
04114	Oocyte meiosis	2.7054	1	1	12323	Camk2b
04919	Thyroid hormone signaling pathway	2.68286	1	1	16653	Kras
05010	Alzheimer disease	1.74495	1	1	16653	Kras
05010	Alzheimer disease	1.74495	1	1	14296	Frat1
04071	Sphingolipid signaling pathway	2.59631	1	1	16653	Kras
04611	Platelet activation	2.59631	1	1	70549	Tln2
04380	Osteoclast differentiation	2.51518	1	1	13038	Ctsk
04926	Relaxin signaling pathway	2.49568	1	1	16653	Kras
04726	Serotonergic synapse	2.45758	1	1	16653	Kras
04915	Estrogen signaling pathway	2.40256	1	1	16653	Kras
04140	Autophagy - animal	2.33292	1	1	16653	Kras
01100	Metabolic pathways	1.43359	1	1	12613	Cel
01100	Metabolic pathways	1.43359	1	1	72157	Pgm1
01100	Metabolic pathways	1.43359	1	1	19309	Pygm
01100	Metabolic pathways	1.43359	1	1	18574	Pde1b
01100	Metabolic pathways	1.43359	1	1	171210	Acot2
01100	Metabolic pathways	1.43359	1	1	20440	St6gal1
01100	Metabolic pathways	1.43359	1	1	14979	H2-Ke6
04120	Ubiquitin mediated proteolysis	2.22029	1	1	75788	Smurf1
05418	Fluid shear stress and atherosclerosis	2.20509	1	1	16598	Klf2
04932	Non-alcoholic fatty liver disease	2.13207	1	1	22259	Nr1h3
04150	mTOR signaling pathway	2.06374	1	1	16653	Kras
05161	Hepatitis B	1.97511	1	1	16653	Kras
03013	RNA transport	1.76892	1	1	71844	Nupl1
04613	Neutrophil extracellular trap formation	1.57045	1	1	15267	H2ac18
05206	MicroRNAs in cancer	1.06252	1	1	16653	Kras
04740	Olfactory transduction	1.10349	1	1	12323	Camk2b
04740	Olfactory transduction	1.10349	1	1	18574	Pde1b
04740	Olfactory transduction	1.10349	1	1	14680	Gnal
04740	Olfactory transduction	1.10349	1	1	258958	Olfr525
