# Supplementary material for: Transcriptomic Analysis of Immune Tolerance Induction in NOD Mice Following Oral Vaccination with GAD65-Lactococcus lactis
Source: Vaccines (Basel). 2025 Aug 30;13(9):927. doi: 10.3390/vaccines13090927 (PMC12474109; doi:10.3390/vaccines13090927)
Supplement: Supplementary file 1 [file vaccines-13-00927-s001.zip › Table S8.XLSX]

## Sheet: ILpositive significant Pathway
Pathway Name	SIZE	ES	NES	NOM p-val	FDR q-val	FWER p-val
HALLMARK_EPITHELIAL_MESENCHYMAL_TRANSITION	191	0.72	2.91	0	0	0
HALLMARK_MYOGENESIS	181	0.55	2.24	0	0	0
HALLMARK_ANGIOGENESIS	34	0.7	2.22	0	0	0
HALLMARK_INFLAMMATORY_RESPONSE	194	0.53	2.15	0	0	0
HALLMARK_APICAL_JUNCTION	190	0.51	2.08	0	0	0
HALLMARK_IL6_JAK_STAT3_SIGNALING	84	0.55	2.05	0	0	0
HALLMARK_ALLOGRAFT_REJECTION	197	0.49	1.98	0	0	0.001
HALLMARK_UV_RESPONSE_DN	144	0.5	1.98	0	0	0.001
HALLMARK_TNFA_SIGNALING_VIA_NFKB	199	0.48	1.95	0	0	0.001
HALLMARK_COAGULATION	128	0.5	1.93	0	0	0.002
HALLMARK_COMPLEMENT	191	0.45	1.86	0	0	0.004
HALLMARK_KRAS_SIGNALING_UP	195	0.45	1.84	0	0	0.004
HALLMARK_HEDGEHOG_SIGNALING	34	0.56	1.76	0.001	0.001	0.019
HALLMARK_IL2_STAT5_SIGNALING	199	0.4	1.64	0	0.004	0.073
HALLMARK_APICAL_SURFACE	42	0.49	1.6	0.01	0.005	0.114
HALLMARK_WNT_BETA_CATENIN_SIGNALING	40	0.48	1.58	0.019	0.006	0.136
HALLMARK_NOTCH_SIGNALING	31	0.51	1.58	0.016	0.006	0.137
HALLMARK_HYPOXIA	193	0.35	1.43	0.007	0.032	0.583
HALLMARK_KRAS_SIGNALING_DN	166	0.34	1.34	0.033	0.071	0.859
HALLMARK_TGF_BETA_SIGNALING	53	0.35	1.21	0.194	0.201	0.996
HALLMARK_APOPTOSIS	158	0.3	1.19	0.145	0.219	0.999
HALLMARK_INTERFERON_GAMMA_RESPONSE	203	0.29	1.17	0.147	0.247	1
HALLMARK_PANCREAS_BETA_CELLS	37	0.36	1.12	0.304	0.316	1
HALLMARK_SPERMATOGENESIS	106	0.28	1.07	0.365	0.419	1
HALLMARK_ESTROGEN_RESPONSE_EARLY	191	0.26	1.05	0.364	0.432	1
HALLMARK_ESTROGEN_RESPONSE_LATE	191	0.25	1	0.471	0.534	1
HALLMARK_UV_RESPONSE_UP	156	0.2	0.78	0.881	0.946	1
HALLMARK_P53_PATHWAY	195	0.19	0.76	0.918	0.938	1
HALLMARK_HEME_METABOLISM	187	0.16	0.63	0.997	0.989	1

## Sheet: ILnegative significant Pathway
Pathway Name	SIZE	ES	NES	NOM p-val	FDR q-val	FWER p-val
HALLMARK_OXIDATIVE_PHOSPHORYLATION	196	-0.77	-3.96	0	0	0
HALLMARK_MYC_TARGETS_V1	201	-0.62	-3.1	0	0	0
HALLMARK_E2F_TARGETS	199	-0.58	-2.99	0	0	0
HALLMARK_FATTY_ACID_METABOLISM	152	-0.56	-2.78	0	0	0
HALLMARK_G2M_CHECKPOINT	197	-0.47	-2.42	0	0	0
HALLMARK_MYC_TARGETS_V2	58	-0.54	-2.16	0	0	0
HALLMARK_PEROXISOME	101	-0.46	-2.16	0	0	0
HALLMARK_ADIPOGENESIS	194	-0.41	-2.09	0	0	0
HALLMARK_MTORC1_SIGNALING	195	-0.4	-2.01	0	0	0
HALLMARK_DNA_REPAIR	149	-0.41	-1.96	0	0	0
HALLMARK_REACTIVE_OXYGEN_SPECIES_PATHWAY	49	-0.44	-1.78	0	0.001	0.007
HALLMARK_XENOBIOTIC_METABOLISM	189	-0.31	-1.59	0	0.01	0.04
HALLMARK_BILE_ACID_METABOLISM	107	-0.29	-1.35	0.019	0.06	0.243
HALLMARK_GLYCOLYSIS	191	-0.26	-1.34	0.011	0.06	0.26
HALLMARK_UNFOLDED_PROTEIN_RESPONSE	112	-0.23	-1.09	0.265	0.352	0.848
HALLMARK_ANDROGEN_RESPONSE	101	-0.23	-1.07	0.278	0.396	0.902
HALLMARK_INTERFERON_ALPHA_RESPONSE	96	-0.22	-1	0.469	0.569	0.974
HALLMARK_CHOLESTEROL_HOMEOSTASIS	73	-0.23	-0.98	0.495	0.598	0.986
HALLMARK_PROTEIN_SECRETION	94	-0.21	-0.96	0.54	0.611	0.99
HALLMARK_MITOTIC_SPINDLE	199	-0.14	-0.71	1	1	1
HALLMARK_PI3K_AKT_MTOR_SIGNALING	101	-0.13	-0.62	1	0.994	1

## Sheet: SLpositive significant Pathway
Pathway Name	SIZE	ES	NES	NOM p-val	FDR q-val	FWER p-val
HALLMARK_HEME_METABOLISM	189	0.57	2.57	0	0	0
HALLMARK_E2F_TARGETS	199	0.52	2.34	0	0	0
HALLMARK_G2M_CHECKPOINT	196	0.49	2.2	0	0	0
HALLMARK_MITOTIC_SPINDLE	196	0.35	1.59	0	0.017	0.065
HALLMARK_WNT_BETA_CATENIN_SIGNALING	39	0.37	1.28	0.119	0.202	0.639
HALLMARK_DNA_REPAIR	148	0.28	1.2	0.088	0.314	0.853
HALLMARK_REACTIVE_OXYGEN_SPECIES_PATHWAY	49	0.32	1.15	0.226	0.398	0.941
HALLMARK_MTORC1_SIGNALING	195	0.2	0.92	0.734	1	1
HALLMARK_MYC_TARGETS_V1	201	0.2	0.9	0.777	1	1
HALLMARK_FATTY_ACID_METABOLISM	141	0.18	0.78	0.965	1	1
HALLMARK_OXIDATIVE_PHOSPHORYLATION	195	0.17	0.77	0.98	1	1
HALLMARK_INTERFERON_ALPHA_RESPONSE	95	0.16	0.65	0.997	1	1
HALLMARK_GLYCOLYSIS	180	0.14	0.65	1	1	1
HALLMARK_PROTEIN_SECRETION	92	0.16	0.63	0.997	1	1
HALLMARK_MYC_TARGETS_V2	58	0.17	0.63	0.984	1	1
HALLMARK_UNFOLDED_PROTEIN_RESPONSE	111	0.12	0.52	1	0.999	1

## Sheet: SLnegative significant Pathway
Pathway Name	SIZE	ES	NES	NOM p-val	FDR q-val	FWER p-val
HALLMARK_TNFA_SIGNALING_VIA_NFKB	190	-0.48	-1.95	0	0.005	0.005
HALLMARK_ANGIOGENESIS	33	-0.59	-1.8	0.007	0.01	0.019
HALLMARK_KRAS_SIGNALING_DN	129	-0.42	-1.6	0.001	0.051	0.142
HALLMARK_PANCREAS_BETA_CELLS	22	-0.55	-1.55	0.037	0.066	0.232
HALLMARK_IL2_STAT5_SIGNALING	198	-0.38	-1.54	0.004	0.057	0.247
HALLMARK_HYPOXIA	178	-0.38	-1.52	0.007	0.062	0.305
HALLMARK_COMPLEMENT	185	-0.37	-1.5	0.003	0.06	0.34
HALLMARK_ALLOGRAFT_REJECTION	192	-0.36	-1.48	0.014	0.068	0.413
HALLMARK_ESTROGEN_RESPONSE_EARLY	178	-0.36	-1.43	0.007	0.09	0.558
HALLMARK_IL6_JAK_STAT3_SIGNALING	83	-0.4	-1.42	0.039	0.087	0.591
HALLMARK_EPITHELIAL_MESENCHYMAL_TRANSITION	164	-0.35	-1.37	0.033	0.132	0.791
HALLMARK_COAGULATION	114	-0.36	-1.37	0.031	0.122	0.795
HALLMARK_UV_RESPONSE_DN	135	-0.35	-1.36	0.034	0.118	0.802
HALLMARK_MYOGENESIS	158	-0.32	-1.3	0.063	0.182	0.934
HALLMARK_INFLAMMATORY_RESPONSE	183	-0.32	-1.29	0.047	0.172	0.936
HALLMARK_SPERMATOGENESIS	104	-0.34	-1.28	0.085	0.177	0.955
HALLMARK_APICAL_JUNCTION	169	-0.31	-1.26	0.077	0.19	0.971
HALLMARK_ESTROGEN_RESPONSE_LATE	173	-0.3	-1.21	0.116	0.254	0.993
HALLMARK_KRAS_SIGNALING_UP	170	-0.3	-1.17	0.173	0.32	0.999
HALLMARK_ANDROGEN_RESPONSE	97	-0.31	-1.16	0.21	0.332	1
HALLMARK_INTERFERON_GAMMA_RESPONSE	197	-0.28	-1.13	0.205	0.365	1
HALLMARK_CHOLESTEROL_HOMEOSTASIS	70	-0.32	-1.13	0.24	0.353	1
HALLMARK_TGF_BETA_SIGNALING	52	-0.34	-1.11	0.295	0.385	1
HALLMARK_APOPTOSIS	150	-0.27	-1.07	0.324	0.463	1
HALLMARK_HEDGEHOG_SIGNALING	32	-0.29	-0.88	0.634	0.965	1
HALLMARK_ADIPOGENESIS	194	-0.21	-0.86	0.79	0.992	1
HALLMARK_APICAL_SURFACE	34	-0.26	-0.78	0.785	1	1
HALLMARK_UV_RESPONSE_UP	148	-0.2	-0.78	0.92	1	1
HALLMARK_PEROXISOME	91	-0.21	-0.76	0.916	1	1
HALLMARK_XENOBIOTIC_METABOLISM	169	-0.19	-0.74	0.965	1	1
HALLMARK_P53_PATHWAY	189	-0.18	-0.73	0.98	1	1
HALLMARK_BILE_ACID_METABOLISM	94	-0.19	-0.7	0.966	1	1
HALLMARK_NOTCH_SIGNALING	30	-0.21	-0.64	0.937	1	1
HALLMARK_PI3K_AKT_MTOR_SIGNALING	100	-0.14	-0.52	1	0.999	1
